# Supplementary material for: SLALOM, a flexible method for the identification and statistical analysis of overlapping continuous sequence elements in sequence- and time-series data
Source: BMC Bioinformatics. 2018 Jan 26;19:24. doi: 10.1186/s12859-018-2020-x (PMC5787307; doi:10.1186/s12859-018-2020-x)
Supplement: Additional file 2: — Contains the python code of SLALOM, the test data required to reproduce the data presented in this manuscript, as well as the User Manual for SLALOM. (ZIP 3622 kb) [file 12859_2018_2020_MOESM2_ESM.zip]

Archive with 59 entries (57 files):
- src/
- src/slalom.py
- src/slalom_auxiliar.py
- src/slalom_structures.py
- test_data/
- test_data/test_anno_circular2.tsv
- test_data/elm_instances_2017.tsv
- test_data/test_anno8.tsv
- test_data/scores_noframes_gross.tsv
- test_data/comparison_stats.tsv
- test_data/countries.txt
- test_data/test_anno_prediction1.tsv
- test_data/elm_instances_2016.tsv
- test_data/stats_spikes.tsv
- test_data/EURUSD_spikes.csv
- test_data/test_time_lines.tsv
- test_data/output_comparison_question3.tsv
- test_data/hhmotif_prediction.csv
- test_data/test_anno1.tsv
- test_data/mapping_noframes.txt
- test_data/test_anno7.tsv
- test_data/test_groupmapping.tsv
- test_data/country_groups.tsv
- test_data/mapping_6frames.txt
- test_data/scores_6frames_gross.tsv
- test_data/scores_6frames_sr.tsv
- test_data/N_pharaonis_annotation1.gb
- test_data/test_bed2.bed
- test_data/test_anno2.tsv
- test_data/test_anno9.tsv
- test_data/hhmotif_performance.tsv
- test_data/output_comparison_questions1_2.tsv
- test_data/stats_trends_leading.tsv
- test_data/test_seqlenfile1.tsv
- test_data/test_anno6.tsv
- test_data/test_anno_format2.csv
- test_data/test_anno_circular1.tsv
- test_data/test_anno_events2.tsv
- test_data/EURUSD_trends.csv
- test_data/stats_trends_neutral.tsv
- test_data/test_anno_format1.txt
- test_data/uniprot-relevant.tsv
- test_data/scores_noframes_sr.tsv
- test_data/eventdates2015.csv
- test_data/test_anno_circular3.tsv
- test_data/test_seqlenfile3.tsv
- test_data/N_pharaonis_annotation2.gb
- test_data/test_anno5.tsv
- test_data/test_anno_events1.tsv
- test_data/test_anno4.tsv
- test_data/test_anno3.tsv
- test_data/test_seqlenfile2.tsv
- test_data/test_anno_benchmark.tsv
- test_data/test_bed3.bed
- test_data/test_anno_prediction2.tsv
- test_data/test_bed1.bed
- test_data/elm_seq_len_db.tsv
- test_data/test_bed4.bed
- User_manual.pdf
