# Supplementary material for: SLALOM, a flexible method for the identification and statistical analysis of overlapping continuous sequence elements in sequence- and time-series data
Source: BMC Bioinformatics. 2018 Jan 26;19:24. doi: 10.1186/s12859-018-2020-x (PMC5787307; doi:10.1186/s12859-018-2020-x)
Supplement: Additional file 2: — Contains the python code of SLALOM, the test data required to reproduce the data presented in this manuscript, as well as the User Manual for SLALOM. (ZIP 3622 kb) [file 12859_2018_2020_MOESM2_ESM.zip › test_data/elm_instances_2016.tsv]

#ELM_Instance_Download_Version: 1.4
#ELM_Instance_Download_Date: 2016-03-14 15:56:56.797746
#Origin: elm.eu.org
#Type: tsv
#NumInstances: 2702
Accession	ELMType	ELMIdentifier	ProteinName	Primary_Acc	Accessions	Start	End	References	Methods	InstanceLogic	PDB	Organism
ELMI002256	CLV	CLV_C14_Caspase3-7	ATN1_HUMAN	P54259	P54259 Q99495 Q99621 Q9UEK7	103	107	10085113 9535906	cleavage reaction; mutation analysis; western blot	true positive		Homo sapiens
ELMI001933	CLV	CLV_C14_Caspase3-7	ATN1_HUMAN	P54259	P54259 Q99495 Q99621 Q9UEK7	106	110	10085113 9535906	cleavage reaction; mutation analysis; western blot	true positive		Homo sapiens
ELMI001914	CLV	CLV_C14_Caspase3-7	BCAR1_RAT	Q63767	Q63767 Q63766	413	417	10712510	classical fluorescence spectroscopy; cleavage reaction; mutation analysis; western blot	true positive		Rattus norvegicus
ELMI001915	CLV	CLV_C14_Caspase3-7	BCAR1_RAT	Q63767	Q63767 Q63766	745	749	10712510	classical fluorescence spectroscopy; cleavage reaction; mutation analysis; western blot	true positive		Rattus norvegicus
ELMI001928	CLV	CLV_C14_Caspase3-7	CADH1_HUMAN	P12830	P12830 Q13799 Q14216 Q15855 Q16194 Q4PJ14	747	751	11076937	cleavage reaction; confocal microscopy; edman degradation; western blot	true positive		Homo sapiens
ELMI001931	CLV	CLV_C14_Caspase3-7	CASP6_HUMAN	P55212	P55212 Q9BQE7	20	24	8900201	cleavage reaction; mutation analysis; western blot	true positive		Homo sapiens
ELMI001929	CLV	CLV_C14_Caspase3-7	CASP6_HUMAN	P55212	P55212 Q9BQE7	176	180	8900201	cleavage reaction; mutation analysis; western blot	true positive		Homo sapiens
ELMI001930	CLV	CLV_C14_Caspase3-7	CASP6_HUMAN	P55212	P55212 Q9BQE7	190	194	8900201	cleavage reaction; mutation analysis; western blot	true positive		Homo sapiens
ELMI001932	CLV	CLV_C14_Caspase3-7	CASP9_HUMAN	P55211	P55211 O95348 Q53Y70 Q5JRU9 Q92852 Q9BQ62 Q9UEQ3 Q9UIJ8	327	331	8900201	cleavage reaction; mutation analysis; western blot	true positive		Homo sapiens
ELMI002110	CLV	CLV_C14_Caspase3-7	CDC6_HUMAN	Q99741	Q99741 Q8TB30	439	443	14517333	cleavage reaction; inhibitor; mutation analysis	true positive		Homo sapiens
ELMI001934	CLV	CLV_C14_Caspase3-7	CLSPN_HUMAN	Q9HAW4	Q9HAW4 A6NFL4 Q1RMC6 Q2KHM3 Q5VYG0 Q6P6H5 Q8IWI1	22	26	17431426	cleavage reaction; detection by mass spectrometry; mutation analysis; western blot	true positive		Homo sapiens
ELMI001927	CLV	CLV_C14_Caspase3-7	DSG1_HUMAN	Q02413	Q02413	885	889	16286477	cleavage reaction; mutation analysis; western blot	true positive		Homo sapiens
ELMI001926	CLV	CLV_C14_Caspase3-7	DSG3_HUMAN	P32926	P32926 A8K2V2	778	782	11500511	cleavage reaction; confocal microscopy; edman degradation; western blot	true positive		Homo sapiens
ELMI001921	CLV	CLV_C14_Caspase3-7	GDIR2_HUMAN	P52566	P52566 B5BU79	16	20	8626669	cleavage reaction; edman degradation; mutation analysis; western blot	true positive		Homo sapiens
ELMI001922	CLV	CLV_C14_Caspase3-7	GORS1_RAT	O35254	O35254	317	321	11815631	classical fluorescence spectroscopy; cleavage reaction; green fluorescent protein tag; mutation analysis; western blot	true positive		Rattus norvegicus
ELMI001923	CLV	CLV_C14_Caspase3-7	GORS1_RAT	O35254	O35254	372	376	11815631	classical fluorescence spectroscopy; cleavage reaction; green fluorescent protein tag; mutation analysis; western blot	true positive		Rattus norvegicus
ELMI001924	CLV	CLV_C14_Caspase3-7	GORS1_RAT	O35254	O35254	390	394	11815631	classical fluorescence spectroscopy; cleavage reaction; green fluorescent protein tag; mutation analysis; western blot	true positive		Rattus norvegicus
ELMI001912	CLV	CLV_C14_Caspase3-7	HD_HUMAN	P42858	P42858 Q9UQB7	547	551	16777606	classical fluorescence spectroscopy; cleavage reaction; western blot	true positive		Homo sapiens
ELMI001913	CLV	CLV_C14_Caspase3-7	IL16_MOUSE	O54824	O54824 O70236 Q3TEM4 Q5DTR5 Q8R0G5 Q9QZP6	1201	1205	10479680	cleavage reaction; western blot	true positive		Mus musculus
ELMI001935	CLV	CLV_C14_Caspase3-7	JIP1_HUMAN	Q9UQF2	Q9UQF2 D3DQP4 O43407	95	99	21237154	cleavage reaction; mutation analysis; western blot	true positive		Homo sapiens
ELMI001936	CLV	CLV_C14_Caspase3-7	JIP1_HUMAN	Q9UQF2	Q9UQF2 D3DQP4 O43407	405	409	21237154	cleavage reaction; mutation analysis; western blot	true positive		Homo sapiens
ELMI001919	CLV	CLV_C14_Caspase3-7	KPCD_HUMAN	Q05655	Q05655 B2R834 Q15144 Q86XJ6	326	330	8557034	cleavage reaction; edman degradation; western blot	true positive		Homo sapiens
ELMI001918	CLV	CLV_C14_Caspase3-7	PAK2_HUMAN	Q13177	Q13177 Q13154 Q6ISC3	209	213	9171063	cleavage reaction; mutation analysis; western blot	true positive		Homo sapiens
ELMI001904	CLV	CLV_C14_Caspase3-7	PARP1_HUMAN	P09874	P09874 B1ANJ4 Q8IUZ9	211	215	8090205	cleavage reaction; edman degradation; western blot	true positive		Homo sapiens
ELMI001906	CLV	CLV_C14_Caspase3-7	PRKDC_HUMAN	P78527	P78527 P78528 Q13327 Q13337 Q14175 Q59H99 Q7Z611 Q96SE6 Q9UME3	2710	2714	8670824	cleavage reaction; edman degradation; western blot	true positive		Homo sapiens
ELMI002111	CLV	CLV_C14_Caspase3-7	PTEN_HUMAN	P60484	P60484 B2R904 O00633 O02679 Q6ICT7	381	385	12788938	cleavage reaction; mutation analysis	true positive		Homo sapiens
ELMI001917	CLV	CLV_C14_Caspase3-7	RB_HUMAN	P06400	P06400 A8K5E3 P78499 Q5VW46 Q8IZL4	346	350	11420704	cleavage reaction; mutation analysis; western blot	true positive		Homo sapiens
ELMI001916	CLV	CLV_C14_Caspase3-7	RB_HUMAN	P06400	P06400 A8K5E3 P78499 Q5VW46 Q8IZL4	883	887	11420704	cleavage reaction; mutation analysis; western blot	true positive		Homo sapiens
ELMI001925	CLV	CLV_C14_Caspase3-7	ROCK1_HUMAN	Q13464	Q13464 B0YJ91 Q2KHM4 Q59GZ4	1110	1114	11283607	cleavage reaction; mutation analysis; western blot	true positive		Homo sapiens
ELMI001905	CLV	CLV_C14_Caspase3-7	RU17_HUMAN	P08621	P08621 B3KUA3 P78493 P78494 Q15364 Q15686 Q15687 Q15689 Q99377 Q9UE45 Q9UE46 Q9UE47 Q9UE48 Q9UFQ6	338	342	8642305	cleavage reaction; edman degradation	true positive		Homo sapiens
ELMI001937	CLV	CLV_C14_Caspase3-7	SND1_HUMAN	Q7KZF4	Q7KZF4 Q13122 Q96AG0	812	816	19820703	cleavage reaction; edman degradation; mutation analysis; western blot	true positive		Homo sapiens
ELMI001909	CLV	CLV_C14_Caspase3-7	SPTA2_HUMAN	Q13813	Q13813 Q13186 Q15324 Q16606 Q59EF1 Q5VXV5 Q5VXV6 Q7Z6M5 Q9P0V0	1182	1186	9712874	classical fluorescence spectroscopy; cleavage reaction; glutathione s tranferase tag; western blot	true positive		Homo sapiens
ELMI001910	CLV	CLV_C14_Caspase3-7	SPTA2_HUMAN	Q13813	Q13813 Q13186 Q15324 Q16606 Q59EF1 Q5VXV5 Q5VXV6 Q7Z6M5 Q9P0V0	1475	1479	9712874	classical fluorescence spectroscopy; cleavage reaction; glutathione s tranferase tag; western blot	true positive		Homo sapiens
ELMI001911	CLV	CLV_C14_Caspase3-7	SPTB2_HUMAN	Q01082	Q01082 B2RP63 O60837 Q16057 Q53R99 Q59ER3 Q8IX99	1454	1458	9712874	classical fluorescence spectroscopy; cleavage reaction; glutathione s tranferase tag; western blot	true positive		Homo sapiens
ELMI001908	CLV	CLV_C14_Caspase3-7	SRBP1_HUMAN	P36956	P36956 D3DXC4 Q16062 Q59F52 Q6P4R7 Q6PFW7 Q6PJ36 Q8TAK9	457	461	7629113	competition binding; edman degradation; mutation analysis; western blot	true positive		Homo sapiens
ELMI001907	CLV	CLV_C14_Caspase3-7	SRBP2_HUMAN	Q12772	Q12772 Q6GTH7 Q86V36 Q9UH04	465	469	8605870	cleavage reaction; competition binding; mutation analysis; western blot	true positive		Homo sapiens
ELMI001903	CLV	CLV_C14_Caspase3-7	STK3_HUMAN	Q13188	Q13188 A8K722 Q15445 Q15801 Q96FM6	319	323	11278283	cleavage reaction; mutation analysis; western blot	true positive		Homo sapiens
ELMI001902	CLV	CLV_C14_Caspase3-7	STK4_HUMAN	Q13043	Q13043 B2RCR8 Q15802 Q4G156 Q5H982 Q6PD60 Q9BR32 Q9NTZ4	323	327	11278283 11278782	classical fluorescence spectroscopy; cleavage reaction; mutation analysis; western blot	true positive		Homo sapiens
ELMI001920	CLV	CLV_C14_Caspase3-7	VDR_HUMAN	P11473	P11473 B2R5Q1 Q5PSV3	195	199	18832097	cleavage reaction; mutation analysis; western blot	true positive		Homo sapiens
ELMI001094	CLV	CLV_MEL_PAP_1	O76951_ANOGA	O76951	O76951	46	52	9459428	sequence based prediction	true positive		Anopheles gambiae
ELMI001088	CLV	CLV_MEL_PAP_1	O77002_HYPCU	O77002	O77002	48	54	9537761	sequence based prediction	true positive		Hyphantria cunea
ELMI001095	CLV	CLV_MEL_PAP_1	O97047_TENMO	O97047	O97047	47	53	10050770	edman degradation	true positive		Tenebrio molitor
ELMI001090	CLV	CLV_MEL_PAP_1	Q16IZ3_AEDAE	Q16IZ3	Q16IZ3	48	54	11240641	sequence based prediction	true positive		Aedes aegypti
ELMI001084	CLV	CLV_MEL_PAP_1	Q27598_DROME	Q27598	Q27598	49	55	7644493	sequence based prediction	true positive		Drosophila melanogaster
ELMI001093	CLV	CLV_MEL_PAP_1	Q86MV4_APIME	Q86MV4	Q86MV4	48	54	15857760	sequence based prediction	true positive		Apis mellifera
ELMI001086	CLV	CLV_MEL_PAP_1	Q8I6K1_HOLDI	Q8I6K1	Q8I6K1	47	53	12185078	edman degradation	true positive		Holotrichia diomphalia
ELMI001087	CLV	CLV_MEL_PAP_1	Q8I6K2_HOLDI	Q8I6K2	Q8I6K2	48	54	12185078	edman degradation	true positive		Holotrichia diomphalia
ELMI001085	CLV	CLV_MEL_PAP_1	Q8MUI4_PENMO	Q8MUI4	Q8MUI4	41	47	10402205	sequence based prediction	true positive		Penaeus monodon
ELMI001091	CLV	CLV_MEL_PAP_1	Q9BLG6_BOMMO	Q9BLG6	Q9BLG6	48	54	7644494	edman degradation	true positive		Bombyx mori
ELMI001092	CLV	CLV_MEL_PAP_1	Q9GYX9_9DIPT	Q9GYX9	Q9GYX9	49	55	11240640	sequence based prediction	true positive		Armigeres subalbatus
ELMI001089	CLV	CLV_MEL_PAP_1	Q9Y0B4_SARBU	Q9Y0B4	Q9Y0B4	47	53			true positive		Neobellieria bullata
ELMI002709	CLV	CLV_NRD_NRD_1	PDYN_RAT	P06300	P06300 Q63193	207	209	8294457	cleavage reaction	true positive		Rattus norvegicus
ELMI002708	CLV	CLV_NRD_NRD_1	SMS_RAT	P60042	P60042 P01167	100	102	8294457	cleavage reaction	true positive		Rattus norvegicus
ELMI002704	CLV	CLV_PCSK_FUR_1	BMP1_HUMAN	P13497	P13497 A8K6F5 B2RN46 D3DSR0 Q13292 Q13872 Q14874 Q99421 Q99422 Q99423 Q9UL38	117	121	12637569	cleavage assay; inhibitor; mutation analysis	true positive		Homo sapiens
ELMI001708	CLV	CLV_PCSK_FUR_1	ENV_FFV	O56861	O56861	124	128	15564468	cleavage reaction; detection by mass spectrometry; mutation analysis; suppress knockout	true positive		Feline foamy virus
ELMI001709	CLV	CLV_PCSK_FUR_1	ENV_HTLV2	P03383	P03383 P03382	305	309	12487813	radiolabel; suppress knockout; western blot	true positive		Human T-lymphotropic virus 2
ELMI001710	CLV	CLV_PCSK_FUR_1	ENV_HV1B1	P03375	P03375 P03376	508	512	11063880	mutation analysis; suppress knockout; western blot	true positive		Human immunodeficiency virus type 1 BH10
ELMI001711	CLV	CLV_PCSK_FUR_1	ENV_HV1H2	P04578	P04578 O09779	508	512	8163529 7774724	cleavage reaction; elisa	true positive		HIV-1 M:B_HXB2R
ELMI001712	CLV	CLV_PCSK_FUR_1	FUS_HRSVA	P03420	P03420 P88811	133	137	11369882	cleavage reaction; radiolabel; suppress knockout	true positive		Human respiratory syncytial virus A2
ELMI001713	CLV	CLV_PCSK_FUR_1	GB_EBVB9	P03188	P03188 Q777B0	429	433	19218203	mutation analysis	true positive		Human herpesvirus 4 (strain B95-8)
ELMI001714	CLV	CLV_PCSK_FUR_1	POLG_DEN1B	P27909	P27909 P29983 Q8B648	202	206	20062797	comigration in sds page; mutation analysis; suppress knockout	true positive		Dengue virus 1 Brazil/97-11/1997
ELMI001716	CLV	CLV_PCSK_FUR_1	SPIKE_IBVB	P11223	P11223 P05134 Q4ZJS1	534	538	19553314	cleavage reaction; mutation analysis	true positive		Avian infectious bronchitis virus (strain Beaudette)
ELMI001715	CLV	CLV_PCSK_FUR_1	SPIKE_IBVB	P11223	P11223 P05134 Q4ZJS1	687	691	19553314	cleavage reaction; mutation analysis	true positive		Avian infectious bronchitis virus (strain Beaudette)
ELMI001719	CLV	CLV_PCSK_FUR_1	VGP_EBOZM	Q05320	Q05320 Q66818 Q77LU5 Q8B9S1 Q8JS62	498	502	9576958	cleavage reaction; mutation analysis; radiolabel; suppress knockout	true positive		Ebola virus - Mayinga, Zaire, 1976
ELMI001717	CLV	CLV_PCSK_FUR_1	VL2_HPV16	P03107	P03107 Q71BI1	9	13	16432208	mutation analysis	true positive		Human papillomavirus type 16
ELMI001718	CLV	CLV_PCSK_FUR_1	VSGP_EBOZM	P60170	P60170 O12421 O12717 Q66801 Q66819 Q77LU4 Q8JS61 Q9YMG3	321	325	10603327	cleavage reaction; mutation analysis; radiolabel	true positive		Ebola virus - Mayinga, Zaire, 1976
ELMI002707	CLV	CLV_PCSK_KEX2_1	CIS3_YEAST	P47001	P47001 D6VW29	63	65	10438739	edman degradation; knock out	true positive		Saccharomyces cerevisiae S288c
ELMI002722	CLV	CLV_PCSK_PC1ET2_1	COLI_MOUSE	P01193	P01193 P01200 Q544U4	122	124	2023902	chromatography technology; cleavage assay; radioimmunoassay	true positive		Mus musculus
ELMI002721	CLV	CLV_PCSK_PC1ET2_1	COLI_MOUSE	P01193	P01193 P01200 Q544U4	163	165	2023902	chromatography technology; cleavage assay; radioimmunoassay	true positive		Mus musculus
ELMI002723	CLV	CLV_PCSK_PC1ET2_1	COLI_MOUSE	P01193	P01193 P01200 Q544U4	203	205	2023902	chromatography technology; cleavage assay; radioimmunoassay	true positive		Mus musculus
ELMI002718	CLV	CLV_PCSK_PC1ET2_1	PDYN_RAT	P06300	P06300 Q63193	164	166	8276115	chromatography technology; cleavage assay; radioimmunoassay	true positive		Rattus norvegicus
ELMI002720	CLV	CLV_PCSK_PC1ET2_1	RENI2_MOUSE	P00796	P00796 P70229 P97955 Q62155	62	64	2015816	cleavage assay; mutation analysis; radioimmunoassay	true positive		Mus musculus
ELMI002719	CLV	CLV_PCSK_PC1ET2_1	RENI_HUMAN	P00797	P00797 Q6FI38 Q6T5C2	65	67	1597471 2015816	cleavage assay; mutation analysis; radioimmunoassay	true positive		Homo sapiens
ELMI002724	CLV	CLV_PCSK_PC7_1	BMP4_HUMAN	P12644	P12644 Q9UM80	287	293	19651771	inferred by curator	true positive		Homo sapiens
ELMI002705	CLV	CLV_PCSK_SKI1_1	ATF6A_HUMAN	P18850	P18850 O15139 Q5VW62 Q6IPB5 Q9UEC9	416	420	11163209	cleavage assay; knock out; mutation analysis	true positive		Homo sapiens
ELMI002706	CLV	CLV_PCSK_SKI1_1	SRBP2_HUMAN	Q12772	Q12772 Q6GTH7 Q86V36 Q9UH04	519	523	9139737	cleavage assay; edman degradation; mutation analysis	true positive		Homo sapiens
ELMI002250	CLV	CLV_Separin_Fungi	RAD21_SCHPO	P30776	P30776	226	232	11069892	mutation analysis; sequence based prediction; western blot	true positive		Schizosaccharomyces pombe 972h-
ELMI002249	CLV	CLV_Separin_Fungi	REC8_YEAST	Q12188	Q12188 D6W418	448	454	11081626	mutation analysis; sequence based prediction; western blot	true positive		Saccharomyces cerevisiae S288c
ELMI002247	CLV	CLV_Separin_Fungi	SCC1_YEAST	Q12158	Q12158 D6VRY5 Q05325	175	181	10403247 14585836	coimmunoprecipitation; edman degradation; inhibitor; mutation analysis; western blot	true positive		Saccharomyces cerevisiae S288c
ELMI002248	CLV	CLV_Separin_Fungi	SCC1_YEAST	Q12158	Q12158 D6VRY5 Q05325	263	269	10403247	mutation analysis; sequence based prediction; western blot	true positive		Saccharomyces cerevisiae S288c
ELMI002253	CLV	CLV_Separin_Metazoa	ESPL1_HUMAN	Q14674	Q14674	1483	1487	12297314	edman degradation; mutation analysis; sequence based prediction; western blot	true positive		Homo sapiens
ELMI002254	CLV	CLV_Separin_Metazoa	ESPL1_HUMAN	Q14674	Q14674	1503	1507	12297314	de novo protein sequencing by mass spectrometry; edman degradation; mutation analysis; sequence based prediction; western blot	true positive		Homo sapiens
ELMI002255	CLV	CLV_Separin_Metazoa	ESPL1_HUMAN	Q14674	Q14674	1532	1536	12297314	mutation analysis; sequence based prediction; western blot	true positive		Homo sapiens
ELMI002252	CLV	CLV_Separin_Metazoa	PCNT_HUMAN	O95613	O95613 O43152 Q7Z7C9	2228	2232	22542101	mutation analysis; rna interference; sequence based prediction; western blot	true positive		Homo sapiens
ELMI002251	CLV	CLV_Separin_Metazoa	RAD21_HUMAN	O60216	O60216 A8K0E0 Q15001 Q99568	169	173	11509732	mutation analysis; sequence based prediction; western blot	true positive		Homo sapiens
ELMI000911	CLV	CLV_TASPASE1	MLL1_HUMAN	Q03164	Q03164 Q13743 Q13744 Q14845 Q16364 Q59FF2 Q6UBD1 Q9UD94 Q9UMA3	2664	2670	12482972	edman degradation; mutation analysis	true positive		Homo sapiens
ELMI000912	CLV	CLV_TASPASE1	MLL1_HUMAN	Q03164	Q03164 Q13743 Q13744 Q14845 Q16364 Q59FF2 Q6UBD1 Q9UD94 Q9UMA3	2716	2722	12482972	edman degradation; mutation analysis	true positive		Homo sapiens
ELMI001000	DEG	DEG_APCC_DBOX_1	AURKB_HUMAN	Q96GD4	Q96GD4 D3DTR4 O14630 O60446 O95083 Q96DV5 Q9UQ46	314	322	16204042 15923616	mutation analysis	false positive		Homo sapiens
ELMI000998	DEG	DEG_APCC_DBOX_1	CCNA1_XENLA	P18606	P18606	40	48	1321060 8885231 8670806	mutation analysis	true positive		Xenopus laevis
ELMI002599	DEG	DEG_APCC_DBOX_1	CCNB1_HUMAN	P14635	P14635	41	49	23091007	mutation analysis; ubiquitinase assay	true positive		Homo sapiens
ELMI000997	DEG	DEG_APCC_DBOX_1	CCNB_ARBPU	P07818	P07818	41	49	1846030 888523	mutation analysis	true positive		Arbacia punctulata
ELMI001035	DEG	DEG_APCC_DBOX_1	ID2_HUMAN	Q02363	Q02363	99	107	16810178	mutation analysis	true positive		Homo sapiens
ELMI001003	DEG	DEG_APCC_DBOX_1	O93355_XENLA	O93355	O93355	32	40	9635433	mutation analysis	true positive		Xenopus laevis
ELMI001004	DEG	DEG_APCC_DBOX_1	PLK1_HUMAN	P53350	P53350 Q15153 Q99746	336	344	14734534	mutation analysis	true positive		Homo sapiens
ELMI001002	DEG	DEG_APCC_DBOX_1	Q9IA80_XENLA	Q9IA80	Q9IA80	54	62	10411507	mutation analysis	true positive		Xenopus laevis
ELMI002115	DEG	DEG_APCC_DBOX_1	SKP2_HUMAN	Q13309	Q13309 A8K5E0 Q8TDZ0 Q8TDZ1 Q9BV69	2	10	15014503	coimmunoprecipitation; gst pull down; mutation analysis; radiolabel	true positive		Homo sapiens
ELMI000999	DEG	DEG_APCC_DBOX_1	STK6A_XENLA	Q91820	Q91820 Q6INY9	377	385	12208850 11707286	mutation analysis	false positive		Xenopus laevis
ELMI001033	DEG	DEG_APCC_DBOX_1	STK6_HUMAN	O14965	O14965 E1P5F9 O60445 O75873 Q9BQD6 Q9UPG5	370	378	15536123	mutation analysis	false positive		Homo sapiens
ELMI002431	DEG	DEG_APCC_KENBOX_2	ACM1_YEAST	Q08981	Q08981 D6W3A3	97	101	18596038	anti tag coimmunoprecipitation; mutation analysis	true positive		Saccharomyces cerevisiae S288c
ELMI001016	DEG	DEG_APCC_KENBOX_2	AURKB_HUMAN	Q96GD4	Q96GD4 D3DTR4 O14630 O60446 O95083 Q96DV5 Q9UQ46	3	7	17726374 15923616	mutation analysis	true positive		Homo sapiens
ELMI002601	DEG	DEG_APCC_KENBOX_2	BUB1B_HUMAN	O60566	O60566 B2R6U0 B4DL09 B4DLG3 O60501 O60627 O60758 O75389 Q59HH6 Q8WV50 Q96KM4	25	29	23091007	mutation analysis; pull down; x-ray crystallography	true positive	4GGD	Homo sapiens
ELMI002600	DEG	DEG_APCC_KENBOX_2	BUB1B_HUMAN	O60566	O60566 B2R6U0 B4DL09 B4DLG3 O60501 O60627 O60758 O75389 Q59HH6 Q8WV50 Q96KM4	303	307	22193957	competition binding; mutation analysis	true positive		Homo sapiens
ELMI001010	DEG	DEG_APCC_KENBOX_2	BUB1_HUMAN	O43683	O43683 O43430 O43643 O60626	534	538	17158872	mutation analysis; ubiquitinase assay	true positive		Homo sapiens
ELMI001011	DEG	DEG_APCC_KENBOX_2	BUB1_HUMAN	O43683	O43683 O43430 O43643 O60626	624	628	17158872	mutation analysis; ubiquitinase assay	true positive		Homo sapiens
ELMI001006	DEG	DEG_APCC_KENBOX_2	CDC20_HUMAN	Q12834	Q12834 B2R6Z6 D3DPJ1 Q5JUY4 Q9BW56 Q9UQI9	96	100	10733526	alanine scanning; mutation analysis	true positive		Homo sapiens
ELMI001009	DEG	DEG_APCC_KENBOX_2	CDC6_HUMAN	Q99741	Q99741 Q8TB30	80	84	10995389	mutation analysis	true positive		Homo sapiens
ELMI001015	DEG	DEG_APCC_KENBOX_2	CDCA5_HUMAN	Q96FF9	Q96FF9 A8K625	87	91	15837422	mutation analysis	true positive		Homo sapiens
ELMI001008	DEG	DEG_APCC_KENBOX_2	CG22_YEAST	P24869	P24869 D6W4B8	99	103	11719221	mutation analysis; western blot	true positive		Saccharomyces cerevisiae
ELMI001014	DEG	DEG_APCC_KENBOX_2	CIN8_YEAST	P27895	P27895 D3DLI9	931	935	11694576	mutation analysis	true positive		Saccharomyces cerevisiae
ELMI001017	DEG	DEG_APCC_KENBOX_2	CKAP2_HUMAN	Q8WWK9	Q8WWK9 A2BDE0 A5YM58 Q3KRA5 Q5VXB4 Q8IWV5 Q8IWV6 Q96FH9 Q9H012 Q9H0D0 Q9H988 Q9HC49 Q9NVG4	80	84	17376772	mutation analysis; ubiquitinase assay	true positive		Homo sapiens
ELMI001007	DEG	DEG_APCC_KENBOX_2	HSL1_YEAST	P34244	P34244 A2NP40 D6VXI6	774	778	11562348	coimmunoprecipitation; mutation analysis	true positive		Saccharomyces cerevisiae
ELMI001012	DEG	DEG_APCC_KENBOX_2	MPIP3_HUMAN	P30307	P30307 D3DQB8 Q96PL3 Q9H168 Q9H2E8 Q9H2E9 Q9H2F1	150	154	11842186	competition binding; mutation analysis	true positive		Homo sapiens
ELMI001013	DEG	DEG_APCC_KENBOX_2	PTTG1_HUMAN	O95997	O95997	8	12	11179223	mutation analysis	true positive		Homo sapiens
ELMI001720	DEG	DEG_APCC_KENBOX_2	VE1_BPV1	P03116	P03116 Q9WMH1	27	31	14963168	mutation analysis	true positive		Bovine papillomavirus type 1
ELMI002495	DEG	DEG_APCC_TPR_1	AMA1_YEAST	P50082	P50082 D6VV07 Q96VQ3	591	593	21118994	mutation analysis; western blot	true positive		Saccharomyces cerevisiae S288c
ELMI002494	DEG	DEG_APCC_TPR_1	APC10_HUMAN	Q9UM13	Q9UM13 D3DNZ7 Q2V500 Q9UG51 Q9Y5R0	183	185	11524682	coimmunoprecipitation; mutation analysis; mutation disrupting interaction; pull down	true positive		Homo sapiens
ELMI002492	DEG	DEG_APCC_TPR_1	CDC20_HUMAN	Q12834	Q12834 B2R6Z6 D3DPJ1 Q5JUY4 Q9BW56 Q9UQI9	497	499	12956947	competition binding; pull down; ubiquitinase assay	true positive		Homo sapiens
ELMI002490	DEG	DEG_APCC_TPR_1	CDC20_YEAST	P26309	P26309 D6VU31	608	610	21118994 15916961 19362536 12574115	alanine scanning; anti tag coimmunoprecipitation; comigration in non denaturing gel electrophoresis; mutation analysis; mutation disrupting interaction; pull down; radiolabel; tandem affinity purification; ubiquitinase assay	true positive		Saccharomyces cerevisiae
ELMI002491	DEG	DEG_APCC_TPR_1	CDH1_YEAST	P53197	P53197 D6VUD5	564	566	15916961 19362536 12574115	alanine scanning; comigration in non denaturing gel electrophoresis; mutation analysis; mutation disrupting interaction; pull down; radiolabel; tandem affinity purification; ubiquitinase assay	true positive		Saccharomyces cerevisiae S288c
ELMI002496	DEG	DEG_APCC_TPR_1	CORT_DROME	Q960N3	Q960N3 Q9VMA1	481	483	18020708	coimmunoprecipitation; knock out; western blot	true positive		Drosophila melanogaster
ELMI002488	DEG	DEG_APCC_TPR_1	FZR2_ARATH	Q8L3Z8	Q8L3Z8 O82740	481	483	17944809	interologs; two hybrid	true positive		Arabidopsis thaliana
ELMI002489	DEG	DEG_APCC_TPR_1	FZR3_ARATH	Q8LPL5	Q8LPL5 Q9FFY8	479	481	17944809	interologs; two hybrid	true positive		Arabidopsis thaliana
ELMI002493	DEG	DEG_APCC_TPR_1	FZR_HUMAN	Q9UM11	Q9UM11 O75869 Q86U66 Q96NW8 Q9UI96 Q9ULH8 Q9UM10 Q9UNQ1 Q9Y2T8	494	496	15916961 12956947	competition binding; cross linking study; mutation analysis; mutation disrupting interaction; pull down; ubiquitinase assay	true positive		Homo sapiens
ELMI002482	DEG	DEG_APCC_TPR_1	KI18A_HUMAN	Q8NI77	Q8NI77 Q4VPE3 Q86VS5 Q9H0F3	896	898	23288039	coimmunoprecipitation; fluorescence microscopy; mutation analysis; mutation disrupting interaction; rna interference; ubiquitinase assay; western blot	true positive		Homo sapiens
ELMI002484	DEG	DEG_APCC_TPR_1	MES1_SCHPO	P41005	P41005	99	101	22844260	sequence based prediction	unknown		Schizosaccharomyces pombe 972h-
ELMI002497	DEG	DEG_APCC_TPR_1	MFR1_SCHPO	O94423	O94423	419	421	12956947	sequence based prediction	unknown		Schizosaccharomyces pombe 972h-
ELMI002481	DEG	DEG_APCC_TPR_1	NEK2_HUMAN	P51955	P51955 Q53FD6 Q5I1Z9 Q5VXZ1 Q6NZX8 Q7Z634 Q86XH2 Q96QN9	443	445	23288039 16648845	coimmunoprecipitation; competition binding; fluorescence microscopy; immunodepleted coimmunoprecipitation; mutation analysis; mutation disrupting interaction; rna interference; ubiquitinase assay; western blot	true positive		Homo sapiens
ELMI002487	DEG	DEG_APCC_TPR_1	Q3E906_ARATH	Q3E906	Q3E906	409	411	17944809	interologs; two hybrid	true positive		Arabidopsis thaliana
ELMI002501	DEG	DEG_APCC_TPR_1	Q6UZ79_MEDTR	Q6UZ79	Q6UZ79	469	471	14742878	interologs; sequence based prediction	unknown		Medicago truncatula
ELMI002483	DEG	DEG_APCC_TPR_1	Q9M2R1_ARATH	Q9M2R1	Q9M2R1	241	243	22844260	mutation analysis; two hybrid	true positive		Arabidopsis thaliana
ELMI002500	DEG	DEG_APCC_TPR_1	Q9M7I2_MEDTR	Q9M7I2	Q9M7I2	473	475	14742878	mutation analysis; pull down	true positive		Medicago truncatula
ELMI002485	DEG	DEG_APCC_TPR_1	Q9S7I8_ARATH	Q9S7I8	Q9S7I8	445	447	21687678 17944809	interologs; two hybrid	true positive		Arabidopsis thaliana
ELMI002486	DEG	DEG_APCC_TPR_1	Q9SZA4_ARATH	Q9SZA4	Q9SZA4	455	457	21687678 17944809	interologs; two hybrid	true positive		Arabidopsis thaliana
ELMI002498	DEG	DEG_APCC_TPR_1	Q9W1F6_DROME	Q9W1F6	Q9W1F6	449	451	16763193	interologs; sequence based prediction	unknown		Drosophila melanogaster
ELMI002502	DEG	DEG_APCC_TPR_1	SLP1_SCHPO	P78972	P78972	486	488	18082611	interologs; sequence based prediction	unknown		Schizosaccharomyces pombe 972h-
ELMI002499	DEG	DEG_APCC_TPR_1	SRW1_SCHPO	O13286	O13286 A7VJ97	554	556	9736616	interologs; sequence based prediction	unknown		Schizosaccharomyces pombe 972h-
ELMI002764	DEG	DEG_COP1	ETV1_HUMAN	P50549	P50549 A4D118 B2R768 B7Z2I4 B7Z618 B7Z9P2 C9JT37 E9PHB1 F5GXR2 O75849 Q4KMQ6 Q59GA7 Q6AI30 Q9UQ71 Q9Y636	67	73	21572435	anti tag coimmunoprecipitation; coimmunoprecipitation; mutation analysis; ubiquitinase assay	true positive		Homo sapiens
ELMI002765	DEG	DEG_COP1	ETV4_HUMAN	P43268	P43268 A8K314 B7Z5J3 B7Z9J6 Q96AW9	74	80	21572435	anti tag coimmunoprecipitation	true positive		Homo sapiens
ELMI002766	DEG	DEG_COP1	ETV5_HUMAN	P41161	P41161 A6NH46 Q6IBN5	66	72	21572435	anti tag coimmunoprecipitation	true positive		Homo sapiens
ELMI000270	DEG	DEG_COP1	HY5_ARATH	O24646	O24646	38	45	9659918	gst pull down	true positive		Arabidopsis thaliana
ELMI000269	DEG	DEG_COP1	JUND_HUMAN	P17535	P17535 Q53EK9	241	248	12615916	coimmunoprecipitation	true positive		Homo sapiens
ELMI000268	DEG	DEG_COP1	JUN_HUMAN	P05412	P05412 Q96G93	227	234	12615916	coimmunoprecipitation	true positive		Homo sapiens
ELMI000641	DEG	DEG_COP1	STH_ARATH	Q9SID1	Q9SID1 Q9C558	229	236	11226162	two hybrid	true positive		Arabidopsis thaliana
ELMI001943	DEG	DEG_CRL4_CDT2_1	CDN1A_HUMAN	P38936	P38936 Q14010 Q9BUT4	145	157	18703516 18794347	alanine scanning; anti tag coimmunoprecipitation; coimmunoprecipitation; fluorescence technology; rna interference; ubiquitinase assay; western blot	true positive		Homo sapiens
ELMI002104	DEG	DEG_CRL4_CDT2_1	CDN1C_HUMAN	P49918	P49918	270	282	22634751	coimmunoprecipitation; mutation analysis	true positive		Homo sapiens
ELMI001942	DEG	DEG_CRL4_CDT2_1	CDT1_HUMAN	Q9H211	Q9H211 Q86XX9 Q96CJ5 Q96GK5 Q96H67 Q96HE6 Q9BWM0	4	15	16861906	coimmunoprecipitation; rna interference; western blot	true positive		Homo sapiens
ELMI001941	DEG	DEG_CRL4_CDT2_1	CDT1_XENLA	Q9I9A7	Q9I9A7 Q6GQH3	4	16	19595719	alanine scanning; coimmunoprecipitation; glutathione s tranferase tag; mutation analysis; ubiquitinase assay; western blot	true positive		Xenopus laevis
ELMI001944	DEG	DEG_CRL4_CDT2_1	Q91603_XENLA	Q91603	Q91603	172	184	20606006	coimmunoprecipitation; gst pull down; immunodepleted coimmunoprecipitation; mutation disrupting interaction; ubiquitinase assay; western blot	true positive		Xenopus laevis
ELMI001945	DEG	DEG_CRL4_CDT2_1	SETD8_HUMAN	Q9NQR1	Q9NQR1 A8K9D0 Q86W83 Q8TD09	220	231	21220508 20932472	alanine scanning; coimmunoprecipitation; fluorescence technology; mutation disrupting interaction; rna interference; ubiquitinase assay; western blot	true positive		Homo sapiens
ELMI001946	DEG	DEG_CRL4_CDT2_2	E2F_DROME	Q27368	Q27368 O77035 Q5U0Z6	151	163	19081076	alanine scanning; coimmunoprecipitation; fluorescence-activated cell sorting; mutation disrupting interaction; rna interference	true positive		Drosophila melanogaster
ELMI002833	DEG	DEG_Kelch_actinfilin_1	GRIK2_RAT	P42260	P42260	881	885	17062563	alanine scanning; coimmunoprecipitation; mutation analysis; two hybrid	true positive		Rattus norvegicus
ELMI002827	DEG	DEG_Kelch_Keap1_1	AMER1_HUMAN	Q5JTC6	Q5JTC6 A2IB86 Q8N885	286	291	22215675	affinity chromatography technology; alanine scanning; competition binding; mutation analysis; nuclear magnetic resonance; western blot	true positive		Homo sapiens
ELMI002830	DEG	DEG_Kelch_Keap1_1	BPTF_HUMAN	Q12830	Q12830 Q6NX67 Q7Z7D6 Q9UIG2	729	734	23892546	isothermal titration calorimetry; sequence based prediction	true positive		Homo sapiens
ELMI002822	DEG	DEG_Kelch_Keap1_1	CNC_DROME	P20482	P20482 A4V398 C7LAC2 O96506 Q1WWD8 Q9TZS3 Q9VCP6 Q9VCP8 Q9VCP9	458	463	12167159	sequence based prediction	true positive		Drosophila melanogaster
ELMI002826	DEG	DEG_Kelch_Keap1_1	IKKB_HUMAN	O14920	O14920 B4DZ30 B4E0U4 O75327	34	39	19818716	coimmunoprecipitation; mutation analysis; pull down; two hybrid	true positive		Homo sapiens
ELMI002829	DEG	DEG_Kelch_Keap1_1	MYO7A_HUMAN	Q13402	Q13402 B9A011 F8VUN5 P78427 Q13321 Q14785 Q92821 Q92822	1636	1641	23892546	sequence based prediction	true positive		Homo sapiens
ELMI002821	DEG	DEG_Kelch_Keap1_1	NF2L1_HUMAN	Q14494	Q14494 D3DTU3 D3DTU5 Q12877 Q96FN6	231	236	12167159	sequence based prediction	true positive		Homo sapiens
ELMI002820	DEG	DEG_Kelch_Keap1_1	NF2L2_HUMAN	Q16236	Q16236 B2RBU2 B4E338 E9PGJ7 Q53RW6 Q59HH2 Q96F71	77	82	16888629	alanine scanning; coimmunoprecipitation; competition binding; x-ray crystallography	true positive	2FLU 3ZGC	Homo sapiens
ELMI002819	DEG	DEG_Kelch_Keap1_1	NF2L2_MOUSE	Q60795	Q60795 Q3UQK0	77	82	16507366 12167159	alanine scanning; green fluorescent protein tag; isothermal titration calorimetry; mutation analysis; two hybrid; x-ray crystallography	true positive	1X2J 1X2R	Mus musculus
ELMI002828	DEG	DEG_Kelch_Keap1_1	PALB2_HUMAN	Q86YC2	Q86YC2 A6NIE1 Q8N7Y6 Q8ND31 Q9H6W1	89	94	22331464	affinity chromatography technology; coimmunoprecipitation; mutation analysis; western blot	true positive		Homo sapiens
ELMI002824	DEG	DEG_Kelch_Keap1_1	PGAM5_HUMAN	Q96HS1-1	Q96HS1 A9LN06 C9IZY7 Q96JB0	77	82	17046835	alanine scanning; western blot	true positive		Homo sapiens
ELMI002825	DEG	DEG_Kelch_Keap1_1	PTMA_MOUSE	P26350	P26350 Q3UQV6	41	46	18391415 23318954	coimmunoprecipitation; isothermal titration calorimetry; nuclear magnetic resonance; peptide array; two hybrid; x-ray crystallography	true positive	2Z32	Mus musculus
ELMI002823	DEG	DEG_Kelch_Keap1_1	SQSTM_HUMAN	Q13501	Q13501 A6NFN7 B2R661 B3KUW5 Q13446 Q9BUV7 Q9BVS6 Q9UEU1	347	352	20452972	coimmunoprecipitation; gst pull down; mutation analysis	true positive		Homo sapiens
ELMI002831	DEG	DEG_Kelch_Keap1_1	SQSTM_MOUSE	Q64337	Q64337 Q99JM8	349	354	20173742	alanine scanning; coimmunoprecipitation; competition binding; gst pull down; isothermal titration calorimetry; x-ray crystallography	true positive	3ADE	Mus musculus
ELMI002832	DEG	DEG_Kelch_Keap1_2	NF2L2_MOUSE	Q60795	Q60795 Q3UQK0	26	32	24366543 17785452	alanine scanning; gst pull down; isothermal titration calorimetry; mutation analysis; surface plasmon resonance; ubiquitinase assay; x-ray crystallography	true positive	2DYH 3WN7	Mus musculus
ELMI002834	DEG	DEG_Kelch_KLHL3_1	WNK1_HUMAN	Q9H4A3	Q9H4A3 A1L4B0 C5HTZ5 C5HTZ6 C5HTZ7 O15052 P54963 Q4VBX9 Q6IFS5 Q86WL5 Q8N673 Q9P1S9	628	637	23838290	coimmunoprecipitation; fluorescence polarization spectroscopy	true positive		Homo sapiens
ELMI002835	DEG	DEG_Kelch_KLHL3_1	WNK2_HUMAN	Q9Y3S1	Q9Y3S1 Q5VWF1 Q5VWF2 Q8IY36 Q9C0A3 Q9H3P4	588	597	23838290	coimmunoprecipitation; fluorescence polarization spectroscopy	true positive		Homo sapiens
ELMI002836	DEG	DEG_Kelch_KLHL3_1	WNK3_HUMAN	Q9BYP7	Q9BYP7 B1AKG2 Q5JRC1 Q6JP76 Q8TCX6 Q9HCK6	537	546	23838290	coimmunoprecipitation; fluorescence polarization spectroscopy	true positive		Homo sapiens
ELMI002837	DEG	DEG_Kelch_KLHL3_1	WNK4_HUMAN	Q96J92	Q96J92 Q8N8X3 Q8N8Z2 Q96DT8 Q9BYS5	557	566	24641320	coimmunoprecipitation; fluorescence polarization spectroscopy	true positive		Homo sapiens
ELMI002841	DEG	DEG_MDM2_SWIB_1	NUMB_HUMAN	P49757	P49757 B4E2B1 Q6NUQ7 Q86SY1 Q8WW73 Q9UBG1 Q9UEQ4 Q9UKE8 Q9UKE9 Q9UKF0 Q9UQJ4	616	623	9632782 12646252 22337874	gst pull down; his pull down; two hybrid	true positive		Homo sapiens
ELMI002842	DEG	DEG_MDM2_SWIB_1	NUMBL_HUMAN	Q9Y6R0	Q9Y6R0 Q7Z4J9	577	584		by homology	true positive		Homo sapiens
ELMI002838	DEG	DEG_MDM2_SWIB_1	P53_HUMAN	P04637	P04637 Q15086 Q15087 Q15088 Q16535 Q16807 Q16808 Q16809 Q16810 Q16811 Q16848 Q2XN98 Q3LRW1 Q3LRW2 Q3LRW3 Q3LRW4 Q3LRW5 Q86UG1 Q8J016 Q99659 Q9BTM4 Q9HAQ8 Q9NP68 Q9NPJ2 Q9NZD0 Q9UBI2 Q9UQ61	19	26	25591003 17284038 8875929	fluorescence polarization spectroscopy; isothermal titration calorimetry; x-ray crystallography	true positive	1YCR	Homo sapiens
ELMI002839	DEG	DEG_MDM2_SWIB_1	P63_HUMAN	Q9H3D4	Q9H3D4 O75080 O75195 O75922 O76078 Q6VEG2 Q6VEG3 Q6VEG4 Q6VFJ1 Q6VFJ2 Q6VFJ3 Q6VH20 Q7LDI3 Q7LDI4 Q7LDI5 Q96KR0 Q9H3D2 Q9H3D3 Q9H3P8 Q9NPH7 Q9P1B4 Q9P1B5 Q9P1B6 Q9P1B7 Q9UBV9 Q9UE10 Q9UP26 Q9UP27 Q9UP28 Q9UP74	55	62	25591003 11445003	isothermal titration calorimetry; mutation analysis; nuclear magnetic resonance	true positive		Homo sapiens
ELMI002840	DEG	DEG_MDM2_SWIB_1	P73_HUMAN	O15350	O15350 B7Z9C1 O15351 Q17RN8 Q5TBV5 Q5TBV6 Q8NHW9 Q8TDY5 Q8TDY6 Q9NTK8	15	22	26025930 25591003	his pull down; isothermal titration calorimetry; nuclear magnetic resonance	true positive	2MPS	Homo sapiens
ELMI002563	DEG	DEG_Nend_UBRbox_4	ERF71_ARATH	O22259	O22259	1	3	22020279	alanine scanning; inhibitor; western blot	true positive		Arabidopsis thaliana
ELMI002566	DEG	DEG_Nend_UBRbox_4	F4IDA7_ARATH	F4IDA7	F4IDA7	1	3	22020279	alanine scanning; inhibitor; western blot	true positive		Arabidopsis thaliana
ELMI002562	DEG	DEG_Nend_UBRbox_4	RA212_ARATH	Q9SSA8	Q9SSA8 O23113 Q8L9V3	1	3	22020279 22020282	alanine scanning; fluorescence microscopy; inhibitor; knock out; mutation analysis; western blot	true positive		Arabidopsis thaliana
ELMI002565	DEG	DEG_Nend_UBRbox_4	RAP22_ARATH	Q9LUM4	Q9LUM4 O23104 Q8LE76	1	3	22020279	alanine scanning; inhibitor; western blot	true positive		Arabidopsis thaliana
ELMI002564	DEG	DEG_Nend_UBRbox_4	RAP23_ARATH	P42736	P42736 O04382 O23105	1	3	22020279	alanine scanning; inhibitor; western blot	true positive		Arabidopsis thaliana
ELMI002561	DEG	DEG_Nend_UBRbox_4	RGS16_MOUSE	P97428	P97428 O09091 P97420 Q80V16	1	3	16222293 10783390	competition binding; knock out; radiolabel; western blot	true positive		Mus musculus
ELMI002559	DEG	DEG_Nend_UBRbox_4	RGS4_MOUSE	O08899	O08899 Q99L30	1	3	16217033 16222293 10783390	competition binding; de novo protein sequencing by mass spectrometry; edman degradation; knock out; mutation disrupting interaction; radiolabel; ubiquitinase assay; western blot	true positive		Mus musculus
ELMI002560	DEG	DEG_Nend_UBRbox_4	RGS5_MOUSE	O08850	O08850 Q543B1 Q9D0Z2	1	3	16217033 16222293	competition binding; knock out; mutation disrupting interaction; radiolabel; ubiquitinase assay; western blot	true positive		Mus musculus
ELMI001224	DEG	DEG_ODPH_VHL_1	EPAS1_HUMAN	Q99814	Q99814 Q86VA2 Q99630	403	416	14691554	mutation analysis	true positive		Homo sapiens
ELMI001225	DEG	DEG_ODPH_VHL_1	EPAS1_HUMAN	Q99814	Q99814 Q86VA2 Q99630	529	542	14691554	mutation analysis	true positive		Homo sapiens
ELMI001226	DEG	DEG_ODPH_VHL_1	EPAS1_HUMAN	Q99814	Q99814 Q86VA2 Q99630	574	585		sequence based prediction	true positive		Homo sapiens
ELMI001219	DEG	DEG_ODPH_VHL_1	HIF1A_HUMAN	Q16665	Q16665 Q53XP6 Q96PT9 Q9UPB1	400	413	12050673	surface plasmon resonance	true positive		Homo sapiens
ELMI001220	DEG	DEG_ODPH_VHL_1	HIF1A_HUMAN	Q16665	Q16665 Q53XP6 Q96PT9 Q9UPB1	562	574	12050673 12004076	isothermal titration calorimetry; surface plasmon resonance; x-ray crystallography	true positive	1LM8 1LQB	Homo sapiens
ELMI001223	DEG	DEG_ODPH_VHL_1	HIF1_CAEEL	G5EGD2	G5ECE6 Q8I4D0 G5EGD2	619	631	11427734	sequence based prediction	true positive		Caenorhabditis elegans
ELMI001222	DEG	DEG_ODPH_VHL_1	HIF3A_HUMAN	Q9Y2N7	Q9Y2N7 Q58A43 Q66K72 Q8WXA1 Q96K34 Q9H7Z9 Q9HAI2	490	502	12538644	coimmunoprecipitation; sequence based prediction	true positive		Homo sapiens
ELMI001221	DEG	DEG_ODPH_VHL_1	SIMA_DROME	Q24167	Q24167 Q9VAA5	1173	1184	8682312	sequence based prediction	true positive		Drosophila melanogaster
ELMI002518	DEG	DEG_SCF_COI1_1	A7XXZ0_SOLLC	A7XXZ0	A7XXZ0	199	216	17637677 18458331	his pull down; two hybrid	true positive		Solanum lycopersicum
ELMI002519	DEG	DEG_SCF_COI1_1	B2XVS2_SOLLC	B2XVS2	B2XVS2	251	268	18458331	his pull down; mutation analysis	true positive		Solanum lycopersicum
ELMI002515	DEG	DEG_SCF_COI1_1	TI10A_ARATH	Q9LMA8	Q9LMA8 Q8LAG5 Q93Z09	203	220	17637677 20927106 18547396	mutation analysis; pull down; two hybrid; x-ray crystallography	true positive	3OGL	Arabidopsis thaliana
ELMI002517	DEG	DEG_SCF_COI1_1	TI10B_ARATH	Q9S7M2	Q9S7M2 Q8LBU1	205	222	18547396	two hybrid	true positive		Arabidopsis thaliana
ELMI002522	DEG	DEG_SCF_COI1_1	TI11A_ARATH	Q9LDU5	Q9LDU5 Q8LAR9	182	199	17637677	sequence based prediction	unknown		Arabidopsis thaliana
ELMI002520	DEG	DEG_SCF_COI1_1	TI11B_ARATH	Q9C9E3	Q9C9E3	186	203	17637677	sequence based prediction	unknown		Arabidopsis thaliana
ELMI002514	DEG	DEG_SCF_COI1_1	TIF6B_ARATH	Q9LVI4	Q9LVI4 Q56W78 Q8LF26	303	320	17637675 18547396	fluorescence microscopy; mutation analysis; protease assay; pull down; two hybrid	true positive		Arabidopsis thaliana
ELMI002516	DEG	DEG_SCF_COI1_1	TIF7_ARATH	Q8W4J8	Q8W4J8 A8MSB0 F4I6W0 Q0WLN3 Q2V4D4 Q9CAC0	221	238	18547396	mutation analysis; pull down; two hybrid	true positive		Arabidopsis thaliana
ELMI002521	DEG	DEG_SCF_COI1_1	TIF9_ARATH	Q93ZM9	Q93ZM9 Q3E9I1 Q3E9I2 Q9LYV4	169	186	17637677	sequence based prediction	unknown		Arabidopsis thaliana
ELMI002603	DEG	DEG_SCF_FBW7_1	CCNE1_HUMAN	P24864-3	P24864 A8K684 Q14091 Q8NFG1 Q92501 Q9UD21	379	384	11533444	gst pull down; mutation analysis; ubiquitinase assay	true positive		Homo sapiens
ELMI001385	DEG	DEG_SCF_FBW7_1	CCNE1_HUMAN	P24864	P24864 A8K684 Q14091 Q8NFG1 Q92501 Q9UD21	393	399	14536078 17434132	isothermal titration calorimetry; mutation analysis; x-ray crystallography	true positive	2OVQ	Homo sapiens
ELMI001387	DEG	DEG_SCF_FBW7_1	JUN_HUMAN	P05412	P05412 Q96G93	236	243	16023596	competition binding; mutation disrupting interaction	true positive		Homo sapiens
ELMI001386	DEG	DEG_SCF_FBW7_1	MYC_HUMAN	P01106	P01106 A8WFE7 P01107 Q14026	55	62	15992821 15103331	coimmunoprecipitation; competition binding; nuclear magnetic resonance; ubiquitinase assay	true positive	1MV0	Homo sapiens
ELMI001384	DEG	DEG_SCF_FBW7_1	SRBP1_HUMAN	P36956	P36956 D3DXC4 Q16062 Q59F52 Q6P4R7 Q6PFW7 Q6PJ36 Q8TAK9	425	430	16054087 16825193	chromatin immunoprecipitation assay; coimmunoprecipitation; mutation analysis; protein kinase assay	true positive		Homo sapiens
ELMI001383	DEG	DEG_SCF_FBW7_1	UNG_HUMAN	P13051	P13051 A8K5M6 B2R8Y1 O00637 O00719 Q93028	58	64	18079698	detection by mass spectrometry; mutation analysis	true positive		Homo sapiens
ELMI001402	DEG	DEG_SCF_FBW7_2	LT_SV40	P03070	P03070	699	705	15611062	classical fluorescence spectroscopy; coimmunoprecipitation; mutation analysis	true positive		Simian virus 40
ELMI001401	DEG	DEG_SCF_FBW7_2	NOTC1_HUMAN	P46531	P46531 Q59ED8 Q5SXM3	2508	2515	11585921 11461910	coimmunoprecipitation; gst pull down; radiolabel; sequence based prediction	true positive		Homo sapiens
ELMI001938	DEG	DEG_SCF_SKP2-CKS1_1	CDN1B_HUMAN	P46527	P46527 Q16307 Q5U0H2 Q9BUS6	183	190	16209941	mutation analysis; ubiquitinase assay; x-ray crystallography	true positive	2AST	Homo sapiens
ELMI001939	DEG	DEG_SCF_SKP2-CKS1_1	CDN1C_HUMAN	P49918	P49918	306	313	12925736	alanine scanning; coimmunoprecipitation; knock out; ubiquitinase assay	true positive		Homo sapiens
ELMI001940	DEG	DEG_SCF_SKP2-CKS1_1	CDN1C_MOUSE	P49919	P49919	338	345	12925736	alanine scanning; coimmunoprecipitation; knock out; ubiquitinase assay	true positive		Mus musculus
ELMI002545	DEG	DEG_SCF_TIR1_1	IAA10_ARATH	Q38828	Q38828	93	105	11595806	sequence based prediction	unknown		Arabidopsis thaliana
ELMI002543	DEG	DEG_SCF_TIR1_1	IAA11_ARATH	Q38829	Q38829 Q8LPJ8	88	100	11595806	sequence based prediction	unknown		Arabidopsis thaliana
ELMI002527	DEG	DEG_SCF_TIR1_1	IAA12_ARATH	Q38830	Q38830 Q8LA42	69	81	15992545	gst pull down; mutation analysis	true positive		Arabidopsis thaliana
ELMI002544	DEG	DEG_SCF_TIR1_1	IAA13_ARATH	Q38831	Q38831 Q84TE5	76	88	11595806	sequence based prediction	unknown		Arabidopsis thaliana
ELMI002537	DEG	DEG_SCF_TIR1_1	IAA14_ARATH	Q38832	Q38832 O23311 Q9C5W8	76	88	11595806	sequence based prediction	unknown		Arabidopsis thaliana
ELMI002546	DEG	DEG_SCF_TIR1_1	IAA15_ARATH	Q9C966	Q9C966	70	82	11595806	sequence based prediction	unknown		Arabidopsis thaliana
ELMI002536	DEG	DEG_SCF_TIR1_1	IAA16_ARATH	O24407	O24407	70	82	11595806	sequence based prediction	unknown		Arabidopsis thaliana
ELMI002524	DEG	DEG_SCF_TIR1_1	IAA17_ARATH	P93830	P93830 O49162	82	94	11713520	gst pull down; mutation analysis	true positive		Arabidopsis thaliana
ELMI002531	DEG	DEG_SCF_TIR1_1	IAA18_ARATH	O24408	O24408 Q8L9I9	96	108	11595806	sequence based prediction	unknown		Arabidopsis thaliana
ELMI002538	DEG	DEG_SCF_TIR1_1	IAA19_ARATH	O24409	O24409 Q8L8X3 Q9LDL6	70	82	11595806	sequence based prediction	unknown		Arabidopsis thaliana
ELMI002525	DEG	DEG_SCF_TIR1_1	IAA1_ARATH	P49677	P49677 O23312	55	67	15546359	gst pull down; mutation analysis	true positive		Arabidopsis thaliana
ELMI002530	DEG	DEG_SCF_TIR1_1	IAA26_ARATH	Q8LAL2	Q8LAL2 Q9LK75 Q9ZSY7	103	115	11595806	sequence based prediction	unknown		Arabidopsis thaliana
ELMI002542	DEG	DEG_SCF_TIR1_1	IAA27_ARATH	Q9ZSY8	Q9ZSY8	143	155	11595806	sequence based prediction	unknown		Arabidopsis thaliana
ELMI002526	DEG	DEG_SCF_TIR1_1	IAA28_ARATH	Q9XFM0	Q9XFM0 Q9S9V6	48	60	21734647	mutation analysis; pull down	true positive		Arabidopsis thaliana
ELMI002532	DEG	DEG_SCF_TIR1_1	IAA2_ARATH	P49678	P49678 O22596	60	72	11595806	sequence based prediction	unknown		Arabidopsis thaliana
ELMI002528	DEG	DEG_SCF_TIR1_1	IAA3_ARATH	Q38822	Q38822 O04741	64	76	14617065	mutation analysis; pull down	true positive		Arabidopsis thaliana
ELMI002534	DEG	DEG_SCF_TIR1_1	IAA4_ARATH	P33077	P33077	62	74	11595806	sequence based prediction	unknown		Arabidopsis thaliana
ELMI002533	DEG	DEG_SCF_TIR1_1	IAA4_PEA	P49679	P49679	70	82	11595806	sequence based prediction	unknown		Pisum sativum
ELMI002539	DEG	DEG_SCF_TIR1_1	IAA5_ARATH	P33078	P33078 Q38823 Q8H1E0	53	65	11595806	sequence based prediction	unknown		Arabidopsis thaliana
ELMI002540	DEG	DEG_SCF_TIR1_1	IAA6_ARATH	Q38824	Q38824 Q8LEM1 Q9C539	70	82	11595806	sequence based prediction	unknown		Arabidopsis thaliana
ELMI002529	DEG	DEG_SCF_TIR1_1	IAA6_PEA	P49680	P49680	55	67	10758506	mutation analysis	true positive		Pisum sativum
ELMI002523	DEG	DEG_SCF_TIR1_1	IAA7_ARATH	Q38825	Q38825 Q8LAK1	82	94	17410169 11713520	coimmunoprecipitation; gst pull down; mutation analysis; x-ray crystallography	true positive	2P1Q	Arabidopsis thaliana
ELMI002541	DEG	DEG_SCF_TIR1_1	IAA8_ARATH	Q38826	Q38826	165	177	11595806	sequence based prediction	unknown		Arabidopsis thaliana
ELMI002535	DEG	DEG_SCF_TIR1_1	IAA9_ARATH	Q38827	Q38827 Q8LBP2 Q9FLH4	183	195	11595806	sequence based prediction	unknown		Arabidopsis thaliana
ELMI001309	DEG	DEG_SCF_TRCP1_1	ATF4_HUMAN	P18848	P18848 Q9UH31	218	224	11238952	mutation analysis; protein kinase assay; radiolabel; two hybrid	true positive		Homo sapiens
ELMI001313	DEG	DEG_SCF_TRCP1_1	BORA_HUMAN	Q6PGQ7	Q6PGQ7 Q5W0P3 Q5W0P4 Q86YC6 Q96IW9 Q9H640	496	501	18378770	coimmunoprecipitation; de novo protein sequencing by mass spectrometry; protein kinase assay	true positive		Homo sapiens
ELMI001308	DEG	DEG_SCF_TRCP1_1	CLSPN_HUMAN	Q9HAW4	Q9HAW4 A6NFL4 Q1RMC6 Q2KHM3 Q5VYG0 Q6P6H5 Q8IWI1	29	34	16885022	coimmunoprecipitation; fluorescence-activated cell sorting; mutation analysis	true positive		Homo sapiens
ELMI001302	DEG	DEG_SCF_TRCP1_1	CTNB1_HUMAN	P35222	P35222 A8K1L7 Q8NEW9 Q8NI94 Q9H391	32	37	12820959	protein kinase assay; x-ray crystallography	true positive	1P22	Homo sapiens
ELMI001310	DEG	DEG_SCF_TRCP1_1	DLG1_HUMAN	Q12959	Q12959 A5YKK7 B7ZMM0 B9EIQ5 D3DXB8 D3DXB9 Q12958	597	602	12902344	coimmunoprecipitation; gst pull down; rna interference; western blot	true positive		Homo sapiens
ELMI001311	DEG	DEG_SCF_TRCP1_1	FBX5_HUMAN	Q9UKT4	Q9UKT4 B3KNX5 Q8WV29 Q9UGC8	144	149	12791266	classical fluorescence spectroscopy; knock out; protein kinase assay	true positive		Homo sapiens
ELMI002123	DEG	DEG_SCF_TRCP1_1	FGD1_HUMAN	P98174	P98174 Q5H999 Q8N4D9	282	287	15743413	alanine scanning; coimmunoprecipitation; radiolabel	true positive		Homo sapiens
ELMI002124	DEG	DEG_SCF_TRCP1_1	FGD3_HUMAN	Q5JSP0	Q5JSP0 Q4VX84 Q7Z7D9 Q8N5G1	75	80	18363964	alanine scanning; classical fluorescence spectroscopy; coimmunoprecipitation; western blot	true positive		Homo sapiens
ELMI001303	DEG	DEG_SCF_TRCP1_1	IKBA_HUMAN	P25963	P25963 B2R8L6	31	36	10230406 9990852 10497169	coimmunoprecipitation; detection by mass spectrometry; mutation analysis; protein kinase assay; protein kinase assay; radiolabel	true positive		Homo sapiens
ELMI001304	DEG	DEG_SCF_TRCP1_1	IKBB_HUMAN	Q15653	Q15653 A8K3F4 Q96BJ7	18	23	10497169	coimmunoprecipitation; mutation analysis; radiolabel	true positive		Homo sapiens
ELMI001305	DEG	DEG_SCF_TRCP1_1	IKBE_HUMAN	O00221	O00221 Q5T9V9	156	161	10497169	coimmunoprecipitation; mutation analysis; radiolabel	true positive		Homo sapiens
ELMI002453	DEG	DEG_SCF_TRCP1_1	INAR1_HUMAN	P17181	P17181 B2R6L9 D3DSF0 Q53GW9 Q53H11 Q6PKD7 Q7M4L2 Q8WTZ2	534	539	15337770 14532120	anti tag coimmunoprecipitation; mutation analysis; protein kinase assay; pull down; radiolabel; ubiquitinase assay	true positive		Homo sapiens
ELMI001316	DEG	DEG_SCF_TRCP1_1	LMP1_EBVB9	P03230	P03230 Q777A4	210	215	14523018	coimmunoprecipitation; mutation analysis	true positive		Human herpesvirus 4 (strain B95-8)
ELMI001306	DEG	DEG_SCF_TRCP1_1	NFKB1_HUMAN	P19838	P19838 Q68D84 Q86V43 Q8N4X7 Q9NZC0	926	932	12482991	competition binding; protein kinase assay	true positive		Homo sapiens
ELMI001307	DEG	DEG_SCF_TRCP1_1	PDCD4_HUMAN	Q53EL6	Q53EL6 O15501 Q5VZS6 Q6PJI5 Q8TAR5 Q99834	70	76	17053147	detection by mass spectrometry; mutation analysis; protein kinase assay	true positive		Homo sapiens
ELMI001314	DEG	DEG_SCF_TRCP1_1	PRLR_HUMAN	P16471	P16471 B2R882 Q16354 Q8TD75 Q8TD78 Q96P35 Q96P36 Q9BX87 Q9UHJ5	348	353	15082796	coimmunoprecipitation; protein kinase assay	true positive		Homo sapiens
ELMI001312	DEG	DEG_SCF_TRCP1_1	SNAI1_HUMAN	O95863	O95863 Q9P113 Q9UBP7 Q9UHH7	95	100	9990853	coimmunoprecipitation; mutation analysis; protein kinase assay	true positive		Homo sapiens
ELMI001315	DEG	DEG_SCF_TRCP1_1	VPU_HV1BR	P05923	P05923	51	56	14674748 14561767	confocal microscopy; nuclear magnetic resonance; radiolabel	true positive		Human immunodeficiency virus type 1 (BRU ISOLATE)
ELMI001103	DEG	DEG_SIAH_1	AFF4_HUMAN	Q9UHB7	Q9UHB7 B2RP19 B7WPD2 Q498B2 Q59FB3 Q6P592 Q8TDR1 Q9P0E4	252	260	15459319	coimmunoprecipitation; mutation analysis	true positive		Homo sapiens
ELMI001105	DEG	DEG_SIAH_1	CYBP_HUMAN	Q9HB71	Q9HB71 B2ZWH2 O60666	59	67	11389839 16085652	coimmunoprecipitation; two hybrid; x-ray crystallography	true positive	2A25	Homo sapiens
ELMI001107	DEG	DEG_SIAH_1	DAB1_HUMAN	O75553	O75553 A4FU90 B3KTG3 Q4LE59 Q5T6M6 Q5T6M9 Q5T835 Q5T836 Q5T837 Q6NWS9 Q6NWT0 Q6NWT1 Q9NYA8	360	368	11752454	coimmunoprecipitation; two hybrid	true positive		Homo sapiens
ELMI001102	DEG	DEG_SIAH_1	DCC_HUMAN	P43146	P43146	1331	1339	9334332	classical fluorescence spectroscopy	true positive		Homo sapiens
ELMI001114	DEG	DEG_SIAH_1	KLF10_HUMAN	Q13118	Q13118 B2R794 Q503B2	200	208	12072443	two hybrid	true positive		Homo sapiens
ELMI001109	DEG	DEG_SIAH_1	OBF1_HUMAN	Q16633	Q16633 B2R8Z9 Q14983	46	54	11483518	classical fluorescence spectroscopy; coimmunoprecipitation	true positive		Homo sapiens
ELMI001108	DEG	DEG_SIAH_1	PEG10_HUMAN	Q86TG7	Q86TG7 Q96A68 Q9UPV1	253	261	12810624	coimmunoprecipitation; two hybrid	true positive		Homo sapiens
ELMI001113	DEG	DEG_SIAH_1	PHYL_DROME	Q27934	Q27934 C0PV22 Q9V721	115	123	16615911 12626763	coimmunoprecipitation; mutation analysis; pull down; x-ray crystallography	true positive	2AN6	Drosophila melanogaster
ELMI001111	DEG	DEG_SIAH_1	SH3R1_HUMAN	Q7Z6J0	Q7Z6J0 Q05BT2 Q8IW46 Q9HAM2 Q9P234	600	608	16230351	coimmunoprecipitation; two hybrid	true positive		Homo sapiens
ELMI002869	DEG	DEG_SPOP_SBC_1	CI_DROME	P19538	P19538 O18525 Q8T6T1 Q9V4A8	371	375	19818708	chromatin immunoprecipitation array; detection by mass spectrometry; monoclonal antibody western blot; surface plasmon resonance; x-ray crystallography	true positive	3HQM	Drosophila melanogaster
ELMI002870	DEG	DEG_SPOP_SBC_1	CI_DROME	P19538	P19538 O18525 Q8T6T1 Q9V4A8	1362	1366	19818708	chromatin immunoprecipitation array; detection by mass spectrometry; monoclonal antibody western blot; surface plasmon resonance; x-ray crystallography	true positive	3HQM	Drosophila melanogaster
ELMI002874	DEG	DEG_SPOP_SBC_1	DAXX_HUMAN	Q9UER7	Q9UER7 O14747 O15141 O15208 Q5STK9 Q9BWI3	608	612	19818708	detection by mass spectrometry; monoclonal antibody western blot; surface plasmon resonance	true positive		Homo sapiens
ELMI002875	DEG	DEG_SPOP_SBC_1	DAXX_HUMAN	Q9UER7	Q9UER7 O14747 O15141 O15208 Q5STK9 Q9BWI3	680	684	19818708	detection by mass spectrometry; monoclonal antibody western blot; surface plasmon resonance	true positive		Homo sapiens
ELMI002868	DEG	DEG_SPOP_SBC_1	H2AY_HUMAN	O75367	O75367 O75377 Q503A8 Q7Z5E3 Q96D41 Q9H8P3 Q9UP96	171	175	19818708	detection by mass spectrometry; monoclonal antibody western blot; surface plasmon resonance; x-ray crystallography	true positive	3HSV	Homo sapiens
ELMI002871	DEG	DEG_SPOP_SBC_1	Q9VHV8_DROME	Q9VHV8	Q9VHV8	98	102	19818708	detection by mass spectrometry; monoclonal antibody western blot; surface plasmon resonance; x-ray crystallography	true positive	3HU6	Drosophila melanogaster
ELMI002872	DEG	DEG_SPOP_SBC_1	Q9VHV8_DROME	Q9VHV8	Q9VHV8	289	293	19818708	detection by mass spectrometry; monoclonal antibody western blot; surface plasmon resonance; x-ray crystallography	true positive	3HQL	Drosophila melanogaster
ELMI002873	DEG	DEG_SPOP_SBC_1	Q9VHV8_DROME	Q9VHV8	Q9VHV8	381	385	19818708	detection by mass spectrometry; monoclonal antibody western blot; surface plasmon resonance; x-ray crystallography	true positive	3HU6	Drosophila melanogaster
ELMI001626	DOC	DOC_AGCK_PIF_1	AKT1_HUMAN	P31749	P31749 B2RAM5 Q9BWB6	469	474	12167717 11500365	competition binding; mutation analysis; protein kinase assay; protein kinase assay; protein kinase assay; surface plasmon resonance; western blot	unknown		Homo sapiens
ELMI001633	DOC	DOC_AGCK_PIF_1	AKT2_HUMAN	P31751	P31751 B2RBD8 Q0VAN1 Q68GC0	470	475	12434148	x-ray crystallography	true positive	1O6L	Homo sapiens
ELMI002185	DOC	DOC_AGCK_PIF_1	KPCB_HUMAN	P05771-2	P05771 C5IFJ8 D3DWF5 O43744 P05127 Q15138 Q93060 Q9UE49 Q9UE50 Q9UEH8 Q9UJ30 Q9UJ33	656	661	9218480	mutation analysis; protein kinase assay	true positive		Homo sapiens
ELMI001628	DOC	DOC_AGCK_PIF_1	KS6A3_MOUSE	P18654	P18654 B1AXN4 Q03140 Q8K3J8	382	387	10856237	coimmunoprecipitation; mutation analysis; protein kinase assay	true positive		Mus musculus
ELMI001629	DOC	DOC_AGCK_PIF_1	KS6B1_RAT	P67999	P67999 P21425	408	413	11500365	competition binding; gst pull down; mutation analysis; protein kinase assay; surface plasmon resonance	true positive		Rattus norvegicus
ELMI001627	DOC	DOC_AGCK_PIF_1	ROCK1_HUMAN	Q13464	Q13464 B0YJ91 Q2KHM4 Q59GZ4	394	399	18204440	gst pull down; mutation analysis	true positive		Homo sapiens
ELMI001634	DOC	DOC_AGCK_PIF_1	SCH9_YEAST	P11792	P11792 D3DLF4	733	738	21531713	gst pull down; mutation analysis; protein kinase assay	true positive		Saccharomyces cerevisiae S288c
ELMI001630	DOC	DOC_AGCK_PIF_1	SGK1_HUMAN	O00141	O00141 B7UUP7 B7UUP8 B7UUP9 B7Z5B2 E1P583 Q5TCN2 Q5TCN3 Q5TCN4 Q5VY65 Q9UN56	418	423	11500365	competition binding; gst pull down; mutation analysis; protein kinase assay; surface plasmon resonance	true positive		Homo sapiens
ELMI001631	DOC	DOC_AGCK_PIF_1	SGK3_HUMAN	Q96BR1	Q96BR1 A8K5W3 Q9P1Q7 Q9UKG5	482	487	16790420	coimmunoprecipitation; mutation analysis; protein kinase assay	true positive		Homo sapiens
ELMI001632	DOC	DOC_AGCK_PIF_1	SGK3_MOUSE	Q9ERE3	Q9ERE3 Q3UAY2	482	487	14604990	classical fluorescence spectroscopy; mutation analysis; protein kinase assay	true positive		Mus musculus
ELMI001635	DOC	DOC_AGCK_PIF_2	KPCI_HUMAN	P41743	P41743 D3DNQ4 Q8WW06	579	584	10764742	gst pull down; mutation analysis; two hybrid	true positive		Homo sapiens
ELMI001636	DOC	DOC_AGCK_PIF_2	KPCZ_HUMAN	Q05513	Q05513 A8K4N0 Q15207 Q5SYT5 Q969S4	575	580	10764742	gst pull down; mutation analysis; two hybrid	true positive		Homo sapiens
ELMI001637	DOC	DOC_AGCK_PIF_2	KPCZ_MOUSE	Q02956	Q02956 A2AD76	575	580	10764742	competition binding; gst pull down; mutation analysis	true positive		Mus musculus
ELMI001638	DOC	DOC_AGCK_PIF_2	PKN1_HUMAN	Q16512	Q16512 A8K7W5 B2R9R4 B3KVN3 Q15143 Q504U4 Q8IUV5 Q9UD44	932	937	10764742	gst pull down; mutation analysis; two hybrid	true positive		Homo sapiens
ELMI001639	DOC	DOC_AGCK_PIF_2	PKN2_HUMAN	Q16513	Q16513 D3DT24 Q9H1W4	974	979	16219676 10764742 10698939	affinity chromatography technology; competition binding; gst pull down; mutation analysis; surface plasmon resonance; two hybrid; western blot	true positive		Homo sapiens
ELMI001642	DOC	DOC_AGCK_PIF_3	KAPA_YEAST	P06244	P06244 D6VW23 P11595 Q2VQW1	394	397	21531713	gst pull down; mutation analysis	true positive		Saccharomyces cerevisiae S288c
ELMI001640	DOC	DOC_AGCK_PIF_3	KAPCA_HUMAN	P17612	P17612 Q32P54 Q9H2Y0 Q9NRB4 Q9NRH9	348	351	10698939	mutation analysis; two hybrid	true positive		Homo sapiens
ELMI001641	DOC	DOC_AGCK_PIF_3	KAPCA_MOUSE	P05132	P05132 Q9JID0	348	351	12372837 15299527	mutation analysis; protein kinase assay; x-ray crystallography	true positive	1ATP	Mus musculus
ELMI001644	DOC	DOC_AGCK_PIF_3	OXI1_ARATH	Q9LSF1	Q9LSF1 A1L4U5	418	421	14749726	coimmunoprecipitation; gst pull down; mutation analysis; two hybrid	true positive		Arabidopsis thaliana
ELMI001643	DOC	DOC_AGCK_PIF_3	Q5I6E9_SOLLC	Q5I6E9	Q5I6E9	697	700	16362044	coimmunoprecipitation; mutation analysis; two hybrid	true positive		Solanum lycopersicum
ELMI002044	DOC	DOC_ANK_TNKS_1	3BP2_HUMAN	P78314	P78314 A6NNC2 B2R5R6 D3DVR0 O00500 O15373 P78315	414	421	22153077	alanine scanning; coimmunoprecipitation; fluorescence polarization spectroscopy; gst pull down	true positive		Homo sapiens
ELMI002050	DOC	DOC_ANK_TNKS_1	A9UF02_HUMAN	A9UF02	A9UF02	115	122	22153077	coimmunoprecipitation; fluorescence polarization spectroscopy; mutation analysis	true positive		Homo sapiens
ELMI002058	DOC	DOC_ANK_TNKS_1	AXIN1_HUMAN	O15169	O15169 Q4TT26 Q4TT27 Q86YA7 Q8WVW6 Q96S28	21	28	22153077 19759537	alanine scanning; coimmunoprecipitation; fluorescence polarization spectroscopy; gst pull down	true positive		Homo sapiens
ELMI002051	DOC	DOC_ANK_TNKS_1	BABA1_HUMAN	Q9NWV8	Q9NWV8 A8MQT0 B4DRY9 B4DVR1 Q6FIA0 Q9P018	27	34	22153077	coimmunoprecipitation; fluorescence polarization spectroscopy; mutation analysis	true positive		Homo sapiens
ELMI002052	DOC	DOC_ANK_TNKS_1	BABA1_HUMAN	Q9NWV8	Q9NWV8 A8MQT0 B4DRY9 B4DVR1 Q6FIA0 Q9P018	47	54	22153077	coimmunoprecipitation; fluorescence polarization spectroscopy; mutation analysis	true positive		Homo sapiens
ELMI002059	DOC	DOC_ANK_TNKS_1	CASC3_HUMAN	O15234	O15234 A8K8R0	145	152	21478859	coimmunoprecipitation; mutation analysis	true positive		Homo sapiens
ELMI002045	DOC	DOC_ANK_TNKS_1	DISC1_HUMAN	Q9NRI5	Q9NRI5 C9J6D0 O75045 Q5VT44 Q5VT45 Q8IXJ0 Q8IXJ1 Q9BX19 Q9NRI3 Q9NRI4	222	229	22153077	coimmunoprecipitation; fluorescence polarization spectroscopy; mutation analysis	true positive		Homo sapiens
ELMI002047	DOC	DOC_ANK_TNKS_1	FAT4_HUMAN	Q6V0I7	Q6V0I7 A8K5Z6 B5MDG4 Q3LIA6 Q8TCK7 Q9H5T6	4571	4578	22153077	coimmunoprecipitation; fluorescence polarization spectroscopy; mutation analysis	true positive		Homo sapiens
ELMI002048	DOC	DOC_ANK_TNKS_1	FAT4_HUMAN	Q6V0I7	Q6V0I7 A8K5Z6 B5MDG4 Q3LIA6 Q8TCK7 Q9H5T6	4826	4833	22153077	coimmunoprecipitation; fluorescence polarization spectroscopy; mutation analysis	true positive		Homo sapiens
ELMI002056	DOC	DOC_ANK_TNKS_1	FNBP1_HUMAN	Q96RU3	Q96RU3 O60301 Q3MIN8 Q5TC87 Q5TC88 Q6P658 Q7LGG2 Q9H8H8 Q9NWD1	514	521	14596906 22153077	coimmunoprecipitation; mutation analysis; two hybrid; x-ray crystallography	true positive	3TWX	Homo sapiens
ELMI002055	DOC	DOC_ANK_TNKS_1	LCAP_HUMAN	Q9UIQ6	Q9UIQ6 O00769 Q15145 Q59H76 Q9TNQ2 Q9TNQ3 Q9UIQ7	95	102	22153077 12080061	alanine scanning; glutathione s tranferase tag; x-ray crystallography	true positive	3TWW	Homo sapiens
ELMI002057	DOC	DOC_ANK_TNKS_1	MCL1_HUMAN	Q07820	Q07820 B2R6B2 D3DV03 D3DV04 Q9HD91 Q9NRQ3 Q9NRQ4 Q9UHR7 Q9UHR8 Q9UHR9 Q9UNJ1	77	84	22153077	x-ray crystallography	true positive	3TWU	Homo sapiens
ELMI002054	DOC	DOC_ANK_TNKS_1	NUMA1_HUMAN	Q14980	Q14980 Q14981	1742	1749	22153077 12080061	affinity chromatography technology; x-ray crystallography	true positive	3TWV	Homo sapiens
ELMI002049	DOC	DOC_ANK_TNKS_1	RAD54_HUMAN	Q92698	Q92698 Q5TE31 Q6IUY3	690	697	22153077	coimmunoprecipitation; fluorescence polarization spectroscopy; mutation analysis	true positive		Homo sapiens
ELMI002046	DOC	DOC_ANK_TNKS_1	STRN_HUMAN	O43815	O43815 Q3KP65 Q53TQ8 Q9NP38	301	308	22153077	coimmunoprecipitation; fluorescence polarization spectroscopy; mutation analysis	true positive		Homo sapiens
ELMI002060	DOC	DOC_ANK_TNKS_1	TB182_HUMAN	Q9C0C2	Q9C0C2 A7E2F8 Q6PJ35 Q6ZV74	1507	1514	12080061	alanine scanning	true positive		Homo sapiens
ELMI002053	DOC	DOC_ANK_TNKS_1	TERF1_HUMAN	P54274	P54274 A7XP29 Q15553 Q8NHT6 Q93029	12	19	22153077 12080061	alanine scanning; glutathione s tranferase tag; x-ray crystallography	true positive	3TWS	Homo sapiens
ELMI002617	DOC	DOC_CKS1_1	CDC6_YEAST	P09119	P09119 D6VVZ7	5	10	24186063	isothermal titration calorimetry; mutation analysis; peptide array; x-ray crystallography	true positive	4LPA	Saccharomyces cerevisiae
ELMI002618	DOC	DOC_CKS1_1	CDC6_YEAST	P09119	P09119 D6VVZ7	21	26	24186063	isothermal titration calorimetry; mutation analysis	true positive		Saccharomyces cerevisiae
ELMI002622	DOC	DOC_CKS1_1	SIC1_YEAST	P38634	P38634 D6VY79	3	8	24186061 24186063	isothermal titration calorimetry; mutation analysis; peptide array; protein kinase assay	true positive		Saccharomyces cerevisiae S288c
ELMI002623	DOC	DOC_CKS1_1	SIC1_YEAST	P38634	P38634 D6VY79	31	36	24186061	isothermal titration calorimetry; mutation analysis; protein kinase assay	true positive		Saccharomyces cerevisiae S288c
ELMI002624	DOC	DOC_CKS1_1	SIC1_YEAST	P38634	P38634 D6VY79	43	48	24186061	isothermal titration calorimetry; mutation analysis; protein kinase assay	true positive		Saccharomyces cerevisiae S288c
ELMI002619	DOC	DOC_CKS1_1	SWE1_YEAST	P32944	P32944 D6VW03	119	124	24186063	isothermal titration calorimetry	true positive		Saccharomyces cerevisiae S288c
ELMI002620	DOC	DOC_CKS1_1	SWE1_YEAST	P32944	P32944 D6VW03	194	199	24186063	isothermal titration calorimetry	true positive		Saccharomyces cerevisiae S288c
ELMI002621	DOC	DOC_CKS1_1	SWE1_YEAST	P32944	P32944 D6VW03	371	376	24186063	isothermal titration calorimetry	true positive		Saccharomyces cerevisiae S288c
ELMI000209	DOC	DOC_CYCLIN_1	AKA12_MOUSE	Q9WTQ5	Q9WTQ5 Q80SS4 Q810D4 Q8BPK4 Q99MP1	501	504	10982843	mutation analysis	true positive		Mus musculus
ELMI000064	DOC	DOC_CYCLIN_1	CDC6_HUMAN	Q99741	Q99741 Q8TB30	94	98	16707497 9889196	pull down; x-ray crystallography	true positive	2CCH	Homo sapiens
ELMI000067	DOC	DOC_CYCLIN_1	CDN1A_HUMAN	P38936	P38936 Q14010 Q9BUT4	19	22	8637717 11438644	competition binding; mutation analysis; pull down	true positive		Homo sapiens
ELMI000068	DOC	DOC_CYCLIN_1	CDN1A_HUMAN	P38936	P38936 Q14010 Q9BUT4	155	159	11438644	mutation analysis	true negative		Homo sapiens
ELMI000069	DOC	DOC_CYCLIN_1	CDN1B_HUMAN	P46527	P46527 Q16307 Q5U0H2 Q9BUS6	30	33	9488039 7753174 12501191 8684460	isothermal titration calorimetry; mutation analysis; pull down; x-ray crystallography	true positive	1H27 1JSU	Homo sapiens
ELMI000070	DOC	DOC_CYCLIN_1	CDN1C_HUMAN	P49918	P49918	31	34	10713702	mutation analysis	true positive		Homo sapiens
ELMI000073	DOC	DOC_CYCLIN_1	CENPR_HUMAN	Q13352	Q13352 B2R7D8 Q13353 Q5RJ42 Q5RJ44 Q5RJ45 Q7KYX2 Q96CD5 Q9UKB6	5	9	10673397	pull down	true positive		Homo sapiens
ELMI000062	DOC	DOC_CYCLIN_1	CUX1_HUMAN	P39880	P39880 Q6NYH4 Q75LE5 Q75MT2 Q75MT3 Q86UJ7 Q9UEV5	1301	1305	11584018	pull down	true positive		Homo sapiens
ELMI000075	DOC	DOC_CYCLIN_1	E2F1_HUMAN	Q01094	Q01094 Q13143 Q92768	90	94	9199321 12501191	isothermal titration calorimetry; pull down; x-ray crystallography	true positive	1H24	Homo sapiens
ELMI000076	DOC	DOC_CYCLIN_1	E2F2_HUMAN	Q14209	Q14209 B2R9W1 Q7Z6H1	87	91	9199321	sequence based prediction	true positive		Homo sapiens
ELMI000077	DOC	DOC_CYCLIN_1	E2F3_HUMAN	O00716	O00716 Q15000 Q9BZ44	134	138	9199321	sequence based prediction	true positive		Homo sapiens
ELMI000071	DOC	DOC_CYCLIN_1	H10_HUMAN	P07305	P07305 B2R6I0 Q6FG88 Q8N6R3	73	76	11463824	competition binding	false positive		Homo sapiens
ELMI000061	DOC	DOC_CYCLIN_1	HIRA_HUMAN	P54198	P54198 Q05BU9 Q8IXN2	629	633	11238922	competition binding	true positive		Homo sapiens
ELMI000065	DOC	DOC_CYCLIN_1	MPIP1_HUMAN	P30304	P30304 Q8IZH5 Q96IL3 Q9H2F2	11	15	9234691	mutation analysis	true positive		Homo sapiens
ELMI000066	DOC	DOC_CYCLIN_1	NPAT_HUMAN	Q14207	Q14207 A8K1V5 A8K6M2 Q13632 Q14967 Q16580 Q86W55 Q8IWE9	1062	1066	10995387	colocalization	true positive		Homo sapiens
ELMI000632	DOC	DOC_CYCLIN_1	ORC6_YEAST	P38826	P38826 D3DL68	178	182	15105375	two hybrid	true positive		Saccharomyces cerevisiae
ELMI000051	DOC	DOC_CYCLIN_1	P53_HUMAN	P04637	P04637 Q15086 Q15087 Q15088 Q16535 Q16807 Q16808 Q16809 Q16810 Q16811 Q16848 Q2XN98 Q3LRW1 Q3LRW2 Q3LRW3 Q3LRW4 Q3LRW5 Q86UG1 Q8J016 Q99659 Q9BTM4 Q9HAQ8 Q9NP68 Q9NPJ2 Q9NZD0 Q9UBI2 Q9UQ61	381	385	12501191 10884347	competition binding; isothermal titration calorimetry; mutation analysis; x-ray crystallography	true positive	1H26	Homo sapiens
ELMI000063	DOC	DOC_CYCLIN_1	PMYT1_HUMAN	Q99640	Q99640 D3DUA4 O14731 Q7LE24 Q8TCM9	486	489	10373560	mutation analysis	true positive		Homo sapiens
ELMI000072	DOC	DOC_CYCLIN_1	Q8UWJ8_CHICK	Q8UWJ8	Q8UWJ8	394	398	11340163	colocalization	false positive		Gallus gallus
ELMI000052	DOC	DOC_CYCLIN_1	RB_HUMAN	P06400	P06400 A8K5E3 P78499 Q5VW46 Q8IZL4	873	877	9891042 12501191	isothermal titration calorimetry; mutation analysis; x-ray crystallography	true positive	1H25	Homo sapiens
ELMI000053	DOC	DOC_CYCLIN_1	RBL1_HUMAN	P28749	P28749 A8K2W5 Q4VXA0 Q8N5K6 Q9H1L5 Q9H1M1	658	661	11884610 12501191	isothermal titration calorimetry; mutation analysis; x-ray crystallography	true positive	1H28	Homo sapiens
ELMI000060	DOC	DOC_CYCLIN_1	RBL2_HUMAN	Q08999	Q08999 Q15073 Q16084 Q92812	680	684	11884610	sequence based prediction	true positive		Homo sapiens
ELMI000074	DOC	DOC_CYCLIN_1	RUX_DROME	P50445	P50445 Q540W5 Q9W446	248	251	11027291	two hybrid	true positive		Drosophila melanogaster
ELMI001721	DOC	DOC_CYCLIN_1	VE1_HPV18	P06789	P06789 Q84181	127	130	9892642	gst pull down; mutation analysis; western blot	true positive		Human papillomavirus type 18
ELMI002879	DOC	DOC_GSK3_Axin_1	AXIN1_CHICK	O42400	O42400	383	399	10490650	sequence based prediction	true positive		Gallus gallus
ELMI002881	DOC	DOC_GSK3_Axin_1	AXIN1_DANRE	P57094	P57094 Q499B7	386	402	11390362	sequence based prediction	true positive		Danio rerio
ELMI002876	DOC	DOC_GSK3_Axin_1	AXIN1_HUMAN	O15169	O15169 Q4TT26 Q4TT27 Q86YA7 Q8WVW6 Q96S28	383	399	20043192 12554650	beta galactosidase complementation; mutation analysis; pull down; x-ray crystallography	true positive	1O9U	Homo sapiens
ELMI002878	DOC	DOC_GSK3_Axin_1	AXIN1_MOUSE	O35625	O35625	383	399	10490650	sequence based prediction	true positive		Mus musculus
ELMI002880	DOC	DOC_GSK3_Axin_1	AXIN1_RAT	O70239	O70239	383	399	9482734	sequence based prediction	true positive		Rattus norvegicus
ELMI002877	DOC	DOC_GSK3_Axin_1	AXIN1_XENLA	Q9YGY0	Q9YGY0	383	399	10490650	coimmunoprecipitation; mutation analysis; two hybrid	true positive		Xenopus laevis
ELMI001025	DOC	DOC_MAPK_1	DAPK1_HUMAN	P53355	P53355 B7ZLD2 Q14CQ7 Q1W5W0 Q68CP8 Q9BTL8	1385	1393	15616583	mutation analysis	false positive		Homo sapiens
ELMI001043	DOC	DOC_MAPK_1	DIG1_YEAST	Q03063	Q03063 D6W3W5	97	107		mutation analysis	true positive		Saccharomyces cerevisiae
ELMI001044	DOC	DOC_MAPK_1	DIG2_YEAST	Q03373	Q03373 D6VTA3	100	110	14734536	mutation analysis	true positive		Saccharomyces cerevisiae
ELMI001395	DOC	DOC_MAPK_1	DUS1_HUMAN	P28562	P28562 D3DQL9 Q2V508	54	62	11953434 11278799	mutation analysis	true positive		Homo sapiens
ELMI001396	DOC	DOC_MAPK_1	DUS6_HUMAN	Q16828	Q16828 O75109 Q53Y75 Q9BSH6	64	73	10811804 16567630 17046812	mass spectrometry study of hydrogen/deuterium exchange; mutation analysis; x-ray crystallography	true positive		Homo sapiens
ELMI001018	DOC	DOC_MAPK_1	ELK1_HUMAN	P19419	P19419 B2R7H4 O75606 O95058 Q969X8 Q9UJM4	312	321	9925641	mutation analysis	true positive		Homo sapiens
ELMI001021	DOC	DOC_MAPK_1	ELK3_MOUSE	P41971	P41971 P97747 Q62346 Q8BWH1	292	301	9925641	mutation analysis	true positive		Mus musculus
ELMI001019	DOC	DOC_MAPK_1	ELK4_HUMAN	P28324	P28324 P28323 Q6GSJ2	318	327	11786537 9925641	mutation analysis	true positive		Homo sapiens
ELMI001020	DOC	DOC_MAPK_1	JUN_HUMAN	P05412	P05412 Q96G93	32	42	8945519 9925641	mutation analysis	true positive		Homo sapiens
ELMI001024	DOC	DOC_MAPK_1	MEF2A_HUMAN	Q02078	Q02078 O43814 Q14223 Q14224 Q96D14	269	277	15132737 10330143	mutation analysis	true positive		Homo sapiens
ELMI001022	DOC	DOC_MAPK_1	MP2K1_HUMAN	Q02750	Q02750	3	11	11134045 11104681 9925641	mutation analysis; pull down	true positive		Homo sapiens
ELMI001023	DOC	DOC_MAPK_1	MP2K4_HUMAN	P45985	P45985 B2R7N7 B3KYB2 D3DTS5 Q5U0B8 Q6FHX4 Q6P9H2 Q6PIE6	40	48	9925641	mutation analysis	true positive		Homo sapiens
ELMI001042	DOC	DOC_MAPK_1	MSG5_YEAST	P38590	P38590 D6W1C6	29	38	16364919	fluorescence polarization spectroscopy; gst pull down; x-ray crystallography	true positive		Saccharomyces cerevisiae
ELMI001040	DOC	DOC_MAPK_1	STE7_YEAST	P06784	P06784 D6VRJ2	9	19	16364919	fluorescence polarization spectroscopy; gst pull down; x-ray crystallography	true positive		Saccharomyces cerevisiae
ELMI001041	DOC	DOC_MAPK_1	STE7_YEAST	P06784	P06784 D6VRJ2	62	71	16364919	fluorescence polarization spectroscopy; gst pull down; x-ray crystallography	true positive		Saccharomyces cerevisiae
ELMI001031	DOC	DOC_MAPK_2	DUS1_HUMAN	P28562	P28562 D3DQL9 Q2V508	339	342	16286470 9925641	mutation analysis	true positive		Homo sapiens
ELMI001027	DOC	DOC_MAPK_2	ELK1_HUMAN	P19419	P19419 B2R7H4 O75606 O95058 Q969X8 Q9UJM4	395	398	11371562	mutation analysis	true positive		Homo sapiens
ELMI001028	DOC	DOC_MAPK_2	ELK4_HUMAN	P28324	P28324 P28323 Q6GSJ2	398	401	11029469	mutation analysis	true positive		Homo sapiens
ELMI001029	DOC	DOC_MAPK_2	G5EDL0_CAEEL	G5EDL0	G5EDL0	420	423	9925641	mutation analysis; protein kinase assay	true positive		Caenorhabditis elegans
ELMI001030	DOC	DOC_MAPK_2	G5EFD2_CAEEL	G5EFD2	G5EFD2	309	312	11371562 9925641	mutation analysis	true positive		Caenorhabditis elegans
ELMI001026	DOC	DOC_MAPK_2	RS3_HUMAN	P23396	P23396 B2R7N5 Q498B5 Q8NI95	77	80	15950189 14976550	coimmunoprecipitation; mutation analysis; x-ray crystallography	false positive	1S1H	Homo sapiens
ELMI001032	DOC	DOC_MAPK_2	VINEX_MOUSE	Q9R1Z8	Q9R1Z8 Q62423	630	633	15184391	mutation analysis	true positive		Mus musculus
ELMI001949	DOC	DOC_PIKK_1	ATRIP_HUMAN	Q8WXE1	Q8WXE1 A8K6A3 A8K714 B2RCE7 Q69YK9 Q8NHQ2 Q8WUG7 Q96CL3 Q9HA30	769	776	15758953	coimmunoprecipitation	true positive		Homo sapiens
ELMI001948	DOC	DOC_PIKK_1	NBN_HUMAN	O60934	O60934 B2R626 B2RNC5 O60672 Q32NF7 Q53FM6 Q63HR6 Q7LDM2	736	743	15964794 17507690 15758953	coimmunoprecipitation; competition binding; pull down	true positive		Homo sapiens
ELMI001951	DOC	DOC_PIKK_1	Q6XV80_XENLA	Q6XV80	Q6XV80	744	751	15964794	coimmunoprecipitation; pull down	true positive		Xenopus laevis
ELMI001950	DOC	DOC_PIKK_1	XRCC5_HUMAN	P13010	P13010 A8K3X5 Q0Z7V0 Q4VBQ5 Q53HH7 Q7M4N0 Q9UCQ0 Q9UCQ1	720	728	15758953	coimmunoprecipitation; pull down	true positive		Homo sapiens
ELMI002740	DOC	DOC_PP1_MyPhoNE_1	MYO16_HUMAN	Q9Y6X6	Q9Y6X6 A6H8Y0 A8MTX3 Q5VYX4 Q5VYX5 Q5VYX6 Q6ZS13 Q8N3C2 Q8N948	24	31	19389623	pull down	true positive		Homo sapiens
ELMI002747	DOC	DOC_PP1_MyPhoNE_1	MYPT1_CHICK	Q90623	Q90623 Q10727 Q90624	10	17	15164081	x-ray crystallography	true positive	1S70	Gallus gallus
ELMI002741	DOC	DOC_PP1_MyPhoNE_1	MYPT1_HUMAN	O14974	O14974 Q2NKL4 Q569H0 Q86WU3 Q8NFR6 Q9BYH0	10	17	19389623	pull down	true positive		Homo sapiens
ELMI002742	DOC	DOC_PP1_MyPhoNE_1	MYPT2_HUMAN	O60237	O60237 A8MYF5 B7ZMN6 Q2TAI8 Q5T506 Q5VUK2 Q8N179 Q9HCB7 Q9HCB8	19	26	19389623	pull down	true positive		Homo sapiens
ELMI002748	DOC	DOC_PP1_MyPhoNE_1	PP12C_HUMAN	Q9BZL4	Q9BZL4 Q59FK8 Q6ZPD1 Q7L8F7 Q96HW1 Q9H5H5 Q9NT00	22	29		sequence based prediction	true positive		Homo sapiens
ELMI002743	DOC	DOC_PP1_MyPhoNE_1	PP16A_HUMAN	Q96I34	Q96I34 D3DWM5	30	37	19389623	pull down	true positive		Homo sapiens
ELMI002744	DOC	DOC_PP1_MyPhoNE_1	PP16B_HUMAN	Q96T49	Q96T49 A2RRR6 E9PFS8 O94912 Q5W9G4 Q9NQG4	30	37	19389623	pull down	true positive		Homo sapiens
ELMI002745	DOC	DOC_PP1_MyPhoNE_1	SH24A_HUMAN	Q9H788	Q9H788 B4DDR1 Q5XKC1 Q6NXE9 Q86YM2 Q96C88 Q9H7F7	32	39	19389623	pull down	true positive		Homo sapiens
ELMI002746	DOC	DOC_PP1_MyPhoNE_1	SH24B_HUMAN	Q5SQS7	Q5SQS7 Q5SQS5 Q6ZVW9 Q6ZVZ3	32	39	19389623	pull down	true positive		Homo sapiens
ELMI002437	DOC	DOC_PP1_RVXF_1	AKAP1_HUMAN	Q92667	Q92667 A8K8Q1 D3DTZ0 Q13320 Q9BW14	151	158	10995432	affinity chromatography technology; coimmunoprecipitation; competition binding; far western blotting; mutation analysis	true positive		Homo sapiens
ELMI001039	DOC	DOC_PP1_RVXF_1	BRCA1_HUMAN	P38398	P38398 O15129 Q3LRJ0 Q7KYU9	896	902	17603999	coimmunoprecipitation; gst pull down; mutation analysis; western blot	true positive		Homo sapiens
ELMI001077	DOC	DOC_PP1_RVXF_1	DCX_MOUSE	O88809	O88809	52	58	16530423	mutation analysis	true positive		Mus musculus
ELMI001081	DOC	DOC_PP1_RVXF_1	GAC1_YEAST	P28006	P28006 D6W2N4 Q08551	67	74	11459182	coimmunoprecipitation; mutation analysis; two hybrid	true positive		Saccharomyces cerevisiae
ELMI001743	DOC	DOC_PP1_RVXF_1	ICP34_HHV1F	P08353	P08353	190	196	9694816	competition binding; gst pull down; mutation analysis	true positive		Herpes simplex virus (type 1 / strain F)
ELMI001397	DOC	DOC_PP1_RVXF_1	MYPT1_CHICK	Q90623	Q90623 Q10727 Q90624	33	39	15164081	x-ray crystallography	true positive	1S70	Gallus gallus
ELMI001117	DOC	DOC_PP1_RVXF_1	MYPT1_HUMAN	O14974	O14974 Q2NKL4 Q569H0 Q86WU3 Q8NFR6 Q9BYH0	33	39	15136561	sequence based prediction	true positive		Homo sapiens
ELMI001074	DOC	DOC_PP1_RVXF_1	NEB1_RAT	O35867	O35867	455	461	10585469 10504266	affinity chromatography technology; chromatography technology; coimmunoprecipitation; far western blotting; mutation analysis; two hybrid	true positive		Rattus norvegicus
ELMI001073	DOC	DOC_PP1_RVXF_1	NEB2_RAT	O35274	O35274	446	452	10585469 20305656	coimmunoprecipitation; far western blotting; x-ray crystallography	true positive	3EGH	Rattus norvegicus
ELMI001625	DOC	DOC_PP1_RVXF_1	NEB2_RAT	O35274	O35274	573	579	20305656	x-ray crystallography	true negative	3EGH	Rattus norvegicus
ELMI002444	DOC	DOC_PP1_RVXF_1	NEK2_HUMAN	P51955	P51955 Q53FD6 Q5I1Z9 Q5VXZ1 Q6NZX8 Q7Z634 Q86XH2 Q96QN9	381	387	10880350	anti tag coimmunoprecipitation; coimmunoprecipitation; mutation analysis; two hybrid	true positive		Homo sapiens
ELMI001072	DOC	DOC_PP1_RVXF_1	PP1R8_HUMAN	Q12972	Q12972 Q5TEJ2 Q5TIF2 Q6PKF6 Q9UBH1 Q9UBZ0	198	204	12657641	mutation analysis	true positive		Homo sapiens
ELMI001076	DOC	DOC_PP1_RVXF_1	PP1RA_HUMAN	Q96QC0	Q96QC0 O00405	395	402	12574161	mutation analysis	true positive		Homo sapiens
ELMI001078	DOC	DOC_PP1_RVXF_1	PPR1B_HUMAN	Q9UD71	Q9UD71 Q547V9 Q547W0 Q9H7G1	5	12	10075680	mutation analysis	true positive		Homo sapiens
ELMI001083	DOC	DOC_PP1_RVXF_1	PPR3A_HUMAN	Q16821	Q16821 A0AVQ2 A4D0T6 O43476 Q75LN8 Q7KYM8 Q86UI6	61	67	9155014	mutation analysis; x-ray crystallography	true positive		Homo sapiens
ELMI002287	DOC	DOC_PP1_RVXF_1	RB_HUMAN	P06400	P06400 A8K5E3 P78499 Q5VW46 Q8IZL4	871	878	20694007	isothermal titration calorimetry; mutation analysis; phosphatase assay; x-ray crystallography	true positive	3N5U	Homo sapiens
ELMI001082	DOC	DOC_PP1_RVXF_1	REG1_YEAST	Q00816	Q00816 D6VS13	462	469	10454550	mutation analysis; two hybrid	true positive		Saccharomyces cerevisiae
ELMI001079	DOC	DOC_PP1_RVXF_1	SCD5_YEAST	P34758	P34758 D6W326	238	244	12356757	mutation analysis; two hybrid; western blot	true positive		Saccharomyces cerevisiae
ELMI001080	DOC	DOC_PP1_RVXF_1	SCD5_YEAST	P34758	P34758 D6W326	271	277	12356757	mutation analysis; two hybrid; western blot	true positive		Saccharomyces cerevisiae
ELMI002635	DOC	DOC_PP1_SILK_1	CASC5_HUMAN	Q8NG31	Q8NG31 Q8NHE1 Q8WXA6 Q9HCK2 Q9NR92	24	29	19389623	pull down	true positive		Homo sapiens
ELMI002637	DOC	DOC_PP1_SILK_1	CNST_HUMAN	Q6PJW8	Q6PJW8 Q5VSY9 Q5VTM7 Q8IYA9 Q8N3L5 Q8NB09 Q8TEI2 Q96MR5	620	625	19389623	pull down	true positive		Homo sapiens
ELMI002633	DOC	DOC_PP1_SILK_1	CSRN2_HUMAN	Q9H175	Q9H175	52	57	19389623	coimmunoprecipitation; far western blotting; mutation analysis; pull down	true positive		Homo sapiens
ELMI002634	DOC	DOC_PP1_SILK_1	CSRN3_HUMAN	Q8WYN3	Q8WYN3 B3KPR4 Q53SG0 Q6ZTX3 Q9HAF9	51	56	19389623	pull down	true positive		Homo sapiens
ELMI002638	DOC	DOC_PP1_SILK_1	GLC8_YEAST	P41818	P41818 D6W0D8	2	7	12657641	by homology; inferred by author	true positive		Saccharomyces cerevisiae S288c
ELMI002630	DOC	DOC_PP1_SILK_1	IPP2_HUMAN	P41236	P41236	12	17	10748125 10075680	competition binding; far western blotting; mutation analysis; pull down; two hybrid	true positive		Homo sapiens
ELMI002631	DOC	DOC_PP1_SILK_1	IPP2_MOUSE	Q9DCL8	Q9DCL8 Q3UD25 Q8C1A6	12	17	17636256	x-ray crystallography	true positive	2O8G	Mus musculus
ELMI002643	DOC	DOC_PP1_SILK_1	IPP2_RABIT	P11845	P11845	12	17	10748125	by homology; inferred by author	true positive		Oryctolagus cuniculus
ELMI002642	DOC	DOC_PP1_SILK_1	IPP2_RAT	P50411	P50411 Q56A32	12	17	10748125	by homology; inferred by author	true positive		Rattus norvegicus
ELMI002639	DOC	DOC_PP1_SILK_1	Q9N537_CAEEL	Q9N537	Q9N537	34	39	12657641	by homology; inferred by author	true positive		Caenorhabditis elegans
ELMI002640	DOC	DOC_PP1_SILK_1	Q9V3C7_DROME	Q9V3C7	Q9V3C7	12	17	12657641	by homology; inferred by author	true positive		Drosophila melanogaster
ELMI002636	DOC	DOC_PP1_SILK_1	SYTL2_HUMAN	Q9HCH5	Q9HCH5 B3KRS3 B4DJT5 B4DKW3 B4DQ26 B7SA85 B7ZLX6 B7ZLX7 Q2YDA7 Q6TV07 Q6ZN59 Q6ZVC5 Q8ND34 Q96BJ2 Q9H768 Q9NXM1	270	275	19389623	coimmunoprecipitation; far western blotting; pull down	true positive		Homo sapiens
ELMI002632	DOC	DOC_PP1_SILK_1	WBP11_HUMAN	Q9Y2W2	Q9Y2W2 Q96AY8	164	169	19389623	mutation analysis; pull down	true positive		Homo sapiens
ELMI002641	DOC	DOC_PP1_SILK_1	YE99_SCHPO	O13771	O13771	4	9	12657641	by homology; inferred by author	true positive		Schizosaccharomyces pombe 972h-
ELMI002767	DOC	DOC_PP2A_KARD_1	BUB1B_HUMAN	O60566	O60566 B2R6U0 B4DL09 B4DLG3 O60501 O60627 O60758 O75389 Q59HH6 Q8WV50 Q96KM4	668	680	23079597 23789096 23345399	alanine scanning; chromatography technology; coimmunoprecipitation; colocalization; isothermal titration calorimetry; mutation disrupting interaction; peptide array; protein kinase assay; rna interference; two hybrid; western blot	true positive		Homo sapiens
ELMI002694	DOC	DOC_PP2B_LxvP_1	DNM1L_RAT	O35303	O35303 O35318 O35319 O35320 O35321 O35322 O35323 Q5U2W1 Q792T7 Q9R234 Q9R277	645	648	23486469	gst pull down; isothermal titration calorimetry; mutation analysis; western blot	true positive		Rattus norvegicus
ELMI002692	DOC	DOC_PP2B_LxvP_1	KAP2_BOVIN	P00515	P00515	83	86	3013843	phosphatase assay	true positive		Bos taurus
ELMI002693	DOC	DOC_PP2B_LxvP_1	KSR2_HUMAN	Q6VAB6	Q6VAB6 A0PJT2 Q3B828 Q8N775	393	396	19560418	colocalization; detection by mass spectrometry; gst pull down; mutation analysis	true positive		Homo sapiens
ELMI002687	DOC	DOC_PP2B_LxvP_1	NFAC1_HUMAN	O95644	O95644 Q12865 Q15793	387	390	19285944 10860980 16407284	competition binding; gst pull down; isothermal titration calorimetry; mutation analysis; nuclear magnetic resonance; over expressed level	true positive		Homo sapiens
ELMI002688	DOC	DOC_PP2B_LxvP_1	NFAC2_HUMAN	Q13469	Q13469 B5B2N8 B5B2N9 Q13468 Q5TFW7 Q5TFW8 Q9NPX6 Q9NQH3 Q9UJR2	369	372	16407284 10860980	competition binding; gst pull down	true positive		Homo sapiens
ELMI002689	DOC	DOC_PP2B_LxvP_1	NFAC3_HUMAN	Q12968	Q12968 O75211 Q14516 Q99840 Q99841 Q99842	393	396	16407284 10860980 11509611	competition binding; gst pull down; mutation analysis	true positive		Homo sapiens
ELMI002690	DOC	DOC_PP2B_LxvP_1	NFAC4_HUMAN	Q14934	Q14934 B4DDG5 B4DY55 B5B2U7 B5B2U8 B5B2U9 B5B2V0 B5B2V1 B5B2V2 B5B2V3 B5B2V4 B5B2V5 B5B2V7 B5B2V8 B5B2V9 B5B2W0 B5B2W1 B5B2W2 B5B2W3 B5B2W4 B5B2W5 B5B2W6 B5B2W7 B5B2W8 B5B2W9 B5B2X0 Q7Z598 Q96H68	378	381	16407284 10860980	competition binding; gst pull down	true positive		Homo sapiens
ELMI002691	DOC	DOC_PP2B_LxvP_1	RCN1_YEAST	P36054	P36054 D6VX40	101	104	19285944	competition binding; gst pull down; mutation analysis	true positive		Saccharomyces cerevisiae S288c
ELMI001062	DOC	DOC_PP2B_PxIxI_1	CRZ1_YEAST	P53968	P53968 D6W1F1	330	336	11877380	mutation analysis; two hybrid	true positive		Saccharomyces cerevisiae
ELMI002614	DOC	DOC_PP2B_PxIxI_1	DYN1_HUMAN	Q05193-3	Q05193 A6NLM6 Q5SYX0 Q5SYX2 Q6P3T6 Q86VD2	843	849	21689596	competition binding; gst pull down; mutation analysis	true positive		Homo sapiens
ELMI001063	DOC	DOC_PP2B_PxIxI_1	HPH1_YEAST	Q99332	Q99332 D6W322	71	77	15189990	mutation analysis; two hybrid	true positive		Saccharomyces cerevisiae
ELMI001061	DOC	DOC_PP2B_PxIxI_1	KCNKI_MOUSE	Q6VV64	Q6VV64 Q1LZJ5 Q1LZM8 Q3MI50 Q3MI51	209	215	16569637	gst pull down; mutation analysis	true positive		Mus musculus
ELMI001065	DOC	DOC_PP2B_PxIxI_1	NFAC1_HUMAN	O95644	O95644 Q12865 Q15793	117	123	17502104	nuclear magnetic resonance	true positive	2JOG	Homo sapiens
ELMI002754	DOC	DOC_PP2B_PxIxI_1	NFAC1_PIG	O77638	O77638	109	115	11000210	competition binding; surface plasmon resonance; two hybrid	true positive		Sus scrofa
ELMI001060	DOC	DOC_PP2B_PxIxI_1	NFAC2_MOUSE	Q60591	Q60591 A2APK2 A2APK3 A2AQC5 A2AQC6 A2AQC7 B5B2Q3 Q60984 Q60985 Q91Y65	110	116	9660947	mutation analysis	true positive		Mus musculus
ELMI002753	DOC	DOC_PP2B_PxIxI_1	Q65142_ASF	Q65142	Q65142	204	210	11000210	anti tag coimmunoprecipitation; competition binding; mutation analysis; surface plasmon resonance; two hybrid	true positive		African swine fever virus
ELMI001064	DOC	DOC_PP2B_PxIxI_1	SLM1_YEAST	P40485	P40485 D6VVI2	672	678	16738335	mutation analysis; phosphatase assay; two hybrid	true positive		Saccharomyces cerevisiae
ELMI002725	DOC	DOC_PP2B_PxIxI_1	VF238_ASFM2	O36972	O36972	205	211	23468591	competition binding; isothermal titration calorimetry; mutation analysis; x-ray crystallography	true positive	4F0Z	African swine fever virus Malawi LIL 20/1
ELMI001484	DOC	DOC_SPAK_OSR1_1	A6BLY8_MOUSE	A6BLY8	A6BLY8	1336	1340	17267545	coimmunoprecipitation; mutation analysis; two hybrid	true positive		Mus musculus
ELMI001485	DOC	DOC_SPAK_OSR1_1	A6BLY8_MOUSE	A6BLY8	A6BLY8	1346	1350	17267545	coimmunoprecipitation; mutation analysis; two hybrid	true positive		Mus musculus
ELMI001480	DOC	DOC_SPAK_OSR1_1	S12A1_MOUSE	P55014	P55014 O35938 Q91W55 Q9Z1E0	16	20	12386165	alanine scanning; two hybrid	true positive		Mus musculus
ELMI001481	DOC	DOC_SPAK_OSR1_1	S12A2_MOUSE	P55012	P55012 E9PYU3	77	81	17595523 14563843	mutation analysis; two hybrid	true positive		Mus musculus
ELMI001482	DOC	DOC_SPAK_OSR1_1	S12A2_MOUSE	P55012	P55012 E9PYU3	133	137	17595523 14563843	mutation analysis; two hybrid	true positive		Mus musculus
ELMI001486	DOC	DOC_SPAK_OSR1_1	S12A3_HUMAN	P55017	P55017 A8MSJ2 C9JNN9	19	23	18270262	mutation analysis	true positive		Homo sapiens
ELMI001483	DOC	DOC_SPAK_OSR1_1	S12A6_MOUSE	Q924N4	Q924N4 A2AGK1 Q924N3	14	18	12386165	gst pull down; mutation analysis; two hybrid	true positive		Mus musculus
ELMI001487	DOC	DOC_SPAK_OSR1_1	WNK1_HUMAN	Q9H4A3	Q9H4A3 A1L4B0 C5HTZ5 C5HTZ6 C5HTZ7 O15052 P54963 Q4VBX9 Q6IFS5 Q86WL5 Q8N673 Q9P1S9	1257	1261	16263722	mutation analysis	true positive		Homo sapiens
ELMI001489	DOC	DOC_SPAK_OSR1_1	WNK1_HUMAN	Q9H4A3	Q9H4A3 A1L4B0 C5HTZ5 C5HTZ6 C5HTZ7 O15052 P54963 Q4VBX9 Q6IFS5 Q86WL5 Q8N673 Q9P1S9	1859	1863	16263722	mutation analysis	true positive		Homo sapiens
ELMI001488	DOC	DOC_SPAK_OSR1_1	WNK1_HUMAN	Q9H4A3	Q9H4A3 A1L4B0 C5HTZ5 C5HTZ6 C5HTZ7 O15052 P54963 Q4VBX9 Q6IFS5 Q86WL5 Q8N673 Q9P1S9	1945	1949	16263722	mutation analysis	true positive		Homo sapiens
ELMI001490	DOC	DOC_SPAK_OSR1_1	WNK1_HUMAN	Q9H4A3	Q9H4A3 A1L4B0 C5HTZ5 C5HTZ6 C5HTZ7 O15052 P54963 Q4VBX9 Q6IFS5 Q86WL5 Q8N673 Q9P1S9	1957	1961	16263722	mutation analysis	true positive		Homo sapiens
ELMI001491	DOC	DOC_SPAK_OSR1_1	WNK4_HUMAN	Q96J92	Q96J92 Q8N8X3 Q8N8Z2 Q96DT8 Q9BYS5	1016	1020	17721439	mutation analysis; surface plasmon resonance; x-ray crystallography	true positive	2V3S	Homo sapiens
ELMI001479	DOC	DOC_SPAK_OSR1_1	WNK4_MOUSE	Q80UE6	Q80UE6 A2A4J7 Q4VAC1 Q80XB5 Q80XN2 Q8R0N0 Q8R340	996	1000	15930150	mutation analysis; two hybrid	true positive		Mus musculus
ELMI001069	DOC	DOC_USP7_MATH_1	MDM2_HUMAN	Q00987	Q00987 A6NL51 A8K2S6 Q13226 Q13297 Q13298 Q13299 Q13300 Q13301 Q53XW0 Q71TW9 Q8WYJ1 Q8WYJ2 Q9UGI3 Q9UMT8	147	151	16474402	classical fluorescence spectroscopy; gst pull down; mutation analysis; x-ray crystallography	true positive	2FOP	Homo sapiens
ELMI001070	DOC	DOC_USP7_MATH_1	MDM2_HUMAN	Q00987	Q00987 A6NL51 A8K2S6 Q13226 Q13297 Q13298 Q13299 Q13300 Q13301 Q53XW0 Q71TW9 Q8WYJ1 Q8WYJ2 Q9UGI3 Q9UMT8	226	230	16402859	isothermal titration calorimetry; x-ray crystallography	true positive	2F1Y	Homo sapiens
ELMI002454	DOC	DOC_USP7_MATH_1	MDM2_HUMAN	Q00987	Q00987 A6NL51 A8K2S6 Q13226 Q13297 Q13298 Q13299 Q13300 Q13301 Q53XW0 Q71TW9 Q8WYJ1 Q8WYJ2 Q9UGI3 Q9UMT8	385	389	20713061	classical fluorescence spectroscopy	true negative		Homo sapiens
ELMI002274	DOC	DOC_USP7_MATH_1	MDM2_HUMAN	Q00987	Q00987 A6NL51 A8K2S6 Q13226 Q13297 Q13298 Q13299 Q13300 Q13301 Q53XW0 Q71TW9 Q8WYJ1 Q8WYJ2 Q9UGI3 Q9UMT8	397	401	20713061	classical fluorescence spectroscopy; mutation analysis; x-ray crystallography	true positive	3MQS	Homo sapiens
ELMI002272	DOC	DOC_USP7_MATH_1	MDM4_HUMAN	O15151	O15151 Q2M2Y2 Q32SL2 Q6GS18 Q8IV83	8	12	20713061	classical fluorescence spectroscopy; gst pull down; mutation analysis	true positive		Homo sapiens
ELMI002455	DOC	DOC_USP7_MATH_1	MDM4_HUMAN	O15151	O15151 Q2M2Y2 Q32SL2 Q6GS18 Q8IV83	388	392	20713061	classical fluorescence spectroscopy	true negative		Homo sapiens
ELMI002273	DOC	DOC_USP7_MATH_1	MDM4_HUMAN	O15151	O15151 Q2M2Y2 Q32SL2 Q6GS18 Q8IV83	398	402	20713061	classical fluorescence spectroscopy; gst pull down; mutation analysis; x-ray crystallography	true positive	3MQR	Homo sapiens
ELMI002456	DOC	DOC_USP7_MATH_1	MDM4_HUMAN	O15151	O15151 Q2M2Y2 Q32SL2 Q6GS18 Q8IV83	470	474	20713061	classical fluorescence spectroscopy	true negative		Homo sapiens
ELMI001067	DOC	DOC_USP7_MATH_1	P53_HUMAN	P04637	P04637 Q15086 Q15087 Q15088 Q16535 Q16807 Q16808 Q16809 Q16810 Q16811 Q16848 Q2XN98 Q3LRW1 Q3LRW2 Q3LRW3 Q3LRW4 Q3LRW5 Q86UG1 Q8J016 Q99659 Q9BTM4 Q9HAQ8 Q9NP68 Q9NPJ2 Q9NZD0 Q9UBI2 Q9UQ61	359	363	16474402 16402859	classical fluorescence spectroscopy; isothermal titration calorimetry; mutation analysis; x-ray crystallography	true positive	2F1X 2FOO	Homo sapiens
ELMI001068	DOC	DOC_USP7_MATH_1	P53_HUMAN	P04637	P04637 Q15086 Q15087 Q15088 Q16535 Q16807 Q16808 Q16809 Q16810 Q16811 Q16848 Q2XN98 Q3LRW1 Q3LRW2 Q3LRW3 Q3LRW4 Q3LRW5 Q86UG1 Q8J016 Q99659 Q9BTM4 Q9HAQ8 Q9NP68 Q9NPJ2 Q9NZD0 Q9UBI2 Q9UQ61	364	368	16474402	classical fluorescence spectroscopy; mutation analysis; x-ray crystallography	true positive	2FOJ	Homo sapiens
ELMI001071	DOC	DOC_USP7_MATH_2	EBNA1_EBVB9	P03211	P03211 Q777E1	442	448	15808506	classical fluorescence spectroscopy; gst pull down; mutation analysis; x-ray crystallography	true positive	1YY6	Human herpesvirus 4 (strain B95-8)
ELMI001211	DOC	DOC_WD40_RPTOR_TOS_1	4EBP1_HUMAN	Q13541	Q13541 B2R502 D3DSW8 Q6IBN3	114	118	12912989	coimmunoprecipitation; far western blotting; gst pull down; mutation analysis; western blot	true positive		Homo sapiens
ELMI001212	DOC	DOC_WD40_RPTOR_TOS_1	4EBP2_HUMAN	Q13542	Q13542	116	120	12912989	coimmunoprecipitation; gst pull down; mutation analysis; western blot	true positive		Homo sapiens
ELMI001213	DOC	DOC_WD40_RPTOR_TOS_1	4EBP3_HUMAN	O60516	O60516	96	100	12912989	coimmunoprecipitation; gst pull down; mutation analysis; western blot	true positive		Homo sapiens
ELMI001214	DOC	DOC_WD40_RPTOR_TOS_1	KS6B1_HUMAN	P23443	P23443	28	33	12912989	inferred by author; sequence based prediction	true positive		Homo sapiens
ELMI001215	DOC	DOC_WD40_RPTOR_TOS_1	KS6B2_HUMAN	Q9UBS0	Q9UBS0 B2RMZ9 O94809 Q9UEC1	5	10	12912989	inferred by author; sequence based prediction	true positive		Homo sapiens
ELMI002308	DOC	DOC_WW_Pin1_4	A4_HUMAN	P05067-4	P05067 B2R5V1 D3DSD1 D3DSD2 D3DSD3 P09000 P78438 Q13764 Q13778 Q13793 Q16011 Q16014 Q16019 Q16020 Q6GSC0 Q8WZ99 Q9BT38 Q9UC33 Q9UCA9 Q9UCB6 Q9UCC8 Q9UCD1 Q9UQ58	668	669	16139797	coimmunoprecipitation; gst pull down; mutation analysis; phosphatase assay	true positive		Homo sapiens
ELMI002136	DOC	DOC_WW_Pin1_4	A4_HUMAN	P05067	P05067 B2R5V1 D3DSD1 D3DSD2 D3DSD3 P09000 P78438 Q13764 Q13778 Q13793 Q16011 Q16014 Q16019 Q16020 Q6GSC0 Q8WZ99 Q9BT38 Q9UC33 Q9UCA9 Q9UCB6 Q9UCC8 Q9UCD1 Q9UQ58	740	745	19602287	western blot	true positive		Homo sapiens
ELMI001989	DOC	DOC_WW_Pin1_4	AATF_HUMAN	Q9NY61	Q9NY61 A6NCJ6 B3KQ26 Q9P0A4 Q9UNX5	143	148	17468107	alanine scanning; coimmunoprecipitation; gst pull down; phosphatase assay	true positive		Homo sapiens
ELMI001979	DOC	DOC_WW_Pin1_4	AGL24_ARATH	O82794	O82794	199	204	20129060	alanine scanning; coimmunoprecipitation; fluorescence technology; gst pull down; nuclear magnetic resonance; phosphatase assay	true positive		Arabidopsis thaliana
ELMI001976	DOC	DOC_WW_Pin1_4	AKT1_HUMAN	P31749	P31749 B2RAM5 Q9BWB6	89	94	19448664	alanine scanning; coimmunoprecipitation; competition binding; gst pull down	true positive		Homo sapiens
ELMI001977	DOC	DOC_WW_Pin1_4	AKT1_HUMAN	P31749	P31749 B2RAM5 Q9BWB6	447	452	19448664	alanine scanning; coimmunoprecipitation; competition binding; gst pull down	true positive		Homo sapiens
ELMI001997	DOC	DOC_WW_Pin1_4	ARBK1_MOUSE	Q99MK8	Q99MK8 Q99LL8	667	672	20080565	alanine scanning; radiolabel	true positive		Mus musculus
ELMI002025	DOC	DOC_WW_Pin1_4	B2L11_MOUSE	O54918	O54918 A2ALQ6 O54919 O54920	62	67	1650491	alanine scanning; coimmunoprecipitation; gst pull down; western blot	true positive		Mus musculus
ELMI002033	DOC	DOC_WW_Pin1_4	BTG2_HUMAN	P78543	P78543 Q3KR25 Q5VUT0	144	149	15788397	coimmunoprecipitation; gst pull down; mutation analysis	true positive		Homo sapiens
ELMI001998	DOC	DOC_WW_Pin1_4	BTK_MOUSE	P35991	P35991 Q61365	18	23	16644721	alanine scanning; coimmunoprecipitation	true positive		Mus musculus
ELMI001999	DOC	DOC_WW_Pin1_4	BTK_MOUSE	P35991	P35991 Q61365	112	117	16644721	alanine scanning; coimmunoprecipitation	true positive		Mus musculus
ELMI001963	DOC	DOC_WW_Pin1_4	CCND1_MOUSE	P25322	P25322	283	288	11805292	gst pull down; mutation analysis	true positive		Mus musculus
ELMI001983	DOC	DOC_WW_Pin1_4	CCNE1_MOUSE	Q61457	Q61457 Q05BA1 Q05BA6 Q05BB7	382	387	16223725	coimmunoprecipitation; gst pull down; mutation analysis	true positive		Mus musculus
ELMI001962	DOC	DOC_WW_Pin1_4	CDN1B_HUMAN	P46527	P46527 Q16307 Q5U0H2 Q9BUS6	184	189	19584057	coimmunoprecipitation; fluorescence technology; mutation analysis	true positive		Homo sapiens
ELMI002035	DOC	DOC_WW_Pin1_4	CEP55_MOUSE	Q8BT07	Q8BT07 Q8C2J0 Q8K2I8 Q8R2Y4 Q9DBZ8	420	425	19638580	alanine scanning; gst pull down; phosphatase assay	true positive		Mus musculus
ELMI001978	DOC	DOC_WW_Pin1_4	CEP55_MOUSE	Q8BT07	Q8BT07 Q8C2J0 Q8K2I8 Q8R2Y4 Q9DBZ8	423	428	19638580	alanine scanning; gst pull down; phosphatase assay	true positive		Mus musculus
ELMI002010	DOC	DOC_WW_Pin1_4	CRTC2_MOUSE	Q3U182	Q3U182 Q3TA52 Q8BH09	133	138	20675384	alanine scanning; coimmunoprecipitation; gst pull down	true positive		Mus musculus
ELMI001964	DOC	DOC_WW_Pin1_4	CTNB1_HUMAN	P35222	P35222 A8K1L7 Q8NEW9 Q8NI94 Q9H391	243	248	11533658	alanine scanning; coimmunoprecipitation; gst pull down; phosphatase assay	true positive		Homo sapiens
ELMI002008	DOC	DOC_WW_Pin1_4	DAXX_HUMAN	Q9UER7	Q9UER7 O14747 O15141 O15208 Q5STK9 Q9BWI3	175	180	17938171	coimmunoprecipitation; gst pull down; mutation analysis; phosphatase assay	true positive		Homo sapiens
ELMI002032	DOC	DOC_WW_Pin1_4	FAK1_HUMAN	Q05397	Q05397 Q14291 Q9UD85	907	912	19595712	classical fluorescence spectroscopy; gst pull down; mutation analysis; western blot	true positive		Homo sapiens
ELMI002137	DOC	DOC_WW_Pin1_4	FAK1_MOUSE	P34152-3	P34152 O08578 Q5DTH7 Q8C513 Q8CFH7 Q8CHM2 Q8K2S0 Q9DAW3	907	912	19595712	classical fluorescence spectroscopy; gst pull down; mutation analysis; protein kinase assay; western blot	true positive		Mus musculus
ELMI002026	DOC	DOC_WW_Pin1_4	FBX5A_XENLA	Q90Z80	Q90Z80	7	12	17159919	alanine scanning; gst pull down	true positive		Xenopus laevis
ELMI002451	DOC	DOC_WW_Pin1_4	FBXW7_HUMAN	Q969H0	Q969H0 B7ZLP9 Q68DR0 Q96A16 Q96LE0 Q96RI2 Q9NUX6	202	207	22608923	anti tag coimmunoprecipitation; coimmunoprecipitation; gst pull down; mutation analysis	true positive		Homo sapiens
ELMI001972	DOC	DOC_WW_Pin1_4	FOS_MOUSE	P01101	P01101	229	234	16123044	alanine scanning; gst pull down	true positive		Mus musculus
ELMI001973	DOC	DOC_WW_Pin1_4	FOS_MOUSE	P01101	P01101	322	327	16123044	alanine scanning; gst pull down	true positive		Mus musculus
ELMI001974	DOC	DOC_WW_Pin1_4	FOS_MOUSE	P01101	P01101	328	333	16123044	alanine scanning; gst pull down	true positive		Mus musculus
ELMI001975	DOC	DOC_WW_Pin1_4	FOS_MOUSE	P01101	P01101	371	376	16123044	alanine scanning; gst pull down	true positive		Mus musculus
ELMI002009	DOC	DOC_WW_Pin1_4	FUBP2_HUMAN	Q92945	Q92945 O00301 Q59EZ9 Q5U4P6 Q9UNT5 Q9UQH5	178	183	19770516	coimmunoprecipitation; mutation analysis	true positive		Homo sapiens
ELMI002022	DOC	DOC_WW_Pin1_4	GEPH_MOUSE	Q8BUV3	Q8BUV3 E9QKJ1	185	190	17347650	coimmunoprecipitation; gst pull down; mutation analysis; phosphatase assay	true positive		Mus musculus
ELMI002023	DOC	DOC_WW_Pin1_4	GEPH_MOUSE	Q8BUV3	Q8BUV3 E9QKJ1	191	196	17347650	coimmunoprecipitation; gst pull down; mutation analysis; phosphatase assay	true positive		Mus musculus
ELMI002024	DOC	DOC_WW_Pin1_4	GEPH_MOUSE	Q8BUV3	Q8BUV3 E9QKJ1	197	202	17347650	coimmunoprecipitation; gst pull down; mutation analysis; phosphatase assay	true positive		Mus musculus
ELMI002000	DOC	DOC_WW_Pin1_4	IRF3_HUMAN	Q14653	Q14653 A8K7L2	336	341	16699525	coimmunoprecipitation; gst pull down; mutation analysis; phosphatase assay; western blot	true positive		Homo sapiens
ELMI002011	DOC	DOC_WW_Pin1_4	IRS1_HUMAN	P35568	P35568	431	436	21454638	alanine scanning; coimmunoprecipitation; gst pull down; mutation analysis	true positive		Homo sapiens
ELMI001965	DOC	DOC_WW_Pin1_4	JUN_HUMAN	P05412	P05412 Q96G93	60	65	11432833	alanine scanning; coimmunoprecipitation; gst pull down	true positive		Homo sapiens
ELMI001966	DOC	DOC_WW_Pin1_4	JUN_HUMAN	P05412	P05412 Q96G93	70	75	11432833	alanine scanning; coimmunoprecipitation; gst pull down	true positive		Homo sapiens
ELMI002307	DOC	DOC_WW_Pin1_4	KI20B_HUMAN	Q96Q89-3	Q96Q89 A8MXM7 O43277 Q09471 Q2KQ73 Q32NE1 Q561V3 Q58EX8 Q5T9M8 Q5T9M9 Q5T9N0 Q5T9N1 Q7KZ68 Q7Z5E0 Q7Z5E1 Q7Z6M9 Q86X82 Q9H3R8 Q9H6Q9 Q9H755 Q9NTC1 Q9UFR5	1601	1606	11470801	coimmunoprecipitation; western blot	true positive		Homo sapiens
ELMI002006	DOC	DOC_WW_Pin1_4	MEF2C_MOUSE	Q8CFN5	Q8CFN5 Q8R0H1 Q9D7L0 Q9QW20	95	100	20801874	alanine scanning; coimmunoprecipitation; gst pull down; mutation analysis; phosphatase assay; western blot	true positive		Mus musculus
ELMI002007	DOC	DOC_WW_Pin1_4	MEF2C_MOUSE	Q8CFN5	Q8CFN5 Q8R0H1 Q9D7L0 Q9QW20	107	112	20801874	alanine scanning; coimmunoprecipitation; gst pull down; mutation analysis; phosphatase assay; western blot	true positive		Mus musculus
ELMI002015	DOC	DOC_WW_Pin1_4	MYB_MOUSE	P06876	P06876 E9QMG8 Q61929	525	530	18359295	coimmunoprecipitation; gst pull down; mutation analysis	true positive		Mus musculus
ELMI001982	DOC	DOC_WW_Pin1_4	MYC_HUMAN	P01106	P01106 A8WFE7 P01107 Q14026	55	60	15048125	alanine scanning; gst pull down; western blot	true positive		Homo sapiens
ELMI002301	DOC	DOC_WW_Pin1_4	MYC_HUMAN	P01106	P01106 A8WFE7 P01107 Q14026	59	64	15048125	alanine scanning; gst pull down; western blot	true positive		Homo sapiens
ELMI001952	DOC	DOC_WW_Pin1_4	NANOG_MOUSE	Q80Z64	Q80Z64 Q6SMR1 Q7TN85	49	54	20622153	alanine scanning; coimmunoprecipitation; gst pull down	true positive		Mus musculus
ELMI001953	DOC	DOC_WW_Pin1_4	NANOG_MOUSE	Q80Z64	Q80Z64 Q6SMR1 Q7TN85	62	67	20622153	alanine scanning; coimmunoprecipitation; gst pull down	true positive		Mus musculus
ELMI002016	DOC	DOC_WW_Pin1_4	NCF1_HUMAN	P14598	P14598 A6NEH2 A8K7S9 O43842 Q2PP07 Q53FR5 Q9BU90 Q9BXI7 Q9BXI8 Q9UDV9 Q9UMU2	342	347	20956805	far western blotting; gst pull down	true positive		Homo sapiens
ELMI002001	DOC	DOC_WW_Pin1_4	NCOR2_HUMAN	Q9Y618	Q9Y618 O00613 O15416 O15421 Q13354 Q56D06 Q59GM0 Q9Y5U0	1238	1243	18838553	coimmunoprecipitation; gst pull down; mutation analysis; two hybrid	true positive		Homo sapiens
ELMI002002	DOC	DOC_WW_Pin1_4	NCOR2_HUMAN	Q9Y618	Q9Y618 O00613 O15416 O15421 Q13354 Q56D06 Q59GM0 Q9Y5U0	1441	1446	18838553	coimmunoprecipitation; gst pull down; mutation analysis; two hybrid	true positive		Homo sapiens
ELMI002027	DOC	DOC_WW_Pin1_4	NEK6_HUMAN	Q9HC98	Q9HC98 B7Z2D9 Q5TBG3 Q5TBG9 Q6FG86 Q6IAR3 Q96E83 Q9ULX2	212	217	16476580	coimmunoprecipitation; gst pull down	true positive		Homo sapiens
ELMI002028	DOC	DOC_WW_Pin1_4	NEK6_HUMAN	Q9HC98	Q9HC98 B7Z2D9 Q5TBG3 Q5TBG9 Q6FG86 Q6IAR3 Q96E83 Q9ULX2	242	247	16476580	coimmunoprecipitation; gst pull down	true positive		Homo sapiens
ELMI001967	DOC	DOC_WW_Pin1_4	NONO_MOUSE	Q99K48	Q99K48 Q63887 Q9CYQ4 Q9DBP2	409	414	15701524	mutation analysis; solid phase assay	true positive		Mus musculus
ELMI001968	DOC	DOC_WW_Pin1_4	NONO_MOUSE	Q99K48	Q99K48 Q63887 Q9CYQ4 Q9DBP2	427	432	15701524	mutation analysis; solid phase assay	true positive		Mus musculus
ELMI001969	DOC	DOC_WW_Pin1_4	NONO_MOUSE	Q99K48	Q99K48 Q63887 Q9CYQ4 Q9DBP2	449	454	15701524	mutation analysis; solid phase assay	true positive		Mus musculus
ELMI002029	DOC	DOC_WW_Pin1_4	NOTC1_HUMAN	P46531	P46531 Q59ED8 Q5SXM3	2118	2123	19151708	alanine scanning; coimmunoprecipitation; gst pull down; over expressed level; western blot	true positive		Homo sapiens
ELMI002030	DOC	DOC_WW_Pin1_4	NOTC1_HUMAN	P46531	P46531 Q59ED8 Q5SXM3	2129	2134	19151708	alanine scanning; coimmunoprecipitation; gst pull down; over expressed level; western blot	true positive		Homo sapiens
ELMI002031	DOC	DOC_WW_Pin1_4	NOTC1_HUMAN	P46531	P46531 Q59ED8 Q5SXM3	2133	2138	19151708	alanine scanning; coimmunoprecipitation; gst pull down; over expressed level; western blot	true positive		Homo sapiens
ELMI002018	DOC	DOC_WW_Pin1_4	NR4A1_HUMAN	P22736	P22736	92	97	22002310	alanine scanning	true positive		Homo sapiens
ELMI002019	DOC	DOC_WW_Pin1_4	NR4A1_HUMAN	P22736	P22736	137	142	22002310	alanine scanning	true positive		Homo sapiens
ELMI002306	DOC	DOC_WW_Pin1_4	NR4A1_HUMAN	P22736	P22736	140	145	22002310	alanine scanning	true positive		Homo sapiens
ELMI002017	DOC	DOC_WW_Pin1_4	NR4A1_HUMAN	P22736	P22736	428	433	22002310	alanine scanning; gst pull down	true positive		Homo sapiens
ELMI001957	DOC	DOC_WW_Pin1_4	P53_HUMAN	P04637	P04637 Q15086 Q15087 Q15088 Q16535 Q16807 Q16808 Q16809 Q16810 Q16811 Q16848 Q2XN98 Q3LRW1 Q3LRW2 Q3LRW3 Q3LRW4 Q3LRW5 Q86UG1 Q8J016 Q99659 Q9BTM4 Q9HAQ8 Q9NP68 Q9NPJ2 Q9NZD0 Q9UBI2 Q9UQ61	30	35	12388558	gst pull down; mutation analysis	true positive		Homo sapiens
ELMI001995	DOC	DOC_WW_Pin1_4	P53_HUMAN	P04637	P04637 Q15086 Q15087 Q15088 Q16535 Q16807 Q16808 Q16809 Q16810 Q16811 Q16848 Q2XN98 Q3LRW1 Q3LRW2 Q3LRW3 Q3LRW4 Q3LRW5 Q86UG1 Q8J016 Q99659 Q9BTM4 Q9HAQ8 Q9NP68 Q9NPJ2 Q9NZD0 Q9UBI2 Q9UQ61	78	83	12397362	alanine scanning; gst pull down	true positive		Homo sapiens
ELMI001996	DOC	DOC_WW_Pin1_4	P53_HUMAN	P04637	P04637 Q15086 Q15087 Q15088 Q16535 Q16807 Q16808 Q16809 Q16810 Q16811 Q16848 Q2XN98 Q3LRW1 Q3LRW2 Q3LRW3 Q3LRW4 Q3LRW5 Q86UG1 Q8J016 Q99659 Q9BTM4 Q9HAQ8 Q9NP68 Q9NPJ2 Q9NZD0 Q9UBI2 Q9UQ61	312	317	12397362	alanine scanning; gst pull down	true positive		Homo sapiens
ELMI001958	DOC	DOC_WW_Pin1_4	P73_HUMAN	O15350	O15350 B7Z9C1 O15351 Q17RN8 Q5TBV5 Q5TBV6 Q8NHW9 Q8TDY5 Q8TDY6 Q9NTK8	409	414	15175157	coimmunoprecipitation; gst pull down; mutation analysis; phosphatase assay	true positive		Homo sapiens
ELMI001959	DOC	DOC_WW_Pin1_4	P73_HUMAN	O15350	O15350 B7Z9C1 O15351 Q17RN8 Q5TBV5 Q5TBV6 Q8NHW9 Q8TDY5 Q8TDY6 Q9NTK8	439	444	15175157	coimmunoprecipitation; gst pull down; mutation analysis; phosphatase assay	true positive		Homo sapiens
ELMI001960	DOC	DOC_WW_Pin1_4	P73_HUMAN	O15350	O15350 B7Z9C1 O15351 Q17RN8 Q5TBV5 Q5TBV6 Q8NHW9 Q8TDY5 Q8TDY6 Q9NTK8	479	484	15175157	coimmunoprecipitation; gst pull down; mutation analysis; phosphatase assay	true positive		Homo sapiens
ELMI001985	DOC	DOC_WW_Pin1_4	PML_HUMAN	P29590	P29590 P29591 P29592 P29593 Q00755 Q15959 Q59FP9 Q8WUA0 Q96S41 Q9BPW2 Q9BWP7 Q9BZX6 Q9BZX7 Q9BZX8 Q9BZX9 Q9BZY0 Q9BZY2 Q9BZY3	400	405	18039859	gst pull down; mutation analysis; phosphatase assay	true positive		Homo sapiens
ELMI002302	DOC	DOC_WW_Pin1_4	PML_HUMAN	P29590	P29590 P29591 P29592 P29593 Q00755 Q15959 Q59FP9 Q8WUA0 Q96S41 Q9BPW2 Q9BWP7 Q9BZX6 Q9BZX7 Q9BZX8 Q9BZX9 Q9BZY0 Q9BZY2 Q9BZY3	406	411	18039859	gst pull down; mutation analysis; phosphatase assay	true positive		Homo sapiens
ELMI001986	DOC	DOC_WW_Pin1_4	PML_HUMAN	P29590	P29590 P29591 P29592 P29593 Q00755 Q15959 Q59FP9 Q8WUA0 Q96S41 Q9BPW2 Q9BWP7 Q9BZX6 Q9BZX7 Q9BZX8 Q9BZX9 Q9BZY0 Q9BZY2 Q9BZY3	502	507	18039859	gst pull down; mutation analysis; phosphatase assay	true positive		Homo sapiens
ELMI001988	DOC	DOC_WW_Pin1_4	PML_HUMAN	P29590	P29590 P29591 P29592 P29593 Q00755 Q15959 Q59FP9 Q8WUA0 Q96S41 Q9BPW2 Q9BWP7 Q9BZX6 Q9BZX7 Q9BZX8 Q9BZX9 Q9BZY0 Q9BZY2 Q9BZY3	515	520	18039859	gst pull down; mutation analysis; phosphatase assay	true positive		Homo sapiens
ELMI001987	DOC	DOC_WW_Pin1_4	PML_HUMAN	P29590	P29590 P29591 P29592 P29593 Q00755 Q15959 Q59FP9 Q8WUA0 Q96S41 Q9BPW2 Q9BWP7 Q9BZX6 Q9BZX7 Q9BZX8 Q9BZX9 Q9BZY0 Q9BZY2 Q9BZY3	524	529	18039859	gst pull down; mutation analysis; phosphatase assay	true positive		Homo sapiens
ELMI002303	DOC	DOC_WW_Pin1_4	PML_HUMAN	P29590	P29590 P29591 P29592 P29593 Q00755 Q15959 Q59FP9 Q8WUA0 Q96S41 Q9BPW2 Q9BWP7 Q9BZX6 Q9BZX7 Q9BZX8 Q9BZX9 Q9BZY0 Q9BZY2 Q9BZY3	527	532	18039859	gst pull down; mutation analysis; phosphatase assay	true positive		Homo sapiens
ELMI001970	DOC	DOC_WW_Pin1_4	PO5F1_HUMAN	Q01860	Q01860 A6NCS1 A6NLL8 P31359 Q15167 Q15168 Q16422 Q5STF3 Q5STF4	9	14	21296877	gst pull down; mutation analysis; phosphatase assay; western blot	true positive		Homo sapiens
ELMI002300	DOC	DOC_WW_Pin1_4	PPARG_HUMAN	P37231-2	P37231 A8K3G6 B5BUA1 O00684 O00710 O14515 Q0QJH8 Q15178 Q15179 Q15180 Q15832 Q86U60 Q96J12	81	86	19996102	coimmunoprecipitation; gst pull down; mutation analysis; surface plasmon resonance; western blot	true positive		Homo sapiens
ELMI001984	DOC	DOC_WW_Pin1_4	RARA_HUMAN	P10276	P10276 P78456 Q13440 Q13441 Q96S41 Q9NQS0	74	79	15670742	gst pull down; mutation analysis; western blot	true positive		Homo sapiens
ELMI001991	DOC	DOC_WW_Pin1_4	SMAD3_HUMAN	P84022	P84022 A8K4B6 O09064 O09144 O14510 O35273 Q92940 Q93002 Q9GKR4	176	181	19122240 21685363	alanine scanning; coimmunoprecipitation; gst pull down; nuclear magnetic resonance	true positive	2LB3	Homo sapiens
ELMI001992	DOC	DOC_WW_Pin1_4	SMAD3_HUMAN	P84022	P84022 A8K4B6 O09064 O09144 O14510 O35273 Q92940 Q93002 Q9GKR4	201	206	19122240	alanine scanning; coimmunoprecipitation; gst pull down	true positive		Homo sapiens
ELMI001993	DOC	DOC_WW_Pin1_4	SMAD3_HUMAN	P84022	P84022 A8K4B6 O09064 O09144 O14510 O35273 Q92940 Q93002 Q9GKR4	205	210	19122240	alanine scanning; coimmunoprecipitation; gst pull down	true positive		Homo sapiens
ELMI001994	DOC	DOC_WW_Pin1_4	SMAD3_HUMAN	P84022	P84022 A8K4B6 O09064 O09144 O14510 O35273 Q92940 Q93002 Q9GKR4	210	215	19122240	alanine scanning; coimmunoprecipitation; gst pull down	true positive		Homo sapiens
ELMI001955	DOC	DOC_WW_Pin1_4	SNCAP_HUMAN	Q9Y6H5	Q9Y6H5 D3DSZ1 Q05BS1 Q1PSC2 Q49AC6 Q504U9 Q6L984 Q6L985 Q6L986 Q9HC59	208	213	16365047	classical fluorescence spectroscopy; coimmunoprecipitation; gst pull down; mutation analysis; phosphatase assay	true positive		Homo sapiens
ELMI001956	DOC	DOC_WW_Pin1_4	SNCAP_HUMAN	Q9Y6H5	Q9Y6H5 D3DSZ1 Q05BS1 Q1PSC2 Q49AC6 Q504U9 Q6L984 Q6L985 Q6L986 Q9HC59	212	217	16365047	classical fluorescence spectroscopy; coimmunoprecipitation; gst pull down; mutation analysis; phosphatase assay	true positive		Homo sapiens
ELMI001980	DOC	DOC_WW_Pin1_4	SOC1_ARATH	O64645	O64645	46	51	20129060	alanine scanning; fluorescence technology; phosphatase assay	true positive		Arabidopsis thaliana
ELMI001981	DOC	DOC_WW_Pin1_4	SOC1_ARATH	O64645	O64645	192	197	20129060	alanine scanning; fluorescence technology; phosphatase assay	true positive		Arabidopsis thaliana
ELMI001954	DOC	DOC_WW_Pin1_4	SPT23_YEAST	P35210	P35210 D6VXR5	651	656	19597489	alanine scanning; gst pull down; phosphatase assay	true positive		Saccharomyces cerevisiae S288c
ELMI002004	DOC	DOC_WW_Pin1_4	ST4A1_HUMAN	Q9BR01	Q9BR01 B2R7N3 O43728	5	10	19439498 20920535	coimmunoprecipitation; gst pull down; mutation analysis; two hybrid	true positive		Homo sapiens
ELMI002005	DOC	DOC_WW_Pin1_4	ST4A1_HUMAN	Q9BR01	Q9BR01 B2R7N3 O43728	8	13	19439498 20920535	coimmunoprecipitation; gst pull down; mutation analysis; two hybrid	true positive		Homo sapiens
ELMI002020	DOC	DOC_WW_Pin1_4	STAT3_HUMAN	P40763	P40763 A8K7B8 O14916 Q9BW54	724	729	17563747	alanine scanning; coimmunoprecipitation; gst pull down	true positive		Homo sapiens
ELMI002003	DOC	DOC_WW_Pin1_4	STF1_MOUSE	P33242	P33242 Q812G5	200	205	19995909	coimmunoprecipitation; gal4 vp16 complementation; mutation analysis	true positive		Mus musculus
ELMI002304	DOC	DOC_WW_Pin1_4	TAU_HUMAN	P10636-8	P10636 P18518 Q14799 Q15549 Q15550 Q15551 Q1RMF6 Q53YB1 Q5CZI7 Q5XWF0 Q6QT54 Q9UDJ3 Q9UMH0 Q9UQ96	228	233	10391244	alanine scanning; elisa; gst pull down	true positive		Homo sapiens
ELMI001971	DOC	DOC_WW_Pin1_4	TAX_HTL1A	P03409	P03409	157	162	19338781	alanine scanning; gst pull down	true positive		Human T-cell lymphotrophic virus type 1 (strain ATK)
ELMI001990	DOC	DOC_WW_Pin1_4	TERF1_HUMAN	P54274	P54274 A7XP29 Q15553 Q8NHT6 Q93029	146	151	19060891	alanine scanning; coimmunoprecipitation; gst pull down; phosphatase assay	true positive		Homo sapiens
ELMI001961	DOC	DOC_WW_Pin1_4	TF65_HUMAN	Q04206	Q04206 Q6GTV1 Q6SLK1	251	256	14690596	alanine scanning; coimmunoprecipitation; gst pull down	true positive		Homo sapiens
ELMI002305	DOC	DOC_WW_Pin1_4	TFCP2_HUMAN	Q12800	Q12800 A8K5E9 Q12801 Q9UD75 Q9UD77	286	291	20682773	alanine scanning; coimmunoprecipitation; phosphatase assay	true positive		Homo sapiens
ELMI002012	DOC	DOC_WW_Pin1_4	TFCP2_HUMAN	Q12800	Q12800 A8K5E9 Q12801 Q9UD75 Q9UD77	288	293	20682773	alanine scanning; coimmunoprecipitation; phosphatase assay	true positive		Homo sapiens
ELMI002013	DOC	DOC_WW_Pin1_4	TFCP2_HUMAN	Q12800	Q12800 A8K5E9 Q12801 Q9UD75 Q9UD77	306	311	20682773	alanine scanning; coimmunoprecipitation; phosphatase assay	true positive		Homo sapiens
ELMI002014	DOC	DOC_WW_Pin1_4	TFCP2_HUMAN	Q12800	Q12800 A8K5E9 Q12801 Q9UD75 Q9UD77	326	331	20682773	alanine scanning; coimmunoprecipitation; phosphatase assay	true positive		Homo sapiens
ELMI002021	DOC	DOC_WW_Pin1_4	WEE1B_XENLA	Q8QGV2	Q8QGV2 Q641D3	183	188	17360425	alanine scanning; gst pull down; western blot	true positive		Xenopus laevis
ELMI002034	DOC	DOC_WW_Pin1_4	X_HBVA3	P69713	P69713 P03166 P12935	38	43	17383430	alanine scanning; gst pull down	true positive		Hepatitis B virus adw2/Rutter/1979
ELMI001253	LIG	LIG_14-3-3_1	ATX1_HUMAN	P54253	P54253 Q17S02 Q9UJG2 Q9Y4J1	772	777	20037628 12757707	coimmunoprecipitation; mutation analysis; nuclear magnetic resonance; two hybrid	true positive		Homo sapiens
ELMI002428	LIG	LIG_14-3-3_1	BAD_MOUSE	Q61337	Q61337	109	114	8929531	anti tag coimmunoprecipitation; coimmunoprecipitation; mutation analysis	true positive		Mus musculus
ELMI002441	LIG	LIG_14-3-3_1	BAD_MOUSE	Q61337	Q61337	133	138	8929531 10949026	anti tag coimmunoprecipitation; coimmunoprecipitation; mutation analysis	true positive		Mus musculus
ELMI000307	LIG	LIG_14-3-3_1	BAD_RAT	O35147	O35147 O70256 Q9JHX1	134	139	9369453	two hybrid	true positive		Rattus norvegicus
ELMI002181	LIG	LIG_14-3-3_1	FOXO4_HUMAN	P98177	P98177 B7WPJ7 O43821 Q13720 Q3KPF1 Q8TDK9	29	34	14690436	cosedimentation; molecular sieving; mutation analysis	true positive		Homo sapiens
ELMI000309	LIG	LIG_14-3-3_1	M3K5_HUMAN	Q99683	Q99683 Q5THN3 Q99461	963	968	10411906	coimmunoprecipitation	true positive		Homo sapiens
ELMI002277	LIG	LIG_14-3-3_1	MDM4_HUMAN	O15151	O15151 Q2M2Y2 Q32SL2 Q6GS18 Q8IV83	364	369	16943424	anti tag coimmunoprecipitation; competition binding; mutation analysis	true positive		Homo sapiens
ELMI002447	LIG	LIG_14-3-3_1	MEI2_SCHPO	P08965	P08965	435	440	11818066	anti tag coimmunoprecipitation; competition binding; mutation analysis; two hybrid	true positive		Schizosaccharomyces pombe 972h-
ELMI000988	LIG	LIG_14-3-3_1	MT_POVM3	P03076	P03076 Q76TX4 Q76W01 Q89765	254	259	9428519	surface plasmon resonance; x-ray crystallography	true positive	1QJB	Mouse polyomavirus (strain 3)
ELMI000306	LIG	LIG_14-3-3_1	RAF1_HUMAN	P04049	P04049 B0LPH8 B2R5N3 Q15278 Q9UC20	256	261	20679480 8601312	display technology; x-ray crystallography	true positive	3IQJ	Homo sapiens
ELMI000447	LIG	LIG_14-3-3_1	RAF1_HUMAN	P04049	P04049 B0LPH8 B2R5N3 Q15278 Q9UC20	618	623	8601312	display technology	true positive		Homo sapiens
ELMI002586	LIG	LIG_14-3-3_1	WWTR1_HUMAN	Q9GZV5	Q9GZV5 D3DNH7 Q8N3P2 Q9Y3W6	86	91	11118213	anti tag coimmunoprecipitation; gst pull down; inhibitor; mutation analysis	true positive		Homo sapiens
ELMI002267	LIG	LIG_14-3-3_1	WWTR1_MOUSE	Q9EPK5	Q9EPK5 Q3UQ69 Q3UQM0 Q99KI4	86	91	11118213	anti tag coimmunoprecipitation; gst pull down; mutation analysis	true positive		Mus musculus
ELMI002259	LIG	LIG_14-3-3_1	YAP1_HUMAN	P46937-2	P46937 Q7Z574 Q8IUY9	124	129	17974916	coimmunoprecipitation; mutation analysis; pull down	true positive		Homo sapiens
ELMI002269	LIG	LIG_14-3-3_1	YAP1_HUMAN	P46937	P46937 Q7Z574 Q8IUY9	124	129	12535517	anti tag coimmunoprecipitation; mutation analysis	true positive		Homo sapiens
ELMI002585	LIG	LIG_14-3-3_1	YAP1_MOUSE	P46938	P46938 Q52KJ5 Q91WL1	109	114	11118213	inferred by author; interologs	true positive		Mus musculus
ELMI001260	LIG	LIG_14-3-3_2	FOXO4_HUMAN	P98177	P98177 B7WPJ7 O43821 Q13720 Q3KPF1 Q8TDK9	193	199	16114898	mutation analysis; pull down	true positive		Homo sapiens
ELMI002448	LIG	LIG_14-3-3_2	MEI2_SCHPO	P08965	P08965	523	529	11818066	anti tag coimmunoprecipitation; competition binding; mutation analysis; two hybrid	true positive		Schizosaccharomyces pombe 972h-
ELMI001264	LIG	LIG_14-3-3_2	NAC1_HUMAN	P32418	P32418 A8K6N1 D6W595 O95849 Q587I6 Q9UBL8 Q9UD55 Q9UDN1 Q9UDN2 Q9UKX6	388	394	16679322	mutation analysis; pull down	true positive		Homo sapiens
ELMI001259	LIG	LIG_14-3-3_2	PDE3A_HUMAN	Q14432	Q14432 O60865 Q13348 Q17RD1	424	430	16153182	mutation analysis; pull down	true positive		Homo sapiens
ELMI001263	LIG	LIG_14-3-3_2	PTPN3_MOUSE	A2ALK8	A2ALK8	355	361	9341175	mutation analysis; pull down	true positive		Mus musculus
ELMI001262	LIG	LIG_14-3-3_2	TESK1_RAT	Q63572	Q63572	435	441	11555644	mutation analysis; pull down	true positive		Rattus norvegicus
ELMI001261	LIG	LIG_14-3-3_2	TF65_HUMAN	Q04206	Q04206 Q6GTV1 Q6SLK1	41	47	16931600	mutation analysis; pull down	true positive		Homo sapiens
ELMI002043	LIG	LIG_14-3-3_3	ADA22_HUMAN	Q9P0K1	Q9P0K1 O75075 O75076 Q9P0K2 Q9UIA1 Q9UKK2	831	836	16868027	coimmunoprecipitation; mutation analysis	true positive		Homo sapiens
ELMI002112	LIG	LIG_14-3-3_3	ADA22_HUMAN	Q9P0K1	Q9P0K1 O75075 O75076 Q9P0K2 Q9UIA1 Q9UKK2	854	859	16868027	coimmunoprecipitation; gst pull down; mutation analysis; two hybrid	true positive		Homo sapiens
ELMI000418	LIG	LIG_14-3-3_3	FOXO3_HUMAN	O43524	O43524 E1P5E6 O15171 Q5T2I7 Q9BZ04	29	34	11864996	alanine scanning	true positive		Homo sapiens
ELMI000419	LIG	LIG_14-3-3_3	FOXO3_HUMAN	O43524	O43524 E1P5E6 O15171 Q5T2I7 Q9BZ04	250	255	11864996	alanine scanning	true positive		Homo sapiens
ELMI000456	LIG	LIG_14-3-3_3	HDAC4_HUMAN	P56524	P56524 Q9UND6	629	634	10869435	alanine scanning	true positive		Homo sapiens
ELMI002182	LIG	LIG_14-3-3_3	HG2A_HUMAN	P04233	P04233 A8K7R1 B4DNE8 D3DQG3 D3DQG4 Q14597 Q29832 Q5U0J8 Q8SNA0 Q8WLP6	5	10	9448284	coimmunoprecipitation; mutation analysis	true positive		Homo sapiens
ELMI000415	LIG	LIG_14-3-3_3	IRS1_HUMAN	P35568	P35568	267	272	9312143	coimmunoprecipitation	true positive		Homo sapiens
ELMI000416	LIG	LIG_14-3-3_3	IRS1_HUMAN	P35568	P35568	371	376	9312143	competition binding	true positive		Homo sapiens
ELMI000417	LIG	LIG_14-3-3_3	IRS1_HUMAN	P35568	P35568	638	643	9312143	competition binding	true positive		Homo sapiens
ELMI002042	LIG	LIG_14-3-3_3	ITB2_HUMAN	P05107	P05107 B3KTS8 D3DSM1 Q16418 Q53HS5 Q9UD72	755	760	18550856	mutation analysis; pull down; surface plasmon resonance; x-ray crystallography	true positive	2V7D	Homo sapiens
ELMI002445	LIG	LIG_14-3-3_3	KPCE_HUMAN	Q02156	Q02156 B0LPH7 Q32MQ3 Q53SL4 Q53SM5 Q9UE81	343	348	19662078	chromatography technology; isothermal titration calorimetry; x-ray crystallography	true positive		Homo sapiens
ELMI002446	LIG	LIG_14-3-3_3	KPCE_HUMAN	Q02156	Q02156 B0LPH7 Q32MQ3 Q53SL4 Q53SM5 Q9UE81	365	370	19662078	chromatography technology; isothermal titration calorimetry; x-ray crystallography	true positive		Homo sapiens
ELMI000387	LIG	LIG_14-3-3_3	KSR1_MOUSE	Q61097	Q61097 Q61648 Q78DX8	294	299	9858547	coimmunoprecipitation	true positive		Mus musculus
ELMI000388	LIG	LIG_14-3-3_3	KSR1_MOUSE	Q61097	Q61097 Q61648 Q78DX8	389	394	9858547	coimmunoprecipitation	true positive		Mus musculus
ELMI002278	LIG	LIG_14-3-3_3	MDM4_HUMAN	O15151	O15151 Q2M2Y2 Q32SL2 Q6GS18 Q8IV83	339	344	16943424	anti tag coimmunoprecipitation; competition binding; mutation analysis	true positive		Homo sapiens
ELMI002113	LIG	LIG_14-3-3_3	MPIP2_HUMAN	P30305	P30305 D3DVY1 D3DVY2 D3DVY3 D3DVY4 O43551 Q13971 Q5JX77 Q6RSS1 Q9BRA6	320	325	20801879	coimmunoprecipitation; fluorescence technology; green fluorescent protein tag; mutation analysis; western blot	true positive		Homo sapiens
ELMI002114	LIG	LIG_14-3-3_3	MPIP3_HUMAN	P30307	P30307 D3DQB8 Q96PL3 Q9H168 Q9H2E8 Q9H2E9 Q9H2F1	213	218	9278512	alanine scanning; coimmunoprecipitation; competition binding; western blot	true positive		Homo sapiens
ELMI000391	LIG	LIG_14-3-3_3	PTN3_HUMAN	P26045	P26045 A0AUW9	356	361	9341175	pull down	true positive		Homo sapiens
ELMI000394	LIG	LIG_14-3-3_3	PTN3_HUMAN	P26045	P26045 A0AUW9	832	837	9341175	pull down	true positive		Homo sapiens
ELMI001050	LIG	LIG_14-3-3_3	RIM15_YEAST	P43565	P43565 D6VTJ8	1072	1077	16308562	mutation analysis	true positive		Saccharomyces cerevisiae
ELMI000413	LIG	LIG_14-3-3_3	SLOB_DROME	Q8IPH9	Q8IPH9 O61564 Q5BIJ6 Q95SL3 Q9VLZ4	51	56	10230800	coimmunoprecipitation	true positive		Drosophila melanogaster
ELMI000414	LIG	LIG_14-3-3_3	SLOB_DROME	Q8IPH9	Q8IPH9 O61564 Q5BIJ6 Q95SL3 Q9VLZ4	76	81	10230800	coimmunoprecipitation	true positive		Drosophila melanogaster
ELMI001664	LIG	LIG_Actin_RPEL_3	MKL1_MOUSE	Q8K4J6	Q8K4J6 Q642U1	17	36	19008859 12732141 18025109 21673315 17588931	alanine scanning; circular dichroism; coimmunoprecipitation; colocalization; fluorescence polarization spectroscopy; green fluorescent protein tag; gst pull down; molecular sieving; mutation analysis; sequence based prediction; structure based prediction	true positive	2V51 2YJE 2YJF	Mus musculus
ELMI001665	LIG	LIG_Actin_RPEL_3	MKL1_MOUSE	Q8K4J6	Q8K4J6 Q642U1	61	80	19008859 21673315 12732141 18025109 17588931 20818336	alanine scanning; circular dichroism; coimmunoprecipitation; colocalization; fluorescence polarization spectroscopy; green fluorescent protein tag; gst pull down; molecular sieving; mutation analysis; sequence based prediction; structure based prediction	true positive	2V52 2YJE 2YJF	Mus musculus
ELMI001666	LIG	LIG_Actin_RPEL_3	MKL1_MOUSE	Q8K4J6	Q8K4J6 Q642U1	105	124	19008859 12732141 18025109 21673315 17588931	alanine scanning; circular dichroism; coimmunoprecipitation; colocalization; fluorescence polarization spectroscopy; green fluorescent protein tag; gst pull down; molecular sieving; mutation analysis; sequence based prediction; structure based prediction	true positive	2YJE 2YJF	Mus musculus
ELMI001667	LIG	LIG_Actin_RPEL_3	MKL2_HUMAN	Q9ULH7	Q9ULH7 A6ND53 Q68CT1 Q6UB16 Q86WW2 Q8N226	42	61	14565952	sequence based prediction	true positive		Homo sapiens
ELMI001668	LIG	LIG_Actin_RPEL_3	MKL2_HUMAN	Q9ULH7	Q9ULH7 A6ND53 Q68CT1 Q6UB16 Q86WW2 Q8N226	86	105	14565952	sequence based prediction	true positive		Homo sapiens
ELMI001669	LIG	LIG_Actin_RPEL_3	MKL2_HUMAN	Q9ULH7	Q9ULH7 A6ND53 Q68CT1 Q6UB16 Q86WW2 Q8N226	130	149	14565952	sequence based prediction	true positive		Homo sapiens
ELMI001670	LIG	LIG_Actin_RPEL_3	MYCD_MOUSE	Q8VIM5	Q8VIM5 Q5SS65 Q8C3W6 Q8VIL4	20	39	18025109	alanine scanning; fluorescence polarization spectroscopy; green fluorescent protein tag; gst pull down; mutation analysis	true positive		Mus musculus
ELMI001671	LIG	LIG_Actin_RPEL_3	MYCD_MOUSE	Q8VIM5	Q8VIM5 Q5SS65 Q8C3W6 Q8VIL4	64	83	18025109	alanine scanning; fluorescence polarization spectroscopy; green fluorescent protein tag; gst pull down; mutation analysis	true positive		Mus musculus
ELMI001672	LIG	LIG_Actin_RPEL_3	MYCD_MOUSE	Q8VIM5	Q8VIM5 Q5SS65 Q8C3W6 Q8VIL4	108	127	18025109	alanine scanning; fluorescence polarization spectroscopy; green fluorescent protein tag; gst pull down; mutation analysis	true positive		Mus musculus
ELMI001673	LIG	LIG_Actin_RPEL_3	PHAR1_RAT	P62024	P62024 Q4KMC2	140	159	15107502	sequence based prediction	true positive		Rattus norvegicus
ELMI001674	LIG	LIG_Actin_RPEL_3	PHAR1_RAT	P62024	P62024 Q4KMC2	424	443	15107502	sequence based prediction	true positive		Rattus norvegicus
ELMI001675	LIG	LIG_Actin_RPEL_3	PHAR1_RAT	P62024	P62024 Q4KMC2	462	481	15107502	sequence based prediction	true positive		Rattus norvegicus
ELMI001676	LIG	LIG_Actin_RPEL_3	PHAR1_RAT	P62024	P62024 Q4KMC2	500	519	15107502	sequence based prediction	true positive		Rattus norvegicus
ELMI001662	LIG	LIG_Actin_WH2_1	SPIR_DROME	Q9U1K1	Q9U1K1 Q5U0Z8 Q8INV3 Q8INV4 Q8INV5 Q8SXP3 Q8T8P8 Q9U4F0 Q9U4F1 Q9VIN3 Q9VIN4	464	480	20538977 10556052 15674283	affinity chromatography technology; alanine scanning; classical fluorescence spectroscopy; electron microscopy; his pull down; molecular sieving; mutation analysis; nuclear magnetic resonance; sequence based prediction; structure based prediction	true positive	3MN5 3MN7	Drosophila melanogaster
ELMI001658	LIG	LIG_Actin_WH2_1	VRP1_YEAST	P37370	P37370 D6VYX7 Q06133	31	47	9412475	classical fluorescence spectroscopy; green fluorescent protein tag; mutation analysis; two hybrid	true positive		Saccharomyces cerevisiae S288c
ELMI001663	LIG	LIG_Actin_WH2_1	WASF1_HUMAN	Q92558	Q92558 E1P5F2 Q5SZK7	498	514	11146629 16403731	circular dichroism; fluorescence polarization spectroscopy; isothermal titration calorimetry; mutation analysis; nuclear magnetic resonance	true positive		Homo sapiens
ELMI001661	LIG	LIG_Actin_WH2_1	WASF2_HUMAN	Q9Y6W5	Q9Y6W5 O60794 Q9UDY7	437	453	16275905	isothermal titration calorimetry; sequence based prediction; structure based prediction; x-ray crystallography	true positive	2A40	Homo sapiens
ELMI001660	LIG	LIG_Actin_WH2_1	WASP_HUMAN	P42768	P42768 Q9BU11 Q9UNJ9	431	447	11146629 16275905	circular dichroism; fluorescence polarization spectroscopy; isothermal titration calorimetry; mutation analysis; sequence based prediction; structure based prediction; x-ray crystallography	true positive	2A3Z	Homo sapiens
ELMI001659	LIG	LIG_Actin_WH2_1	WIPF1_HUMAN	O43516	O43516 B8ZZM1 D3DPE4 Q15220 Q53TA9 Q6MZU9 Q9BU37 Q9UNP1	33	49	16275905	isothermal titration calorimetry; sequence based prediction; structure based prediction; x-ray crystallography	true positive	2A41	Homo sapiens
ELMI001654	LIG	LIG_Actin_WH2_2	A2VCK8_HUMAN	A2VCK8	A2VCK8	3	21	8617195 16275905	circular dichroism; cross linking study; isothermal titration calorimetry; mutation analysis; sequence based prediction; structure based prediction; x-ray crystallography	true positive		Homo sapiens
ELMI001649	LIG	LIG_Actin_WH2_2	ACTO_ACACA	P18281	P18281	2	18	1464307	cross linking study; mutation analysis	true positive		Acanthamoeba castellanii
ELMI001652	LIG	LIG_Actin_WH2_2	MTSS1_HUMAN	O43312	O43312 Q8TCA2 Q96RX2	728	744	17292833 16275905	isothermal titration calorimetry; sequence based prediction; structure based prediction; x-ray crystallography	true positive	2D1K	Homo sapiens
ELMI001650	LIG	LIG_Actin_WH2_2	O97428_DROME	O97428	O97428	53	71	16275905 11030623	cross linking study; isothermal titration calorimetry; sequence based prediction; structure based prediction; subcellular preparation; x-ray crystallography	true positive		Drosophila melanogaster
ELMI001651	LIG	LIG_Actin_WH2_2	O97428_DROME	O97428	O97428	91	109	16275905 11030623	cross linking study; isothermal titration calorimetry; sequence based prediction; structure based prediction; subcellular preparation; x-ray crystallography	true positive		Drosophila melanogaster
ELMI001645	LIG	LIG_Actin_WH2_2	SCAR1_ARATH	Q6AWX6	Q6AWX6 O22968 Q56WS5 Q5XPJ7 Q84WP7	757	774	1529676 15534215	gst pull down; sequence based prediction; western blot	true positive		Arabidopsis thaliana
ELMI001646	LIG	LIG_Actin_WH2_2	SCAR2_ARATH	Q5XPJ9	Q5XPJ9 O80907	1336	1353	15534215	sequence based prediction	true positive		Arabidopsis thaliana
ELMI001647	LIG	LIG_Actin_WH2_2	SCAR3_ARATH	Q9LP46	Q9LP46	955	972	15534215	gst pull down; sequence based prediction	true positive		Arabidopsis thaliana
ELMI001648	LIG	LIG_Actin_WH2_2	SCAR4_ARATH	Q5XPJ6	Q5XPJ6 Q9LCZ7	1106	1123	15534215	gst pull down; sequence based prediction	true positive		Arabidopsis thaliana
ELMI001656	LIG	LIG_Actin_WH2_2	SPIR_DROME	Q9U1K1	Q9U1K1 Q5U0Z8 Q8INV3 Q8INV4 Q8INV5 Q8SXP3 Q8T8P8 Q9U4F0 Q9U4F1 Q9VIN3 Q9VIN4	370	386	15674283	affinity chromatography technology; alanine scanning; electron microscopy; his pull down; mutation analysis	true positive		Drosophila melanogaster
ELMI001655	LIG	LIG_Actin_WH2_2	SPIR_DROME	Q9U1K1	Q9U1K1 Q5U0Z8 Q8INV3 Q8INV4 Q8INV5 Q8SXP3 Q8T8P8 Q9U4F0 Q9U4F1 Q9VIN3 Q9VIN4	400	417	20538977 10556052 15674283	affinity chromatography technology; alanine scanning; classical fluorescence spectroscopy; electron microscopy; his pull down; molecular sieving; mutation analysis; nuclear magnetic resonance; sequence based prediction; structure based prediction	true positive		Drosophila melanogaster
ELMI001657	LIG	LIG_Actin_WH2_2	SPIR_DROME	Q9U1K1	Q9U1K1 Q5U0Z8 Q8INV3 Q8INV4 Q8INV5 Q8SXP3 Q8T8P8 Q9U4F0 Q9U4F1 Q9VIN3 Q9VIN4	432	448	15674283	affinity chromatography technology; alanine scanning; electron microscopy; his pull down; mutation analysis	true positive		Drosophila melanogaster
ELMI001653	LIG	LIG_Actin_WH2_2	TYB4_MOUSE	P20065	P20065	9	27	1464307	cross linking study; mutation analysis	true positive		Mus musculus
ELMI000295	LIG	LIG_AP2alpha_1	AMPH_CHICK	P50478	P50478	324	328			true positive		Gallus gallus
ELMI000296	LIG	LIG_AP2alpha_1	AMPH_HUMAN	P49418	P49418 A4D1X8 A4D1X9 O43538 Q75MJ8 Q75MK5 Q75MM3 Q8N4G0	324	328	12057195	x-ray crystallography	true positive	1KY7	Homo sapiens
ELMI000297	LIG	LIG_AP2alpha_1	AMPH_RAT	O08838	O08838	324	328	17986441	gst pull down; isothermal titration calorimetry; mutation analysis; x-ray crystallography	true positive	2VJ0	Rattus norvegicus
ELMI000299	LIG	LIG_AP2alpha_1	AP180_HUMAN	O60641	O60641 A8K0L7 Q5JX13 Q68DL9 Q6P9D3 Q9NTY7	440	444	12057195	sequence based prediction	true positive		Homo sapiens
ELMI000300	LIG	LIG_AP2alpha_1	AP180_HUMAN	O60641	O60641 A8K0L7 Q5JX13 Q68DL9 Q6P9D3 Q9NTY7	564	568	12057195	sequence based prediction	true positive		Homo sapiens
ELMI000301	LIG	LIG_AP2alpha_1	AP180_HUMAN	O60641	O60641 A8K0L7 Q5JX13 Q68DL9 Q6P9D3 Q9NTY7	642	646	12057195	sequence based prediction	true positive		Homo sapiens
ELMI000302	LIG	LIG_AP2alpha_1	AP180_MOUSE	Q61548	Q61548 Q61547 Q8K0D4	436	440	12057195	sequence based prediction	true positive		Mus musculus
ELMI000303	LIG	LIG_AP2alpha_1	AP180_MOUSE	Q61548	Q61548 Q61547 Q8K0D4	562	566	12057195	sequence based prediction	true positive		Mus musculus
ELMI000304	LIG	LIG_AP2alpha_1	AP180_MOUSE	Q61548	Q61548 Q61547 Q8K0D4	640	644	10428863 12057195	coimmunoprecipitation; gst pull down; sequence based prediction; western blot	true positive		Mus musculus
ELMI000298	LIG	LIG_AP2alpha_1	BIN1_HUMAN	O00499	O00499 O00297 O00545 O43867 O60552 O60553 O60554 O60555 O75514 O75515 O75516 O75517 O75518 Q659B7 Q92944 Q99688	362	366	12057195	sequence based prediction	true positive		Homo sapiens
ELMI000305	LIG	LIG_AP2alpha_1	Q9PTK7_XENLA	Q9PTK7	Q9PTK7	434	438			true positive		Xenopus laevis
ELMI000828	LIG	LIG_AP2alpha_2	AMPH_RAT	O08838	O08838	357	359	10380931	classical fluorescence spectroscopy; competition binding; far western blotting; gst pull down; mutation analysis	true positive		Rattus norvegicus
ELMI000826	LIG	LIG_AP2alpha_2	AP180_RAT	Q05140	Q05140	400	402	10380931	far western blotting; gst pull down; mutation analysis	true positive		Rattus norvegicus
ELMI000827	LIG	LIG_AP2alpha_2	AP180_RAT	Q05140	Q05140	474	476	10380931	far western blotting; gst pull down; mutation analysis	true positive		Rattus norvegicus
ELMI000829	LIG	LIG_AP2alpha_2	AUXI_BOVIN	Q27974	Q27974	579	581	10380931	far western blotting; gst pull down; mutation analysis	true positive		Bos taurus
ELMI000830	LIG	LIG_AP2alpha_2	AUXI_BOVIN	Q27974	Q27974	605	607	10380931	far western blotting; gst pull down; mutation analysis	true positive		Bos taurus
ELMI000831	LIG	LIG_AP2alpha_2	AUXI_BOVIN	Q27974	Q27974	674	676	10380931	far western blotting; gst pull down; mutation analysis	true positive		Bos taurus
ELMI002609	LIG	LIG_AP2alpha_2	DAB2_HUMAN	P98082	P98082 A6NES5 Q13598 Q9BTY0 Q9UK04	293	295	11247302	anti tag coimmunoprecipitation; mutation analysis; pull down	true positive		Homo sapiens
ELMI002610	LIG	LIG_AP2alpha_2	DAB2_HUMAN	P98082	P98082 A6NES5 Q13598 Q9BTY0 Q9UK04	298	300	11247302	anti tag coimmunoprecipitation; mutation analysis; pull down	true positive		Homo sapiens
ELMI000887	LIG	LIG_AP2alpha_2	EP15R_HUMAN	Q9UBC2	Q9UBC2	599	601	10380931	sequence based prediction	true positive		Homo sapiens
ELMI000888	LIG	LIG_AP2alpha_2	EP15R_HUMAN	Q9UBC2	Q9UBC2	618	620	10380931	sequence based prediction	true positive		Homo sapiens
ELMI000889	LIG	LIG_AP2alpha_2	EP15R_HUMAN	Q9UBC2	Q9UBC2	624	626	10380931	sequence based prediction	true positive		Homo sapiens
ELMI000890	LIG	LIG_AP2alpha_2	EP15R_HUMAN	Q9UBC2	Q9UBC2	629	631	10380931	sequence based prediction	true positive		Homo sapiens
ELMI000891	LIG	LIG_AP2alpha_2	EP15R_HUMAN	Q9UBC2	Q9UBC2	640	642	10380931	sequence based prediction	true positive		Homo sapiens
ELMI000892	LIG	LIG_AP2alpha_2	EP15R_HUMAN	Q9UBC2	Q9UBC2	645	647	10380931	sequence based prediction	true positive		Homo sapiens
ELMI000893	LIG	LIG_AP2alpha_2	EP15R_HUMAN	Q9UBC2	Q9UBC2	656	658	10380931	sequence based prediction	true positive		Homo sapiens
ELMI000894	LIG	LIG_AP2alpha_2	EP15R_HUMAN	Q9UBC2	Q9UBC2	661	663	10380931	sequence based prediction	true positive		Homo sapiens
ELMI000895	LIG	LIG_AP2alpha_2	EP15R_HUMAN	Q9UBC2	Q9UBC2	667	669	10380931	sequence based prediction	true positive		Homo sapiens
ELMI000896	LIG	LIG_AP2alpha_2	EP15R_HUMAN	Q9UBC2	Q9UBC2	685	687	10380931	sequence based prediction	true positive		Homo sapiens
ELMI000897	LIG	LIG_AP2alpha_2	EP15R_HUMAN	Q9UBC2	Q9UBC2	690	692	10380931	sequence based prediction	true positive		Homo sapiens
ELMI000898	LIG	LIG_AP2alpha_2	EP15R_HUMAN	Q9UBC2	Q9UBC2	703	705	10380931	sequence based prediction	true positive		Homo sapiens
ELMI000899	LIG	LIG_AP2alpha_2	EP15R_HUMAN	Q9UBC2	Q9UBC2	709	711	10380931	sequence based prediction	true positive		Homo sapiens
ELMI000900	LIG	LIG_AP2alpha_2	EP15R_HUMAN	Q9UBC2	Q9UBC2	722	724	10380931	sequence based prediction	true positive		Homo sapiens
ELMI000901	LIG	LIG_AP2alpha_2	EP15R_HUMAN	Q9UBC2	Q9UBC2	728	730	10380931	sequence based prediction	true positive		Homo sapiens
ELMI000902	LIG	LIG_AP2alpha_2	EP15R_HUMAN	Q9UBC2	Q9UBC2	768	770	10380931	sequence based prediction	true positive		Homo sapiens
ELMI000903	LIG	LIG_AP2alpha_2	EP15R_HUMAN	Q9UBC2	Q9UBC2	812	814	10380931	sequence based prediction	true positive		Homo sapiens
ELMI000904	LIG	LIG_AP2alpha_2	EP15R_HUMAN	Q9UBC2	Q9UBC2	823	825	10380931	sequence based prediction	true positive		Homo sapiens
ELMI000905	LIG	LIG_AP2alpha_2	EP15R_HUMAN	Q9UBC2	Q9UBC2	833	835	10380931	sequence based prediction	true positive		Homo sapiens
ELMI000906	LIG	LIG_AP2alpha_2	EP15R_HUMAN	Q9UBC2	Q9UBC2	839	841	10380931	sequence based prediction	true positive		Homo sapiens
ELMI000816	LIG	LIG_AP2alpha_2	EPN1_RAT	O88339	O88339	274	276	10380931	classical fluorescence spectroscopy; competition binding; far western blotting; gst pull down; mutation analysis	true positive		Rattus norvegicus
ELMI000817	LIG	LIG_AP2alpha_2	EPN1_RAT	O88339	O88339	294	296	10380931	classical fluorescence spectroscopy; competition binding; far western blotting; gst pull down; mutation analysis	true positive		Rattus norvegicus
ELMI000818	LIG	LIG_AP2alpha_2	EPN1_RAT	O88339	O88339	306	308	10380931	classical fluorescence spectroscopy; competition binding; far western blotting; gst pull down; mutation analysis	true positive		Rattus norvegicus
ELMI000819	LIG	LIG_AP2alpha_2	EPN1_RAT	O88339	O88339	319	321	10380931	classical fluorescence spectroscopy; competition binding; far western blotting; gst pull down; mutation analysis	true positive		Rattus norvegicus
ELMI000820	LIG	LIG_AP2alpha_2	EPN1_RAT	O88339	O88339	332	334	10380931	classical fluorescence spectroscopy; competition binding; far western blotting; gst pull down; mutation analysis	true positive		Rattus norvegicus
ELMI000821	LIG	LIG_AP2alpha_2	EPN1_RAT	O88339	O88339	349	351	10380931	classical fluorescence spectroscopy; competition binding; far western blotting; gst pull down; mutation analysis	true positive		Rattus norvegicus
ELMI000822	LIG	LIG_AP2alpha_2	EPN1_RAT	O88339	O88339	367	369	10380931	classical fluorescence spectroscopy; competition binding; far western blotting; gst pull down; mutation analysis	true positive		Rattus norvegicus
ELMI000823	LIG	LIG_AP2alpha_2	EPN1_RAT	O88339	O88339	377	379	10380931 12057195	classical fluorescence spectroscopy; competition binding; far western blotting; gst pull down; mutation analysis; x-ray crystallography	true positive	1KY6	Rattus norvegicus
ELMI000839	LIG	LIG_AP2alpha_2	EPS15_HUMAN	P42566	P42566 B2R8J7 D3DPJ2 Q5SRH4	599	601	10380931	sequence based prediction	true positive		Homo sapiens
ELMI000840	LIG	LIG_AP2alpha_2	EPS15_HUMAN	P42566	P42566 B2R8J7 D3DPJ2 Q5SRH4	623	625	10380931	sequence based prediction	true positive		Homo sapiens
ELMI000841	LIG	LIG_AP2alpha_2	EPS15_HUMAN	P42566	P42566 B2R8J7 D3DPJ2 Q5SRH4	629	631	10380931	sequence based prediction	true positive		Homo sapiens
ELMI000842	LIG	LIG_AP2alpha_2	EPS15_HUMAN	P42566	P42566 B2R8J7 D3DPJ2 Q5SRH4	634	636	10380931	sequence based prediction	true positive		Homo sapiens
ELMI000843	LIG	LIG_AP2alpha_2	EPS15_HUMAN	P42566	P42566 B2R8J7 D3DPJ2 Q5SRH4	640	642	10380931	sequence based prediction	true positive		Homo sapiens
ELMI000844	LIG	LIG_AP2alpha_2	EPS15_HUMAN	P42566	P42566 B2R8J7 D3DPJ2 Q5SRH4	645	647	10380931	sequence based prediction	true positive		Homo sapiens
ELMI000845	LIG	LIG_AP2alpha_2	EPS15_HUMAN	P42566	P42566 B2R8J7 D3DPJ2 Q5SRH4	651	653	10380931	sequence based prediction	true positive		Homo sapiens
ELMI000846	LIG	LIG_AP2alpha_2	EPS15_HUMAN	P42566	P42566 B2R8J7 D3DPJ2 Q5SRH4	664	666	10380931	sequence based prediction	true positive		Homo sapiens
ELMI000835	LIG	LIG_AP2alpha_2	EPS15_HUMAN	P42566	P42566 B2R8J7 D3DPJ2 Q5SRH4	672	674	8662627 10380931	gst pull down; mutation analysis; sequence based prediction	true positive		Homo sapiens
ELMI000836	LIG	LIG_AP2alpha_2	EPS15_HUMAN	P42566	P42566 B2R8J7 D3DPJ2 Q5SRH4	692	694	8662627 10944104	gst pull down; mutation analysis; sequence based prediction	true positive		Homo sapiens
ELMI000837	LIG	LIG_AP2alpha_2	EPS15_HUMAN	P42566	P42566 B2R8J7 D3DPJ2 Q5SRH4	709	711	8662627 10380931	gst pull down; mutation analysis; sequence based prediction	true positive		Homo sapiens
ELMI000838	LIG	LIG_AP2alpha_2	EPS15_HUMAN	P42566	P42566 B2R8J7 D3DPJ2 Q5SRH4	737	739	8662627 10380931	gst pull down; mutation analysis; sequence based prediction	true positive		Homo sapiens
ELMI000847	LIG	LIG_AP2alpha_2	EPS15_HUMAN	P42566	P42566 B2R8J7 D3DPJ2 Q5SRH4	798	800	10380931	sequence based prediction	true positive		Homo sapiens
ELMI000848	LIG	LIG_AP2alpha_2	EPS15_HUMAN	P42566	P42566 B2R8J7 D3DPJ2 Q5SRH4	804	806	10380931	sequence based prediction	true positive		Homo sapiens
ELMI000849	LIG	LIG_AP2alpha_2	EPS15_HUMAN	P42566	P42566 B2R8J7 D3DPJ2 Q5SRH4	825	827	10380931	sequence based prediction	true positive		Homo sapiens
ELMI000996	LIG	LIG_AP2alpha_2	EPS15_MOUSE	P42567	P42567 Q8C431	629	631	12057195	x-ray crystallography	true positive	1KYU	Mus musculus
ELMI002576	LIG	LIG_AP2alpha_2	SYNJ1_HUMAN	O43426	O43426 O43425 O94984 Q4KMR1	1323	1325	10801423	coimmunoprecipitation; gst pull down	true positive		Homo sapiens
ELMI002577	LIG	LIG_AP2alpha_2	SYNJ1_HUMAN	O43426	O43426 O43425 O94984 Q4KMR1	1555	1557	10801423	coimmunoprecipitation; gst pull down	true positive		Homo sapiens
ELMI002507	LIG	LIG_APCC_Cbox_1	CDC20_HUMAN	Q12834	Q12834 B2R6Z6 D3DPJ1 Q5JUY4 Q9BW56 Q9UQI9	77	83	19026787	coimmunoprecipitation; mutation analysis	true positive		Homo sapiens
ELMI002508	LIG	LIG_APCC_Cbox_1	Q8AVG7_XENLA	Q8AVG7	Q8AVG7	85	91	22713866 19026787	coimmunoprecipitation; glutathione s tranferase tag; gst pull down; mutation analysis	true positive		Xenopus laevis
ELMI002509	LIG	LIG_APCC_Cbox_2	AMA1_YEAST	P50082	P50082 D6VV07 Q96VQ3	29	35	21118994	glutathione s tranferase tag; mutation analysis	true positive		Saccharomyces cerevisiae S288c
ELMI002511	LIG	LIG_APCC_Cbox_2	CDC20_YEAST	P26309	P26309 D6VU31	144	150	16481473 21118994	coimmunoprecipitation; mutation analysis	true positive		Saccharomyces cerevisiae
ELMI002510	LIG	LIG_APCC_Cbox_2	CDH1_YEAST	P53197	P53197 D6VUD5	55	61	16481473 11566880	coimmunoprecipitation; his pull down; mutation analysis; ubiquitinase assay; western blot	true positive		Saccharomyces cerevisiae S288c
ELMI000485	LIG	LIG_AP_GAE_1	AFTIN_HUMAN	Q6ULP2	Q6ULP2 D6W5E9 Q6ZM66 Q86VW3 Q8TCF3 Q9H7E3 Q9HAB9 Q9NXS4	25	31	14665628	two hybrid	true positive		Homo sapiens
ELMI000486	LIG	LIG_AP_GAE_1	AFTIN_HUMAN	Q6ULP2	Q6ULP2 D6W5E9 Q6ZM66 Q86VW3 Q8TCF3 Q9H7E3 Q9HAB9 Q9NXS4	429	435	14665628	two hybrid	true positive		Homo sapiens
ELMI000475	LIG	LIG_AP_GAE_1	ENT3_YEAST	P47160	P47160 D6VWU4	269	275	12483220	anti tag coimmunoprecipitation; classical fluorescence spectroscopy; colocalization; gst pull down; knock out; mutation analysis; radiolabel; two hybrid	true positive		Saccharomyces cerevisiae
ELMI000476	LIG	LIG_AP_GAE_1	ENT3_YEAST	P47160	P47160 D6VWU4	376	382	12483220	anti tag coimmunoprecipitation; classical fluorescence spectroscopy; colocalization; gst pull down; knock out; mutation analysis; radiolabel; two hybrid	true positive		Saccharomyces cerevisiae
ELMI000478	LIG	LIG_AP_GAE_1	ENT5_YEAST	Q03769	Q03769 D6VSD5 Q6Q5U2	219	225	12483220	anti tag coimmunoprecipitation; classical fluorescence spectroscopy; colocalization; gst pull down; knock out; mutation analysis; radiolabel; two hybrid	true positive		Saccharomyces cerevisiae
ELMI000479	LIG	LIG_AP_GAE_1	ENT5_YEAST	Q03769	Q03769 D6VSD5 Q6Q5U2	328	334	12483220	anti tag coimmunoprecipitation; classical fluorescence spectroscopy; colocalization; gst pull down; knock out; mutation analysis; radiolabel; two hybrid	true positive		Saccharomyces cerevisiae
ELMI000482	LIG	LIG_AP_GAE_1	Q18453_CAEEL	Q18453	Q18453	258	264	12483220	sequence based prediction	true positive		Caenorhabditis elegans
ELMI000484	LIG	LIG_AP_GAE_1	RABE1_RAT	O35550	O35550 P70609	436	442	12483220	sequence based prediction	true positive		Rattus norvegicus
ELMI000483	LIG	LIG_AP_GAE_1	SYNRG_HUMAN	Q9UMZ2	Q9UMZ2 B7ZKZ3 Q17RI2 Q5BKU5 Q6ZT17	773	779	12483220 10477754	classical fluorescence spectroscopy; coimmunoprecipitation; colocalization; gst pull down; sequence based prediction; two hybrid	true positive		Homo sapiens
ELMI000480	LIG	LIG_AP_GAE_1	YCTB_SCHPO	P78813	P78813	303	309	12483220	sequence based prediction	true positive		Schizosaccharomyces pombe
ELMI000481	LIG	LIG_AP_GAE_1	YCTB_SCHPO	P78813	P78813	341	347	12483220	sequence based prediction	true positive		Schizosaccharomyces pombe
ELMI001317	LIG	LIG_BIR_III_1	CHK1_HUMAN	O14757	O14757 A8K934	1	5	14759516	coimmunoprecipitation; gst pull down	unknown		Homo sapiens
ELMI001431	LIG	LIG_BIR_III_2	CASP7_HUMAN	P55210	P55210 B5BU45 D3DRB8 Q13364 Q53YD5 Q5SVL0 Q5SVL3 Q96BA0	23	27	15580265	mutation analysis	true positive		Homo sapiens
ELMI001318	LIG	LIG_BIR_III_2	CASP9_HUMAN	P55211	P55211 O95348 Q53Y70 Q5JRU9 Q92852 Q9BQ62 Q9UEQ3 Q9UIJ8	315	319	12620238 19153467	mutation analysis; surface plasmon resonance; x-ray crystallography	true positive	1NW9 3D9T	Homo sapiens
ELMI001430	LIG	LIG_BIR_III_2	Q7K4Z4_DROME	Q7K4Z4	Q7K4Z4	30	34	20122400	mutation analysis	true positive		Drosophila melanogaster
ELMI001320	LIG	LIG_BIR_III_3	GRIM_DROME	Q24570	Q24570 Q9VVP6	1	5	11511363 15107838	x-ray crystallography	true positive	1JD5 1SE0	Drosophila melanogaster
ELMI001319	LIG	LIG_BIR_III_3	HID_DROME	Q24106	Q24106 Q9VVP1	1	5	11511363	x-ray crystallography	true positive	1JD6	Drosophila melanogaster
ELMI001322	LIG	LIG_BIR_III_3	Q9VVP8_DROME	Q9VVP8	Q9VVP8	1	5	11818063	gst pull down; mutation analysis; x-ray crystallography	true positive		Drosophila melanogaster
ELMI001321	LIG	LIG_BIR_III_3	RPR_DROME	Q24475	Q24475 A0JQ43 Q4V3S2 Q9VVP7	1	5	15107838	x-ray crystallography	true positive	1SDZ	Drosophila melanogaster
ELMI001429	LIG	LIG_BIR_III_4	CASP1_DROME	O02002	O02002 Q9W1N0	33	37	15580265	mutation analysis	true positive		Drosophila melanogaster
ELMI001428	LIG	LIG_BIR_III_4	ICE_DROME	O01382	O01382 Q9VAH1	28	32	15580265	mutation analysis	true positive		Drosophila melanogaster
ELMI001256	LIG	LIG_BRCT_BRCA1_1	ACACA_HUMAN	Q13085	Q13085 B2RP68 Q6KEV6 Q6XDA8 Q7Z2G8 Q7Z561 Q7Z563 Q7Z564 Q86WB2 Q86WB3	1262	1266	16698035 18452305	coimmunoprecipitation; gst pull down; x-ray crystallography	true positive	3COJ	Homo sapiens
ELMI001257	LIG	LIG_BRCT_BRCA1_1	ATRIP_HUMAN	Q8WXE1	Q8WXE1 A8K6A3 A8K714 B2RCE7 Q69YK9 Q8NHQ2 Q8WUG7 Q96CL3 Q9HA30	238	242	17616665	coimmunoprecipitation; gst pull down	true positive		Homo sapiens
ELMI000942	LIG	LIG_BRCT_BRCA1_1	COM1_HUMAN	Q99708	Q99708 O75371	326	330	16101277	isothermal titration calorimetry; x-ray crystallography	true positive	1Y98	Homo sapiens
ELMI001258	LIG	LIG_BRCT_BRCA1_1	F175A_HUMAN	Q6UWZ7	Q6UWZ7 A5JJ07 Q9H8I1 Q9H9N4	405	409	17525340	coimmunoprecipitation; gst pull down	true positive		Homo sapiens
ELMI000941	LIG	LIG_BRCT_BRCA1_1	FANCJ_HUMAN	Q9BX63	Q9BX63 Q3MJE2 Q8NCI5	989	993	15133502 14576433	gst pull down; mutation analysis; x-ray crystallography	true positive	1T15	Homo sapiens
ELMI000944	LIG	LIG_BRCT_BRCA1_2	FANCJ_HUMAN	Q9BX63	Q9BX63 Q3MJE2 Q8NCI5	989	995	15125843 14576433	gst pull down; mutation analysis; x-ray crystallography	true positive	1T29	Homo sapiens
ELMI000943	LIG	LIG_BRCT_MDC1_1	H2AX_HUMAN	P16104	P16104 Q4ZGJ7 Q6IAS5	139	143	16377563	gst pull down; isothermal titration calorimetry; mutation analysis; x-ray crystallography	true positive	2AZM	Homo sapiens
ELMI001889	LIG	LIG_CaM_IQ_9	ADCY8_RAT	P40146	P40146	1191	1209	19305019	gst pull down; mutation analysis	true positive		Rattus norvegicus
ELMI001868	LIG	LIG_CaM_IQ_9	CAC1C_HUMAN	Q13936	Q13936 B2RUT3 Q13917 Q13918 Q13919 Q13920 Q13921 Q13922 Q13923 Q13924 Q13925 Q13926 Q13927 Q13928 Q13929 Q13930 Q13932 Q13933 Q14743 Q14744 Q15877 Q4VMI7 Q4VMI8 Q4VMI9 Q6PKM7 Q8N6C0 Q99025 Q99241 Q99875	1666	1685	16338416	alanine scanning; x-ray crystallography	true positive	2F3Y	Homo sapiens
ELMI001867	LIG	LIG_CaM_IQ_9	CAC1C_RABIT	P15381	P15381 Q03716 Q28676 Q99243	1648	1667	21757287	fluorescence polarization spectroscopy	true positive		Oryctolagus cuniculus
ELMI002598	LIG	LIG_CaM_IQ_9	CAC1D_RAT	P27732	P27732 O09022 O09023 O09024 Q01542 Q62691 Q62815 Q63491 Q63492	1650	1669	21998309	inferred by curator	true positive		Rattus norvegicus
ELMI001901	LIG	LIG_CaM_IQ_9	CAC1S_HUMAN	Q13698	Q13698 A4IF51 B1ALM2 Q12896 Q13934	1523	1542	19473981	mutation analysis; surface plasmon resonance; x-ray crystallography	true positive	2VAY	Homo sapiens
ELMI001890	LIG	LIG_CaM_IQ_9	CAVPT_BRALA	P05548	P05548	34	52	8900139	electrophoretic mobility supershift assay	true positive		Branchiostoma lanceolatum
ELMI001900	LIG	LIG_CaM_IQ_9	DWWA_DICDI	Q54T86	Q54T86 Q86SB0	462	480	14595117	inhibitor	true positive		Dictyostelium discoideum
ELMI001892	LIG	LIG_CaM_IQ_9	DYHG_CHLRE	Q39575	Q39575	869	887	17634291	not specified	true positive		Chlamydomonas reinhardtii
ELMI001893	LIG	LIG_CaM_IQ_9	DYHG_CHLRE	Q39575	Q39575	1157	1175	17634291	not specified	true positive		Chlamydomonas reinhardtii
ELMI001894	LIG	LIG_CaM_IQ_9	INVS_MOUSE	O89019	O89019 O88849	556	575	11737147	far western blotting; two hybrid	true positive		Mus musculus
ELMI001895	LIG	LIG_CaM_IQ_9	INVS_MOUSE	O89019	O89019 O88849	915	934	11737147	far western blotting; mutation analysis; two hybrid	true positive		Mus musculus
ELMI001869	LIG	LIG_CaM_IQ_9	IQGA1_HUMAN	P46940	P46940 A7MBM3	806	825	12446675	mutation analysis	true positive		Homo sapiens
ELMI001870	LIG	LIG_CaM_IQ_9	IQGA1_HUMAN	P46940	P46940 A7MBM3	836	854	12446675	mutation analysis	true positive		Homo sapiens
ELMI001051	LIG	LIG_CaM_IQ_9	MLC1_YEAST	P53141	P53141 D6VU40	84	102			true positive		Saccharomyces cerevisiae
ELMI001883	LIG	LIG_CaM_IQ_9	MYO10_HUMAN	Q9HD67	Q9HD67 A7E2D1 O94893 Q9NYM7 Q9P110 Q9P111 Q9UHF6	766	785	20731332	comigration in gel electrophoresis; competition binding	true positive		Homo sapiens
ELMI001884	LIG	LIG_CaM_IQ_9	MYO10_HUMAN	Q9HD67	Q9HD67 A7E2D1 O94893 Q9NYM7 Q9P110 Q9P111 Q9UHF6	789	808	20731332	comigration in gel electrophoresis; competition binding	true positive		Homo sapiens
ELMI001876	LIG	LIG_CaM_IQ_9	MYO1C_MOUSE	Q9WTI7	Q9WTI7 O08571 O08834 Q3TBQ4 Q3U231 Q5ND46 Q5ND48 Q5ND49 Q9ERB6 Q9QW54	735	754	17910470	fluorescence polarization spectroscopy; fluorescent resonance energy transfer	true positive		Mus musculus
ELMI001877	LIG	LIG_CaM_IQ_9	MYO1C_MOUSE	Q9WTI7	Q9WTI7 O08571 O08834 Q3TBQ4 Q3U231 Q5ND46 Q5ND48 Q5ND49 Q9ERB6 Q9QW54	758	777	17910470	fluorescence polarization spectroscopy; fluorescent resonance energy transfer	true positive		Mus musculus
ELMI001866	LIG	LIG_CaM_IQ_9	MYO1D_RAT	Q63357	Q63357 Q5PQU2	699	717	8034741	coimmunoprecipitation	true positive		Rattus norvegicus
ELMI001885	LIG	LIG_CaM_IQ_9	MYO2_YEAST	P19524	P19524 D6W323	808	827	16120677	fluorescent resonance energy transfer; x-ray crystallography	true positive	1N2D	Saccharomyces cerevisiae S288c
ELMI001886	LIG	LIG_CaM_IQ_9	MYO2_YEAST	P19524	P19524 D6W323	833	851	16120677	fluorescent resonance energy transfer; x-ray crystallography	true positive	1N2D	Saccharomyces cerevisiae S288c
ELMI001880	LIG	LIG_CaM_IQ_9	MYOA_DICDI	P22467	P22467 Q54VJ2	746	765	21671662	cosedimentation; isothermal titration calorimetry; mutation analysis; western blot	true positive		Dictyostelium discoideum
ELMI001881	LIG	LIG_CaM_IQ_9	MYOE_DICDI	Q03479	Q03479 Q54IK6	697	715	21671662	cosedimentation; isothermal titration calorimetry; mutation analysis; western blot	true positive		Dictyostelium discoideum
ELMI001882	LIG	LIG_CaM_IQ_9	MYOE_DICDI	Q03479	Q03479 Q54IK6	719	738	21671662	cosedimentation; isothermal titration calorimetry; mutation analysis; western blot	true positive		Dictyostelium discoideum
ELMI001873	LIG	LIG_CaM_IQ_9	NEUG_BOVIN	P35722	P35722 Q2KI68	27	46	12689827	coimmunoprecipitation	true positive		Bos taurus
ELMI001898	LIG	LIG_CaM_IQ_9	NEUM_BOVIN	P06836	P06836 Q17QB5 Q6XZP9	32	51	1824693	affinity chromatography technology; fluorescence polarization spectroscopy; mutation analysis	true positive		Bos taurus
ELMI001896	LIG	LIG_CaM_IQ_9	NINAC_DROME	P10676	P10676 P10677 Q8MRP1 Q9VM23 Q9VM24	1037	1056	7556088	classical fluorescence spectroscopy; coimmunoprecipitation; mutation analysis	true positive		Drosophila melanogaster
ELMI001897	LIG	LIG_CaM_IQ_9	NINAC_DROME	P10676	P10676 P10677 Q8MRP1 Q9VM23 Q9VM24	1073	1091	7556088	classical fluorescence spectroscopy; coimmunoprecipitation; far western blotting; mutation analysis	true positive		Drosophila melanogaster
ELMI001888	LIG	LIG_CaM_IQ_9	PC4L1_MOUSE	Q6W8Q3	Q6W8Q3 Q9CW92	46	65	17991744	sequence based prediction	true positive		Mus musculus
ELMI001887	LIG	LIG_CaM_IQ_9	PCP4_HUMAN	P48539	P48539 A6NDJ9 Q93059	40	59	17991744	fluorescent resonance energy transfer; nuclear magnetic resonance	true positive		Homo sapiens
ELMI001872	LIG	LIG_CaM_IQ_9	PPE2_HUMAN	O14830	O14830 O14831	20	38	11754840 12051765	competition binding; surface plasmon resonance; two hybrid; western blot	true positive		Homo sapiens
ELMI001899	LIG	LIG_CaM_IQ_9	Q2WEL1_ORYSA	Q2WEL1	Q2WEL1	758	777	16192280	far western blotting; mutation analysis	true positive		Oryza sativa
ELMI001871	LIG	LIG_CaM_IQ_9	RDGC_DROME	P40421	P40421 A4V255 Q5U1D3 Q9VWA4	6	25	11754840	far western blotting; mutation analysis; western blot	true positive		Drosophila melanogaster
ELMI001891	LIG	LIG_CaM_IQ_9	RGRF2_MOUSE	P70392	P70392 Q3TYN3 Q9QX51	206	225	10733575	mutation analysis; western blot	true positive		Mus musculus
ELMI001864	LIG	LIG_CaM_IQ_9	S61A1_CANFA	P38377	P38377	13	31	21102557	alanine scanning; fluorescence technology	false positive		Canis lupus familiaris
ELMI001874	LIG	LIG_CaM_IQ_9	SCN1A_RAT	P04774	P04774	1916	1935	21726526	coimmunoprecipitation; gst pull down; mutation analysis	true positive		Rattus norvegicus
ELMI001865	LIG	LIG_CaM_IQ_9	SCN2A_RAT	P04775	P04775	1906	1925	21439835	coimmunoprecipitation; fluorescence polarization spectroscopy	true positive		Rattus norvegicus
ELMI001879	LIG	LIG_CaM_IQ_9	SCN4A_RAT	P15390	P15390 O70611	1721	1740	12967988	coimmunoprecipitation; gst pull down; mutation analysis	true positive		Rattus norvegicus
ELMI001875	LIG	LIG_CaM_IQ_9	SCN5A_HUMAN	Q14524	Q14524 A5H1P8 A6N922 A6N923 B2RTU0 Q59H93 Q75RX9 Q75RY0 Q86UR3 Q8IZC9 Q96J69	1902	1921	16505387 21167176	alanine scanning; coimmunoprecipitation; fluorescence technology; mutation analysis; nuclear magnetic resonance	true positive	2L53	Homo sapiens
ELMI001878	LIG	LIG_CaM_IQ_9	SCN8A_MOUSE	Q9WTU3	Q9WTU3 Q3TYI3 Q60828 Q60858 Q62449	1894	1913	12967988	gst pull down; mutation analysis	true positive		Mus musculus
ELMI002567	LIG	LIG_CaMK_CASK_1	APBA1_HUMAN	Q02410	Q02410 O14914 O60570 Q5VYR8	376	382	9952408 21763699	comigration in gel electrophoresis; far western blotting; gst pull down; mutation analysis	true positive		Homo sapiens
ELMI002572	LIG	LIG_CaMK_CASK_1	APBA1_MOUSE	B2RUJ5	B2RUJ5 Q3UH49 Q8BMF2	381	387	9952408	gst pull down; mutation analysis; western blot	true positive		Mus musculus
ELMI002571	LIG	LIG_CaMK_CASK_1	APBA1_RAT	O35430	O35430	378	384	9753324 12040031	competition binding; edman degradation; gst pull down; mutation analysis; western blot	true positive		Rattus norvegicus
ELMI002568	LIG	LIG_CaMK_CASK_1	CSKI1_HUMAN	Q8WXD9	Q8WXD9 Q9P2P0	374	379	21763699	alanine scanning; comigration in gel electrophoresis; competition binding; molecular sieving; mutation analysis; surface plasmon resonance	true positive		Homo sapiens
ELMI002570	LIG	LIG_CaMK_CASK_1	CSKI1_RAT	Q8VHK2	Q8VHK2	374	379	12040031	coimmunoprecipitation; competition binding; gst pull down; mutation analysis	true positive		Rattus norvegicus
ELMI002569	LIG	LIG_CaMK_CASK_1	TIAM1_HUMAN	Q13009	Q13009 Q17RT7	1572	1578	21763699	comigration in gel electrophoresis; mutation analysis	true positive		Homo sapiens
ELMI001058	LIG	LIG_CAP-Gly_1	CLIP1_HUMAN	P30622	P30622 A0AVD3 Q17RS4 Q29RG0	1434	1438	16148041 17828277	coimmunoprecipitation; gst pull down; mutation analysis; x-ray crystallography	true positive	2PZO	Homo sapiens
ELMI001059	LIG	LIG_CAP-Gly_1	MARE1_HUMAN	Q15691	Q15691 B2R6I7 E1P5M8 Q3KQS8	263	268	16148041 16949363 16109370	coimmunoprecipitation; gst pull down; isothermal titration calorimetry; mutation analysis; surface plasmon resonance; x-ray crystallography	true positive	1TXQ 2HKQ	Homo sapiens
ELMI001057	LIG	LIG_CAP-Gly_1	TBA1A_HUMAN	Q71U36	Q71U36 A8K0B8 P04687 P05209	443	451	16954346 17563362	coimmunoprecipitation; mutation analysis; nuclear magnetic resonance; surface plasmon resonance	true positive	2E4H	Homo sapiens
ELMI001947	LIG	LIG_CAP-Gly_2	SLAI2_HUMAN	Q9P270	Q9P270 A8K4P1 Q8N5R3	575	581	21646404	coimmunoprecipitation; isothermal titration calorimetry; mutation analysis; x-ray crystallography	true positive	3RDV	Homo sapiens
ELMI002849	LIG	LIG_CID_NIM_1	PAP2_YEAST	P53632	P53632 D6W1V2	574	583	25066235	chromatin immunoprecipitation assay; coimmunoprecipitation; fluorescence technology; northern blot; nuclear magnetic resonance; western blot	true positive	2MOW	Saccharomyces cerevisiae S288c
ELMI000628	LIG	LIG_Clathr_ClatBox_1	AMPH_HUMAN	P49418	P49418 A4D1X8 A4D1X9 O43538 Q75MJ8 Q75MK5 Q75MM3 Q8N4G0	118	122	12121414	not specified	false positive		Homo sapiens
ELMI000450	LIG	LIG_Clathr_ClatBox_1	AMPH_HUMAN	P49418	P49418 A4D1X8 A4D1X9 O43538 Q75MJ8 Q75MK5 Q75MM3 Q8N4G0	351	355	10748223	gst pull down; mutation analysis	true positive		Homo sapiens
ELMI000630	LIG	LIG_Clathr_ClatBox_1	AP180_RAT	Q05140	Q05140	178	182	10655490 11239400 11161218	not specified; sequence based prediction; structure based prediction	false positive		Rattus norvegicus
ELMI000438	LIG	LIG_Clathr_ClatBox_1	AP1B1_HUMAN	Q10567	Q10567 C9JRD1 P78436 Q20WL3	632	636	10655490	sequence based prediction	true positive		Homo sapiens
ELMI000437	LIG	LIG_Clathr_ClatBox_1	AP2B1_BOVIN	P63009	P63009 P21851	631	635	10655490	sequence based prediction	true positive		Bos taurus
ELMI000432	LIG	LIG_Clathr_ClatBox_1	AP3B1_HUMAN	O00203	O00203 O00580 Q7Z393 Q9HD66	818	822	10655490	x-ray crystallography	true positive	1C9I	Homo sapiens
ELMI000451	LIG	LIG_Clathr_ClatBox_1	AP3B2_HUMAN	Q13367	Q13367 O14808 Q52LY8	808	812	9545220	classical fluorescence spectroscopy; confocal microscopy; gst pull down; western blot	true positive		Homo sapiens
ELMI000439	LIG	LIG_Clathr_ClatBox_1	ARRB1_BOVIN	P17870	P17870	376	380	10655490	sequence based prediction	true positive		Bos taurus
ELMI000433	LIG	LIG_Clathr_ClatBox_1	ARRB2_BOVIN	P32120	P32120 O77565 O77566	384	388	10655490	x-ray crystallography	true positive	1C9L	Bos taurus
ELMI000455	LIG	LIG_Clathr_ClatBox_1	ARRB2_MOUSE	Q91YI4	Q91YI4 Q3TCM2 Q5F2D8 Q5F2E0	374	378	9169476	alanine scanning; gst pull down; mutation analysis	true positive		Mus musculus
ELMI000448	LIG	LIG_Clathr_ClatBox_1	AUXI_BOVIN	Q27974	Q27974	496	500	14757058	competition binding; fluorescence polarization spectroscopy	true positive		Bos taurus
ELMI000629	LIG	LIG_Clathr_ClatBox_1	BIN1_HUMAN	O00499	O00499 O00297 O00545 O43867 O60552 O60553 O60554 O60555 O75514 O75515 O75516 O75517 O75518 Q659B7 Q92944 Q99688	123	127	9603201	not specified	false positive		Homo sapiens
ELMI000449	LIG	LIG_Clathr_ClatBox_1	BIN1_HUMAN	O00499	O00499 O00297 O00545 O43867 O60552 O60553 O60554 O60555 O75514 O75515 O75516 O75517 O75518 Q659B7 Q92944 Q99688	390	394	9603201	gst pull down; mutation analysis; western blot	true positive		Homo sapiens
ELMI000910	LIG	LIG_Clathr_ClatBox_1	EPN1_RAT	O88339	O88339	480	484	10692452	gst pull down	true positive		Rattus norvegicus
ELMI000457	LIG	LIG_Clathr_ClatBox_1	GGA2_HUMAN	Q9UJY4	Q9UJY4 D3DWF0 O14564 Q9NYN2 Q9UPS2	349	353	11301005	electron microscopy; gst pull down; mutation analysis	true positive		Homo sapiens
ELMI000454	LIG	LIG_Clathr_ClatBox_1	HIP1_HUMAN	O00291	O00291 O00328 Q2TB58 Q8TDL4	332	336	11577110 11517213	classical fluorescence spectroscopy; confocal microscopy; gst pull down	true positive		Homo sapiens
ELMI001118	LIG	LIG_Clathr_ClatBox_1	PICA_DROME	Q9VI75	Q9VI75 O96528 Q8MQM1	192	196	11239400	x-ray crystallography	false positive	1HX8	Drosophila melanogaster
ELMI000907	LIG	LIG_Clathr_ClatBox_1	SMAP1_MOUSE	Q91VZ6	Q91VZ6 Q497I6 Q68EF3	192	196	15659652	alanine scanning; gst pull down; his pull down; mutation analysis	true positive		Mus musculus
ELMI000453	LIG	LIG_Clathr_ClatBox_2	AMPH_HUMAN	P49418	P49418 A4D1X8 A4D1X9 O43538 Q75MJ8 Q75MK5 Q75MM3 Q8N4G0	380	385	10748223 14981508 11382783	classical fluorescence spectroscopy; gst pull down; mutation analysis; western blot; x-ray crystallography	true positive	1UTC	Homo sapiens
ELMI000452	LIG	LIG_Clathr_ClatBox_2	BIN1_HUMAN	O00499	O00499 O00297 O00545 O43867 O60552 O60553 O60554 O60555 O75514 O75515 O75516 O75517 O75518 Q659B7 Q92944 Q99688	415	420	9603201	gst pull down; mutation analysis; western blot	true positive		Homo sapiens
ELMI002843	LIG	LIG_CNOT1_NIM_1	F6X9D2_XENTR	F6X9D2	F6X9D2	5	14	24736845	inferred by author	true positive		Xenopus (Silurana) tropicalis
ELMI002759	LIG	LIG_CNOT1_NIM_1	F6ZT24_XENTR	F6ZT24	F6ZT24	4	13	24736845	inferred by author	true positive		Xenopus (Silurana) tropicalis
ELMI002761	LIG	LIG_CNOT1_NIM_1	M1ZML1_DANRE	M1ZML1	M1ZML1	17	26	24736845	inferred by author	true positive		Danio rerio
ELMI002760	LIG	LIG_CNOT1_NIM_1	NANO1_DANRE	E7FDB3	E7FDB3	19	28	24736845	inferred by author	true positive		Danio rerio
ELMI002755	LIG	LIG_CNOT1_NIM_1	NANO1_HUMAN	Q8WY41	Q8WY41	40	49	24736845	anti tag coimmunoprecipitation; gst pull down; x-ray crystallography	true positive	4CQO	Homo sapiens
ELMI002758	LIG	LIG_CNOT1_NIM_1	NANO1_XENTR	Q90ZZ6	Q90ZZ6 B7ZTT7	7	16	21195170	mutation analysis; split luciferase complementation	true positive		Xenopus (Silurana) tropicalis
ELMI002756	LIG	LIG_CNOT1_NIM_1	NANO2_HUMAN	P60321	P60321 Q17R30 Q4G0P8	6	15	24736845	anti tag coimmunoprecipitation; gst pull down	true positive		Homo sapiens
ELMI002763	LIG	LIG_CNOT1_NIM_1	NANO2_MOUSE	P60322	P60322 F8VQ09	6	15	22448252	anti tag coimmunoprecipitation; gst pull down; mutation analysis	true positive		Mus musculus
ELMI002757	LIG	LIG_CNOT1_NIM_1	NANO3_HUMAN	P60323	P60323 Q495E5	4	13	24736845	anti tag coimmunoprecipitation; gst pull down	true positive		Homo sapiens
ELMI002762	LIG	LIG_CNOT1_NIM_1	Q4QRE8_DANRE	Q4QRE8	Q4QRE8	23	32	24736845	inferred by author	true positive		Danio rerio
ELMI000751	LIG	LIG_CORNRBOX	NCOR1_HUMAN	O75376	O75376 B3DLF8 Q9UPV5 Q9UQ18	2051	2059	20581824 11845213	not specified; x-ray crystallography	true positive	3N00	Homo sapiens
ELMI000752	LIG	LIG_CORNRBOX	NCOR1_HUMAN	O75376	O75376 B3DLF8 Q9UPV5 Q9UQ18	2263	2271	19913032 11845213	not specified; x-ray crystallography	true positive	3H52	Homo sapiens
ELMI000749	LIG	LIG_CORNRBOX	NCOR2_HUMAN	Q9Y618	Q9Y618 O00613 O15416 O15421 Q13354 Q56D06 Q59GM0 Q9Y5U0	2143	2151	10617569	alanine scanning; two hybrid	true positive		Homo sapiens
ELMI000750	LIG	LIG_CORNRBOX	NCOR2_HUMAN	Q9Y618	Q9Y618 O00613 O15416 O15421 Q13354 Q56D06 Q59GM0 Q9Y5U0	2350	2358	11845213	mutation analysis; x-ray crystallography	true positive	1KKQ	Homo sapiens
ELMI000255	LIG	LIG_CtBP_PxDLS_1	CBX4_HUMAN	O00257	O00257 Q6TPI8 Q96C04	472	476	9858600	two hybrid	true positive		Homo sapiens
ELMI000078	LIG	LIG_CtBP_PxDLS_1	COM1_HUMAN	Q99708	Q99708 O75371	490	494	9535825	competition binding	true positive		Homo sapiens
ELMI000263	LIG	LIG_CtBP_PxDLS_1	E1A_ADE02	P03254	P03254 P24934 Q67788	279	283	7479821	coimmunoprecipitation; gst pull down; mutation analysis; two hybrid	true positive		Human adenovirus 2
ELMI000087	LIG	LIG_CtBP_PxDLS_1	ELK3_HUMAN	P41970	P41970 B2R6S6 Q6FG57 Q6GU29 Q9UD17	273	277	10369679	two hybrid	true positive		Homo sapiens
ELMI000082	LIG	LIG_CtBP_PxDLS_1	EVI1_HUMAN	Q03112	Q03112 A1L4F3 A8KA00 B7Z8W7 B7ZLQ3 B7ZLQ4 C9JAK0 D3DNP7 Q16122 Q5HYI1 Q6MZS6 Q8NEI5 Q99917	584	588	11965542	alanine scanning	true positive		Homo sapiens
ELMI000253	LIG	LIG_CtBP_PxDLS_1	FOG1_HUMAN	Q8IX07	Q8IX07	794	798	10995736	mutation analysis	true positive		Homo sapiens
ELMI000081	LIG	LIG_CtBP_PxDLS_1	FOG2_HUMAN	Q8WW38	Q8WW38 Q32MA6 Q9NPL7 Q9NPS4 Q9UNI5	829	833	11940669	sequence based prediction	true positive		Homo sapiens
ELMI000086	LIG	LIG_CtBP_PxDLS_1	HAIR_DROME	P14003	P14003 A4V1N7 Q95NH3 Q95NU9 Q9VSN8	318	322	9524128	two hybrid	true positive		Drosophila melanogaster
ELMI000213	LIG	LIG_CtBP_PxDLS_1	HDAC4_HUMAN	P56524	P56524 Q9UND6	48	52	11022042	sequence based prediction	true positive		Homo sapiens
ELMI000212	LIG	LIG_CtBP_PxDLS_1	HDAC5_HUMAN	Q9UQL6	Q9UQL6 C9JFV9 O60340 O60528 Q96DY4	56	60	11022042	sequence based prediction	true positive		Homo sapiens
ELMI000211	LIG	LIG_CtBP_PxDLS_1	HDAC7_MOUSE	Q8C2B3	Q8C2B3 Q8C2C9 Q8C8X4 Q8CB80 Q8CDA3 Q9JL72	22	26	11022042	sequence based prediction	true positive		Mus musculus
ELMI000210	LIG	LIG_CtBP_PxDLS_1	HDAC9_MOUSE	Q99N13	Q99N13 Q4QQN7 Q8R4Y6 Q9EPT2	23	27	11022042	coimmunoprecipitation	true positive		Mus musculus
ELMI000216	LIG	LIG_CtBP_PxDLS_1	HIC1_HUMAN	Q14526	Q14526 D3DTI4	241	246	12052894	two hybrid	true positive		Homo sapiens
ELMI000083	LIG	LIG_CtBP_PxDLS_1	IKZF1_HUMAN	Q13422	Q13422 A4D260 B4E0Z1 D3DVM5 O00598 Q53XL2 Q8WVA3	34	38	10766745	colocalization	true positive		Homo sapiens
ELMI000256	LIG	LIG_CtBP_PxDLS_1	IKZF4_HUMAN	Q9H2S9	Q9H2S9 Q96JP3	425	429	12444977	two hybrid	true positive		Homo sapiens
ELMI000079	LIG	LIG_CtBP_PxDLS_1	KLF3_HUMAN	P57682	P57682 Q6PIR1 Q86TN0 Q9P2X6	61	65	10756197	sequence based prediction	true positive		Homo sapiens
ELMI000080	LIG	LIG_CtBP_PxDLS_1	KLF8_HUMAN	O95600	O95600 Q2M246 Q59GV5 Q5HYQ5 Q5JXP7 Q6MZJ7 Q9UGC4	86	90	10756197	pull down	true positive		Homo sapiens
ELMI000088	LIG	LIG_CtBP_PxDLS_1	KNIR_DROME	P10734	P10734 Q540X6 Q9VPC6	331	335	9843507	mutation analysis	true positive		Drosophila melanogaster
ELMI000219	LIG	LIG_CtBP_PxDLS_1	LCOR_HUMAN	Q96JN0	Q96JN0 D3DR47 Q5VW16 Q7Z723 Q86T32 Q86T33 Q8N3L6	64	68	12535528	mutation analysis	true positive		Homo sapiens
ELMI000089	LIG	LIG_CtBP_PxDLS_1	NRIP1_HUMAN	P48552	P48552 Q8IWE8	440	444	11509661	two hybrid	true positive		Homo sapiens
ELMI000254	LIG	LIG_CtBP_PxDLS_1	Q91647_XENLA	Q91647	Q91647	455	459	9858600	two hybrid	true positive		Xenopus laevis
ELMI000215	LIG	LIG_CtBP_PxDLS_1	SOX6_HUMAN	P35712	P35712 Q86VX7 Q9BXQ3 Q9BXQ4 Q9BXQ5 Q9H0I8	424	428	11504872	two hybrid	true positive		Homo sapiens
ELMI000258	LIG	LIG_CtBP_PxDLS_1	T7L1A_XENLA	P70062	P70062	469	473	10375506	two hybrid	true positive		Xenopus laevis
ELMI000259	LIG	LIG_CtBP_PxDLS_1	T7L1A_XENLA	P70062	P70062	545	549	10375506	two hybrid	true positive		Xenopus laevis
ELMI000218	LIG	LIG_CtBP_PxDLS_1	TGIF1_HUMAN	Q15583	Q15583 Q6ICR0 Q8N5X9 Q9NRS0	153	157	10995736	alanine scanning	true positive		Homo sapiens
ELMI000257	LIG	LIG_CtBP_PxDLS_1	TRPS1_HUMAN	Q9UHF7	Q9UHF7 B4E1Z5 Q08AU2 Q9NWE1 Q9UHH6	1163	1167	12444977	two hybrid	true positive		Homo sapiens
ELMI000214	LIG	LIG_CtBP_PxDLS_1	TTKB_DROME	P17789	P17789 A4V3Q4 Q32KE0 Q9V9V1 Q9V9V3	593	597	10978285	alanine scanning	true positive		Drosophila melanogaster
ELMI000085	LIG	LIG_CtBP_PxDLS_1	ZEB1_HUMAN	P37275	P37275 Q12924 Q13800 Q5T968	734	738	10567582	two hybrid	true positive		Homo sapiens
ELMI000260	LIG	LIG_CtBP_PxDLS_1	ZEB2_HUMAN	O60315	O60315 A0JP09 Q9UED1	785	789	12714599	alanine scanning	true positive		Homo sapiens
ELMI000261	LIG	LIG_CtBP_PxDLS_1	ZEB2_HUMAN	O60315	O60315 A0JP09 Q9UED1	815	819	12714599	alanine scanning	true positive		Homo sapiens
ELMI000262	LIG	LIG_CtBP_PxDLS_1	ZEB2_HUMAN	O60315	O60315 A0JP09 Q9UED1	859	863	12714599	alanine scanning	true positive		Homo sapiens
ELMI000084	LIG	LIG_CtBP_PxDLS_1	ZFH1_DROME	P28166	P28166 Q59DT3 Q6NP51 Q8MSQ8 Q9VA39 Q9VA40	786	790	10359772	colocalization	true positive		Drosophila melanogaster
ELMI002901	LIG	LIG_DCNL_PONY_1	UBC12_HUMAN	P61081	P61081 O76069 Q8VC50	1	4	21940857 23201271	inhibitor; isothermal titration calorimetry; mass detection of residue modification; x-ray crystallography	true positive		Homo sapiens
ELMI002900	LIG	LIG_DCNL_PONY_1	UBE2F_HUMAN	Q969M7	Q969M7 A8K1Z8 B4DDT9 B4DFI1 B4DMK3 B4DZU2 B8ZZG2 C9J212 H9KVB9	1	4	23201271	inhibitor; isothermal titration calorimetry; mass detection of residue modification; x-ray crystallography	true positive		Homo sapiens
ELMI002440	LIG	LIG_Dynein_DLC8_1	B2L11_HUMAN	O43521-2	O43521 A8K2W2 O43522 Q0MSE7 Q0MSE8 Q0MSE9 Q53R28 Q6JTU6 Q6T851 Q6TE14 Q6TE15 Q6TE16 Q6V402 Q8WYL6 Q8WYL7 Q8WYL8 Q8WYL9 Q8WYM0 Q8WYM1	50	56	12591950 10198631	coimmunoprecipitation; mutation analysis; two hybrid	true positive		Homo sapiens
ELMI000264	LIG	LIG_Dynein_DLC8_1	B2L11_HUMAN	O43521	O43521 A8K2W2 O43522 Q0MSE7 Q0MSE8 Q0MSE9 Q53R28 Q6JTU6 Q6T851 Q6TE14 Q6TE15 Q6TE16 Q6V402 Q8WYL6 Q8WYL7 Q8WYL8 Q8WYL9 Q8WYM0 Q8WYM1	110	116	11148209 11178896	gst pull down; nuclear magnetic resonance; two hybrid	true positive	1F95	Homo sapiens
ELMI000092	LIG	LIG_Dynein_DLC8_1	DC1I1_MOUSE	O88485	O88485 O88486 Q80W09	149	155	11148209	circular dichroism; competition binding; mutation analysis; nuclear magnetic resonance; pull down	true positive		Mus musculus
ELMI001218	LIG	LIG_Dynein_DLC8_1	DC1I2_HUMAN	Q13409	Q13409 D3DPD4 D3DPD5 D3DPD6 Q32LY9 Q53S84 Q5BJF8 Q7Z4X1 Q96NG7 Q96S87 Q9BXZ5 Q9NT58	156	162	17551010	x-ray crystallography	true positive	2PG1	Homo sapiens
ELMI001217	LIG	LIG_Dynein_DLC8_1	DYIN_DROME	Q24246	Q24246 O96508 O96510 O96511 O96512 O96513 O96514 O96515 O96516 Q5U0Z1 Q86BQ5 Q9NG49 Q9TZR7 Q9TZR8 Q9TZR9 Q9TZS0 Q9VR78	128	134	17570393	nuclear magnetic resonance; x-ray crystallography	true positive	2P2T	Drosophila melanogaster
ELMI001722	LIG	LIG_Dynein_DLC8_1	PHOSP_RABVC	P22363	P22363 Q85414	142	148	17438267	mutation analysis	true positive		Rabies virus CVS-11
ELMI001216	LIG	LIG_Dynein_DLC8_1	SWA_DROME	P40688	P40688 Q9W400	289	295	10783235 11148209 17570393	coimmunoprecipitation; gst pull down; nuclear magnetic resonance; sequence based prediction; two hybrid; western blot; x-ray crystallography	true positive	2P1K	Drosophila melanogaster
ELMI000265	LIG	LIG_Dynein_DLC8_1	SWA_DROPS	Q9U9I5	Q9U9I5 Q29JJ4	281	287			true positive		Drosophila pseudoobscura pseudoobscura
ELMI000093	LIG	LIG_Dynein_DLC8_1	ZMY11_HUMAN	Q15326	Q15326 B2R6G8 Q5VUI1	411	417	11148209	gst pull down; pull down; sequence based prediction; two hybrid	true positive		Homo sapiens
ELMI002467	LIG	LIG_EABR_CEP55_1	PDC6I_HUMAN	Q8WUM4	Q8WUM4 Q9BX86 Q9NUN0 Q9P2H2 Q9UKL5	797	807	18948538 17853893 20176808	alanine scanning; anti tag coimmunoprecipitation; colocalization; competition binding; cosedimentation; gal4 vp16 complementation; gst pull down; isothermal titration calorimetry; mutation analysis; surface plasmon resonance; two hybrid; x-ray crystallography	true positive	3E1R	Homo sapiens
ELMI002466	LIG	LIG_EABR_CEP55_1	PDC6I_MOUSE	Q9WU78	Q9WU78 O88695 O89014 Q3TED2 Q8BSL8 Q8R0H5 Q99LR3 Q9QZN8	798	808	20176808	competition binding; gal4 vp16 complementation	true positive		Mus musculus
ELMI002465	LIG	LIG_EABR_CEP55_1	TEX14_HUMAN	Q8IWB6	Q8IWB6 A6NH19 Q7RTP3 Q8ND97 Q9BXT9	792	802	20176808	competition binding; gal4 vp16 complementation; mutation analysis; two hybrid	true positive		Homo sapiens
ELMI002464	LIG	LIG_EABR_CEP55_1	TEX14_MOUSE	Q7M6U3	Q7M6U3 B2KGL0 Q3UT36 Q5NC10 Q5NC11 Q8CGK1 Q8CGK2 Q99MV8	788	798	20176808	anti tag coimmunoprecipitation; competition binding; gal4 vp16 complementation; mutation analysis; two hybrid	true positive		Mus musculus
ELMI002469	LIG	LIG_EABR_CEP55_1	TS101_HUMAN	Q99816	Q99816 Q9BUM5	154	164	18948538 17853893 20176808	alanine scanning; anti tag coimmunoprecipitation; colocalization; competition binding; cosedimentation; gal4 vp16 complementation; isothermal titration calorimetry; mutation analysis; two hybrid	true positive		Homo sapiens
ELMI002468	LIG	LIG_EABR_CEP55_1	TS101_MOUSE	Q61187	Q61187	155	165	20176808	competition binding; gal4 vp16 complementation	true positive		Mus musculus
ELMI002656	LIG	LIG_EF_ALG2_ABM_1	ANX11_HUMAN	P50995	P50995 B4DVE7	4	14	11883939 12445460	far western blotting; mutation analysis; surface plasmon resonance; two hybrid	true positive		Homo sapiens
ELMI002655	LIG	LIG_EF_ALG2_ABM_1	ANXA7_HUMAN	P20073	P20073 Q5F2H3 Q5T0M6 Q5T0M7	4	12	12445460	far western blotting; surface plasmon resonance	true positive		Homo sapiens
ELMI002654	LIG	LIG_EF_ALG2_ABM_1	CHERP_HUMAN	Q8IWX8	Q8IWX8 O00302 Q4G0Y5 Q8WU30 Q99492	566	574	24078636 22437941	coimmunoprecipitation; far western blotting; mutation analysis	true positive		Homo sapiens
ELMI002651	LIG	LIG_EF_ALG2_ABM_1	PDC6I_HUMAN	Q8WUM4	Q8WUM4 Q9BX86 Q9NUN0 Q9P2H2 Q9UKL5	802	810	14999017 10200558 18940611 19143629 9880530 23924735	alanine scanning; coimmunoprecipitation; confocal microscopy; far western blotting; gst pull down; mutation analysis; pull down; two hybrid; x-ray crystallography	true positive	2ZNE	Homo sapiens
ELMI002653	LIG	LIG_EF_ALG2_ABM_1	PLS3_HUMAN	Q9NRY6	Q9NRY6 A8K252 Q567U0 Q8NBW6 Q96F13	17	25	18256029	coimmunoprecipitation; far western blotting; gst pull down; mutation analysis; pull down; surface plasmon resonance	true positive		Homo sapiens
ELMI002659	LIG	LIG_EF_ALG2_ABM_1	SC31A_HUMAN	O94979	O94979 B4DIW6 B7ZKZ7 B7ZL00 H7C2W3 Q17RR5 Q5H9P6 Q5XG74 Q659G7 Q6ZU90 Q7LCX9 Q86TJ0 Q8IZH4 Q9P048 Q9P0A6 Q9UM05 Q9UM06	870	879	20834162 18256029 17196169 16957052	classical fluorescence spectroscopy; coimmunoprecipitation; far western blotting; mutation analysis; pull down	true positive		Homo sapiens
ELMI002657	LIG	LIG_EF_ALG2_ABM_1	SHSA5_HUMAN	Q8N114	Q8N114 B3KW99 Q69YY9 Q7Z433 Q8NHL9 Q96MW8 Q9BV58	190	200	17889823	coimmunoprecipitation; mutation analysis; pull down	true positive		Homo sapiens
ELMI002652	LIG	LIG_EF_ALG2_ABM_1	TS101_HUMAN	Q99816	Q99816 Q9BUM5	189	197	23924735 16004603	anti tag coimmunoprecipitation; coimmunoprecipitation; far western blotting; gst pull down; mutation analysis; two hybrid	true positive		Homo sapiens
ELMI002658	LIG	LIG_EF_ALG2_ABM_1	VP37C_HUMAN	A5D8V6	A5D8V6 Q8N3K4	202	209	23924735 22437941	coimmunoprecipitation; far western blotting; pull down	true positive		Homo sapiens
ELMI002662	LIG	LIG_EF_ALG2_ABM_2	CHERP_HUMAN	Q8IWX8	Q8IWX8 O00302 Q4G0Y5 Q8WU30 Q99492	614	619	24078636	coimmunoprecipitation; far western blotting; mutation analysis	true positive		Homo sapiens
ELMI002661	LIG	LIG_EF_ALG2_ABM_2	PLS3_HUMAN	Q9NRY6	Q9NRY6 A8K252 Q567U0 Q8NBW6 Q96F13	45	49	18256029	anti tag coimmunoprecipitation; coimmunoprecipitation; far western blotting; mutation analysis; pull down; surface plasmon resonance	true positive		Homo sapiens
ELMI002660	LIG	LIG_EF_ALG2_ABM_2	SC31A_HUMAN	O94979	O94979 B4DIW6 B7ZKZ7 B7ZL00 H7C2W3 Q17RR5 Q5H9P6 Q5XG74 Q659G7 Q6ZU90 Q7LCX9 Q86TJ0 Q8IZH4 Q9P048 Q9P0A6 Q9UM05 Q9UM06	839	843	20834162	far western blotting; mutation analysis	true positive		Homo sapiens
ELMI001122	LIG	LIG_EH_1	AGFG1_HUMAN	P52594	P52594 Q15277 Q4VAS0 Q4VAS1 Q4VAS3 Q53QT8 Q53R11	433	437	9303539	coimmunoprecipitation; gst pull down	true positive		Homo sapiens
ELMI001123	LIG	LIG_EH_1	AGFG1_HUMAN	P52594	P52594 Q15277 Q4VAS0 Q4VAS1 Q4VAS3 Q53QT8 Q53R11	448	452	9446614	gst pull down	true positive		Homo sapiens
ELMI001121	LIG	LIG_EH_1	AGFG1_HUMAN	P52594	P52594 Q15277 Q4VAS0 Q4VAS1 Q4VAS3 Q53QT8 Q53R11	539	543	9303539	coimmunoprecipitation; gst pull down	true positive		Homo sapiens
ELMI001120	LIG	LIG_EH_1	AGFG1_HUMAN	P52594	P52594 Q15277 Q4VAS0 Q4VAS1 Q4VAS3 Q53QT8 Q53R11	558	562	9303539 11062555 9721102	classical fluorescence spectroscopy; coimmunoprecipitation; display technology; gst pull down; nuclear magnetic resonance; surface plasmon resonance	true positive	1FF1	Homo sapiens
ELMI001124	LIG	LIG_EH_1	AGFG1_MOUSE	Q8K2K6	Q8K2K6 O70448 Q8BQL5 Q8CDK9	557	561	10471276	nuclear magnetic resonance	true positive		Mus musculus
ELMI001125	LIG	LIG_EH_1	AGFG2_HUMAN	O95081	O95081 O75429 Q96AB9 Q96GL4	365	369	9303539	gst pull down	true positive		Homo sapiens
ELMI001126	LIG	LIG_EH_1	AGFG2_HUMAN	O95081	O95081 O75429 Q96AB9 Q96GL4	380	384	9303539	gst pull down	true positive		Homo sapiens
ELMI001127	LIG	LIG_EH_1	AGFG2_HUMAN	O95081	O95081 O75429 Q96AB9 Q96GL4	458	462	9303539	gst pull down	true positive		Homo sapiens
ELMI001128	LIG	LIG_EH_1	AGFG2_HUMAN	O95081	O95081 O75429 Q96AB9 Q96GL4	477	481	9303539	gst pull down	true positive		Homo sapiens
ELMI001186	LIG	LIG_EH_1	ALX1_CAEEL	P34552	P34552 Q7YXC7 Q8I114 Q8I115 Q94159	878	882	17997305	gst pull down; mutation analysis; two hybrid	true positive		Caenorhabditis elegans
ELMI001190	LIG	LIG_EH_1	AP18A_YEAST	P38856	P38856 D3DLB0	336	340	9531549	coimmunoprecipitation	true positive		Saccharomyces cerevisiae
ELMI001191	LIG	LIG_EH_1	AP18A_YEAST	P38856	P38856 D3DLB0	362	366	9531549	coimmunoprecipitation; gst pull down	true positive		Saccharomyces cerevisiae
ELMI001192	LIG	LIG_EH_1	AP18A_YEAST	P38856	P38856 D3DLB0	456	460	9531549	coimmunoprecipitation; gst pull down; two hybrid	true positive		Saccharomyces cerevisiae
ELMI001193	LIG	LIG_EH_1	AP18A_YEAST	P38856	P38856 D3DLB0	479	483	9531549	coimmunoprecipitation; gst pull down; two hybrid	true positive		Saccharomyces cerevisiae
ELMI001194	LIG	LIG_EH_1	AP18A_YEAST	P38856	P38856 D3DLB0	502	506	9531549	coimmunoprecipitation; gst pull down; two hybrid	true positive		Saccharomyces cerevisiae
ELMI001195	LIG	LIG_EH_1	AP18B_YEAST	P53309	P53309 D6VV22	339	343	11940605	two hybrid	true positive		Saccharomyces cerevisiae
ELMI001196	LIG	LIG_EH_1	AP18B_YEAST	P53309	P53309 D6VV22	372	376	11940605	two hybrid	true positive		Saccharomyces cerevisiae
ELMI001197	LIG	LIG_EH_1	AP18B_YEAST	P53309	P53309 D6VV22	452	456	9531549	two hybrid	true positive		Saccharomyces cerevisiae
ELMI001198	LIG	LIG_EH_1	AP18B_YEAST	P53309	P53309 D6VV22	473	477	9531549	two hybrid	true positive		Saccharomyces cerevisiae
ELMI001199	LIG	LIG_EH_1	AP18B_YEAST	P53309	P53309 D6VV22	493	497	9531549	two hybrid	true positive		Saccharomyces cerevisiae
ELMI001168	LIG	LIG_EH_1	EHBP1_HUMAN	Q8NDI1	Q8NDI1 O94977 Q53TG7 Q53TV6 Q580X2 Q6NX72 Q6PIT3 Q6QNV2 Q9NWI9	267	271	14676205	gst pull down	true positive		Homo sapiens
ELMI001169	LIG	LIG_EH_1	EHBP1_HUMAN	Q8NDI1	Q8NDI1 O94977 Q53TG7 Q53TV6 Q580X2 Q6NX72 Q6PIT3 Q6QNV2 Q9NWI9	278	282	14676205	gst pull down	true positive		Homo sapiens
ELMI001170	LIG	LIG_EH_1	EHBP1_HUMAN	Q8NDI1	Q8NDI1 O94977 Q53TG7 Q53TV6 Q580X2 Q6NX72 Q6PIT3 Q6QNV2 Q9NWI9	308	312	14676205	gst pull down	true positive		Homo sapiens
ELMI001171	LIG	LIG_EH_1	EHBP1_HUMAN	Q8NDI1	Q8NDI1 O94977 Q53TG7 Q53TV6 Q580X2 Q6NX72 Q6PIT3 Q6QNV2 Q9NWI9	320	324	14676205	gst pull down	true positive		Homo sapiens
ELMI001172	LIG	LIG_EH_1	EHBP1_HUMAN	Q8NDI1	Q8NDI1 O94977 Q53TG7 Q53TV6 Q580X2 Q6NX72 Q6PIT3 Q6QNV2 Q9NWI9	369	373	14676205	gst pull down	true positive		Homo sapiens
ELMI001189	LIG	LIG_EH_1	EHD2_MOUSE	Q8BH64	Q8BH64 Q8BL28	125	129	17914359	isothermal titration calorimetry	true positive		Mus musculus
ELMI001200	LIG	LIG_EH_1	ENT1_YEAST	Q12518	Q12518 D6VRI8	305	309	12529323	gst pull down; two hybrid	true positive		Saccharomyces cerevisiae
ELMI001201	LIG	LIG_EH_1	ENT1_YEAST	Q12518	Q12518 D6VRI8	406	410	12529323	gst pull down; mutation analysis; two hybrid	true positive		Saccharomyces cerevisiae
ELMI001202	LIG	LIG_EH_1	ENT2_YEAST	Q05785	Q05785 D6VYK7	346	350	9531549	two hybrid	true positive		Saccharomyces cerevisiae
ELMI001203	LIG	LIG_EH_1	ENT2_YEAST	Q05785	Q05785 D6VYK7	490	494	9531549	two hybrid	true positive		Saccharomyces cerevisiae
ELMI001142	LIG	LIG_EH_1	EPN1_HUMAN	Q9Y6I3	Q9Y6I3 Q86ST3 Q9HA18	501	505	10557078	competition binding; far western blotting; gst pull down	true positive		Homo sapiens
ELMI001143	LIG	LIG_EH_1	EPN1_HUMAN	Q9Y6I3	Q9Y6I3 Q86ST3 Q9HA18	517	521	10557078	competition binding; far western blotting; gst pull down	true positive		Homo sapiens
ELMI001144	LIG	LIG_EH_1	EPN1_HUMAN	Q9Y6I3	Q9Y6I3 Q86ST3 Q9HA18	571	575	10557078	competition binding; far western blotting; gst pull down	true positive		Homo sapiens
ELMI001139	LIG	LIG_EH_1	EPN1_MOUSE	Q80VP1	Q80VP1 O70446 Q6NX78	500	504	10064583	two hybrid	true positive		Mus musculus
ELMI001140	LIG	LIG_EH_1	EPN1_MOUSE	Q80VP1	Q80VP1 O70446 Q6NX78	516	520	10064583	two hybrid	true positive		Mus musculus
ELMI001141	LIG	LIG_EH_1	EPN1_MOUSE	Q80VP1	Q80VP1 O70446 Q6NX78	570	574	10064583	two hybrid	true positive		Mus musculus
ELMI001136	LIG	LIG_EH_1	EPN1_RAT	O88339	O88339	500	504	9723620	classical fluorescence spectroscopy; coimmunoprecipitation; far western blotting; gst pull down	true positive		Rattus norvegicus
ELMI001137	LIG	LIG_EH_1	EPN1_RAT	O88339	O88339	516	520	9723620	coimmunoprecipitation; far western blotting; gst pull down	true positive		Rattus norvegicus
ELMI001138	LIG	LIG_EH_1	EPN1_RAT	O88339	O88339	570	574	9723620	coimmunoprecipitation; far western blotting; gst pull down	true positive		Rattus norvegicus
ELMI001148	LIG	LIG_EH_1	EPN2_HUMAN	O95208	O95208 O95207 Q9H7Z2 Q9UPT7	536	540	10567358	gst pull down	true positive		Homo sapiens
ELMI001149	LIG	LIG_EH_1	EPN2_HUMAN	O95208	O95208 O95207 Q9H7Z2 Q9UPT7	551	555	10567358	gst pull down	true positive		Homo sapiens
ELMI001150	LIG	LIG_EH_1	EPN2_HUMAN	O95208	O95208 O95207 Q9H7Z2 Q9UPT7	636	640	10567358	gst pull down	true positive		Homo sapiens
ELMI001145	LIG	LIG_EH_1	EPN2_MOUSE	Q8CHU3	Q8CHU3 O70447 Q5NCM4 Q8BZ85	493	497	10336464 10064583	gst pull down; two hybrid	true positive		Mus musculus
ELMI001146	LIG	LIG_EH_1	EPN2_MOUSE	Q8CHU3	Q8CHU3 O70447 Q5NCM4 Q8BZ85	507	511	10336464 10064583	gst pull down; two hybrid	true positive		Mus musculus
ELMI001147	LIG	LIG_EH_1	EPN2_MOUSE	Q8CHU3	Q8CHU3 O70447 Q5NCM4 Q8BZ85	590	594	10336464 10064583	gst pull down; two hybrid	true positive		Mus musculus
ELMI001204	LIG	LIG_EH_1	INP51_YEAST	P40559	P40559 D6VVS9	931	935	15265867	coimmunoprecipitation	true positive		Saccharomyces cerevisiae
ELMI001134	LIG	LIG_EH_1	NUMB_DROME	P16554	P16554 B8A413 B8A419 Q8IPE9 Q961A6 Q9VLB8	538	542	15155807	gst pull down	true positive		Drosophila melanogaster
ELMI001132	LIG	LIG_EH_1	NUMB_HUMAN	P49757	P49757 B4E2B1 Q6NUQ7 Q86SY1 Q8WW73 Q9UBG1 Q9UEQ4 Q9UKE8 Q9UKE9 Q9UKF0 Q9UQJ4	636	640	9303539	coimmunoprecipitation; display technology; gst pull down; mutation analysis	true positive		Homo sapiens
ELMI001135	LIG	LIG_EH_1	NUMBL_HUMAN	Q9Y6R0	Q9Y6R0 Q7Z4J9	594	598	9303539	gst pull down	true positive		Homo sapiens
ELMI001163	LIG	LIG_EH_1	PACN1_RAT	Q9Z0W5	Q9Z0W5	363	367	15930129	classical fluorescence spectroscopy; coimmunoprecipitation; gst pull down; mutation analysis; two hybrid	true positive		Rattus norvegicus
ELMI001164	LIG	LIG_EH_1	PACN1_RAT	Q9Z0W5	Q9Z0W5	375	379	15930129	classical fluorescence spectroscopy; coimmunoprecipitation; far western blotting; gst pull down; mutation analysis; two hybrid	true positive		Rattus norvegicus
ELMI001165	LIG	LIG_EH_1	PACN2_RAT	Q9QY17	Q9QY17 Q9QY18 Q9QY19 Q9QY20	363	367	15930129	coimmunoprecipitation; far western blotting; gst pull down; mutation analysis	true positive		Rattus norvegicus
ELMI001166	LIG	LIG_EH_1	PACN2_RAT	Q9QY17	Q9QY17 Q9QY18 Q9QY19 Q9QY20	406	410	15930129	coimmunoprecipitation; far western blotting; gst pull down; mutation analysis	true positive		Rattus norvegicus
ELMI001167	LIG	LIG_EH_1	PACN2_RAT	Q9QY17	Q9QY17 Q9QY18 Q9QY19 Q9QY20	418	422	15930129	coimmunoprecipitation; far western blotting; gst pull down; mutation analysis	true positive		Rattus norvegicus
ELMI001184	LIG	LIG_EH_1	PICAL_HUMAN	Q13492	Q13492 O60700 Q6GMQ6 Q86XZ9	436	440	12807910	surface plasmon resonance	true positive		Homo sapiens
ELMI001185	LIG	LIG_EH_1	PICAL_HUMAN	Q13492	Q13492 O60700 Q6GMQ6 Q86XZ9	638	642	12807910	surface plasmon resonance	true positive		Homo sapiens
ELMI001182	LIG	LIG_EH_1	PICA_RAT	O55012	O55012 O55011	429	433	15182197	classical fluorescence spectroscopy; gst pull down	true positive		Rattus norvegicus
ELMI001183	LIG	LIG_EH_1	PICA_RAT	O55012	O55012 O55011	626	630	15182197	classical fluorescence spectroscopy; gst pull down	true positive		Rattus norvegicus
ELMI001179	LIG	LIG_EH_1	Q3I768_HUMAN	Q3I768	Q3I768	322	326	16251358 12364336	classical fluorescence spectroscopy; coimmunoprecipitation; nuclear magnetic resonance; two hybrid	true positive		Homo sapiens
ELMI001180	LIG	LIG_EH_1	Q3I768_HUMAN	Q3I768	Q3I768	405	409	16251358 12364336 11389591	classical fluorescence spectroscopy; coimmunoprecipitation; gst pull down; nuclear magnetic resonance; two hybrid	true positive		Homo sapiens
ELMI001181	LIG	LIG_EH_1	Q3I768_HUMAN	Q3I768	Q3I768	459	463	12364336	nuclear magnetic resonance	true positive		Homo sapiens
ELMI001133	LIG	LIG_EH_1	Q3MUI1_RAT	Q3MUI1	Q3MUI1	577	581	15155807	coimmunoprecipitation; gst pull down	true positive		Rattus norvegicus
ELMI001173	LIG	LIG_EH_1	RBNS5_HUMAN	Q9H1K0	Q9H1K0 Q3KP30 Q59EY8 Q8NAQ1	625	629	15020713	classical fluorescence spectroscopy; gst pull down; two hybrid	true positive		Homo sapiens
ELMI001174	LIG	LIG_EH_1	RBNS5_HUMAN	Q9H1K0	Q9H1K0 Q3KP30 Q59EY8 Q8NAQ1	661	665	15020713	classical fluorescence spectroscopy; gst pull down; two hybrid	true positive		Homo sapiens
ELMI001175	LIG	LIG_EH_1	RBNS5_HUMAN	Q9H1K0	Q9H1K0 Q3KP30 Q59EY8 Q8NAQ1	676	680	15020713	two hybrid	true positive		Homo sapiens
ELMI001176	LIG	LIG_EH_1	RBNS5_HUMAN	Q9H1K0	Q9H1K0 Q3KP30 Q59EY8 Q8NAQ1	687	691	15020713	two hybrid	true positive		Homo sapiens
ELMI001177	LIG	LIG_EH_1	RBNS5_HUMAN	Q9H1K0	Q9H1K0 Q3KP30 Q59EY8 Q8NAQ1	708	712	15020713	two hybrid	true positive		Homo sapiens
ELMI001178	LIG	LIG_EH_1	RBNS5_HUMAN	Q9H1K0	Q9H1K0 Q3KP30 Q59EY8 Q8NAQ1	717	721	15020713	two hybrid	true positive		Homo sapiens
ELMI001160	LIG	LIG_EH_1	SCAM1_RAT	P56603	P56603	6	10	10777571	gst pull down; two hybrid	true positive		Rattus norvegicus
ELMI001161	LIG	LIG_EH_1	SCAM1_RAT	P56603	P56603	15	19	10777571	gst pull down; two hybrid	true positive		Rattus norvegicus
ELMI001162	LIG	LIG_EH_1	SCAM1_RAT	P56603	P56603	37	41	10777571	gst pull down; two hybrid	true positive		Rattus norvegicus
ELMI001187	LIG	LIG_EH_1	SNP29_RAT	Q9Z2P6	Q9Z2P6	8	12	15371016	coimmunoprecipitation; gst pull down; his pull down	true positive		Rattus norvegicus
ELMI001153	LIG	LIG_EH_1	STNB_DROME	Q24212	Q24212 Q7PLF4 Q9W5J3	2	6	15631619	far western blotting; gst pull down	true positive		Drosophila melanogaster
ELMI001154	LIG	LIG_EH_1	STNB_DROME	Q24212	Q24212 Q7PLF4 Q9W5J3	18	22	15631619	far western blotting; gst pull down	true positive		Drosophila melanogaster
ELMI001155	LIG	LIG_EH_1	STNB_DROME	Q24212	Q24212 Q7PLF4 Q9W5J3	32	36	15631619	far western blotting; gst pull down	true positive		Drosophila melanogaster
ELMI001156	LIG	LIG_EH_1	STNB_DROME	Q24212	Q24212 Q7PLF4 Q9W5J3	42	46	15631619	far western blotting; gst pull down	true positive		Drosophila melanogaster
ELMI001157	LIG	LIG_EH_1	STNB_DROME	Q24212	Q24212 Q7PLF4 Q9W5J3	209	213	15631619	far western blotting; gst pull down	true positive		Drosophila melanogaster
ELMI001158	LIG	LIG_EH_1	STNB_DROME	Q24212	Q24212 Q7PLF4 Q9W5J3	492	496	15631619	far western blotting; gst pull down	true positive		Drosophila melanogaster
ELMI001159	LIG	LIG_EH_1	STNB_DROME	Q24212	Q24212 Q7PLF4 Q9W5J3	672	676	15631619	far western blotting; gst pull down	true positive		Drosophila melanogaster
ELMI001151	LIG	LIG_EH_1	STON2_HUMAN	Q8WXE9	Q8WXE9 Q17R24 Q6NT47 Q96RI7 Q96RU6	312	316	18200045 11381094 14726597	coimmunoprecipitation; gst pull down; isothermal titration calorimetry; mutation analysis; nuclear magnetic resonance; two hybrid	true positive	2JXC	Homo sapiens
ELMI001152	LIG	LIG_EH_1	STON2_HUMAN	Q8WXE9	Q8WXE9 Q17R24 Q6NT47 Q96RI7 Q96RU6	328	332	18200045 11381094 14726597	coimmunoprecipitation; gst pull down; isothermal titration calorimetry; mutation analysis; nuclear magnetic resonance; two hybrid	true positive	2JXC	Homo sapiens
ELMI002578	LIG	LIG_EH_1	SYNJ1_HUMAN	O43426	O43426 O43425 O94984 Q4KMR1	1393	1397	10801423	gst pull down; mutation analysis	true positive		Homo sapiens
ELMI002579	LIG	LIG_EH_1	SYNJ1_HUMAN	O43426	O43426 O43425 O94984 Q4KMR1	1403	1407	10801423	gst pull down; mutation analysis	true positive		Homo sapiens
ELMI002580	LIG	LIG_EH_1	SYNJ1_HUMAN	O43426	O43426 O43425 O94984 Q4KMR1	1414	1418	10801423	gst pull down; mutation analysis	true positive		Homo sapiens
ELMI001129	LIG	LIG_EH_1	SYNJ1_RAT	Q62910	Q62910 O89092 Q62911 Q810Z8	1400	1404	9535728 9428629	competition binding; far western blotting; gst pull down	true positive		Rattus norvegicus
ELMI001130	LIG	LIG_EH_1	SYNJ1_RAT	Q62910	Q62910 O89092 Q62911 Q810Z8	1409	1413	9535728 9428629	competition binding; far western blotting; gst pull down	true positive		Rattus norvegicus
ELMI001131	LIG	LIG_EH_1	SYNJ1_RAT	Q62910	Q62910 O89092 Q62911 Q810Z8	1420	1424	9535728 9428629 10757979	competition binding; far western blotting; gst pull down; nuclear magnetic resonance	true positive		Rattus norvegicus
ELMI001188	LIG	LIG_EH_1	TF65_HUMAN	Q04206	Q04206 Q6GTV1 Q6SLK1	138	142	15184881	two hybrid	true positive		Homo sapiens
ELMI000934	LIG	LIG_EH1_1	BOWEL_DROME	Q9VQU9	Q9VQU9 Q24219	735	743	16314497	mutation analysis; two hybrid	true positive		Drosophila melanogaster
ELMI000937	LIG	LIG_EH1_1	BRAC_HUMAN	O15178	O15178	14	22	16309560	sequence based prediction	true positive		Homo sapiens
ELMI000938	LIG	LIG_EH1_1	DMRT2_HUMAN	Q9Y5R5	Q9Y5R5 B1ANC0 B9EGJ1 Q9NPG6	542	550	16309560	sequence based prediction	true positive		Homo sapiens
ELMI000939	LIG	LIG_EH1_1	FOXA1_HUMAN	P55317	P55317 B2R9H6 Q9H2A0	399	407	16309560 10748198	gst pull down; sequence based prediction	true positive		Homo sapiens
ELMI000932	LIG	LIG_EH1_1	GSC_DROME	P54366	P54366 Q9VPR9	109	117	10022895	gst pull down; mutation analysis	true positive		Drosophila melanogaster
ELMI000977	LIG	LIG_EH1_1	GSC_HUMAN	P56915	P56915 Q86YR1	5	13	16762837	x-ray crystallography	true positive	2CE8	Homo sapiens
ELMI000935	LIG	LIG_EH1_1	HLES_DROME	Q02308	Q02308 A4V358 A4V359 Q6AWM8 Q960W5 Q9VDK0 Q9VDK1	662	670	16287856 12154126	gst pull down; mutation analysis; two hybrid	true positive		Drosophila melanogaster
ELMI000931	LIG	LIG_EH1_1	HMEN_DROME	P02836	P02836 P02837 Q0E9C0 Q24356 Q9V601	174	182	9367988 8898227	gst pull down; mutation analysis	true positive		Drosophila melanogaster
ELMI000933	LIG	LIG_EH1_1	ODD_DROME	P23803	P23803 Q9VQS9	383	391	16314497	gst pull down; mutation analysis; two hybrid	true positive		Drosophila melanogaster
ELMI000940	LIG	LIG_EH1_1	PAX5_HUMAN	Q02548	Q02548 A3QVP6 A3QVP7 A3QVP8 O75933	178	186	10811620	gst pull down; mutation analysis	true positive		Homo sapiens
ELMI000936	LIG	LIG_EH1_1	TBX22_HUMAN	Q9Y458	Q9Y458 Q96LC0 Q9HBF1	9	17	16309560	sequence based prediction	true positive		Homo sapiens
ELMI002096	LIG	LIG_eIF4E_1	4EBP1_HUMAN	Q13541	Q13541 B2R502 D3DSW8 Q6IBN3	54	60	10394359 10406811	colocalization; two hybrid	true positive		Homo sapiens
ELMI002097	LIG	LIG_eIF4E_1	4EBP2_HUMAN	Q13542	Q13542	54	60	10406811	two hybrid	true positive		Homo sapiens
ELMI002099	LIG	LIG_eIF4E_1	4EBP3_HUMAN	O60516	O60516	40	46	10394359	display technology	true positive		Homo sapiens
ELMI002095	LIG	LIG_eIF4E_1	CAF20_YEAST	P12962	P12962 D6W2X6	4	10	9118949	two hybrid	true positive		Saccharomyces cerevisiae S288c
ELMI002101	LIG	LIG_eIF4E_1	CUP_DROME	Q9VMA3	Q9VMA3 O02432	327	333	14685270	two hybrid	true positive		Drosophila melanogaster
ELMI002100	LIG	LIG_eIF4E_1	GEMI5_HUMAN	Q8TEQ6	Q8TEQ6 Q14CV0 Q8WWV4 Q969W4 Q9H9K3 Q9UFI5	992	998	16739988	two hybrid	true positive		Homo sapiens
ELMI002098	LIG	LIG_eIF4E_1	IF41_WHEAT	Q03387	Q03387	66	72	9118949	display technology	true positive		Triticum aestivum
ELMI002092	LIG	LIG_eIF4E_1	IF4F1_YEAST	P39935	P39935 D6VUU6	452	458	9118949	display technology	true positive		Saccharomyces cerevisiae S288c
ELMI002093	LIG	LIG_eIF4E_1	IF4F2_YEAST	P39936	P39936 D6VU91	423	429	9118949	display technology	true positive		Saccharomyces cerevisiae S288c
ELMI002090	LIG	LIG_eIF4E_1	IF4G1_HUMAN	Q04637	Q04637 D3DNT4 D3DNT5 O43177 O95066 Q5HYG0 Q6ZN21 Q8N102	612	618	7651417 14675538	colocalization; two hybrid	true positive		Homo sapiens
ELMI002091	LIG	LIG_eIF4E_1	IF4G3_HUMAN	O43432	O43432 Q15597 Q5SWC3 Q8NEN1	624	630	10394359	colocalization	true positive		Homo sapiens
ELMI002102	LIG	LIG_eIF4E_1	IF4G_SCHPO	Q10475	Q10475 P78832	830	836	9326485	pull down	true positive		Schizosaccharomyces pombe 972h-
ELMI002094	LIG	LIG_eIF4E_1	O61380_DROME	O61380	O61380 Q7KQ11	621	627	10872469	pull down	true positive		Drosophila melanogaster
ELMI002103	LIG	LIG_eIF4E_2	DDX3X_HUMAN	O00571	O00571 A8K538 B4E3E8 O15536	38	44	17667941	two hybrid	true positive		Homo sapiens
ELMI002284	LIG	LIG_eIF4E_2	DDX3Y_HUMAN	O15523	O15523 Q8IYV7	38	44		inferred by author	true positive		Homo sapiens
ELMI002283	LIG	LIG_eIF4E_2	EIF2A_HUMAN	Q9BY44	Q9BY44 A8MPS6 D3DNI9 Q5QTR2 Q7Z4E9 Q8NFM1 Q96EW9 Q96K81	446	452		inferred by author	true positive		Homo sapiens
ELMI002286	LIG	LIG_eIF4E_2	EIF3G_HUMAN	O75821	O75821 O14801 Q969U5	213	219		inferred by author	true positive		Homo sapiens
ELMI002285	LIG	LIG_eIF4E_2	NOM1_HUMAN	Q5C9Z4	Q5C9Z4 Q96I08	338	344		inferred by author	true positive		Homo sapiens
ELMI001677	LIG	LIG_EVH1_1	ACTA_LISMO	P33379	P33379	265	269	10990454 10338211 9312002	classical fluorescence spectroscopy; mutation analysis; nuclear magnetic resonance; x-ray crystallography	true positive	1EVH	Listeria monocytogenes
ELMI001678	LIG	LIG_EVH1_1	ACTA_LISMO	P33379	P33379	300	304	8861907 10990454 9312002	mutation analysis; nuclear magnetic resonance; x-ray crystallography	true positive	1QC6	Listeria monocytogenes
ELMI001679	LIG	LIG_EVH1_1	ACTA_LISMO	P33379	P33379	335	339	10990454 9312002	mutation analysis; nuclear magnetic resonance; x-ray crystallography	true positive	1EVH	Listeria monocytogenes
ELMI001680	LIG	LIG_EVH1_1	ACTA_LISMO	P33379	P33379	380	384	10990454 9312002	mutation analysis; nuclear magnetic resonance	true positive		Listeria monocytogenes
ELMI001681	LIG	LIG_EVH1_1	ANK3_HUMAN	Q12955	Q12955 Q5VXD5	3254	3258	9312002	peptide binding to perpetrator	true positive		Homo sapiens
ELMI001684	LIG	LIG_EVH1_1	FYB_HUMAN	O15117	O15117 O00359	616	620	10747096	coimmunoprecipitation; far western blotting	true positive		Homo sapiens
ELMI001695	LIG	LIG_EVH1_1	IRAK1_HUMAN	P51617	P51617 D3DWW4 Q7Z5V4 Q96RL2	168	172	20044140	coimmunoprecipitation; western blot	true positive		Homo sapiens
ELMI001699	LIG	LIG_EVH1_1	ROBO1_HUMAN	Q9Y6N7	Q9Y6N7 D3DU36 Q7Z300 Q9BUS7	1186	1190	10338211 10892742	western blot	true positive		Homo sapiens
ELMI001682	LIG	LIG_EVH1_1	VINC_CHICK	P12003	P12003 Q91024	842	846	8980130	far western blotting	true positive		Gallus gallus
ELMI001693	LIG	LIG_EVH1_1	VINC_HUMAN	P18206	P18206 Q16450 Q5SWX2 Q7Z3B8 Q8IXU7	842	846	10338211 9312002 11911879	classical fluorescence spectroscopy; far western blotting	true positive		Homo sapiens
ELMI002581	LIG	LIG_EVH1_1	XIRP1_HUMAN	Q702N8	Q702N8 A0JP25 A4QPE2 Q68DF2 Q6ZTR3 Q702N9 Q8IVN7 Q8N1N3 Q8N904 Q8TCG7	22	26	16631741	colocalization; far western blotting; mutation analysis; peptide array; two hybrid	true positive		Homo sapiens
ELMI001685	LIG	LIG_EVH1_1	ZYX_CHICK	Q04584	Q04584	102	106	9693373	gst pull down; western blot	true positive		Gallus gallus
ELMI001686	LIG	LIG_EVH1_1	ZYX_CHICK	Q04584	Q04584	113	117	9693373	gst pull down; western blot	true positive		Gallus gallus
ELMI001687	LIG	LIG_EVH1_1	ZYX_CHICK	Q04584	Q04584	121	125	9693373	gst pull down; western blot	true positive		Gallus gallus
ELMI001690	LIG	LIG_EVH1_1	ZYX_HUMAN	Q15942	Q15942 A4D2G6 Q6I9S4	71	75	10801818 10338211	classical fluorescence spectroscopy; mutation analysis	true positive		Homo sapiens
ELMI002309	LIG	LIG_EVH1_1	ZYX_HUMAN	Q15942	Q15942 A4D2G6 Q6I9S4	73	77	10801818 10338211	classical fluorescence spectroscopy; mutation analysis	true positive		Homo sapiens
ELMI001691	LIG	LIG_EVH1_1	ZYX_HUMAN	Q15942	Q15942 A4D2G6 Q6I9S4	93	97	10801818	mutation analysis	true positive		Homo sapiens
ELMI001688	LIG	LIG_EVH1_1	ZYX_HUMAN	Q15942	Q15942 A4D2G6 Q6I9S4	104	108	10801818	mutation analysis	true positive		Homo sapiens
ELMI001689	LIG	LIG_EVH1_1	ZYX_HUMAN	Q15942	Q15942 A4D2G6 Q6I9S4	114	118	10801818	mutation analysis	true positive		Homo sapiens
ELMI001683	LIG	LIG_EVH1_2	DYN3_RAT	Q08877	Q08877 Q9QXL9	809	813	9808459	western blot	true positive		Rattus norvegicus
ELMI001697	LIG	LIG_EVH1_2	GRM1_HUMAN	Q13255	Q13255 B9EG79 Q13256 Q14757 Q14758 Q5VTF7 Q5VTF8 Q9NU10 Q9UGS9 Q9UGT0	1147	1151	10798399	x-ray crystallography	true positive		Homo sapiens
ELMI001696	LIG	LIG_EVH1_2	GRM1_RAT	P23385	P23385	1152	1156	9808459 10798399	gst pull down; mutation analysis; western blot; x-ray crystallography	true positive		Rattus norvegicus
ELMI001698	LIG	LIG_EVH1_2	GRM5_RAT	P31424	P31424	1156	1160	9808459 11491285	gst pull down; mutation analysis; western blot; x-ray crystallography	true positive	1DDV	Rattus norvegicus
ELMI001694	LIG	LIG_EVH1_2	ITPR1_HUMAN	Q14643	Q14643 Q14660 Q99897	49	53	9808459	western blot	true positive		Homo sapiens
ELMI001700	LIG	LIG_EVH1_2	RYR1_HUMAN	P21817	P21817 Q16314 Q16368 Q9NPK1 Q9P1U4	1773	1777	12223488	coimmunoprecipitation; gst pull down; western blot	true positive		Homo sapiens
ELMI001702	LIG	LIG_EVH1_2	SHAN3_RAT	Q9JLU4	Q9JLU4 Q9WUY7 Q9WV47	908	912	10433269	green fluorescent protein tag; two hybrid	true positive		Rattus norvegicus
ELMI001701	LIG	LIG_EVH1_2	SHAN3_RAT	Q9JLU4	Q9JLU4 Q9WUY7 Q9WV47	1385	1389	10433269	gst pull down; mutation analysis; western blot	true positive		Rattus norvegicus
ELMI001705	LIG	LIG_EVH1_3	WIPF1_HUMAN	O43516	O43516 B8ZZM1 D3DPE4 Q15220 Q53TA9 Q6MZU9 Q9BU37 Q9UNP1	454	466	12437929 17229736 12372256	alanine scanning; green fluorescent protein tag; mutation analysis; nuclear magnetic resonance; pull down; structure based prediction; western blot	true positive	1MKE	Homo sapiens
ELMI001706	LIG	LIG_EVH1_3	WIPF2_HUMAN	Q8TF74	Q8TF74 A8K0L3 Q658J8 Q71RE1 Q8TE44	400	412	12213210 15265696	alanine scanning; coimmunoprecipitation; gst pull down; mutation analysis; western blot	true positive		Homo sapiens
ELMI001707	LIG	LIG_EVH1_3	WIPF3_RAT	Q9Z0G8	Q9Z0G8 Q62775	425	437	11553796	classical fluorescence spectroscopy; detection by mass spectrometry; gst pull down	true positive		Rattus norvegicus
ELMI001519	LIG	LIG_FAT_LD_1	PAXI_CHICK	P49024	P49024	145	153	11909967	nuclear magnetic resonance	true positive	1KTM	Gallus gallus
ELMI002433	LIG	LIG_FAT_LD_1	PAXI_HUMAN	P49023	P49023 B2RAI3 B7ZMB4 O14970 O14971 O60360 Q5HYA4	4	12	11134073 11304546 20489202 10330411	anti tag coimmunoprecipitation; coimmunoprecipitation; colocalization; competition binding; gst pull down; his pull down; mutation analysis	true positive		Homo sapiens
ELMI001518	LIG	LIG_FAT_LD_1	PAXI_HUMAN	P49023	P49023 B2RAI3 B7ZMB4 O14970 O14971 O60360 Q5HYA4	266	274	14527389 19358827	x-ray crystallography	true positive	1OW6 3GM1	Homo sapiens
ELMI001520	LIG	LIG_FAT_LD_1	TGFI1_HUMAN	O43294	O43294 B2R8D5 Q9BPW3 Q9Y2V5	158	166	11463817	coimmunoprecipitation; mutation analysis	true positive		Homo sapiens
ELMI000980	LIG	LIG_FHA_1	CHK2_HUMAN	O96017	O96017 A8K3Y9 B7ZBF3 B7ZBF4 B7ZBF5 Q6QA03 Q6QA04 Q6QA05 Q6QA06 Q6QA07 Q6QA08 Q6QA10 Q6QA11 Q6QA12 Q6QA13 Q9HCQ8 Q9UGF0 Q9UGF1	66	72	12049740	surface plasmon resonance	true positive		Homo sapiens
ELMI000981	LIG	LIG_FHA_1	CLV1_ARATH	Q9SYQ8	Q9SYQ8 O04380 Q56Y00 Q9LQT2	866	872	16042389	isothermal titration calorimetry	true positive		Arabidopsis thaliana
ELMI002116	LIG	LIG_FHA_1	GARA_MYCTU	P9WJA9	P9WJA9 I3V6A5 P64897 Q50606	19	25	19318624	isothermal titration calorimetry; nuclear magnetic resonance	true positive	2KFU	Mycobacterium tuberculosis H37Rv
ELMI000978	LIG	LIG_FHA_1	PIN4_YEAST	P34217	P34217 D6VPU8	303	309	15024067 16231900	anti tag coimmunoprecipitation; coimmunoprecipitation; mutation analysis; nuclear magnetic resonance; two hybrid	true positive	2A0T	Saccharomyces cerevisiae
ELMI000979	LIG	LIG_FHA_1	RAD9_YEAST	P14737	P14737 D6VSK0 Q04920	601	607	11846568	nuclear magnetic resonance; surface plasmon resonance	true positive	1K2N	Saccharomyces cerevisiae
ELMI000987	LIG	LIG_FHA_2	MRC1_SCHPO	Q9P7T4	Q9P7T4	643	649	14585996	mutation analysis; two hybrid	true positive		Schizosaccharomyces pombe
ELMI000983	LIG	LIG_FHA_2	RAD9_YEAST	P14737	P14737 D6VSK0 Q04920	153	159	11846567	nuclear magnetic resonance; surface plasmon resonance	true positive	1K3N	Saccharomyces cerevisiae
ELMI000982	LIG	LIG_FHA_2	RAD9_YEAST	P14737	P14737 D6VSK0 Q04920	190	196	11846567	nuclear magnetic resonance; surface plasmon resonance	true positive	1K3Q	Saccharomyces cerevisiae
ELMI000986	LIG	LIG_FHA_2	XRCC1_HUMAN	P18887	P18887 Q6IBS4 Q9HCB1	521	527	15367657	fluorescence polarization spectroscopy; mutation analysis	true positive		Homo sapiens
ELMI000985	LIG	LIG_FHA_2	XRCC4_HUMAN	Q13426	Q13426 A8K3X4 Q9BS72 Q9UP94	231	237	15385968	fluorescence polarization spectroscopy; glutathione s tranferase tag; isothermal titration calorimetry; mutation analysis	true positive		Homo sapiens
ELMI000984	LIG	LIG_FHA_2	XRCC4_MOUSE	Q924T3	Q924T3 Q8BKC9 Q8BU02 Q9D6U6	229	235	15749016	x-ray crystallography	true positive		Mus musculus
ELMI002897	LIG	LIG_GBD_WASP_1	WASF1_HUMAN	Q92558	Q92558 E1P5F2 Q5SZK7	527	541	16403731 12872157	alanine scanning; competition binding; cross linking study; fluorescence technology; green fluorescent protein tag; mutation analysis; nuclear magnetic resonance; structure based prediction	true positive		Homo sapiens
ELMI002896	LIG	LIG_GBD_WASP_1	WASL_HUMAN	O00401	O00401 A1JUI9 Q7Z746	467	481	21676863 12872157	alanine scanning; cross linking study; fluorescence technology; mutation analysis; nuclear magnetic resonance; structure based prediction	true positive		Homo sapiens
ELMI002895	LIG	LIG_GBD_WASP_1	WASL_RAT	O08816	O08816	463	477	18650806	alanine scanning; competition binding; green fluorescent protein tag; mutation analysis; pull down; structure based prediction	true positive		Rattus norvegicus
ELMI002894	LIG	LIG_GBD_WASP_1	WASP_HUMAN	P42768	P42768 Q9BU11 Q9UNJ9	466	480	18650809 15821030 10724160 15066431 12872157	alanine scanning; circular dichroism; competition binding; fluorescence technology; glutathione s tranferase tag; mutation analysis; nuclear magnetic resonance; structure based prediction	true positive	1EJ5	Homo sapiens
ELMI001297	LIG	LIG_GLEBS_BUB3_1	BUB1B_HUMAN	O60566	O60566 B2R6U0 B4DL09 B4DLG3 O60501 O60627 O60758 O75389 Q59HH6 Q8WV50 Q96KM4	409	417	11352911	pull down	true positive		Homo sapiens
ELMI001296	LIG	LIG_GLEBS_BUB3_1	BUB1_HUMAN	O43683	O43683 O43430 O43643 O60626	248	256	11352911	pull down	true positive		Homo sapiens
ELMI001295	LIG	LIG_GLEBS_BUB3_1	BUB1_YEAST	P41695	P41695 D6VUX1	333	341	17227844	isothermal titration calorimetry; x-ray crystallography	true positive	2I3S	Saccharomyces cerevisiae
ELMI001294	LIG	LIG_GLEBS_BUB3_1	MAD3_YEAST	P47074	P47074 D6VWG4	378	386	17227844	coimmunoprecipitation; his pull down; mutation analysis; two hybrid; x-ray crystallography	true positive	2I3T	Saccharomyces cerevisiae
ELMI001298	LIG	LIG_GLEBS_BUB3_1	NU116_YEAST	Q02630	Q02630 D6VZM2	150	158	9463388	coimmunoprecipitation	true positive		Saccharomyces cerevisiae
ELMI002909	LIG	LIG_GSK3_LRP6_1	A0A0B8RSN6_PIG	A0A0B8RSN6	A0A0B8RSN6	1492	1497	14731402	sequence based prediction	true positive		Sus scrofa domesticus
ELMI002907	LIG	LIG_GSK3_LRP6_1	F4X5W2_ACREC	F4X5W2	F4X5W2	1512	1517	14731402	sequence based prediction	true positive		Acromyrmex echinatior
ELMI002902	LIG	LIG_GSK3_LRP6_1	LRP6_HUMAN	O75581	O75581 Q17RZ2	1487	1492	14731402	alanine scanning; mutation analysis; mutation disrupting interaction	true positive		Homo sapiens
ELMI002903	LIG	LIG_GSK3_LRP6_1	LRP6_HUMAN	O75581	O75581 Q17RZ2	1527	1532	14731402	alanine scanning; mutation analysis; mutation disrupting interaction	true positive		Homo sapiens
ELMI002904	LIG	LIG_GSK3_LRP6_1	LRP6_HUMAN	O75581	O75581 Q17RZ2	1569	1574	14731402	alanine scanning; mutation analysis; mutation disrupting interaction; x-ray crystallography	true positive		Homo sapiens
ELMI002905	LIG	LIG_GSK3_LRP6_1	LRP6_HUMAN	O75581	O75581 Q17RZ2	1587	1592	14731402	alanine scanning; mutation analysis; mutation disrupting interaction	true positive		Homo sapiens
ELMI002906	LIG	LIG_GSK3_LRP6_1	LRP6_HUMAN	O75581	O75581 Q17RZ2	1604	1609	14731402	alanine scanning; mutation analysis; mutation disrupting interaction; x-ray crystallography	true positive		Homo sapiens
ELMI002908	LIG	LIG_GSK3_LRP6_1	LRP6_MOUSE	O88572	O88572	1527	1532	14731402	sequence based prediction	true positive		Mus musculus
ELMI002105	LIG	LIG_GYF	CD2_HORSE	P37998	P37998	276	284	15105431	green fluorescent protein tag	true positive		Equus caballus
ELMI000208	LIG	LIG_GYF	CD2_HUMAN	P06729	P06729 Q96TE5	281	289	12426371	nuclear magnetic resonance; two hybrid	true positive	1L2Z	Homo sapiens
ELMI002117	LIG	LIG_GYF	CD2_HUMAN	P06729	P06729 Q96TE5	295	303	12426371	competition binding; fluorescence technology; nuclear magnetic resonance; two hybrid	true positive		Homo sapiens
ELMI001526	LIG	LIG_HCF-1_HBM_1	CREB3_HUMAN	O43889	O43889 O14671 O14919 Q5TCV1 Q96GK8 Q9H2W3 Q9UE77	78	81	9658067 9389645	gst pull down; mutation analysis; two hybrid	true positive		Homo sapiens
ELMI001527	LIG	LIG_HCF-1_HBM_1	CREBA_DROME	P29747	P29747 Q24282 Q64M72 Q8MQX0 Q9VUQ4	64	67	9658067 9389645	gst pull down; mutation analysis; two hybrid	true positive		Drosophila melanogaster
ELMI001521	LIG	LIG_HCF-1_HBM_1	E2F1_HUMAN	Q01094	Q01094 Q13143 Q92768	97	100	17612494 16633736	coimmunoprecipitation; mutation analysis; two hybrid	true positive		Homo sapiens
ELMI001525	LIG	LIG_HCF-1_HBM_1	E2F4_HUMAN	Q16254	Q16254 A6NGR8 B5BU56 Q12991 Q15328	389	392	16633736	coimmunoprecipitation; mutation analysis	true positive		Homo sapiens
ELMI001528	LIG	LIG_HCF-1_HBM_1	EGR2_MOUSE	P08152	P08152	162	165	14532282	mutation analysis	true positive		Mus musculus
ELMI001524	LIG	LIG_HCF-1_HBM_1	HPIP_HUMAN	Q9NWW0	Q9NWW0 D3DUA7 Q68EN7	76	79	12235138	coimmunoprecipitation; mutation analysis; two hybrid	true positive		Homo sapiens
ELMI001537	LIG	LIG_HCF-1_HBM_1	PPRC1_HUMAN	Q5VV67	Q5VV67 Q5VV66 Q6P3U5 Q6P3W1 Q76N31 Q9BUJ3 Q9BZE5 Q9Y4E0	1295	1298	18343819	coimmunoprecipitation; mutation analysis	true positive		Homo sapiens
ELMI001529	LIG	LIG_HCF-1_HBM_1	THA11_MOUSE	Q9JJD0	Q9JJD0 Q3TCZ5 Q99KZ0	234	237	20581084	mutation analysis; two hybrid	true positive		Mus musculus
ELMI001531	LIG	LIG_HCF-1_HBM_1	THAP1_HUMAN	Q9NVV9	Q9NVV9 A6NCB6 D3DSY5 Q53FQ1 Q6IA99	134	137	20200153	coimmunoprecipitation; gst pull down; two hybrid	true positive		Homo sapiens
ELMI001532	LIG	LIG_HCF-1_HBM_1	THAP2_HUMAN	Q9H0W7	Q9H0W7 B2R8P3	123	126	20200153	sequence based prediction	true positive		Homo sapiens
ELMI001530	LIG	LIG_HCF-1_HBM_1	THAP3_HUMAN	Q8WTV1	Q8WTV1 Q569K1 Q5TH66 Q5TH67 Q8N8T6 Q9BSC7 Q9Y3H2 Q9Y3H3	177	180	20200153	coimmunoprecipitation; gst pull down; mutation analysis; two hybrid	true positive		Homo sapiens
ELMI001533	LIG	LIG_HCF-1_HBM_1	THAP5_HUMAN	Q7Z6K1	Q7Z6K1	321	324	20200153	sequence based prediction	true positive		Homo sapiens
ELMI001534	LIG	LIG_HCF-1_HBM_1	THAP6_HUMAN	Q8TBB0	Q8TBB0 Q5HYJ7	139	142	20200153	sequence based prediction	true positive		Homo sapiens
ELMI001535	LIG	LIG_HCF-1_HBM_1	THAP7_HUMAN	Q9BT49	Q9BT49 B2RD97 D3DX40	229	232	20200153	sequence based prediction	true positive		Homo sapiens
ELMI001536	LIG	LIG_HCF-1_HBM_1	THAP9_HUMAN	Q9H5L6	Q9H5L6 Q59AC9	123	126	20200153	sequence based prediction	true positive		Homo sapiens
ELMI002257	LIG	LIG_HCF-1_HBM_1	VP16_HHV11	P06492	P06492 B9VQH6 Q09I86	361	364	9389645	mutation analysis	true positive		Herpes simplex virus (type 1 / strain 17)
ELMI001523	LIG	LIG_HCF-1_HBM_1	ZHANG_HUMAN	Q9NS37	Q9NS37 B2R8Q9 Q0P5U9 Q52LT3	303	306	10871379 15705566	gst pull down; mutation analysis; two hybrid	true positive		Homo sapiens
ELMI000753	LIG	LIG_HOMEOBOX	CDX1_HUMAN	P47902	P47902 Q4VAU4 Q9NYK8	133	136	10094480	not specified	true positive		Homo sapiens
ELMI000754	LIG	LIG_HOMEOBOX	HXA1_HUMAN	P49639	P49639 A4D184 B2R8U7 O43363	205	208	12409300	not specified	true positive		Homo sapiens
ELMI000755	LIG	LIG_HOMEOBOX	HXB1_HUMAN	P14653	P14653	180	183	8600458 10052460	not specified; x-ray crystallography	true positive	1B72	Homo sapiens
ELMI000756	LIG	LIG_HOMEOBOX	HXB2_HUMAN	P14652	P14652 P10913 P17485	95	98	8600458	not specified	true positive		Homo sapiens
ELMI000757	LIG	LIG_HOMEOBOX	HXB3_HUMAN	P14651	P14651 A8K567 D3DTV3 O95615 P17484	130	133	8600458	not specified	true positive		Homo sapiens
ELMI000758	LIG	LIG_HOMEOBOX	HXB4_HUMAN	P17483	P17483 Q9NTA0	142	145	8600458	not specified	true positive		Homo sapiens
ELMI000759	LIG	LIG_HOMEOBOX	HXB5_HUMAN	P09067	P09067 B2RC69 P09069 Q17RP4	177	180	8600458	not specified	true positive		Homo sapiens
ELMI000760	LIG	LIG_HOMEOBOX	HXB6_HUMAN	P17509	P17509 A8K835 D3DTV5 P09068 Q9HB11 Q9UGH2	128	131	8600458	not specified	true positive		Homo sapiens
ELMI000761	LIG	LIG_HOMEOBOX	HXB7_HUMAN	P09629	P09629 A8K3N8 Q15957 Q53FN3 Q96BQ6	127	130	8600458	not specified	true positive		Homo sapiens
ELMI000762	LIG	LIG_HOMEOBOX	HXB8_HUMAN	P17481	P17481 Q9H1I2	135	138	8600458	not specified	true positive		Homo sapiens
ELMI000310	LIG	LIG_HOMEOBOX	HXC8_HUMAN	P31273	P31273 A8K4J4 O15221 O15362	139	142		sequence based prediction	true positive		Homo sapiens
ELMI000763	LIG	LIG_HOMEOBOX	HXD4_HUMAN	P09016	P09016 Q96AU0	134	137	12409300	not specified	true positive		Homo sapiens
ELMI000764	LIG	LIG_HOMEOBOX	PDX1_HUMAN	P52945	P52945 O60594 Q5VYW2	119	122	11279116	not specified	true positive		Homo sapiens
ELMI000765	LIG	LIG_HOMEOBOX	TLX1_HUMAN	P31314	P31314 O75699 Q5VXP2 Q9HCA0 Q9UD59	174	177	11342305	not specified	true positive		Homo sapiens
ELMI000766	LIG	LIG_HOMEOBOX	TLX2_HUMAN	O43763	O43763 Q9UD56 Q9UQ48	118	121	11342305	not specified	true positive		Homo sapiens
ELMI000767	LIG	LIG_HOMEOBOX	TLX3_HUMAN	O43711	O43711 Q96AD3	125	128	11342305	not specified	true positive		Homo sapiens
ELMI000246	LIG	LIG_HP1_1	CAF1A_HUMAN	Q13111	Q13111 Q6NXG5 Q7Z7K3 Q9UJY8	238	242	10549285	mutation analysis	true positive		Homo sapiens
ELMI001106	LIG	LIG_HP1_1	CAF1A_MOUSE	Q9QWF0	Q9QWF0 Q3TU22 Q544M2	222	226	14765118	nuclear magnetic resonance	true positive	1S4Z	Mus musculus
ELMI000248	LIG	LIG_HP1_1	Q9VI63_DROME	Q9VI63	Q9VI63 Q9BMZ9 Q9NHX4	1051	1055	11266362	gst pull down	true positive		Drosophila melanogaster
ELMI000252	LIG	LIG_HP1_1	SUV37_DROME	P20193	P20193 Q9VFX7	394	398	12163401	classical fluorescence spectroscopy	true positive		Drosophila melanogaster
ELMI000251	LIG	LIG_HP1_1	TAF4_HUMAN	O00268	O00268 A6NGD9 Q5TBP6 Q99721 Q9BR40 Q9BX42	764	768	11959914	mutation analysis	true positive		Homo sapiens
ELMI000249	LIG	LIG_HP1_1	TIF1A_HUMAN	O15164	O15164 A4D1R7 A4D1R8 O95854	713	717	10562550	gst pull down	true positive		Homo sapiens
ELMI000250	LIG	LIG_HP1_1	TIF1B_HUMAN	Q13263	Q13263 O00677 Q7Z632 Q93040 Q96IM1	486	490	16637071 10938122	coimmunoprecipitation; competition binding; green fluorescent protein tag; mutation analysis; surface plasmon resonance; western blot	true positive		Homo sapiens
ELMI002118	LIG	LIG_HP1_1	TIF1B_MOUSE	Q62318	Q62318 P70391 Q8C283 Q99PN4	486	490	12154074	alanine scanning; coimmunoprecipitation; fluorescence technology; two hybrid	true positive		Mus musculus
ELMI000247	LIG	LIG_HP1_1	XRCC6_HUMAN	P12956	P12956 Q6FG89 Q9UCQ2 Q9UCQ3	352	356	11112778	gst pull down	true positive		Homo sapiens
ELMI002348	LIG	LIG_Integrin_isoDGR_1	CAPSD_AAV2S	P03135	P03135 O56652 O56653 O92917	511	513	9883843 16940508	coimmunoprecipitation; competition binding; far western blotting; mutation analysis; mutation disrupting interaction; western blot	true positive		Adeno-associated virus 2 Srivastava/1982
ELMI002212	LIG	LIG_Integrin_isoDGR_1	FBN1_HUMAN	P35555	P35555 B2RUU0 D2JYH6 Q15972 Q75N87	2304	2306	8617364 18653538	confocal microscopy; fluorescence-activated cell sorting; peptide binding to perpetrator; rna interference	true positive		Homo sapiens
ELMI002206	LIG	LIG_Integrin_isoDGR_1	FINC_HUMAN	P02751	P02751 O95609 O95610 Q14312 Q14325 Q14326 Q17RV7 Q585T2 Q59EH1 Q60FE4 Q68DP8 Q68DP9 Q68DT4 Q6LDP6 Q6MZS0 Q6MZU5 Q6N025 Q6N0A6 Q86T27 Q8IVI8 Q96KP7 Q96KP8 Q96KP9 Q9H1B8 Q9HAP3 Q9UMK2	263	265	1532572 17015452 18480047 1694173	affinity chromatography technology; coimmunoprecipitation; nuclear magnetic resonance; peptide binding to perpetrator; polyclonal antibody; western blot	true positive		Homo sapiens
ELMI002207	LIG	LIG_Integrin_isoDGR_1	FINC_HUMAN	P02751	P02751 O95609 O95610 Q14312 Q14325 Q14326 Q17RV7 Q585T2 Q59EH1 Q60FE4 Q68DP8 Q68DP9 Q68DT4 Q6LDP6 Q6MZS0 Q6MZU5 Q6N025 Q6N0A6 Q86T27 Q8IVI8 Q96KP7 Q96KP8 Q96KP9 Q9H1B8 Q9HAP3 Q9UMK2	367	369	1532572 1694173	affinity chromatography technology; coimmunoprecipitation; polyclonal antibody; western blot	true positive		Homo sapiens
ELMI002208	LIG	LIG_Integrin_isoDGR_1	FINC_HUMAN	P02751	P02751 O95609 O95610 Q14312 Q14325 Q14326 Q17RV7 Q585T2 Q59EH1 Q60FE4 Q68DP8 Q68DP9 Q68DT4 Q6LDP6 Q6MZS0 Q6MZU5 Q6N025 Q6N0A6 Q86T27 Q8IVI8 Q96KP7 Q96KP8 Q96KP9 Q9H1B8 Q9HAP3 Q9UMK2	501	503	1532572 18480047 1694173	affinity chromatography technology; coimmunoprecipitation; nuclear magnetic resonance; polyclonal antibody; western blot	true positive		Homo sapiens
ELMI002209	LIG	LIG_Integrin_isoDGR_1	FINC_HUMAN	P02751	P02751 O95609 O95610 Q14312 Q14325 Q14326 Q17RV7 Q585T2 Q59EH1 Q60FE4 Q68DP8 Q68DP9 Q68DT4 Q6LDP6 Q6MZS0 Q6MZU5 Q6N025 Q6N0A6 Q86T27 Q8IVI8 Q96KP7 Q96KP8 Q96KP9 Q9H1B8 Q9HAP3 Q9UMK2	1432	1434	1532572 1694173	affinity chromatography technology; coimmunoprecipitation; polyclonal antibody; western blot	true positive		Homo sapiens
ELMI002210	LIG	LIG_Integrin_isoDGR_1	FINC_MOUSE	P11276	P11276 Q61567 Q61568 Q61569 Q64233 Q80UI4	264	266	17591922 18480047	nuclear magnetic resonance; sequence based prediction	true positive		Mus musculus
ELMI002211	LIG	LIG_Integrin_isoDGR_1	FINC_MOUSE	P11276	P11276 Q61567 Q61568 Q61569 Q64233 Q80UI4	501	503	17591922 18480047	nuclear magnetic resonance; sequence based prediction; structure based prediction	true positive		Mus musculus
ELMI001232	LIG	LIG_KEPE_1	CEBPA_HUMAN	P49715	P49715 A7LNP2 P78319 Q05CA4	160	166	19033273	sequence based prediction	true positive		Homo sapiens
ELMI001236	LIG	LIG_KEPE_1	IRF2_HUMAN	P14316	P14316 Q96B99	136	142	19033273	sequence based prediction	true positive		Homo sapiens
ELMI001233	LIG	LIG_KEPE_1	MAFG_HUMAN	O15525	O15525	13	19	19033273	sequence based prediction	true positive		Homo sapiens
ELMI001235	LIG	LIG_KEPE_1	MLL2_HUMAN	O14686	O14686 O14687	4415	4421	19033273	sequence based prediction	true positive		Homo sapiens
ELMI001234	LIG	LIG_KEPE_1	NRL_HUMAN	P54845	P54845	23	29	19033273	sequence based prediction	true positive		Homo sapiens
ELMI001237	LIG	LIG_KEPE_2	CEBPA_HUMAN	P49715	P49715 A7LNP2 P78319 Q05CA4	160	168	19033273	sequence based prediction	true positive		Homo sapiens
ELMI001249	LIG	LIG_KEPE_2	CHD8_HUMAN	Q9HCK8	Q9HCK8 Q4G0D8 Q68DQ0 Q6DKH9 Q6P440 Q6ZNL7 Q8N3Z9 Q8NCY4 Q8TBR9 Q96F26	608	616	19033273	sequence based prediction	true positive		Homo sapiens
ELMI001242	LIG	LIG_KEPE_2	FOS_HUMAN	P01100	P01100 P18849	264	271	19033273	sequence based prediction	true positive		Homo sapiens
ELMI001250	LIG	LIG_KEPE_2	HDAC4_HUMAN	P56524	P56524 Q9UND6	558	566	19033273	sequence based prediction	true positive		Homo sapiens
ELMI001243	LIG	LIG_KEPE_2	HIF1A_HUMAN	Q16665	Q16665 Q53XP6 Q96PT9 Q9UPB1	476	483	19033273	sequence based prediction	true positive		Homo sapiens
ELMI001252	LIG	LIG_KEPE_2	HIPK1_HUMAN	Q86Z02	Q86Z02 A6NJ34 O75125 Q5SQL2 Q5SQL4 Q5SQL5 Q8IYD7 Q8NDN5 Q8NEB6 Q8TBZ1	24	32	19033273	sequence based prediction	true positive		Homo sapiens
ELMI001244	LIG	LIG_KEPE_2	KLF2_HUMAN	Q9Y5W3	Q9Y5W3 Q6IPC4 Q9UJS5 Q9UKR6	121	129	19033273	sequence based prediction	true positive		Homo sapiens
ELMI001245	LIG	LIG_KEPE_2	MAF_HUMAN	O75444	O75444 Q66I47 Q9UP93	32	40	19033273	sequence based prediction	true positive		Homo sapiens
ELMI001246	LIG	LIG_KEPE_2	NFAC1_HUMAN	O95644	O95644 Q12865 Q15793	348	356	19033273	sequence based prediction	true positive		Homo sapiens
ELMI001247	LIG	LIG_KEPE_2	NFAC1_HUMAN	O95644	O95644 Q12865 Q15793	701	708	19033273	sequence based prediction	true positive		Homo sapiens
ELMI001248	LIG	LIG_KEPE_2	NFAC1_HUMAN	O95644	O95644 Q12865 Q15793	913	921	19033273	sequence based prediction	true positive		Homo sapiens
ELMI001251	LIG	LIG_KEPE_2	TOP1_HUMAN	P11387	P11387 A8KA78 E1P5W3 O43256 Q12855 Q12856 Q15610 Q5TFY3 Q9UJN0	116	123	19033273	sequence based prediction	true positive		Homo sapiens
ELMI001241	LIG	LIG_KEPE_3	CEBPA_HUMAN	P49715	P49715 A7LNP2 P78319 Q05CA4	160	169	19033273	sequence based prediction	true positive		Homo sapiens
ELMI001239	LIG	LIG_KEPE_3	HIPK2_HUMAN	Q9H2X6	Q9H2X6 Q75MR7 Q8WWI4 Q9H2Y1	31	40	19033273	sequence based prediction	true positive		Homo sapiens
ELMI001238	LIG	LIG_KEPE_3	JUN_HUMAN	P05412	P05412 Q96G93	225	234	19033273	sequence based prediction	true positive		Homo sapiens
ELMI001240	LIG	LIG_KEPE_3	MAFB_HUMAN	Q9Y5Q3	Q9Y5Q3 B3KNE1 Q9H1F1	31	40	19033273	sequence based prediction	true positive		Homo sapiens
ELMI002685	LIG	LIG_LIR_Apic_2	C0H519_PLAF7	C0H519	C0H519	102	108	22982544	mutation analysis; pull down; surface plasmon resonance; x-ray crystallography	true positive	4EOY	Plasmodium falciparum 3D7
ELMI002663	LIG	LIG_LIR_Gen_1	ATG13_HUMAN	O75143	O75143 B4DFI4 D3DQQ1 D3DQQ2 E9PQZ8 Q53EN6 Q9BRL3 Q9H8B0	442	447	23043107	coimmunoprecipitation; gst pull down; mutation analysis; peptide array	true positive		Homo sapiens
ELMI002679	LIG	LIG_LIR_Gen_1	ATG19_YEAST	P35193	P35193 D6W1Y6 Q6B1A6	411	415	19021777	mutation analysis; nuclear magnetic resonance; pull down; two hybrid	true positive	2ZPN	Saccharomyces cerevisiae S288c
ELMI002671	LIG	LIG_LIR_Gen_1	ATG32_YEAST	P40458	P40458 D6VVE1	85	89	22308029	coimmunoprecipitation; mutation analysis; x-ray crystallography	true positive	3VXW	Saccharomyces cerevisiae S288c
ELMI002680	LIG	LIG_LIR_Gen_1	ATG3_YEAST	P40344	P40344 D6W1I2	269	273	20615880	gst pull down; mutation analysis; nuclear magnetic resonance	true positive		Saccharomyces cerevisiae S288c
ELMI002681	LIG	LIG_LIR_Gen_1	ATG4B_HUMAN	Q9Y4P1	Q9Y4P1 B7WNK2 Q53NU4 Q6ZUV8 Q8WYM9 Q96K07 Q96K96 Q96SZ1 Q9Y2F2	7	11	19322194	nuclear magnetic resonance; x-ray crystallography	true positive	2Z0D 2Z0E	Homo sapiens
ELMI002673	LIG	LIG_LIR_Gen_1	BNI3L_HUMAN	O60238	O60238 Q5JW63 Q8NF87	35	39	20010802	coimmunoprecipitation; gst pull down; isothermal titration calorimetry; mutation analysis; nuclear magnetic resonance	true positive		Homo sapiens
ELMI002672	LIG	LIG_LIR_Gen_1	BNIP3_HUMAN	Q12983	Q12983 O14620 Q96GP0	17	21	23209295 22505714	coimmunoprecipitation; fluorescence microscopy; mutation analysis	true positive		Homo sapiens
ELMI002682	LIG	LIG_LIR_Gen_1	CALR_HUMAN	P27797	P27797 Q6IAT4 Q9UDG2	199	203	19154346	mutation analysis; nuclear magnetic resonance; surface plasmon resonance; x-ray crystallography	true positive	3DOW	Homo sapiens
ELMI002678	LIG	LIG_LIR_Gen_1	CLH1_HUMAN	Q00610	Q00610 D3DU00 Q6N0A0 Q86TF2	511	517	18027972	nuclear magnetic resonance; pull down; sequence based prediction	true positive		Homo sapiens
ELMI002674	LIG	LIG_LIR_Gen_1	FYCO1_HUMAN	Q9BQS8	Q9BQS8 B7ZKT7 Q3MJE6 Q86T41 Q86TB1 Q8TEF9 Q96IV5 Q9H8P9	1277	1283	23043107	gst pull down; peptide array	true positive		Homo sapiens
ELMI002670	LIG	LIG_LIR_Gen_1	M2_I34A1	P06821	P06821 A4GXH7 Q20N37 Q5UAV4 Q5UAV5 Q5UAV6 Q84105 Q8JUU3	88	94	24528869	coimmunoprecipitation; confocal microscopy; fluorescence polarization spectroscopy; pull down; structure based prediction	true positive		Influenza A virus (A/Puerto Rico/8/1934(H1N1))
ELMI002667	LIG	LIG_LIR_Gen_1	NBR1_HUMAN	Q14596	Q14596 Q13173 Q15026 Q5J7Q8 Q96GB6 Q9NRF7	730	735	19250911 21620860	coimmunoprecipitation; gst pull down; isothermal titration calorimetry; nuclear magnetic resonance; two hybrid	true positive	2L8J	Homo sapiens
ELMI002668	LIG	LIG_LIR_Gen_1	OPTN_HUMAN	Q96CV9	Q96CV9 B3KP00 D3DRS4 D3DRS8 Q5T672 Q5T673 Q5T674 Q5T675 Q7LDL9 Q8N562 Q9UET9 Q9UEV4 Q9Y218	177	181	21617041 23805866	confocal microscopy; fluorescence microscopy; gst pull down; isothermal titration calorimetry; mutation analysis; nuclear magnetic resonance; pull down; two hybrid; x-ray crystallography	true positive	2LUE	Homo sapiens
ELMI002675	LIG	LIG_LIR_Gen_1	Q8MQJ7_DROME	Q8MQJ7	Q8MQJ7	389	394	23043107	gst pull down; mutation analysis	true positive		Drosophila melanogaster
ELMI002666	LIG	LIG_LIR_Gen_1	RBCC1_HUMAN	Q8TDY2	Q8TDY2 Q86YR4 Q8WVU9 Q92601	701	705	23043107	gst pull down; peptide array	true positive		Homo sapiens
ELMI002669	LIG	LIG_LIR_Gen_1	SQSTM_HUMAN	Q13501	Q13501 A6NFN7 B2R661 B3KUW5 Q13446 Q9BUV7 Q9BVS6 Q9UEU1	335	341	18524774 17580304	coimmunoprecipitation; colocalization; confocal microscopy; gst pull down; mutation analysis; pull down; two hybrid; x-ray crystallography	true positive	2ZJD	Homo sapiens
ELMI002683	LIG	LIG_LIR_Gen_1	TBC25_HUMAN	Q3MII6	Q3MII6 Q08AN9 Q3MII4 Q8TAR9	135	139	21383079	gst pull down; mutation analysis; two hybrid	true positive		Homo sapiens
ELMI002676	LIG	LIG_LIR_Gen_1	TBCD5_HUMAN	Q92609	Q92609 A6NP25 C9JP52	58	62	22354992	fluorescence microscopy; gst pull down; mutation analysis; two hybrid	true positive		Homo sapiens
ELMI002677	LIG	LIG_LIR_Gen_1	TBCD5_HUMAN	Q92609	Q92609 A6NP25 C9JP52	784	790	22354992	fluorescence microscopy; gst pull down; mutation analysis; two hybrid	true positive		Homo sapiens
ELMI002664	LIG	LIG_LIR_Gen_1	ULK1_HUMAN	O75385	O75385 Q9UQ28	356	360	23043107	coimmunoprecipitation; confocal microscopy; gst pull down; mutation analysis; peptide array	true positive		Homo sapiens
ELMI002665	LIG	LIG_LIR_Gen_1	ULK2_HUMAN	Q8IYT8	Q8IYT8 A8MY69 O75119	351	356	23043107	peptide array	true positive		Homo sapiens
ELMI002684	LIG	LIG_LIR_LC3C_4	CACO2_HUMAN	Q13137	Q13137 B2RBT0 B4DDC4 B4DDT4 B4DP36 B4E0C0 E7ENK0 E7ETP5 E9PBE5 Q53FQ5 Q53HB5 Q6IBN9 Q9BTF7	132	136	23022382	coimmunoprecipitation; confocal microscopy; green fluorescent protein tag; mutation analysis; nuclear magnetic resonance; x-ray crystallography	true positive	3VVW	Homo sapiens
ELMI002686	LIG	LIG_LIR_Nem_3	G5EC37_CAEEL	G5EC37	G5EC37	466	472	19167332 20083108	coimmunoprecipitation; confocal microscopy; pull down; sequence based prediction; two hybrid	true positive		Caenorhabditis elegans
ELMI001475	LIG	LIG_LYPXL_L_2	GAG_HV1B1	P03347	P03347 P03350	495	504	14505569 18066081 17277784 17350572 14519844	gst pull down; isothermal titration calorimetry; surface plasmon resonance; two hybrid; x-ray crystallography	true positive	2R02	Human immunodeficiency virus type 1 BH10
ELMI001729	LIG	LIG_LYPXL_L_2	GAG_HV1H2	P04591	P04591	483	492	18066081	isothermal titration calorimetry; mutation analysis; surface plasmon resonance; x-ray crystallography	true positive	2R03	HIV-1 M:B_HXB2R
ELMI001476	LIG	LIG_LYPXL_L_2	GAG_SIVCZ	P17282	P17282	491	500		inferred by author	true positive		Simian immunodeficiency virus
ELMI001464	LIG	LIG_LYPXL_S_1	GAG_EIAVY	P69732	P69732 P03351	457	461	14505569 17350572 17158451 18066081 14519844	gst pull down; surface plasmon resonance; two hybrid; x-ray crystallography	true positive	2R03	Equine infectious anemia virus (ISOLATE WYOMING)
ELMI001477	LIG	LIG_LYPXL_S_1	GAG_FRSF5	P03331	P03331	128	132		inferred by author	true positive		Friend spleen focus-forming virus (isolate 502)
ELMI001470	LIG	LIG_LYPXL_S_1	GAG_FSVMD	P03340	P03340	203	207		inferred by author	true positive		Feline sarcoma virus (STRAIN MCDONOUGH)
ELMI001471	LIG	LIG_LYPXL_S_1	GAG_MLVFF	P26806	P26806	130	134		inferred by author	true positive		Friend murine leukemia virus (ISOLATE FB29)
ELMI001472	LIG	LIG_LYPXL_S_1	GAG_MLVHO	P21435	P21435 Q80877 Q80878 Q80879 Q80880	128	132		inferred by author	true positive		HoMuLV murine leukemia virus
ELMI001469	LIG	LIG_LYPXL_S_1	GAG_MSVFR	P29175	P29175	128	132		inferred by author	true positive		FBR murine osteosarcoma virus
ELMI001474	LIG	LIG_LYPXL_S_1	GAG_MSVMO	P03334	P03334	130	134		inferred by author	true positive		Moloney murine sarcoma virus
ELMI001468	LIG	LIG_LYPXL_S_1	GAG_RSVP	P03322	P03322	180	184	20392845	mutation analysis	true positive		Rous sarcoma virus - Prague C
ELMI001478	LIG	LIG_LYPXL_S_1	GAG_XMRV6	Q27ID9	Q27ID9	128	132		inferred by author	true positive		Xenotropic MuLV-related virus VP62
ELMI001466	LIG	LIG_LYPXL_S_1	PACC_EMENI	Q00202	Q00202 Q5B9C5	454	458	12588984	two hybrid	true positive		Aspergillus nidulans
ELMI001467	LIG	LIG_LYPXL_S_1	PACC_EMENI	Q00202	Q00202 Q5B9C5	661	665	12588984	two hybrid	true positive		Aspergillus nidulans
ELMI001473	LIG	LIG_LYPXL_S_1	POL_MLVMS	P03355	P03355 O92808	130	134	15908698	inferred by author; mutation analysis; two hybrid	true positive		Moloney murine leukemia virus
ELMI001465	LIG	LIG_LYPXL_S_1	Q83383_9GAMR	Q83383	Q83383	128	132	15908698	two hybrid	true positive		Murine leukemia virus
ELMI002343	LIG	LIG_LYPXL_S_1	SDCB1_HUMAN	O00560	O00560 B2R5Q7 B4DUH3 B7ZLN2 O00173 O43391 Q14CP2	3	7			true positive		Homo sapiens
ELMI002344	LIG	LIG_LYPXL_S_1	SDCB1_HUMAN	O00560	O00560 B2R5Q7 B4DUH3 B7ZLN2 O00173 O43391 Q14CP2	45	49			true positive		Homo sapiens
ELMI002345	LIG	LIG_LYPXL_S_1	SDCB1_HUMAN	O00560	O00560 B2R5Q7 B4DUH3 B7ZLN2 O00173 O43391 Q14CP2	49	53			true positive		Homo sapiens
ELMI000283	LIG	LIG_MAD2	CDC20_HUMAN	Q12834	Q12834 B2R6Z6 D3DPJ1 Q5JUY4 Q9BW56 Q9UQI9	129	137	11804586	fluorescence technology; mutation analysis; nuclear magnetic resonance	true positive		Homo sapiens
ELMI000285	LIG	LIG_MAD2	CDC20_YEAST	P26309	P26309 D6VU31	201	209			true positive		Saccharomyces cerevisiae
ELMI000286	LIG	LIG_MAD2	MAD1_YEAST	P40957	P40957 D6VU58	581	589			true positive		Saccharomyces cerevisiae
ELMI000287	LIG	LIG_MAD2	MD1L1_HUMAN	Q9Y6D9	Q9Y6D9 Q13312 Q75MI0 Q86UM4 Q9UNH0	541	549	12006501	x-ray crystallography	true positive	1GO4	Homo sapiens
ELMI000284	LIG	LIG_MAD2	O93289_XENLA	O93289	O93289	137	145			true positive		Xenopus laevis
ELMI000288	LIG	LIG_MAD2	Q24044_DROME	Q24044	Q24044	176	184			true positive		Drosophila melanogaster
ELMI002852	LIG	LIG_Mtr4_Air2_1	AIR1_SCHPO	Q9P795	Q9P795	78	82	25175027	inferred by author; sequence based prediction	true positive		Schizosaccharomyces pombe 972h-
ELMI002851	LIG	LIG_Mtr4_Air2_1	AIR1_YEAST	P40507	P40507 D6VVK5	55	59	25175027	inferred by author; sequence based prediction	true positive		Saccharomyces cerevisiae S288c
ELMI002850	LIG	LIG_Mtr4_Air2_1	AIR2_YEAST	Q12476	Q12476 D6VRH7	43	47	25175027 15935758	coimmunoprecipitation; gst pull down; isothermal titration calorimetry; tandem affinity purification; two hybrid; x-ray crystallography	true positive	4U4C	Saccharomyces cerevisiae S288c
ELMI002854	LIG	LIG_Mtr4_Trf4_1	CID14_SCHPO	Q9UTN3	Q9UTN3 Q09876 Q565C4	150	168	25589546 20403971	inferred by author; sequence based prediction; tandem affinity purification	true positive		Schizosaccharomyces pombe 972h-
ELMI002853	LIG	LIG_Mtr4_Trf4_1	PAP2_YEAST	P53632	P53632 D6W1V2	118	133	25175027 15935758	gst pull down; isothermal titration calorimetry; tandem affinity purification; x-ray crystallography	true positive	4U4C	Saccharomyces cerevisiae S288c
ELMI002856	LIG	LIG_Mtr4_Trf4_1	TRF5_ASHGO	Q9HFW3	Q9HFW3	131	146	25589546	inferred by author; sequence based prediction	true positive		Ashbya gossypii ATCC 10895
ELMI002855	LIG	LIG_Mtr4_Trf4_1	TRF5_YEAST	P48561	P48561 D6W0P5	101	117	25589546	coimmunoprecipitation; fluorescence microscopy; two hybrid	true positive		Saccharomyces cerevisiae S288c
ELMI002857	LIG	LIG_Mtr4_Trf4_2	PAPD5_HUMAN	Q8NDF8	Q8NDF8 B4DV38 Q9NW67 Q9Y6C0	18	25	25589546	inferred by author; inferred by curator	unknown		Homo sapiens
ELMI002858	LIG	LIG_Mtr4_Trf4_2	PAPD5_MOUSE	Q68ED3	Q68ED3 A6H635 Q8C0K6	18	25		inferred by curator	unknown		Mus musculus
ELMI002859	LIG	LIG_Mtr4_Trf4_2	W5LIB7_ASTMX	W5LIB7	W5LIB7	94	101		inferred by curator	unknown		Astyanax mexicanus
ELMI002470	LIG	LIG_MYND_1	E1A_ADE05	P03255	P03255 P06438 Q64825 Q64826	113	117	11733528	coimmunoprecipitation; gst pull down; mutation analysis; mutation disrupting interaction	true positive		Human adenovirus 5
ELMI002471	LIG	LIG_MYND_1	EBNA2_EBVB9	P12978	P12978 Q69023 Q777H1	383	387	11733528	coimmunoprecipitation; gst pull down; mutation analysis; mutation disrupting interaction; two hybrid	true positive		Human herpesvirus 4 (strain B95-8)
ELMI002472	LIG	LIG_MYND_1	EBNA2_EBVB9	P12978	P12978 Q69023 Q777H1	437	441	11733528	coimmunoprecipitation; gst pull down; mutation analysis; mutation disrupting interaction; two hybrid	true positive		Human herpesvirus 4 (strain B95-8)
ELMI002473	LIG	LIG_MYND_1	MGAP_HUMAN	Q8IWI9	Q8IWI9 Q9H8R3 Q9H9N7 Q9UG69 Q9Y4E9	2948	2952	11733528	gst pull down; mutation analysis; mutation disrupting interaction; two hybrid	true positive		Homo sapiens
ELMI002474	LIG	LIG_MYND_1	MGAP_HUMAN	Q8IWI9	Q8IWI9 Q9H8R3 Q9H9N7 Q9UG69 Q9Y4E9	2973	2977	11733528	gst pull down; mutation analysis; mutation disrupting interaction; two hybrid	true positive		Homo sapiens
ELMI002475	LIG	LIG_MYND_1	NACAM_MOUSE	P70670	P70670 E9QMB1	1950	1954	12011100	coimmunoprecipitation; colocalization; mutation analysis; mutation disrupting interaction	true positive		Mus musculus
ELMI002476	LIG	LIG_MYND_2	NCOR1_HUMAN	O75376	O75376 B3DLF8 Q9UPV5 Q9UQ18	1033	1037	17560331 23372760	fluorescence polarization spectroscopy; isothermal titration calorimetry; nuclear magnetic resonance	true positive		Homo sapiens
ELMI002477	LIG	LIG_MYND_2	NCOR2_HUMAN	Q9Y618	Q9Y618 O00613 O15416 O15421 Q13354 Q56D06 Q59GM0 Q9Y5U0	1113	1117	17560331 23372760	fluorescence polarization spectroscopy; isothermal titration calorimetry; nuclear magnetic resonance	true positive	2ODD	Homo sapiens
ELMI002478	LIG	LIG_MYND_2	NCOR2_HUMAN	Q9Y618	Q9Y618 O00613 O15416 O15421 Q13354 Q56D06 Q59GM0 Q9Y5U0	1674	1678	17560331	fluorescence polarization spectroscopy; isothermal titration calorimetry	true positive		Homo sapiens
ELMI002479	LIG	LIG_MYND_3	FKBP8_HUMAN	Q14318	Q14318 Q53GU3 Q7Z349 Q86YK6	52	56	23413029 19546213	affinity chromatography technology; anti tag coimmunoprecipitation; coimmunoprecipitation; colocalization; competition binding; detection by mass spectrometry; fluorescence polarization spectroscopy; fluorescent resonance energy transfer; gst pull down; isothermal titration calorimetry; mutation analysis; protein array; subcellular preparation	true positive		Homo sapiens
ELMI002480	LIG	LIG_MYND_3	TEBP_HUMAN	Q15185	Q15185 A8K7D0 Q8WU70	156	160	23413029	alanine scanning; anti tag coimmunoprecipitation; coimmunoprecipitation; detection by mass spectrometry; mutation analysis; rna interference; western blot	true positive		Homo sapiens
ELMI002512	LIG	LIG_NBox_RRM_1	FUBP1_HUMAN	Q96AE4	Q96AE4 Q12828	31	41	20711187	alanine scanning; biolayer interferometry; nuclear magnetic resonance	true positive	2KXH	Homo sapiens
ELMI002513	LIG	LIG_NBox_RRM_1	FUBP2_HUMAN	Q92945	Q92945 O00301 Q59EZ9 Q5U4P6 Q9UNT5 Q9UQH5	74	84	16914741	gst pull down; mutation analysis; two hybrid	true positive		Homo sapiens
ELMI000789	LIG	LIG_NRBOX	CBP_HUMAN	Q92793	Q92793 D3DUC9 O00147 Q16376	69	75	9192902	not specified; two hybrid	true positive		Homo sapiens
ELMI000790	LIG	LIG_NRBOX	CBP_HUMAN	Q92793	Q92793 D3DUC9 O00147 Q16376	357	363	9192902	not specified; two hybrid	false positive		Homo sapiens
ELMI000768	LIG	LIG_NRBOX	HAIR_HUMAN	O43593	O43593 Q6GS30 Q96H33 Q9NPE1	565	571	12215540	not specified	true positive		Homo sapiens
ELMI000769	LIG	LIG_NRBOX	HAIR_HUMAN	O43593	O43593 Q6GS30 Q96H33 Q9NPE1	757	763	12215540	not specified	true positive		Homo sapiens
ELMI000785	LIG	LIG_NRBOX	MED1_HUMAN	Q15648	Q15648 A2RRQ6 O43810 O75447 Q6P9H7 Q6PK58 Q9HD39	603	609	12556447	not specified	true positive		Homo sapiens
ELMI000786	LIG	LIG_NRBOX	MED1_HUMAN	Q15648	Q15648 A2RRQ6 O43810 O75447 Q6P9H7 Q6PK58 Q9HD39	644	650	15065852 12556447	not specified; x-ray crystallography	true positive	1RJK	Homo sapiens
ELMI000782	LIG	LIG_NRBOX	NCOA2_HUMAN	Q15596	Q15596 Q14CD2	640	646	9430642	affinity chromatography technology; mutation analysis; not specified	true positive		Homo sapiens
ELMI000783	LIG	LIG_NRBOX	NCOA2_HUMAN	Q15596	Q15596 Q14CD2	689	695	9430642 11937504	affinity chromatography technology; mutation analysis; not specified; x-ray crystallography	true positive	1GWQ	Homo sapiens
ELMI000784	LIG	LIG_NRBOX	NCOA2_HUMAN	Q15596	Q15596 Q14CD2	744	750	12151000	x-ray crystallography	true positive	1M2Z	Homo sapiens
ELMI000781	LIG	LIG_NRBOX	NCOA6_MOUSE	Q9JL19	Q9JL19 Q9JLT9	1494	1500	12724417	not specified	true positive		Mus musculus
ELMI000771	LIG	LIG_NRBOX	NRIP1_HUMAN	P48552	P48552 Q8IWE8	20	26	9192902	not specified; two hybrid	true positive		Homo sapiens
ELMI000772	LIG	LIG_NRBOX	NRIP1_HUMAN	P48552	P48552 Q8IWE8	132	138	9192902	not specified; two hybrid	true positive		Homo sapiens
ELMI000773	LIG	LIG_NRBOX	NRIP1_HUMAN	P48552	P48552 Q8IWE8	184	190	9192902	not specified; two hybrid	true positive		Homo sapiens
ELMI000774	LIG	LIG_NRBOX	NRIP1_HUMAN	P48552	P48552 Q8IWE8	265	271	9192902	not specified; two hybrid	true positive		Homo sapiens
ELMI000775	LIG	LIG_NRBOX	NRIP1_HUMAN	P48552	P48552 Q8IWE8	379	385	9192902 16990259	not specified; two hybrid; x-ray crystallography	true positive	2GPO	Homo sapiens
ELMI000776	LIG	LIG_NRBOX	NRIP1_HUMAN	P48552	P48552 Q8IWE8	499	505		not specified	true positive		Homo sapiens
ELMI000777	LIG	LIG_NRBOX	NRIP1_HUMAN	P48552	P48552 Q8IWE8	500	506	9192902	not specified; two hybrid	true positive		Homo sapiens
ELMI000778	LIG	LIG_NRBOX	NRIP1_HUMAN	P48552	P48552 Q8IWE8	712	718	9192902	not specified; two hybrid	true positive		Homo sapiens
ELMI000779	LIG	LIG_NRBOX	NRIP1_HUMAN	P48552	P48552 Q8IWE8	818	824	9192902	not specified; two hybrid	true positive		Homo sapiens
ELMI000780	LIG	LIG_NRBOX	NRIP1_HUMAN	P48552	P48552 Q8IWE8	935	941	9192902	mutation analysis; not specified; two hybrid	true positive		Homo sapiens
ELMI000788	LIG	LIG_NRBOX	PA2G4_HUMAN	Q9UQ80	Q9UQ80 O43846 Q9UM59	353	359	12165860	not specified	true positive		Homo sapiens
ELMI000787	LIG	LIG_NRBOX	PRGC1_HUMAN	Q9UBK2	Q9UBK2 Q9UN32	143	149	18469005 12502716	not specified; x-ray crystallography	true positive	3CS8	Homo sapiens
ELMI000770	LIG	LIG_NRBOX	Q90ZL7_DANRE	Q90ZL7	Q90ZL7	69	75	14517294	not specified	true positive		Danio rerio
ELMI002588	LIG	LIG_NRBOX	TRXR1_HUMAN	Q16881-4	Q16881 Q6FI31 Q6VB40 Q6VB41 Q6VB42 Q6VBP2 Q6VBP3 Q6VBP4 Q6VBP5 Q6VBP9 Q6VBQ0 Q6YNQ1 Q76P53 Q7LA96 Q8WVC8 Q99475 Q9UES8 Q9UH79	46	52	15199063	competition binding; confocal microscopy; gst pull down	true positive		Homo sapiens
ELMI002063	LIG	LIG_OCRL_FandH_1	DP13A_HUMAN	Q9UKG1	Q9UKG1 Q9P2B9	403	415	21233288 21666675 18307981 20133602 17765681	anti tag coimmunoprecipitation; colocalization; competition binding; green fluorescent protein tag; gst pull down; isothermal titration calorimetry; mutation disrupting interaction; sequence based prediction; surface plasmon resonance	true positive	2EJ8	Homo sapiens
ELMI002061	LIG	LIG_OCRL_FandH_1	SESQ1_HUMAN	Q8N4B1	Q8N4B1 Q6PJL9 Q96MH8	223	235	21233288 21666675 20133602	anti tag coimmunoprecipitation; coimmunoprecipitation; colocalization; competition binding; green fluorescent protein tag; gst pull down; isothermal titration calorimetry; mutation disrupting interaction; pull down; sequence based prediction; surface plasmon resonance; two hybrid; x-ray crystallography	true positive	3QIS	Homo sapiens
ELMI002062	LIG	LIG_OCRL_FandH_1	SESQ2_HUMAN	Q6ICB4	Q6ICB4 Q3SXQ3 Q8N6L9	223	235	21233288 21666675 20133602	coimmunoprecipitation; colocalization; competition binding; green fluorescent protein tag; gst pull down; mutation disrupting interaction; pull down; sequence based prediction; surface plasmon resonance; two hybrid	true positive		Homo sapiens
ELMI001608	LIG	LIG_PAM2_1	ATX2_DROME	Q8SWR8	Q8SWR8 Q8IHA4 Q8IHF7 Q8INE0 Q8T081 Q95U80 Q9VF64	857	869	16835262	coimmunoprecipitation; mutation analysis	true positive		Drosophila melanogaster
ELMI001607	LIG	LIG_PAM2_1	ATX2_HUMAN	Q99700	Q99700 A6NLD4 Q6ZQZ7 Q99493	912	924	16554297 20181956	isothermal titration calorimetry; nuclear magnetic resonance; surface plasmon resonance; x-ray crystallography	true positive	3KTR	Homo sapiens
ELMI001622	LIG	LIG_PAM2_1	ERD15_ARATH	Q39096	Q39096 Q3E6W2 Q8LBP5	9	21	15650869	mutation analysis; two hybrid	true positive		Arabidopsis thaliana
ELMI001605	LIG	LIG_PAM2_1	ERF3B_HUMAN	Q8IYD1	Q8IYD1 Q9H909 Q9NVY0 Q9NY44	50	62	20418951 14685257 18056425 16554297	coimmunoprecipitation; isothermal titration calorimetry; surface plasmon resonance; x-ray crystallography	true positive	3KUI	Homo sapiens
ELMI001606	LIG	LIG_PAM2_1	ERF3B_HUMAN	Q8IYD1	Q8IYD1 Q9H909 Q9NVY0 Q9NY44	59	71	20418951 14685257 18056425 16554297	coimmunoprecipitation; isothermal titration calorimetry; surface plasmon resonance; x-ray crystallography	true positive	3KUJ	Homo sapiens
ELMI001619	LIG	LIG_PAM2_1	LAR4B_HUMAN	Q92615	Q92615 Q5T3R3 Q5T3R4 Q5T3R5 Q68CY4	54	66	20573744	gst pull down; mutation analysis	true positive		Homo sapiens
ELMI001618	LIG	LIG_PAM2_1	LARP4_HUMAN	Q71RC2	Q71RC2 A8K6T1 Q5CZ97 Q6ZV14 Q96NF9	13	25	21098120	isothermal titration calorimetry; mutation analysis; x-ray crystallography	true positive	3PKN	Homo sapiens
ELMI001617	LIG	LIG_PAM2_1	MA205_DROME	P23226	P23226 Q53YG1 Q9V9S1	234	246	16554297	isothermal titration calorimetry; nuclear magnetic resonance; surface plasmon resonance	true positive		Drosophila melanogaster
ELMI001614	LIG	LIG_PAM2_1	NFX1_HUMAN	Q12986	Q12986 A8K6H8 Q5VXW6 Q96EL5 Q9BXI1	11	23	17267499	affinity chromatography technology; coimmunoprecipitation; detection by mass spectrometry; gst pull down; mutation analysis	true positive		Homo sapiens
ELMI001603	LIG	LIG_PAM2_1	PAI2B_HUMAN	Q9ULR5	Q9ULR5	108	120	16804161	coimmunoprecipitation; far western blotting; gst pull down; mutation analysis	true positive		Homo sapiens
ELMI001604	LIG	LIG_PAM2_1	PAIP1_HUMAN	Q9H074	Q9H074 O60455 Q96B61 Q9BS63	126	138	14685257 11997512 16554297	coimmunoprecipitation; far western blotting; gst pull down; isothermal titration calorimetry; mutation analysis; nuclear magnetic resonance; surface plasmon resonance	true positive	1JH4	Homo sapiens
ELMI001602	LIG	LIG_PAM2_1	PAIP2_HUMAN	Q9BPZ3	Q9BPZ3 B2RBI1 D3DQC6 Q49A06 Q9H0Y5 Q9P0Q8	109	121	14685257 16601676 20096703	coimmunoprecipitation; gst pull down; isothermal titration calorimetry; mutation analysis; nuclear magnetic resonance; surface plasmon resonance; x-ray crystallography	true positive	1JGN 3KUS 3KUT	Homo sapiens
ELMI001609	LIG	LIG_PAM2_1	PAN3_HUMAN	Q58A45	Q58A45 A0N0X1 A1A4Y8 A1A4Y9 B1ALF1 B7Z3W7 Q0D2P2 Q5HYG6 Q5T515 Q5T516 Q5TBA0 Q76E13 Q8NBA6	284	296	18056425 17595167	coimmunoprecipitation; gst pull down; isothermal titration calorimetry; mutation analysis; nuclear magnetic resonance	true positive		Homo sapiens
ELMI001621	LIG	LIG_PAM2_1	Q6ELF8_CUCSA	Q6ELF8	Q6ELF8	10	22	15159636	two hybrid	true positive		Cucumis sativus
ELMI001620	LIG	LIG_PAM2_1	Q6ELF9_CUCSA	Q6ELF9	Q6ELF9	14	26	15159636	mutation analysis; two hybrid	true positive		Cucumis sativus
ELMI001623	LIG	LIG_PAM2_1	Q9VG13_DROME	Q9VG13	Q9VG13	103	115	14729960	coimmunoprecipitation; far western blotting; gst pull down	true positive		Drosophila melanogaster
ELMI001610	LIG	LIG_PAM2_1	TOB1_HUMAN	P50616	P50616 B2R9T0 D3DTY3 Q4KMQ0	130	142	17785442 20595394	anti tag coimmunoprecipitation; gst pull down; isothermal titration calorimetry; mutation analysis; nuclear magnetic resonance	true positive		Homo sapiens
ELMI001611	LIG	LIG_PAM2_1	TOB1_HUMAN	P50616	P50616 B2R9T0 D3DTY3 Q4KMQ0	265	277	17785442 18056425 20595394	anti tag coimmunoprecipitation; coimmunoprecipitation; gst pull down; isothermal titration calorimetry; mutation analysis; nuclear magnetic resonance	true positive		Homo sapiens
ELMI001612	LIG	LIG_PAM2_1	TOB2_HUMAN	Q14106	Q14106 Q6FHR7 Q9BY97 Q9UBI0	131	143	17785442 16554297	anti tag coimmunoprecipitation; gst pull down; isothermal titration calorimetry; mutation analysis; surface plasmon resonance	true positive		Homo sapiens
ELMI001613	LIG	LIG_PAM2_1	TOB2_HUMAN	Q14106	Q14106 Q6FHR7 Q9BY97 Q9UBI0	251	263	17785442 16554297	anti tag coimmunoprecipitation; gst pull down; isothermal titration calorimetry; mutation analysis; surface plasmon resonance	true positive		Homo sapiens
ELMI001616	LIG	LIG_PAM2_1	TTC3_HUMAN	P53804	P53804 A8K7H7 B2RPA7 D3DSG9 D3DSH2 D3DSH3 O60767 P78476 P78477 Q569I2 Q6P578 Q9UEK4	1205	1217	16554297	isothermal titration calorimetry; surface plasmon resonance	true positive		Homo sapiens
ELMI001615	LIG	LIG_PAM2_1	UBP10_HUMAN	Q14694	Q14694 B2RDJ8 B4DS84 Q9BWG7 Q9NSL7	81	93	16554297	isothermal titration calorimetry; surface plasmon resonance	true positive		Homo sapiens
ELMI002506	LIG	LIG_PAM2_2	GAWKY_DROME	Q8SY33	Q8SY33 Q8MSF0 Q9V4F1	957	970	21063388	anti tag coimmunoprecipitation; gst pull down; mutation analysis	true positive		Drosophila melanogaster
ELMI002504	LIG	LIG_PAM2_2	TNR6A_HUMAN	Q8NDV7	Q8NDV7 C9JAR8 O15408 Q658L5 Q6NVB5 Q8NEZ0 Q8TBT8 Q8TCR0 Q9NV59 Q9P268	1608	1621	21063388	anti tag coimmunoprecipitation; mutation analysis	true positive		Homo sapiens
ELMI002505	LIG	LIG_PAM2_2	TNR6B_HUMAN	Q9UPQ9	Q9UPQ9 B0QY73 B0QY78 B4DGC0 Q5TH52 Q8TBX2	1476	1489	21063388	anti tag coimmunoprecipitation; gst pull down; mutation analysis	true positive		Homo sapiens
ELMI002503	LIG	LIG_PAM2_2	TNR6C_HUMAN	Q9HCJ0	Q9HCJ0 Q86UE5 Q8N3D8 Q96MU9	1385	1398	20098421 21063388 19716330 20181956	alanine scanning; anti tag coimmunoprecipitation; competition binding; gst pull down; isothermal titration calorimetry; mutation analysis; nuclear magnetic resonance; x-ray crystallography	true positive	2X04 3KTP	Homo sapiens
ELMI000791	LIG	LIG_PCNA_PIPBox_1	CDN1A_HUMAN	P38936	P38936 Q14010 Q9BUT4	144	153	8861913	x-ray crystallography	true positive	1AXC	Homo sapiens
ELMI000795	LIG	LIG_PCNA_PIPBox_1	DNLI1_HUMAN	P18858	P18858 B2RAI8 Q32P23	1	11	9649448	not specified	true positive		Homo sapiens
ELMI001045	LIG	LIG_PCNA_PIPBox_1	DNLI1_YEAST	P04819	P04819 D6VRI7 Q12736	38	47	17308348	gst pull down; surface plasmon resonance; x-ray crystallography	true positive	2OD8	Saccharomyces cerevisiae
ELMI000797	LIG	LIG_PCNA_PIPBox_1	DNMT1_HUMAN	P26358	P26358 A0AV63 B7ZLW6 Q9UHG5 Q9ULA2 Q9UMZ6	164	173	9302295	not specified	true positive		Homo sapiens
ELMI001231	LIG	LIG_PCNA_PIPBox_1	DPOD3_HUMAN	Q15054	Q15054 B7ZAI6	456	465	15576034	x-ray crystallography	true positive	1VYJ	Homo sapiens
ELMI000800	LIG	LIG_PCNA_PIPBox_1	DPOD3_SCHPO	P30261	P30261	362	371	10698951	not specified	true positive		Schizosaccharomyces pombe
ELMI001046	LIG	LIG_PCNA_PIPBox_1	DPOD3_YEAST	P47110	P47110 D6VWL4	338	347	14594808	far western blotting; mutation analysis	true positive		Saccharomyces cerevisiae
ELMI000794	LIG	LIG_PCNA_PIPBox_1	ERCC5_HUMAN	P28715	P28715 A6NGT4 Q5JUS4 Q5JUS5 Q7Z2V3 Q8IZL6 Q8N1B7 Q9HD59	990	999	9305916	not specified	true positive		Homo sapiens
ELMI000792	LIG	LIG_PCNA_PIPBox_1	FEN1_HUMAN	P39748	P39748	337	346	9178907 15576034	mutation analysis; x-ray crystallography	true positive	1U7B	Homo sapiens
ELMI000793	LIG	LIG_PCNA_PIPBox_1	FEN1_YEAST	P26793	P26793 D6VXH5	340	349	10409728	not specified	true positive		Saccharomyces cerevisiae
ELMI000801	LIG	LIG_PCNA_PIPBox_1	MSH3_YEAST	P25336	P25336 D6VR92	4	13	11062484	not specified	true positive		Saccharomyces cerevisiae
ELMI000799	LIG	LIG_PCNA_PIPBox_1	MSH6_HUMAN	P52701	P52701 O43706 O43917 Q8TCX4 Q9BTB5	4	13	11056476	not specified	true positive		Homo sapiens
ELMI000011	LIG	LIG_PCNA_PIPBox_1	MSH6_YEAST	Q03834	Q03834 D6VS82	27	36	11062484	mutation analysis; pull down	true positive		Saccharomyces cerevisiae
ELMI001047	LIG	LIG_PCNA_PIPBox_1	RAD2_YEAST	P07276	P07276 D6VV38 E9P8X9	995	1004	11545742	sequence based prediction	true positive		Saccharomyces cerevisiae
ELMI000796	LIG	LIG_PCNA_PIPBox_1	RFC1_YEAST	P38630	P38630 D6W2S3	1	10	10581271	not specified	true positive		Saccharomyces cerevisiae
ELMI001048	LIG	LIG_PCNA_PIPBox_1	RRM3_YEAST	P38766	P38766 D3DKX8	35	44	12239216	pull down; two hybrid	true positive		Saccharomyces cerevisiae
ELMI000798	LIG	LIG_PCNA_PIPBox_1	UNG_HUMAN	P13051	P13051 A8K5M6 B2R8Y1 O00637 O00719 Q93028	4	13	10393198	not specified	true positive		Homo sapiens
ELMI001049	LIG	LIG_PCNA_PIPBox_1	UNG_YEAST	P12887	P12887 D6VZF3 E9P912	21	30	12239216	sequence based prediction	true positive		Saccharomyces cerevisiae
ELMI002429	LIG	LIG_PDZ_Class_1	5HT4R_MOUSE	P97288-2	P97288 O89003 O89004 Q3URB5 Q9R2A4	382	387	15466885	affinity chromatography technology; anti tag coimmunoprecipitation; confocal microscopy; mutation analysis	true positive		Mus musculus
ELMI001734	LIG	LIG_PDZ_Class_1	A46_VACCW	P26672	P26672 Q76ZN1	235	240	18828675	display technology	true positive		Vaccinia virus WR
ELMI002436	LIG	LIG_PDZ_Class_1	ADA22_HUMAN	Q9P0K1	Q9P0K1 O75075 O75076 Q9P0K2 Q9UIA1 Q9UKK2	901	906	16990550	anti tag coimmunoprecipitation; coimmunoprecipitation; mutation analysis	true positive		Homo sapiens
ELMI001598	LIG	LIG_PDZ_Class_1	ADRB2_HUMAN	P07550	P07550 B0LPE4 B2R7X2 O14823 O14824 O14825 O14826 Q4JG18 Q53GA6 Q6GMT4 Q6P4D8 Q8NEQ9 Q96EC3 Q9UCZ0 Q9UCZ1 Q9UCZ2 Q9UCZ3 Q9UH95 Q9UHA1 Q9UMZ5	408	413	11882663	far western blotting; mutation analysis; x-ray crystallography	true positive	1GQ4	Homo sapiens
ELMI001583	LIG	LIG_PDZ_Class_1	APC_MOUSE	Q61315	Q61315 Q62044	2840	2845	17161370	nuclear magnetic resonance	true positive	1VJ6	Mus musculus
ELMI001573	LIG	LIG_PDZ_Class_1	ARHG7_RAT	O55043	O55043	641	646	20117114	x-ray crystallography	true positive	3L4F	Rattus norvegicus
ELMI002439	LIG	LIG_PDZ_Class_1	AT2B2_HUMAN	Q01814	Q01814 O00766 Q12994 Q16818	1238	1243	11786550	coimmunoprecipitation; colocalization; gst pull down; two hybrid	true positive		Homo sapiens
ELMI001593	LIG	LIG_PDZ_Class_1	AT2B4_HUMAN	P23634	P23634 B1APW6 Q13450 Q13452 Q13455 Q16817 Q7Z3S1	1236	1241	17384233	x-ray crystallography	true positive	2HE2 2I1N 2IWP	Homo sapiens
ELMI002442	LIG	LIG_PDZ_Class_1	BAIP2_HUMAN	Q9UQB8-4	Q9UQB8 O43858 Q53HB1 Q86WC1 Q8N5C0 Q96CR7 Q9UBR3 Q9UQ43	516	521	15255944	affinity chromatography technology; coimmunoprecipitation; colocalization	true positive		Homo sapiens
ELMI001582	LIG	LIG_PDZ_Class_1	BCR_HUMAN	P11274	P11274 P78501 Q12842 Q4LE80 Q6NZI3	1266	1271	17473018	nuclear magnetic resonance	true positive	2AIN	Homo sapiens
ELMI001592	LIG	LIG_PDZ_Class_1	CAD23_HUMAN	Q9H251	Q9H251 C4IXS9 Q5XKN2 Q6UWW1 Q96JL3 Q9H4K9	3349	3354	19297620	nuclear magnetic resonance	true positive	2KBS	Homo sapiens
ELMI002121	LIG	LIG_PDZ_Class_1	CCG2_MOUSE	O88602	O88602	318	323	11805122	mutation analysis; protein kinase assay; western blot	true positive		Mus musculus
ELMI002120	LIG	LIG_PDZ_Class_1	CFTR_HUMAN	P13569	P13569 Q20BG8 Q20BH2 Q2I0A1 Q2I102	1475	1480	9677412 11304524	far western blotting; gst pull down; mutation analysis; surface plasmon resonance; western blot; x-ray crystallography	true positive	1I92	Homo sapiens
ELMI002608	LIG	LIG_PDZ_Class_1	CLCN3_HUMAN	P51790-2	P51790 B7Z932 D3DP34 O14918 Q86Z21	861	866	11967229	anti tag coimmunoprecipitation; mutation analysis; pull down	true positive		Homo sapiens
ELMI001590	LIG	LIG_PDZ_Class_1	CRIPT_RAT	Q792Q4	Q792Q4	96	101	8674113	x-ray crystallography	true positive	1BE9	Rattus norvegicus
ELMI001576	LIG	LIG_PDZ_Class_1	CTNB1_HUMAN	P35222	P35222 A8K1L7 Q8NEW9 Q8NI94 Q9H391	776	781	18835279	isothermal titration calorimetry; x-ray crystallography	true positive	3DIW	Homo sapiens
ELMI001595	LIG	LIG_PDZ_Class_1	DCT1B_XENLA	Q8QG92	Q8QG92 Q6DDX1	819	824	11970895	gst pull down; mutation analysis; x-ray crystallography	true positive	1L6O	Xenopus laevis
ELMI001600	LIG	LIG_PDZ_Class_1	DHRS2_HUMAN	Q13268	Q13268 Q53GS4 Q7Z789 Q9H2R2	253	258	17384233	x-ray crystallography	true positive	2HE4	Homo sapiens
ELMI001585	LIG	LIG_PDZ_Class_1	DLGP1_RAT	P97836	P97836 O54773 P97841	987	992	12954649	x-ray crystallography	true positive	1Q3P	Rattus norvegicus
ELMI001733	LIG	LIG_PDZ_Class_1	E4OR1_ADE09	P89079	P89079	120	125	11000240	coimmunoprecipitation; gst pull down; mutation analysis	true positive		Human adenovirus 9
ELMI001577	LIG	LIG_PDZ_Class_1	FRAS1_HUMAN	Q86XX4	Q86XX4 Q86UZ4 Q8N3U9 Q8NAU7 Q96JW7 Q9H6N9 Q9P228	4002	4007	18155042	fluorescence polarization spectroscopy; x-ray crystallography	true positive	2QT5	Homo sapiens
ELMI001601	LIG	LIG_PDZ_Class_1	GRASP_RAT	Q8R4T5	Q8R4T5	389	394	17396155	surface plasmon resonance; x-ray crystallography	true positive	2EGK	Rattus norvegicus
ELMI001581	LIG	LIG_PDZ_Class_1	GRIA1_RAT	P19490	P19490	902	907	12070168 17069616 16634638	coimmunoprecipitation; gst pull down; mutation analysis; nuclear magnetic resonance; x-ray crystallography	true positive	2AWW 2G2L	Rattus norvegicus
ELMI002591	LIG	LIG_PDZ_Class_1	GRIK1_RAT	P22756-2	P22756	900	905	12597860	competition binding; gst pull down; mutation analysis; two hybrid	true positive		Rattus norvegicus
ELMI002119	LIG	LIG_PDZ_Class_1	GRM5_RAT	P31424	P31424	1198	1203	17396155	mutation analysis; surface plasmon resonance; x-ray crystallography	true positive	2EGN	Rattus norvegicus
ELMI001575	LIG	LIG_PDZ_Class_1	GUAD_RAT	Q9WTT6	Q9WTT6	449	454	19072119	nuclear magnetic resonance	true positive	2KA9	Rattus norvegicus
ELMI001597	LIG	LIG_PDZ_Class_1	IL5RA_HUMAN	Q01344	Q01344 Q14633 Q15469 Q6ISX9	415	420	11498591 12842047	coimmunoprecipitation; gst pull down; mutation analysis; surface plasmon resonance; two hybrid; x-ray crystallography	true positive	1OBX 1OBZ	Homo sapiens
ELMI001574	LIG	LIG_PDZ_Class_1	IRK4_HUMAN	P48050	P48050 Q14D44	440	445	19635485	gst pull down; isothermal titration calorimetry; mutation analysis; x-ray crystallography	true positive	3GJ9	Homo sapiens
ELMI002449	LIG	LIG_PDZ_Class_1	NMDZ1_HUMAN	Q05586-4	Q05586 A6NLK7 A6NLR1 C9K0X1 P35437 Q12867 Q12868 Q5VSF3 Q5VSF4 Q5VSF5 Q5VSF6 Q5VSF7 Q5VSF8 Q9UPF8 Q9UPF9	917	922	11163274	coimmunoprecipitation; mutation analysis	true positive		Homo sapiens
ELMI001599	LIG	LIG_PDZ_Class_1	PGFRB_HUMAN	P09619	P09619 Q8N5L4	1101	1106	11882663	far western blotting; mutation analysis; x-ray crystallography	true positive	1GQ5	Homo sapiens
ELMI002597	LIG	LIG_PDZ_Class_1	PKHG5_MOUSE	Q66T02	Q66T02 A2A8B6 A2A8B7 Q66T00 Q6P3B1 Q6ZQ62 Q8R571	1068	1073	16467373	anti tag coimmunoprecipitation; coimmunoprecipitation	true positive		Mus musculus
ELMI001735	LIG	LIG_PDZ_Class_1	Q7TFX0_RHCM6	Q7TFX0	Q7TFX0	141	146	18828675	display technology	true positive		Rhesus cytomegalovirus strain 68-1
ELMI001736	LIG	LIG_PDZ_Class_1	Q9DWF6_RCMVM	Q9DWF6	Q9DWF6	516	521	18828675	display technology	true positive		Rat cytomegalovirus Maastricht
ELMI001737	LIG	LIG_PDZ_Class_1	Q9Q8F7_MYXVL	Q9Q8F7	Q9Q8F7	283	288	18828675	display technology	true positive		Myxoma virus (strain Lausanne)
ELMI001738	LIG	LIG_PDZ_Class_1	Q9Q8T6_RFVKA	Q9Q8T6	Q9Q8T6	282	287	18828675	display technology	true positive		Rabbit fibroma virus (strain Kasza)
ELMI001588	LIG	LIG_PDZ_Class_1	RPGF6_HUMAN	Q8TEU7	Q8TEU7 Q8NI21 Q8TEU6 Q96PC1	1596	1601	12095257 20430886	competition binding; nuclear magnetic resonance; x-ray crystallography	true positive	1D5G 3LNY	Homo sapiens
ELMI002037	LIG	LIG_PDZ_Class_1	SYGP1_RAT	Q9QUH6	Q9QUH6 O88449 Q9ESK6 Q9ET81 Q9QX02 Q9QX06 Q9QX12	1303	1308	9581761	coimmunoprecipitation; competition binding; gst pull down; two hybrid	true positive		Rattus norvegicus
ELMI002583	LIG	LIG_PDZ_Class_1	SYNJ2_RAT	O55207-3	O55207 Q91ZD8 Q91ZD9	1288	1293	10357812 11498538	affinity chromatography technology; elisa; far western blotting; gst pull down; mutation analysis; two hybrid	true positive		Rattus norvegicus
ELMI001739	LIG	LIG_PDZ_Class_1	TAX_HTL1A	P03409	P03409	348	353	9482110	coimmunoprecipitation; mutation analysis; two hybrid; western blot	true positive		Human T-cell lymphotrophic virus type 1 (strain ATK)
ELMI001572	LIG	LIG_PDZ_Class_1	USH1G_HUMAN	Q495M9	Q495M9 Q8N251	456	461	20142502	gst pull down; isothermal titration calorimetry; mutation analysis; x-ray crystallography	true positive	3K1R	Homo sapiens
ELMI001740	LIG	LIG_PDZ_Class_1	VE6_HPV16	P03126	P03126 Q71BI7	153	158	21238461	nuclear magnetic resonance; surface plasmon resonance	true positive	2KPL	Human papillomavirus type 16
ELMI001580	LIG	LIG_PDZ_Class_1	VE6_HPV18	P06463	P06463	153	158	17713926 17267502	isothermal titration calorimetry; nuclear magnetic resonance; x-ray crystallography	true positive	2I04 2I0I 2I0L 2OQS	Human papillomavirus type 18
ELMI001741	LIG	LIG_PDZ_Class_1	VGLG_RABVE	P03524	P03524 A3F5L8	519	524	20086240	isothermal titration calorimetry; mutation analysis; two hybrid	true positive		Rabies virus ERA
ELMI001742	LIG	LIG_PDZ_Class_1	VL2_HPV49	P36762	P36762	516	521	18828675	display technology	true positive		Human papillomavirus type 49
ELMI002268	LIG	LIG_PDZ_Class_1	WWTR1_MOUSE	Q9EPK5	Q9EPK5 Q3UQ69 Q3UQM0 Q99KI4	390	395	11118213	anti tag coimmunoprecipitation; gst pull down; mutation analysis	true positive		Mus musculus
ELMI002270	LIG	LIG_PDZ_Class_1	YAP1_HUMAN	P46937-3	P46937 Q7Z574 Q8IUY9	449	454	10562288	coimmunoprecipitation; competition binding; gst pull down; mutation analysis	true positive		Homo sapiens
ELMI002271	LIG	LIG_PDZ_Class_1	YAP1_HUMAN	P46937-2	P46937 Q7Z574 Q8IUY9	483	488	20868367	coimmunoprecipitation; colocalization; gst pull down; isothermal titration calorimetry; mutation analysis	true positive		Homo sapiens
ELMI002261	LIG	LIG_PDZ_Class_1	YAP1_HUMAN	P46937	P46937 Q7Z574 Q8IUY9	499	504	10562288	coimmunoprecipitation; colocalization; competition binding; gst pull down; mutation analysis; mutation disrupting interaction	true positive		Homo sapiens
ELMI002430	LIG	LIG_PDZ_Class_2	5HT4R_MOUSE	P97288-3	P97288 O89003 O89004 Q3URB5 Q9R2A4	366	371	15466885	affinity chromatography technology; confocal microscopy; mutation analysis	true positive		Mus musculus
ELMI001594	LIG	LIG_PDZ_Class_2	APBA1_HUMAN	Q02410	Q02410 O14914 O60570 Q5VYR8	832	837	16007100	mutation analysis; nuclear magnetic resonance; two hybrid	true positive	1U38	Homo sapiens
ELMI001591	LIG	LIG_PDZ_Class_2	CADH5_MOUSE	P55284	P55284 O35542	779	784	20047332	fluorescence polarization spectroscopy; mutation analysis; nuclear magnetic resonance	true positive	2KOH	Mus musculus
ELMI001587	LIG	LIG_PDZ_Class_2	ERBB2_HUMAN	P04626	P04626 B2RZG3 B4DHN3 Q14256 Q6LDV1 Q9UMK4	1250	1255	12444095	isothermal titration calorimetry; x-ray crystallography	true positive	1MFG 1MFL	Homo sapiens
ELMI001578	LIG	LIG_PDZ_Class_2	GLPC_HUMAN	P04921	P04921 B2R522 Q53SV9 Q92642	123	128	9305870 17572384	mutation analysis; nuclear magnetic resonance	true positive	2EJY	Homo sapiens
ELMI001579	LIG	LIG_PDZ_Class_2	GRIA2_RAT	P19491	P19491 Q9R174	878	883	17914463	nuclear magnetic resonance	true positive	2PKU	Rattus norvegicus
ELMI001596	LIG	LIG_PDZ_Class_2	LIPA1_HUMAN	Q13136	Q13136 A6NLE3 Q13135 Q14567 Q8N4I2	1197	1202	12493751	x-ray crystallography	true positive	1N7F	Homo sapiens
ELMI002288	LIG	LIG_PDZ_Class_2	NRX3A_HUMAN	Q9Y4C0	Q9Y4C0 A6NGR4 A7MD34 O95378 Q8IUE3 Q9NS47 Q9P1V3 Q9P1V6 Q9UIE2 Q9UIE3 Q9ULA5 Q9Y486	1638	1643	9707552	two hybrid	true positive		Homo sapiens
ELMI002036	LIG	LIG_PDZ_Class_2	NRX3A_RAT	Q07310	Q07310 Q07280 Q07311 Q07312 Q07313 Q07314	1573	1578	9707552	two hybrid	true positive		Rattus norvegicus
ELMI002184	LIG	LIG_PDZ_Class_2	PSN1_HUMAN	P49768	P49768 B2R6D3 O95465 Q14762 Q15719 Q15720 Q96P33 Q9UIF0	462	467	11083918 10551805	coimmunoprecipitation; colocalization; necessary binding site; pull down; two hybrid	true positive		Homo sapiens
ELMI001584	LIG	LIG_PDZ_Class_2	RB6I2_RAT	Q811U3	Q811U3 Q8CIY9	943	948	16095618	isothermal titration calorimetry; nuclear magnetic resonance	true positive	1ZUB	Rattus norvegicus
ELMI002122	LIG	LIG_PDZ_Class_2	SDC1_HUMAN	P18827	P18827 D6W523 Q53QV0 Q546D3 Q96HB7	305	310	19228696	gst pull down; mutation analysis	true positive		Homo sapiens
ELMI001586	LIG	LIG_PDZ_Class_2	SDC4_HUMAN	P31431	P31431 O00773 Q16833 Q53FN9	193	198	12679023 16533050 12842047	isothermal titration calorimetry; x-ray crystallography	true positive	1OBY 1YBO	Homo sapiens
ELMI001589	LIG	LIG_PDZ_Class_3	MTR1A_HUMAN	P48039	P48039 A0AVC5 B0M0L2	345	350	10331866	nuclear magnetic resonance	true positive	1B8Q	Homo sapiens
ELMI002231	LIG	LIG_Pex14_1	PEX5_ARATH	Q9FMA3	Q9FMA3 O82467	240	244	11978862	alanine scanning; two hybrid	true positive		Arabidopsis thaliana
ELMI002232	LIG	LIG_Pex14_1	PEX5_ARATH	Q9FMA3	Q9FMA3 O82467	257	261	11978862	alanine scanning; two hybrid	true positive		Arabidopsis thaliana
ELMI002233	LIG	LIG_Pex14_1	PEX5_ARATH	Q9FMA3	Q9FMA3 O82467	270	274	11978862	alanine scanning; two hybrid	true positive		Arabidopsis thaliana
ELMI002234	LIG	LIG_Pex14_1	PEX5_ARATH	Q9FMA3	Q9FMA3 O82467	348	352	11978862	alanine scanning; two hybrid	true positive		Arabidopsis thaliana
ELMI002235	LIG	LIG_Pex14_1	PEX5_ARATH	Q9FMA3	Q9FMA3 O82467	362	366	11978862	alanine scanning; two hybrid	true positive		Arabidopsis thaliana
ELMI002236	LIG	LIG_Pex14_1	PEX5_ARATH	Q9FMA3	Q9FMA3 O82467	378	382	11978862	alanine scanning; two hybrid	true positive		Arabidopsis thaliana
ELMI002237	LIG	LIG_Pex14_1	PEX5_ARATH	Q9FMA3	Q9FMA3 O82467	396	400	11978862	alanine scanning; two hybrid	true positive		Arabidopsis thaliana
ELMI002238	LIG	LIG_Pex14_1	PEX5_ARATH	Q9FMA3	Q9FMA3 O82467	408	412	11978862	alanine scanning; two hybrid	true positive		Arabidopsis thaliana
ELMI002239	LIG	LIG_Pex14_1	PEX5_ARATH	Q9FMA3	Q9FMA3 O82467	425	429	11978862	alanine scanning; two hybrid	true positive		Arabidopsis thaliana
ELMI002213	LIG	LIG_Pex14_1	PEX5_HUMAN	P50542	P50542 A8K891 B4DZ45 B7ZAD5 D3DUT8 Q15115 Q15266 Q96FN7	118	122	19584060 11865044	alanine scanning; circular dichroism; glutathione s tranferase tag; gst pull down; his pull down; mutation analysis; protein cleavage; structure based prediction	true positive	2W84	Homo sapiens
ELMI002214	LIG	LIG_Pex14_1	PEX5_HUMAN	P50542	P50542 A8K891 B4DZ45 B7ZAD5 D3DUT8 Q15115 Q15266 Q96FN7	140	144	19584060 11865044	alanine scanning; circular dichroism; glutathione s tranferase tag; his pull down; structure based prediction	true positive		Homo sapiens
ELMI002215	LIG	LIG_Pex14_1	PEX5_HUMAN	P50542	P50542 A8K891 B4DZ45 B7ZAD5 D3DUT8 Q15115 Q15266 Q96FN7	159	163	19584060 11865044	alanine scanning; circular dichroism; glutathione s tranferase tag; his pull down; structure based prediction	true positive		Homo sapiens
ELMI002216	LIG	LIG_Pex14_1	PEX5_HUMAN	P50542	P50542 A8K891 B4DZ45 B7ZAD5 D3DUT8 Q15115 Q15266 Q96FN7	184	188	19584060 11865044	alanine scanning; circular dichroism; glutathione s tranferase tag; his pull down; structure based prediction	true positive		Homo sapiens
ELMI002217	LIG	LIG_Pex14_1	PEX5_HUMAN	P50542	P50542 A8K891 B4DZ45 B7ZAD5 D3DUT8 Q15115 Q15266 Q96FN7	243	247	19584060 11865044	alanine scanning; circular dichroism; glutathione s tranferase tag; his pull down; structure based prediction	true positive		Homo sapiens
ELMI002218	LIG	LIG_Pex14_1	PEX5_HUMAN	P50542	P50542 A8K891 B4DZ45 B7ZAD5 D3DUT8 Q15115 Q15266 Q96FN7	257	261	19584060 11865044	alanine scanning; circular dichroism; glutathione s tranferase tag; his pull down; structure based prediction	true positive		Homo sapiens
ELMI002219	LIG	LIG_Pex14_1	PEX5_HUMAN	P50542	P50542 A8K891 B4DZ45 B7ZAD5 D3DUT8 Q15115 Q15266 Q96FN7	308	312	19584060 11865044	alanine scanning; circular dichroism; glutathione s tranferase tag; his pull down; structure based prediction	true positive		Homo sapiens
ELMI002223	LIG	LIG_Pex14_1	PEX5_PICAN	Q01495	Q01495 Q01496	118	122	10660573	glutathione s tranferase tag; mutation analysis	true positive		Pichia angusta
ELMI002224	LIG	LIG_Pex14_1	PEX5_PICAN	Q01495	Q01495 Q01496	183	187	10660573	glutathione s tranferase tag; mutation analysis	true positive		Pichia angusta
ELMI002225	LIG	LIG_Pex14_1	PEX5_PICAN	Q01495	Q01495 Q01496	243	247	10660573	glutathione s tranferase tag; mutation analysis	true positive		Pichia angusta
ELMI002226	LIG	LIG_Pex14_1	PEX5_YEAST	P35056	P35056 D6VSM4	120	124	11101511	alanine scanning; mutation disrupting interaction; two hybrid	true positive		Saccharomyces cerevisiae S288c
ELMI002227	LIG	LIG_Pex14_1	PEX5_YEAST	P35056	P35056 D6VSM4	204	208	11101511	alanine scanning; mutation disrupting interaction; two hybrid	true positive		Saccharomyces cerevisiae S288c
ELMI002228	LIG	LIG_Pex14_1	Q9NIR9_LEIDO	Q9NIR9	Q9NIR9	53	57	15929724	chromatography technology; elisa; his pull down; mutation analysis	true negative		Leishmania donovani
ELMI002229	LIG	LIG_Pex14_1	Q9NIR9_LEIDO	Q9NIR9	Q9NIR9	176	180	15929724	chromatography technology; elisa; his pull down; mutation analysis	true negative		Leishmania donovani
ELMI002230	LIG	LIG_Pex14_1	Q9NIR9_LEIDO	Q9NIR9	Q9NIR9	293	297	15929724	chromatography technology; elisa; his pull down; mutation analysis	true negative		Leishmania donovani
ELMI002220	LIG	LIG_Pex14_1	Q9U7C3_9TRYP	Q9U7C3	Q9U7C3	52	56	12974625	fluorescence technology	true positive		Trypanosoma brucei
ELMI002221	LIG	LIG_Pex14_1	Q9U7C3_9TRYP	Q9U7C3	Q9U7C3	200	204	12974625	alanine scanning; fluorescence technology	true negative		Trypanosoma brucei
ELMI002222	LIG	LIG_Pex14_1	Q9U7C3_9TRYP	Q9U7C3	Q9U7C3	318	322	12974625	fluorescence technology	true positive		Trypanosoma brucei
ELMI002240	LIG	LIG_Pex14_2	PEX19_HUMAN	P40855	D3DVE7 Q5QNY4 Q8NI97	71	75			true positive		Homo sapiens
ELMI002241	LIG	LIG_Pex14_2	PEX5_YEAST	P35056	P35056 D6VSM4	257	261			true positive		Saccharomyces cerevisiae S288c
ELMI002818	LIG	LIG_Pex14_3	PEX5_HUMAN	P50542	P50542 A8K891 B4DZ45 B7ZAD5 D3DUT8 Q15115 Q15266 Q96FN7	62	67	24235149	affinity chromatography technology; alanine scanning; experimental interaction detection; fluorescence microscopy; ion exchange chromatography; isothermal titration calorimetry; nuclear magnetic resonance; surface plasmon resonance; western blot; x-ray crystallography	true positive	4BXU	Homo sapiens
ELMI002242	LIG	LIG_Pex3_1	PEX19_HUMAN	P40855	D3DVE7 Q5QNY4 Q8NI97	18	29			true positive		Homo sapiens
ELMI001327	LIG	LIG_PTAP_UEV_1	CXG1_HUMAN	P36383	P36383 B3KW68 Q4VAY0	283	288	19210987	coimmunoprecipitation; two hybrid	unknown		Homo sapiens
ELMI001744	LIG	LIG_PTAP_UEV_1	GAG_FOAMV	P14349	P14349 P89871	283	288	15858022	mutation analysis; two hybrid	true positive		Human spumaretrovirus
ELMI001323	LIG	LIG_PTAP_UEV_1	GAG_HTL1A	P03345	P03345 Q85589	123	128	14581525	alanine scanning; gst pull down; mutation analysis; two hybrid; western blot	true positive		Human T-cell lymphotrophic virus type 1 (strain ATK)
ELMI001324	LIG	LIG_PTAP_UEV_1	GAG_HV1B1	P03347	P03347 P03350	454	459	2014240	sequence based prediction	true positive		Human immunodeficiency virus type 1 BH10
ELMI001325	LIG	LIG_PTAP_UEV_1	GAG_HV1B1	P03347	P03347 P03350	466	471	2014240	sequence based prediction	true positive		Human immunodeficiency virus type 1 BH10
ELMI001326	LIG	LIG_PTAP_UEV_1	GAG_HV1H2	P04591	P04591	454	459	11805336 11595185 11427703 12379843	alanine scanning; coimmunoprecipitation; competition binding; electron microscopy; mutation analysis; nuclear magnetic resonance; surface plasmon resonance; two hybrid	true positive	1M4P	HIV-1 M:B_HXB2R
ELMI001331	LIG	LIG_PTAP_UEV_1	GAG_HV2BE	P18095	P18095	455	460	2014240	sequence based prediction	true positive		Human immunodeficiency virus type 2 (ISOLATE BEN)
ELMI001332	LIG	LIG_PTAP_UEV_1	GAG_MPMV	P07567	P07567	209	214	12915562	electron microscopy; mutation analysis	true positive		Mason-Pfizer monkey virus
ELMI001336	LIG	LIG_PTAP_UEV_1	GAG_SIVCZ	P17282	P17282	464	469	16332383	sequence based prediction	true positive		Simian immunodeficiency virus
ELMI001341	LIG	LIG_PTAP_UEV_1	HGS_HUMAN	O14964	O14964 Q9NR36	347	352	21070952 12802020	mutation analysis; x-ray crystallography	true positive	3OBQ	Homo sapiens
ELMI001342	LIG	LIG_PTAP_UEV_1	LRSM1_HUMAN	Q6UWE0	Q6UWE0 Q5VVV0 Q8NB40 Q96GT5 Q96MX5 Q96MZ7	648	653	15256501	mutation analysis; two hybrid	true positive		Homo sapiens
ELMI001343	LIG	LIG_PTAP_UEV_1	LRSM1_HUMAN	Q6UWE0	Q6UWE0 Q5VVV0 Q8NB40 Q96GT5 Q96MX5 Q96MZ7	660	665	15256501	mutation analysis; two hybrid	true positive		Homo sapiens
ELMI001339	LIG	LIG_PTAP_UEV_1	MATRX_VSIVA	P03519	P03519	36	41	16188963	electron microscopy; mutation analysis	false positive		Vesicular stomatitis Indiana virus strain San Juan
ELMI001328	LIG	LIG_PTAP_UEV_1	MGRN1_HUMAN	O60291	O60291 A4URL3 A4URL4 Q86W76	405	410	17229889	classical fluorescence spectroscopy; coimmunoprecipitation; mutation analysis; pull down; two hybrid	true positive		Homo sapiens
ELMI001745	LIG	LIG_PTAP_UEV_1	NCAP_MABVM	P27588	P27588 Q38L45 Q6T6U3 Q6T6V0	602	607	20504928	coimmunoprecipitation; mutation analysis; western blot	true positive		Marburg virus - Musoke, Kenya, 1980
ELMI001746	LIG	LIG_PTAP_UEV_1	ORF3_HEVBU	P69616	P69616 P29325	95	100	21068219	coimmunoprecipitation; mutation analysis; western blot	true positive		Hepatitis E virus (strain Burma)
ELMI001344	LIG	LIG_PTAP_UEV_1	PDC6I_HUMAN	Q8WUM4	Q8WUM4 Q9BX86 Q9NUN0 Q9P2H2 Q9UKL5	716	721	18367816	coimmunoprecipitation; mutation analysis; two hybrid	true positive		Homo sapiens
ELMI001334	LIG	LIG_PTAP_UEV_1	SCAM3_HUMAN	O14828	O14828 A9Z1W6 B1AVS6 O15128 Q96FR8 Q9BPY0	63	68	19158374	mutation analysis; surface plasmon resonance	true positive		Homo sapiens
ELMI001335	LIG	LIG_PTAP_UEV_1	TM1L1_HUMAN	O75674	O75674 Q53G06	178	183	18367816	alanine scanning; pull down	true positive		Homo sapiens
ELMI001333	LIG	LIG_PTAP_UEV_1	TM1L1_HUMAN	O75674	O75674 Q53G06	309	314	18367816	alanine scanning; pull down	true positive		Homo sapiens
ELMI001330	LIG	LIG_PTAP_UEV_1	TS101_HUMAN	Q99816	Q99816 Q9BUM5	319	324	12802020	mutation analysis; two hybrid	true positive		Homo sapiens
ELMI001329	LIG	LIG_PTAP_UEV_1	VP37B_HUMAN	Q9H9H4	Q9H9H4	184	189	15218037	mutation analysis; two hybrid	true positive		Homo sapiens
ELMI001337	LIG	LIG_PTAP_UEV_1	VP40_EBOZM	Q05128	Q05128	6	11	12525615	mutation analysis	true positive		Ebola virus - Mayinga, Zaire, 1976
ELMI001340	LIG	LIG_PTAP_UEV_1	VP8_BTV10	P08363	P08363	40	45	16352570	confocal microscopy; gst pull down; mutation analysis; pull down	unknown		Bluetongue virus (serotype 10 / American isolate)
ELMI001338	LIG	LIG_PTAP_UEV_1	Z_LASSJ	O73557	O73557	80	85	12970458	colocalization; mutation analysis	true positive		Lassa virus Josiah
ELMI001555	LIG	LIG_PTB_Apo_2	A4_HUMAN	P05067	P05067 B2R5V1 D3DSD1 D3DSD2 D3DSD3 P09000 P78438 Q13764 Q13778 Q13793 Q16011 Q16014 Q16019 Q16020 Q6GSC0 Q8WZ99 Q9BT38 Q9UC33 Q9UCA9 Q9UCB6 Q9UCC8 Q9UCD1 Q9UQ58	756	763	8887653 10373567 18833287 9321393	alanine scanning; gst pull down; isothermal titration calorimetry; mutation analysis; surface plasmon resonance; two hybrid; x-ray crystallography	true positive	1AQC 1X11 3DXC 3DXD 3DXE	Homo sapiens
ELMI001557	LIG	LIG_PTB_Apo_2	A4_MOUSE	P12023	P12023 P97487 P97942 Q99K32	756	763	18650440	isothermal titration calorimetry; mutation analysis; nuclear magnetic resonance	true positive	2ROZ	Mus musculus
ELMI001556	LIG	LIG_PTB_Apo_2	A4_RAT	P08592	P08592 Q547B7	756	763	12826668	x-ray crystallography	true positive	1M7E 1OQN	Rattus norvegicus
ELMI001561	LIG	LIG_PTB_Apo_2	CED1_CAEEL	Q9XWD6	Q9XWD6 Q0E7J9 Q8T3A6 Q8T3A7	959	966	11729193	coimmunoprecipitation; mutation analysis; two hybrid	true positive		Caenorhabditis elegans
ELMI001553	LIG	LIG_PTB_Apo_2	ITB1_HUMAN	P05556	P05556 A8K6N2 D3DRX9 D3DRY3 D3DRY4 D3DRY5 P78466 P78467 Q13089 Q13090 Q13091 Q13212 Q14622 Q14647 Q29RW2 Q7Z3V1 Q8WUM6	777	784	12606711	alanine scanning; surface plasmon resonance	true positive		Homo sapiens
ELMI001558	LIG	LIG_PTB_Apo_2	ITB1_HUMAN	P05556	P05556 A8K6N2 D3DRX9 D3DRY3 D3DRY4 D3DRY5 P78466 P78467 Q13089 Q13090 Q13091 Q13212 Q14622 Q14647 Q29RW2 Q7Z3V1 Q8WUM6	789	796	11741908	alanine scanning; coimmunoprecipitation; gst pull down; two hybrid	true positive		Homo sapiens
ELMI001569	LIG	LIG_PTB_Apo_2	ITB2_HUMAN	P05107	P05107 B3KTS8 D3DSM1 Q16418 Q53HS5 Q9UD72	760	767	10747019	alanine scanning; classical fluorescence spectroscopy	true positive		Homo sapiens
ELMI001559	LIG	LIG_PTB_Apo_2	ITB3_HUMAN	P05106	P05106 A0PJW2 D3DXJ8 O15495 Q12806 Q13413 Q14648 Q16499	767	774	12535520 18156175	mutation analysis; nuclear magnetic resonance; x-ray crystallography	true positive	1MK7 1MK9	Homo sapiens
ELMI001571	LIG	LIG_PTB_Apo_2	ITB3_HUMAN	P05106	P05106 A0PJW2 D3DXJ8 O15495 Q12806 Q13413 Q14648 Q16499	779	786	9065427	two hybrid	true positive		Homo sapiens
ELMI001554	LIG	LIG_PTB_Apo_2	ITB7_HUMAN	P26010	P26010 Q9UCP7 Q9UCS7	772	779	12606711	alanine scanning; surface plasmon resonance	true positive		Homo sapiens
ELMI001570	LIG	LIG_PTB_Apo_2	LAYN_MOUSE	Q8C351	Q8C351 E9QQ23 Q3TMU7	374	381	18638481	isothermal titration calorimetry; nuclear magnetic resonance	true positive	2K00	Mus musculus
ELMI001564	LIG	LIG_PTB_Apo_2	LDLR_HUMAN	P01130	P01130 C0JYY8 Q53ZD9 Q9UDH7	822	829	9837937	coimmunoprecipitation; gst pull down; two hybrid	true positive		Homo sapiens
ELMI001565	LIG	LIG_PTB_Apo_2	LNX1_HUMAN	Q8TBB1	Q8TBB1 Q4W5K7 Q8N4C2 Q96MJ7 Q9BY20	178	185	9535908 9846878	coimmunoprecipitation; competition binding; fluorescence polarization spectroscopy; gst pull down; two hybrid	true positive		Homo sapiens
ELMI001560	LIG	LIG_PTB_Apo_2	LRP1_HUMAN	Q07954	Q07954 Q2PP12 Q8IVG8	4467	4474	16382151 15115822	coimmunoprecipitation; gst pull down; knock out; mutation analysis	true positive		Homo sapiens
ELMI001562	LIG	LIG_PTB_Apo_2	LRP1_HUMAN	Q07954	Q07954 Q2PP12 Q8IVG8	4501	4508	15115822 11729193	coimmunoprecipitation; gst pull down; mutation analysis; two hybrid	true positive		Homo sapiens
ELMI001563	LIG	LIG_PTB_Apo_2	LRP8_HUMAN	Q14114	Q14114 B1AMT6 B1AMT7 B1AMT8 O14968 Q86V27 Q99876 Q9BR78	860	867	12737822	gst pull down; isothermal titration calorimetry; x-ray crystallography	true positive	1NTV	Homo sapiens
ELMI001566	LIG	LIG_PTB_Apo_2	LYAM3_HUMAN	P16109	P16109 Q5R344 Q8IVD1	820	827	19138666	surface plasmon resonance; two hybrid	true positive		Homo sapiens
ELMI001567	LIG	LIG_PTB_Apo_2	Q9U485_DROME	Q9U485	Q9U485	1439	1446	10747019	alanine scanning; nuclear magnetic resonance	true positive	1DDM	Drosophila melanogaster
ELMI001568	LIG	LIG_PTB_Apo_2	STAB1_HUMAN	Q9NY15	Q9NY15 A7E297 Q8IUH0 Q8IUH1 Q93072	2536	2543	20599701	alanine scanning; competition binding; gst pull down	true positive		Homo sapiens
ELMI001544	LIG	LIG_PTB_Phospho_1	EGFR_HUMAN	P00533	P00533 O00688 O00732 P06268 Q14225 Q68GS5 Q92795 Q9BZS2 Q9GZX1 Q9H2C9 Q9H3C9 Q9UMD7 Q9UMD8 Q9UMG5	1104	1110	15476828	gst pull down; mutation analysis; two hybrid	true positive		Homo sapiens
ELMI002349	LIG	LIG_PTB_Phospho_1	EGFR_HUMAN	P00533	P00533 O00688 O00732 P06268 Q14225 Q68GS5 Q92795 Q9BZS2 Q9GZX1 Q9H2C9 Q9H3C9 Q9UMD7 Q9UMD8 Q9UMG5	1166	1172	15476828	gst pull down; mutation analysis; two hybrid	true positive		Homo sapiens
ELMI001552	LIG	LIG_PTB_Phospho_1	ERBB3_HUMAN	P21860	P21860	1322	1328	8026468	coimmunoprecipitation; mutation analysis; protein kinase assay	true positive		Homo sapiens
ELMI001550	LIG	LIG_PTB_Phospho_1	IL2RB_HUMAN	P14784	P14784 B2R765	358	364	8643566	coimmunoprecipitation; gst pull down; mutation analysis	true positive		Homo sapiens
ELMI001542	LIG	LIG_PTB_Phospho_1	IL4RA_HUMAN	P24394	P24394 B9EKU8 Q96P01 Q9H181 Q9H182 Q9H183 Q9H184 Q9H185 Q9H186 Q9H187 Q9H188	491	497	8599766 9697832	coimmunoprecipitation; isothermal titration calorimetry; mutation analysis; nuclear magnetic resonance; two hybrid; western blot	true positive	1IRS	Homo sapiens
ELMI001540	LIG	LIG_PTB_Phospho_1	INSR_HUMAN	P06213	P06213 Q17RW0 Q59H98 Q9UCB7 Q9UCB8 Q9UCB9	993	999	7537849 8626723	alanine scanning; protein kinase assay; two hybrid	true positive		Homo sapiens
ELMI001539	LIG	LIG_PTB_Phospho_1	ITB3_HUMAN	P05106	P05106 A0PJW2 D3DXJ8 O15495 Q12806 Q13413 Q14648 Q16499	767	773	12606711 20739287 18156175	alanine scanning; nuclear magnetic resonance; surface plasmon resonance	true positive	2L1C	Homo sapiens
ELMI001548	LIG	LIG_PTB_Phospho_1	ITB3_HUMAN	P05106	P05106 A0PJW2 D3DXJ8 O15495 Q12806 Q13413 Q14648 Q16499	779	785	20739287	mutation analysis; nuclear magnetic resonance	true positive	2L1C	Homo sapiens
ELMI001551	LIG	LIG_PTB_Phospho_1	ITB4_HUMAN	P16144	P16144 O14690 O14691 O15339 O15340 O15341 Q9UIQ4	1590	1596	11044453	coimmunoprecipitation; gst pull down; mutation analysis	true positive		Homo sapiens
ELMI001543	LIG	LIG_PTB_Phospho_1	LRP1_HUMAN	Q07954	Q07954 Q2PP12 Q8IVG8	4467	4473	18381291	mutation analysis; nuclear magnetic resonance	true positive		Homo sapiens
ELMI001546	LIG	LIG_PTB_Phospho_1	LRP1_HUMAN	Q07954	Q07954 Q2PP12 Q8IVG8	4501	4507	12789267	coimmunoprecipitation; gst pull down; mutation analysis; nuclear magnetic resonance; protein kinase assay	true positive		Homo sapiens
ELMI001538	LIG	LIG_PTB_Phospho_1	MT_POVMA	P03077	P03077	244	250	7543098	alanine scanning; nuclear magnetic resonance	true positive		Murine polyomavirus strain A2
ELMI001547	LIG	LIG_PTB_Phospho_1	MUSK_MOUSE	Q61006	Q61006 Q61005 Q61987 Q61988	547	553	20603078	protein kinase assay; x-ray crystallography	true positive	3ML4	Mus musculus
ELMI001541	LIG	LIG_PTB_Phospho_1	NTRK1_HUMAN	P04629	P04629 B2R6T5 B7ZM34 P08119 Q15655 Q15656 Q5D056 Q5VZS2 Q7Z5C3 Q9UIU7	490	496	8524391	isothermal titration calorimetry; mutation analysis; nuclear magnetic resonance	true positive	1SHC	Homo sapiens
ELMI001549	LIG	LIG_PTB_Phospho_1	RET_MOUSE	P35546	P35546 Q8BQ34 Q9QXH9	1057	1063	14607833	surface plasmon resonance; x-ray crystallography	true positive	1UEF	Mus musculus
ELMI001545	LIG	LIG_PTB_Phospho_1	SHIP1_HUMAN	Q92835	Q92835 O00145 Q13544 Q13545 Q6P5A4 Q92656 Q9UE80	909	915	9083021	coimmunoprecipitation; gst pull down	true positive		Homo sapiens
ELMI001624	LIG	LIG_PTB_Phospho_1	SHIP1_HUMAN	Q92835	Q92835 O00145 Q13544 Q13545 Q6P5A4 Q92656 Q9UE80	1016	1022	9099679	coimmunoprecipitation; gst pull down; mutation analysis; protein kinase assay	true positive		Homo sapiens
ELMI000157	LIG	LIG_Rb_LxCxE_1	AHR_HUMAN	P35869	P35869 A4D130 Q13728 Q13803 Q13804	331	335	10644764	two hybrid	true positive		Homo sapiens
ELMI000149	LIG	LIG_Rb_LxCxE_1	ARI4A_HUMAN	P29374	P29374 Q15991 Q15992 Q15993	957	961	8414517	competition binding	true positive		Homo sapiens
ELMI000159	LIG	LIG_Rb_LxCxE_1	BRE1B_HUMAN	O75150	O75150 Q6AHZ6 Q6N005 Q7L3T6 Q8N615 Q96T18 Q9BSV9 Q9HC82	109	113	10944455	two hybrid	true positive		Homo sapiens
ELMI000163	LIG	LIG_Rb_LxCxE_1	CCND1_HUMAN	P24385	P24385 Q6LEF0	5	9	7696881	two hybrid	true positive		Homo sapiens
ELMI000169	LIG	LIG_Rb_LxCxE_1	CLINK_FBNY1	Q9WIJ4	Q9WIJ4	110	114	10708410	mutation analysis	true positive		Faba bean necrotic yellows virus
ELMI000165	LIG	LIG_Rb_LxCxE_1	COM1_HUMAN	Q99708	Q99708 O75371	153	157	10449734	two hybrid	true positive		Homo sapiens
ELMI001517	LIG	LIG_Rb_LxCxE_1	E1A_ADE05	P03255	P03255 P06438 Q64825 Q64826	122	126	8084002 1534854	competition binding; mutation analysis	true positive		Human adenovirus 5
ELMI000162	LIG	LIG_Rb_LxCxE_1	EID1_HUMAN	Q9Y6B2	Q9Y6B2 B2RD11 Q8N7I4 Q9BZT9	178	182	11073990	mutation analysis	true positive		Homo sapiens
ELMI000156	LIG	LIG_Rb_LxCxE_1	ELF1_HUMAN	P32519	P32519 Q8N6F6 Q9UDE1	51	55	8493578	gst pull down	true positive		Homo sapiens
ELMI001724	LIG	LIG_Rb_LxCxE_1	GCVK_HCMVA	P16788	P16788 Q7M6J4 Q910D5 Q910F8 Q910W3 Q91B46 Q91B47 Q91B48 Q91B49 Q91B50 Q91B51 Q91B52 Q91B53 Q91B54 Q91B55	149	153	18321963	mutation analysis	true positive		Human herpesvirus 5 strain AD169
ELMI001725	LIG	LIG_Rb_LxCxE_1	GCVK_HCMVA	P16788	P16788 Q7M6J4 Q910D5 Q910F8 Q910W3 Q91B46 Q91B47 Q91B48 Q91B49 Q91B50 Q91B51 Q91B52 Q91B53 Q91B54 Q91B55	426	430	18321963	mutation analysis	true positive		Human herpesvirus 5 strain AD169
ELMI000094	LIG	LIG_Rb_LxCxE_1	HP1_DROME	P05205	P05205 A4V0F1 B6UVR4 B6UVS1 B6UVS2 B6UVS3 B6UVT2 B6UVT6 B6UVT7 Q9VLR6	61	65	11484059	competition binding	true positive		Drosophila melanogaster
ELMI000153	LIG	LIG_Rb_LxCxE_1	IFI2_MOUSE	Q9R002	Q9R002 E9QLD9 P15091 Q38JF1 Q7TMN6 Q8VEL7	416	420	7890747	gst pull down; mutation analysis	true positive		Mus musculus
ELMI000154	LIG	LIG_Rb_LxCxE_1	IFI4_MOUSE	P15092	P15092 Q921V9	423	427	10951565	two hybrid	true positive		Mus musculus
ELMI000150	LIG	LIG_Rb_LxCxE_1	KDM5A_HUMAN	P29375	P29375 A8MV76 Q4LE72 Q86XZ1	1373	1377	8414517	competition binding	true positive		Homo sapiens
ELMI000171	LIG	LIG_Rb_LxCxE_1	LT_SV40	P03070	P03070	103	107	11226179 2839300	coimmunoprecipitation; mutation analysis; x-ray crystallography	true positive	1GH6	Simian virus 40
ELMI000631	LIG	LIG_Rb_LxCxE_1	M3K5_HUMAN	Q99683	Q99683 Q5THN3 Q99461	916	920	15210709	gst pull down	true positive		Homo sapiens
ELMI000167	LIG	LIG_Rb_LxCxE_1	POLN_RUBVT	P13889	P13889	1902	1906	10073691	mutation analysis	true positive		Rubella virus strain Therien
ELMI000192	LIG	LIG_Rb_LxCxE_1	PP71_HCMVA	P06726	P06726 Q7M6K9	216	220	12612064	coimmunoprecipitation; gst pull down; mutation analysis; western blot	true positive		Human herpesvirus 5 strain AD169
ELMI000164	LIG	LIG_Rb_LxCxE_1	PRDM2_HUMAN	Q13029	Q13029 Q13149 Q14550 Q5VUL9	310	314	7538672	mutation analysis	true positive		Homo sapiens
ELMI000168	LIG	LIG_Rb_LxCxE_1	Q8UYK9_9GEMI	Q8UYK9	Q8UYK9	194	198	10191192	mutation analysis; two hybrid	true positive		Wheat dwarf virus
ELMI001726	LIG	LIG_Rb_LxCxE_1	Q98178_MCV1	Q98178	Q98178	178	182	18701596	coimmunoprecipitation; mutation analysis	true positive		Molluscum contagiosum virus subtype 1
ELMI000166	LIG	LIG_Rb_LxCxE_1	Q9WKM8_BBTV	Q9WKM8	Q9WKM8	111	115	10640570	mutation analysis; two hybrid	true positive		Banana bunchy top virus
ELMI000161	LIG	LIG_Rb_LxCxE_1	RBBP9_HUMAN	O75884	O75884 D3DW31 Q5JPH9 Q9H1D8	63	67	9697699	two hybrid	true positive		Homo sapiens
ELMI001727	LIG	LIG_Rb_LxCxE_1	REPA_BEYDV	O39521	O39521 A4K7Q4	181	185	10191192	mutation analysis; two hybrid	true positive		Bean yellow dwarf virus
ELMI001728	LIG	LIG_Rb_LxCxE_1	REPA_MSVS	P14990	P14990	198	202	15722542	mutation analysis; two hybrid	true positive		Maize streak virus - [South Africa]
ELMI001723	LIG	LIG_Rb_LxCxE_1	REPA_WDVS	P06847	P06847	194	198	7664747	mutation analysis; two hybrid	true positive		Wheat dwarf virus - [Sweden]
ELMI000152	LIG	LIG_Rb_LxCxE_1	RFC1_HUMAN	P35251	P35251 A8K6E7 Q5XKF5 Q6PKU0 Q86V41 Q86V46	663	667	11336696	mutation analysis	true positive		Homo sapiens
ELMI000158	LIG	LIG_Rb_LxCxE_1	SMCA2_HUMAN	P51531	P51531 B1ALG3 B1ALG4 D3DRH4 D3DRH5	1294	1298	9326598	coimmunoprecipitation	true positive		Homo sapiens
ELMI000160	LIG	LIG_Rb_LxCxE_1	TRAP1_HUMAN	Q12931	Q12931 D3DUC8 O43642 O75235 Q9UHL5	525	529	8756626	mutation analysis	true positive		Homo sapiens
ELMI000155	LIG	LIG_Rb_LxCxE_1	UBP4_HUMAN	Q13107	Q13107 A8K6Y0 O43452 O43453 Q08AK8	459	463	11571651	coimmunoprecipitation	true positive		Homo sapiens
ELMI000170	LIG	LIG_Rb_LxCxE_1	VE7_HPV16	P03129	P03129	22	26	9495340	x-ray crystallography	true positive	1GUX	Human papillomavirus type 16
ELMI001514	LIG	LIG_Rb_pABgroove_1	E1A_ADE05	P03255	P03255 P06438 Q64825 Q64826	41	49	1534854 17974914	gst pull down; isothermal titration calorimetry; mutation analysis; x-ray crystallography	true positive	2R7G	Human adenovirus 5
ELMI001516	LIG	LIG_Rb_pABgroove_1	E2F1_HUMAN	Q01094	Q01094 Q13143 Q92768	419	427	8346196 8413249	gst pull down; mutation analysis	true positive		Homo sapiens
ELMI001515	LIG	LIG_Rb_pABgroove_1	E2F2_HUMAN	Q14209	Q14209 B2R9W1 Q7Z6H1	420	428	12502741	isothermal titration calorimetry; mutation analysis; x-ray crystallography	true positive	1N4M	Homo sapiens
ELMI001750	LIG	LIG_RGD	CAPSP_ADE02	P03276	P03276	340	342	8350395	mutation analysis	true positive		Human adenovirus 2
ELMI000109	LIG	LIG_RGD	DIS1B_DICDI	P02887	P02887 Q556R2	79	81	6509552	competition binding	true positive		Dictyostelium discoideum
ELMI000108	LIG	LIG_RGD	DISB_TRIGA	P17495	P17495	51	53	2653425	competition binding	true positive		Trimeresurus gramineus
ELMI000117	LIG	LIG_RGD	DISG_TRIAB	P62384	P62384 P17496	51	53	2191722	competition binding	true positive		Trimeresurus gramineus
ELMI000107	LIG	LIG_RGD	EDIL3_HUMAN	O43854	O43854 B2R763 O43855 Q5D094	96	98	9420328	sequence based prediction	true positive		Homo sapiens
ELMI000104	LIG	LIG_RGD	FINC_HUMAN	P02751	P02751 O95609 O95610 Q14312 Q14325 Q14326 Q17RV7 Q585T2 Q59EH1 Q60FE4 Q68DP8 Q68DP9 Q68DT4 Q6LDP6 Q6MZS0 Q6MZU5 Q6N025 Q6N0A6 Q86T27 Q8IVI8 Q96KP7 Q96KP8 Q96KP9 Q9H1B8 Q9HAP3 Q9UMK2	1524	1526	19738201 6325925 22451694	cross linking study; overlapping binding peptide; x-ray crystallography	true positive	3VI4	Homo sapiens
ELMI000105	LIG	LIG_RGD	FINC_MOUSE	P11276	P11276 Q61567 Q61568 Q61569 Q64233 Q80UI4	1614	1616	9533887	structure based prediction	true positive		Mus musculus
ELMI000106	LIG	LIG_RGD	FINC_MOUSE	P11276	P11276 Q61567 Q61568 Q61569 Q64233 Q80UI4	2181	2183			unknown		Mus musculus
ELMI000112	LIG	LIG_RGD	OSTP_BOVIN	P31096	P31096 Q56NM9 Q8SPS6	152	154		sequence based prediction	true positive		Bos taurus
ELMI000110	LIG	LIG_RGD	OSTP_HUMAN	P10451	P10451 Q15681 Q15682 Q15683 Q8NBK2 Q96IZ1	159	161	8910476	glutathione s tranferase tag; mutation analysis	true positive		Homo sapiens
ELMI000111	LIG	LIG_RGD	OSTP_RAT	P08721	P08721	144	146	3024151	competition binding; sequence based prediction	true positive		Rattus norvegicus
ELMI001747	LIG	LIG_RGD	POLG_CXA9	P21404	P21404	858	860	15194773	competition binding; fluorescence-activated cell sorting; solid phase assay	true positive		Human coxsackievirus A9 (strain Griggs)
ELMI001749	LIG	LIG_RGD	POLG_FMDVO	P03305	P03305	869	871	7533862	competition binding	true positive		Foot-and-mouth disease virus (strain O1)
ELMI001748	LIG	LIG_RGD	POLG_HPE1H	Q66578	Q66578 Q90062	764	766	20554778	competition binding	true positive		Echovirus 22 (strain Harris)
ELMI000120	LIG	LIG_RGD	SIAL_HUMAN	P21815	P21815	286	288	10785511	mutation analysis; sequence based prediction	true positive		Homo sapiens
ELMI000119	LIG	LIG_RGD	SIAL_RAT	P13839	P13839 P97828	289	291	2461939	competition binding	true positive		Rattus norvegicus
ELMI000118	LIG	LIG_RGD	VME1_TRIEL	P17349	P17349 Q90YA7	459	461	2191722	competition binding	true positive		Protobothrops elegans
ELMI000115	LIG	LIG_RGD	VTNC_HUMAN	P04004	P04004 B2R7G0 P01141 Q9BSH7	64	66	2447074	competition binding	true positive		Homo sapiens
ELMI000116	LIG	LIG_RGD	VTNC_MOUSE	P29788	P29788 Q5SYG4 Q8VII4 Q91X32 Q9D080	64	66	1703206	coimmunoprecipitation; sequence based prediction	true positive		Mus musculus
ELMI000114	LIG	LIG_RGD	VWF_HUMAN	P04275	P04275 Q99806	698	700			unknown		Homo sapiens
ELMI000113	LIG	LIG_RGD	VWF_HUMAN	P04275	P04275 Q99806	2507	2509	2447074	competition binding	true positive		Homo sapiens
ELMI002848	LIG	LIG_RPA_C_Fungi	RAD14_YEAST	P28519	P28519 D6W026	8	20	24910198	inferred by author	true positive		Saccharomyces cerevisiae S288c
ELMI002844	LIG	LIG_RPA_C_Vert	SMAL1_HUMAN	Q9NZC9	Q9NZC9 A6NEH0 Q53R00 Q96AY1 Q9NXQ5 Q9UFH3 Q9UI93	12	27	24910198 19793862	coimmunoprecipitation; detection by mass spectrometry; isothermal titration calorimetry; mutation analysis; nuclear magnetic resonance; pull down; western blot; x-ray crystallography	true positive	4MQV	Homo sapiens
ELMI002847	LIG	LIG_RPA_C_Vert	TIPIN_HUMAN	Q9BVW5	Q9BVW5 B2CW64 Q9NWZ6	202	217	17296725 24910198	coimmunoprecipitation; identification by antibody; isothermal titration calorimetry; knock out; mutation analysis; nuclear magnetic resonance	true positive		Homo sapiens
ELMI002845	LIG	LIG_RPA_C_Vert	UNG_HUMAN	P13051	P13051 A8K5M6 B2R8Y1 O00637 O00719 Q93028	73	88	24910198 11081631	isothermal titration calorimetry; mutation analysis; nuclear magnetic resonance	true positive	1DPU	Homo sapiens
ELMI002846	LIG	LIG_RPA_C_Vert	XPA_HUMAN	P23025	P23025 Q5T1U9 Q6LCW7 Q6LD02	27	42	11081631	affinity chromatography technology; chromatography technology; mutation analysis; nuclear magnetic resonance	true positive		Homo sapiens
ELMI001036	LIG	LIG_RRM_PRI_1	RAVR1_MOUSE	Q9CW46	Q9CW46 Q5DTT6 Q811K0 Q8C3Z1 Q8CA14	360	367	16936729	gst pull down	true positive		Mus musculus
ELMI001037	LIG	LIG_RRM_PRI_1	RAVR1_MOUSE	Q9CW46	Q9CW46 Q5DTT6 Q811K0 Q8C3Z1 Q8CA14	400	407	16936729	gst pull down	true positive		Mus musculus
ELMI001038	LIG	LIG_RRM_PRI_1	RAVR1_MOUSE	Q9CW46	Q9CW46 Q5DTT6 Q811K0 Q8C3Z1 Q8CA14	499	506	16936729	gst pull down; mutation analysis; nuclear magnetic resonance	true positive		Mus musculus
ELMI002125	LIG	LIG_SH2_GRB2	A4_HUMAN	P05067	P05067 B2R5V1 D3DSD1 D3DSD2 D3DSD3 P09000 P78438 Q13764 Q13778 Q13793 Q16011 Q16014 Q16019 Q16020 Q6GSC0 Q8WZ99 Q9BT38 Q9UC33 Q9UCA9 Q9UCB6 Q9UCC8 Q9UCD1 Q9UQ58	757	760	19602287	gst pull down; surface plasmon resonance; western blot	true positive		Homo sapiens
ELMI000810	LIG	LIG_SH2_GRB2	ACHD_TORCA	P02718	P02718	393	396	9185541	not specified	true positive		Torpedo californica
ELMI000803	LIG	LIG_SH2_GRB2	CD19_HUMAN	P15391	P15391 A0N0P9 Q96S68 Q9BRD6	348	351	10706702	not specified	true positive		Homo sapiens
ELMI000804	LIG	LIG_SH2_GRB2	CD19_HUMAN	P15391	P15391 A0N0P9 Q96S68 Q9BRD6	378	381	10706702	not specified	true positive		Homo sapiens
ELMI000813	LIG	LIG_SH2_GRB2	ERBB2_HUMAN	P04626	P04626 B2RZG3 B4DHN3 Q14256 Q6LDV1 Q9UMK4	1139	1142	11500516 12975581	not specified; nuclear magnetic resonance	true positive	1MW4	Homo sapiens
ELMI002612	LIG	LIG_SH2_GRB2	ERBB3_HUMAN	P21860	P21860	1262	1265	16729043	pull down	true positive		Homo sapiens
ELMI000806	LIG	LIG_SH2_GRB2	FAK2_HUMAN	Q14289	Q14289 D3DST0 Q13475 Q14290 Q16709	881	884	10880513	not specified	true positive		Homo sapiens
ELMI000924	LIG	LIG_SH2_GRB2	IRS1_RAT	P35570	P35570	895	898	7504175	protein kinase assay; pull down	true positive		Rattus norvegicus
ELMI000807	LIG	LIG_SH2_GRB2	LAT_MOUSE	O54957	O54957	175	178	10811803	not specified	true positive		Mus musculus
ELMI000808	LIG	LIG_SH2_GRB2	LAT_MOUSE	O54957	O54957	195	198	10811803	not specified	true positive		Mus musculus
ELMI000809	LIG	LIG_SH2_GRB2	LAT_MOUSE	O54957	O54957	235	238	10811803	not specified	true positive		Mus musculus
ELMI000805	LIG	LIG_SH2_GRB2	MET_HUMAN	P08581	P08581 O60366 Q12875 Q9UDX7 Q9UPL8	1356	1359	11063574 12475979	not specified; x-ray crystallography	true positive	1FYR	Homo sapiens
ELMI000814	LIG	LIG_SH2_GRB2	PGFRB_HUMAN	P09619	P09619 Q8N5L4	716	719	8940081	not specified	true positive		Homo sapiens
ELMI000815	LIG	LIG_SH2_GRB2	PTN11_HUMAN	Q06124	Q06124 A8K1D9 Q96HD7	546	549	11684012	not specified	true positive		Homo sapiens
ELMI000811	LIG	LIG_SH2_GRB2	SHC1_HUMAN	P29353	P29353 B5BU19 D3DV78 O15290 Q5T180 Q5T183 Q5T184 Q5T185 Q5T186 Q8N4K5 Q96CL1	349	352	9710204	not specified	true positive		Homo sapiens
ELMI000812	LIG	LIG_SH2_GRB2	SHC1_HUMAN	P29353	P29353 B5BU19 D3DV78 O15290 Q5T180 Q5T183 Q5T184 Q5T185 Q5T186 Q8N4K5 Q96CL1	427	430	10356320 9710204	not specified; nuclear magnetic resonance	true positive	1QG1	Homo sapiens
ELMI000925	LIG	LIG_SH2_PTP2	IRS1_RAT	P35570	P35570	1172	1175	11572799	polyclonal antibody; pull down	true positive		Rattus norvegicus
ELMI000465	LIG	LIG_SH2_SRC	AFAP1_CHICK	Q90738	Q90738 Q90917	94	97			unknown		Gallus gallus
ELMI000466	LIG	LIG_SH2_SRC	AFAP1_CHICK	Q90738	Q90738 Q90917	451	454			unknown		Gallus gallus
ELMI000467	LIG	LIG_SH2_SRC	AFAP1_CHICK	Q90738	Q90738 Q90917	453	456			unknown		Gallus gallus
ELMI000468	LIG	LIG_SH2_SRC	BCAR1_HUMAN	P56945	P56945	653	656			unknown		Homo sapiens
ELMI000469	LIG	LIG_SH2_SRC	BCAR1_HUMAN	P56945	P56945	664	667			unknown		Homo sapiens
ELMI002127	LIG	LIG_SH2_SRC	CASL_HUMAN	Q14511	Q14511 A8MSJ9 Q5T9R4 Q5XKI0	629	632	11604500	coimmunoprecipitation; inhibitor	true positive		Homo sapiens
ELMI002611	LIG	LIG_SH2_SRC	DAB1_MOUSE	P97318	P97318 A2A963 A2A964 A2A965 A2A966 A2A967 A2A970 P97316 P97317 Q9DAP9	198	201	22586277 11279201	far western blotting; mutation analysis; protein kinase assay; protein kinase assay	true positive		Mus musculus
ELMI002167	LIG	LIG_SH2_SRC	DAG1_HUMAN	Q14118	Q14118 A8K6M7 Q969J9	892	895	11724572	coimmunoprecipitation; gst pull down; mutation analysis	true positive		Homo sapiens
ELMI000461	LIG	LIG_SH2_SRC	EGFR_HUMAN	P00533	P00533 O00688 O00732 P06268 Q14225 Q68GS5 Q92795 Q9BZS2 Q9GZX1 Q9H2C9 Q9H3C9 Q9UMD7 Q9UMD8 Q9UMG5	1016	1019			unknown		Homo sapiens
ELMI000462	LIG	LIG_SH2_SRC	EGFR_HUMAN	P00533	P00533 O00688 O00732 P06268 Q14225 Q68GS5 Q92795 Q9BZS2 Q9GZX1 Q9H2C9 Q9H3C9 Q9UMD7 Q9UMD8 Q9UMG5	1125	1128			unknown		Homo sapiens
ELMI002126	LIG	LIG_SH2_SRC	FAK1_HUMAN	Q05397	Q05397 Q14291 Q9UD85	397	400	11604500	coimmunoprecipitation	true positive		Homo sapiens
ELMI002129	LIG	LIG_SH2_SRC	FAK1_MOUSE	P34152-3	P34152 O08578 Q5DTH7 Q8C513 Q8CFH7 Q8CHM2 Q8K2S0 Q9DAW3	397	400	7739563	coimmunoprecipitation; mutation analysis; protein kinase assay; protein kinase assay; western blot	true positive		Mus musculus
ELMI000463	LIG	LIG_SH2_SRC	FAK2_HUMAN	Q14289	Q14289 D3DST0 Q13475 Q14290 Q16709	402	405			unknown		Homo sapiens
ELMI000458	LIG	LIG_SH2_SRC	FYN_HUMAN	P06241	P06241 B5BU57 E1P557 Q16248 Q5R3A6 Q5R3A7 Q8N5D7	531	534			true positive		Homo sapiens
ELMI001112	LIG	LIG_SH2_SRC	LCP2_MOUSE	Q60787	Q60787 Q922M0	145	148	16436281	nuclear magnetic resonance	true positive	2EU0	Mus musculus
ELMI000459	LIG	LIG_SH2_SRC	MET_HUMAN	P08581	P08581 O60366 Q12875 Q9UDX7 Q9UPL8	1349	1352			unknown		Homo sapiens
ELMI000460	LIG	LIG_SH2_SRC	MET_HUMAN	P08581	P08581 O60366 Q12875 Q9UDX7 Q9UPL8	1356	1359			unknown		Homo sapiens
ELMI001751	LIG	LIG_SH2_SRC	MT_POVHA	P03079	P03079	324	327	8985339	coimmunoprecipitation; mutation analysis	true positive		Hamster polyomavirus
ELMI002128	LIG	LIG_SH2_SRC	NPHN_HUMAN	O60500	O60500 A6NDH2 C3RX61	1176	1179	16525419	coimmunoprecipitation; mutation analysis	true positive		Homo sapiens
ELMI000464	LIG	LIG_SH2_SRC	PAXI_HUMAN	P49023	P49023 B2RAI3 B7ZMB4 O14970 O14971 O60360 Q5HYA4	40	43			unknown		Homo sapiens
ELMI000472	LIG	LIG_SH2_SRC	PGFRB_HUMAN	P09619	P09619 Q8N5L4	581	584			unknown		Homo sapiens
ELMI002192	LIG	LIG_SH2_SRC	SRC8_MOUSE	Q60598	Q60598 Q3UGC2	421	424	17606906	colocalization; mutation analysis; surface plasmon resonance	true positive		Mus musculus
ELMI000471	LIG	LIG_SH2_SRC	SRC_HUMAN	P12931	P12931 E1P5V4 Q76P87 Q86VB9 Q9H5A8	530	533	10360179	x-ray crystallography	true positive		Homo sapiens
ELMI000227	LIG	LIG_SH2_STAT3	CSF3R_HUMAN	Q99062	Q99062	727	730	9864141	competition binding	true positive		Homo sapiens
ELMI000441	LIG	LIG_SH2_STAT3	CSF3R_MOUSE	P40223	P40223 A2A8Y3	728	731			unknown		Mus musculus
ELMI000442	LIG	LIG_SH2_STAT3	IL6RB_HUMAN	P40189	P40189 A0N0L4 Q9UQ41	767	770			unknown		Homo sapiens
ELMI000443	LIG	LIG_SH2_STAT3	IL6RB_HUMAN	P40189	P40189 A0N0L4 Q9UQ41	814	817			unknown		Homo sapiens
ELMI000444	LIG	LIG_SH2_STAT3	IL6RB_HUMAN	P40189	P40189 A0N0L4 Q9UQ41	905	908			unknown		Homo sapiens
ELMI000445	LIG	LIG_SH2_STAT3	IL6RB_HUMAN	P40189	P40189 A0N0L4 Q9UQ41	915	918			unknown		Homo sapiens
ELMI000446	LIG	LIG_SH2_STAT3	LEPR_MOUSE	P48356	P48356 O35686 O54986 Q61215 Q64309 Q9QWG3 Q9QWV5	1138	1141			unknown		Mus musculus
ELMI001752	LIG	LIG_SH2_STAT3	TIP_SHV24	P25049	P25049	72	75	10747948	coimmunoprecipitation; mutation analysis	true positive		Herpesvirus saimiri (strain 484-77)
ELMI000440	LIG	LIG_SH2_STAT3	TPOR_HUMAN	P40238	P40238 Q5JUZ0	631	634			unknown		Homo sapiens
ELMI002193	LIG	LIG_SH2_STAT5	CTLA4_MOUSE	P09793	P09793 Q9QZZ7	201	204	8638161	coimmunoprecipitation; competition binding	true positive		Mus musculus
ELMI000422	LIG	LIG_SH2_STAT5	EPOR_HUMAN	P19235	P19235 B2RCG4 Q15443 Q2M205	368	371			unknown		Homo sapiens
ELMI000421	LIG	LIG_SH2_STAT5	EPOR_HUMAN	P19235	P19235 B2RCG4 Q15443 Q2M205	426	429			unknown		Homo sapiens
ELMI002194	LIG	LIG_SH2_STAT5	ERBB4_HUMAN	Q15303	Q15303 B7ZLD7 B7ZLE2 B7ZLE3 Q2M1W1 Q59EW4	1056	1059	8617750 18721752	coimmunoprecipitation; competition binding; mass detection of residue modification; protein array	true positive		Homo sapiens
ELMI002573	LIG	LIG_SH2_STAT5	GAB1_HUMAN	Q13480-2	Q13480 A8K152 Q4W5G2 Q6P1W2	447	450	10978177	detection by mass spectrometry; edman degradation; gst pull down; mutation analysis	true positive		Homo sapiens
ELMI002574	LIG	LIG_SH2_STAT5	GAB1_HUMAN	Q13480-2	Q13480 A8K152 Q4W5G2 Q6P1W2	472	475	10978177	detection by mass spectrometry; edman degradation; gst pull down; mutation analysis	true positive		Homo sapiens
ELMI002575	LIG	LIG_SH2_STAT5	GAB1_HUMAN	Q13480-2	Q13480 A8K152 Q4W5G2 Q6P1W2	619	622	10978177	detection by mass spectrometry; edman degradation; gst pull down; mutation analysis	true positive		Homo sapiens
ELMI000425	LIG	LIG_SH2_STAT5	GHR_HUMAN	P10912	P10912 Q9HCX2	534	537	9121492	mutation analysis	unknown		Homo sapiens
ELMI000424	LIG	LIG_SH2_STAT5	GHR_HUMAN	P10912	P10912 Q9HCX2	566	569	9121492	mutation analysis	unknown		Homo sapiens
ELMI000423	LIG	LIG_SH2_STAT5	GHR_HUMAN	P10912	P10912 Q9HCX2	627	630	9121492	mutation analysis	unknown		Homo sapiens
ELMI000429	LIG	LIG_SH2_STAT5	IL2RB_HUMAN	P14784	P14784 B2R765	418	421			unknown		Homo sapiens
ELMI000427	LIG	LIG_SH2_STAT5	IL3RB_HUMAN	P32927	P32927 Q5JZI1 Q6ICE0	628	631	10362354	mutation analysis	unknown		Homo sapiens
ELMI000428	LIG	LIG_SH2_STAT5	IL3RB_HUMAN	P32927	P32927 Q5JZI1 Q6ICE0	766	769	9257712	mutation analysis	unknown		Homo sapiens
ELMI000430	LIG	LIG_SH2_STAT5	IL7RA_HUMAN	P16871	P16871 B2RCS6 B4DVT1 Q05CU8 Q6NSP4 Q6NWM0 Q6NWM1 Q6NWM2 Q6NWM3 Q6SV45 Q9UPC1	449	452			unknown		Homo sapiens
ELMI000431	LIG	LIG_SH2_STAT5	IL9R_HUMAN	Q01113	Q01113 Q14634 Q8WWU1 Q96TF0	407	410			unknown		Homo sapiens
ELMI002130	LIG	LIG_SH2_STAT5	INSR_HUMAN	P06213	P06213 Q17RW0 Q59H98 Q9UCB7 Q9UCB8 Q9UCB9	1361	1364	7983060	coimmunoprecipitation; mutation analysis	true positive		Homo sapiens
ELMI002201	LIG	LIG_SH2_STAT5	LAT_HUMAN	O43561-2	O43561 O43919	132	135	11368773 10811803	coimmunoprecipitation; far western blotting; gst pull down; mutation analysis	true positive		Homo sapiens
ELMI001110	LIG	LIG_SH2_STAT5	PGFRB_HUMAN	P09619	P09619 Q8N5L4	751	754			unknown		Homo sapiens
ELMI000426	LIG	LIG_SH2_STAT5	PRLR_HUMAN	P16471	P16471 B2R882 Q16354 Q8TD75 Q8TD78 Q96P35 Q96P36 Q9BX87 Q9UHJ5	342	345	7537382	mutation analysis	unknown		Homo sapiens
ELMI000420	LIG	LIG_SH2_STAT6	IL4RA_HUMAN	P24394	P24394 B9EKU8 Q96P01 Q9H181 Q9H182 Q9H183 Q9H184 Q9H185 Q9H186 Q9H187 Q9H188	602	606	9712048	mutation analysis	unknown		Homo sapiens
ELMI000176	LIG	LIG_SH3_1	BTK_HUMAN	Q06187	Q06187 Q32ML5	186	192	11707259	alanine scanning	true positive		Homo sapiens
ELMI000177	LIG	LIG_SH3_1	BTK_HUMAN	Q06187	Q06187 Q32ML5	200	206	11707259	alanine scanning	true positive		Homo sapiens
ELMI000172	LIG	LIG_SH3_1	P85A_HUMAN	P27986	P27986 D3DWA0 Q15747 Q4VBZ7 Q53EM6 Q8IXA2 Q8N1C5	88	94	8294442	competition binding; pull down	true positive		Homo sapiens
ELMI000151	LIG	LIG_SH3_1	RAD51_HUMAN	Q06609	Q06609 B2R8T6 Q6FHX9 Q9BV60	315	321	21653319	gst pull down; mutation analysis	true positive		Homo sapiens
ELMI000175	LIG	LIG_SH3_1	TAU_HUMAN	P10636	P10636 P18518 Q14799 Q15549 Q15550 Q15551 Q1RMF6 Q53YB1 Q5CZI7 Q5XWF0 Q6QT54 Q9UDJ3 Q9UMH0 Q9UQ96	547	553	9763511	mutation analysis	true positive		Homo sapiens
ELMI002435	LIG	LIG_SH3_2	ADA15_HUMAN	Q13444	Q13444 B3KQU5 B4DLB5 E9PN65 Q13493 Q53XQ0 Q5SR68 Q5SR69 Q6R267 Q71S61 Q71S62 Q71S63 Q71S64 Q71S65 Q71S66 Q71S67 Q71S68 Q71S69 Q96C78	767	772	19718658	mutation analysis; peptide array; solid phase assay	true positive		Homo sapiens
ELMI000178	LIG	LIG_SH3_2	DYN1_HUMAN	Q05193	Q05193 A6NLM6 Q5SYX0 Q5SYX2 Q6P3T6 Q86VD2	833	838	9148966	mutation analysis	true positive		Homo sapiens
ELMI002131	LIG	LIG_SH3_2	DYN2_HUMAN	P50570	P50570 Q5I0Y0 Q7Z5S3 Q9UPH4	829	834	15483625	competition binding; gst pull down; nuclear magnetic resonance; surface plasmon resonance	true positive		Homo sapiens
ELMI002195	LIG	LIG_SH3_2	FAK1_HUMAN	Q05397	Q05397 Q14291 Q9UD85	712	717	8662921	coimmunoprecipitation; colocalization; far western blotting; mutation analysis	true positive		Homo sapiens
ELMI000182	LIG	LIG_SH3_2	FAK1_MOUSE	P34152	P34152 O08578 Q5DTH7 Q8C513 Q8CFH7 Q8CHM2 Q8K2S0 Q9DAW3	750	755	7479864 8662921	gst pull down; mutation analysis; two hybrid	true positive		Mus musculus
ELMI002132	LIG	LIG_SH3_2	MYC_HUMAN	P01106	P01106 A8WFE7 P01107 Q14026	60	65	15992821	nuclear magnetic resonance; two hybrid	true positive	1MV0	Homo sapiens
ELMI000180	LIG	LIG_SH3_2	NCF1_HUMAN	P14598	P14598 A6NEH2 A8K7S9 O43842 Q2PP07 Q53FR5 Q9BU90 Q9BXI7 Q9BXI8 Q9UDV9 Q9UMU2	363	368	15657040 9121467	gst pull down; x-ray crystallography	true positive	1W70	Homo sapiens
ELMI000194	LIG	LIG_SH3_2	NEF_HV1BR	P03406	P03406	72	77	8681387 7859737	alanine scanning; western blot; x-ray crystallography	true positive	1EFN	Human immunodeficiency virus type 1 (BRU ISOLATE)
ELMI000173	LIG	LIG_SH3_2	P85A_HUMAN	P27986	P27986 D3DWA0 Q15747 Q4VBZ7 Q53EM6 Q8IXA2 Q8N1C5	305	310	8294442	competition binding; pull down	true positive		Homo sapiens
ELMI000174	LIG	LIG_SH3_2	P85A_HUMAN	P27986	P27986 D3DWA0 Q15747 Q4VBZ7 Q53EM6 Q8IXA2 Q8N1C5	308	313	8294442	pull down	true positive		Homo sapiens
ELMI002173	LIG	LIG_SH3_2	PAK1_HUMAN	Q13153	Q13153 O75561 Q13567 Q32M53 Q32M54 Q86W79	13	18	8798379	gst pull down; mutation analysis; two hybrid	true positive		Homo sapiens
ELMI000179	LIG	LIG_SH3_2	PAK1_RAT	P35465	P35465 Q62934	13	18	10805734	gst pull down	true positive		Rattus norvegicus
ELMI000181	LIG	LIG_SH3_2	PEX14_YEAST	P53112	P53112 D6VTZ8	87	92	10087260 12453410	mutation analysis; two hybrid; x-ray crystallography	true positive	1N5Z	Saccharomyces cerevisiae
ELMI001755	LIG	LIG_SH3_2	POLG_HCVJA	P26662	P26662 P89966 Q81755	2323	2328	19656877 16530520	coimmunoprecipitation; confocal microscopy; gst pull down; mutation analysis; sequence based prediction; two hybrid	true positive		Hepatitis C virus (isolate Japanese)
ELMI000185	LIG	LIG_SH3_2	PTN22_MOUSE	P29352	P29352 Q7TMP9	614	619	11685249 9582365	mutation analysis; nuclear magnetic resonance	true positive	1JEG	Mus musculus
ELMI001098	LIG	LIG_SH3_2	RPGF1_HUMAN	Q13905	Q13905 Q5JUE4	284	289	7735837	x-ray crystallography	true positive	1CKA	Homo sapiens
ELMI000183	LIG	LIG_SH3_2	SOS1_HUMAN	Q07889	Q07889 A8K2G3	1151	1156	23334917 8479541	coimmunoprecipitation; competition binding; isothermal titration calorimetry; pull down	true positive		Homo sapiens
ELMI000184	LIG	LIG_SH3_2	SOS1_HUMAN	Q07889	Q07889 A8K2G3	1152	1157	8479541	coimmunoprecipitation; pull down	true positive		Homo sapiens
ELMI002584	LIG	LIG_SH3_2	SYNJ2_RAT	O55207	O55207 Q91ZD8 Q91ZD9	1120	1125	11498538	affinity chromatography technology; far western blotting; mutation analysis; two hybrid	true positive		Rattus norvegicus
ELMI002443	LIG	LIG_SH3_3	BIN1_HUMAN	O00499-6	O00499 O00297 O00545 O43867 O60552 O60553 O60554 O60555 O75514 O75515 O75516 O75517 O75518 Q659B7 Q92944 Q99688	308	314	15992821	classical fluorescence spectroscopy; competition binding; mutation analysis; nuclear magnetic resonance; two hybrid	true positive		Homo sapiens
ELMI002165	LIG	LIG_SH3_3	CD2_HUMAN	P06729	P06729 Q96TE5	294	300	12426371	competition binding; nuclear magnetic resonance	true positive		Homo sapiens
ELMI000201	LIG	LIG_SH3_3	CY24A_TURTR	Q9N2H0	Q9N2H0	149	155	9121467	gst pull down	true positive		Tursiops truncatus
ELMI000202	LIG	LIG_SH3_3	CY24A_TURTR	Q9N2H0	Q9N2H0	153	159	9121467	gst pull down	true positive		Tursiops truncatus
ELMI000200	LIG	LIG_SH3_3	CY24A_TURTR	Q9N2H0	Q9N2H0	154	160	9121467	gst pull down	true positive		Tursiops truncatus
ELMI002281	LIG	LIG_SH3_3	DAG1_HUMAN	Q14118	Q14118 A8K6M7 Q969J9	888	894	10903901	solid phase assay; surface plasmon resonance	true positive		Homo sapiens
ELMI000204	LIG	LIG_SH3_3	LAS17_YEAST	Q12446	Q12446 D6W2N7	216	222	10648568	gst pull down; two hybrid	true positive		Saccharomyces cerevisiae
ELMI001753	LIG	LIG_SH3_3	NS1_I72A2	P03495	P03495 Q1K9D5	161	167	17881440	coimmunoprecipitation; gst pull down; mutation analysis; western blot	true positive		Influenza A virus (A/Udorn/307/1972(H3N2))
ELMI002289	LIG	LIG_SH3_3	ORF3_HEVBU	P69616	P69616 P29325	93	99	11518702	gst pull down; mutation analysis; two hybrid	true positive		Hepatitis E virus (strain Burma)
ELMI001754	LIG	LIG_SH3_3	ORF3_HEVBU	P69616	P69616 P29325	102	108	11518702	gst pull down; mutation analysis; two hybrid	true positive		Hepatitis E virus (strain Burma)
ELMI000199	LIG	LIG_SH3_3	P73_HUMAN	O15350	O15350 B7Z9C1 O15351 Q17RN8 Q5TBV5 Q5TBV6 Q8NHW9 Q8TDY5 Q8TDY6 Q9NTK8	407	413	10391251	gst pull down	true positive		Homo sapiens
ELMI001115	LIG	LIG_SH3_3	SOS1_MOUSE	Q62245	Q62245 Q62244	1135	1141	9135122	nuclear magnetic resonance	true positive	2GBQ	Mus musculus
ELMI002590	LIG	LIG_SH3_3	TAU_HUMAN	P10636-8	P10636 P18518 Q14799 Q15549 Q15550 Q15551 Q1RMF6 Q53YB1 Q5CZI7 Q5XWF0 Q6QT54 Q9UDJ3 Q9UMH0 Q9UQ96	213	219	18467332	gst pull down; mutation analysis	true positive		Homo sapiens
ELMI002290	LIG	LIG_SH3_3	TIP_SHV24	P25049	P25049	132	138	11040125	mutation analysis	true positive		Herpesvirus saimiri (strain 484-77)
ELMI001756	LIG	LIG_SH3_3	TIP_SHV24	P25049	P25049	135	141	11040125	mutation analysis	true positive		Herpesvirus saimiri (strain 484-77)
ELMI000205	LIG	LIG_SH3_3	WASF1_MOUSE	Q8R5H6	Q8R5H6 Q91W51 Q9ERQ9	319	325	10970852	gst pull down	true positive		Mus musculus
ELMI000198	LIG	LIG_SH3_4	HCK_HUMAN	P08631	P08631 B4DQB6 E1P5M2 Q29RX1 Q2VPE2 Q504R5 Q5T7K1 Q5T7K2 Q96CC0 Q9H5Y5 Q9NUA4 Q9UMJ5	248	255			true positive		Homo sapiens
ELMI000197	LIG	LIG_SH3_4	SRC_HUMAN	P12931	P12931 E1P5V4 Q76P87 Q86VB9 Q9H5A8	252	259			true positive		Homo sapiens
ELMI000206	LIG	LIG_SH3_5	ABI1_HUMAN	Q8IZP0	Q8IZP0 A9Z1Y6 O15147 O76049 O95060 Q5T2R3 Q5T2R4 Q5T2R6 Q5T2R7 Q5W070 Q5W072 Q8TB63 Q96S81 Q9NXZ9 Q9NYB8	417	421	10508163	gst pull down	true positive		Homo sapiens
ELMI002133	LIG	LIG_SH3_5	CD3E_HUMAN	P07766	P07766 A8K997	184	188	17617578	coimmunoprecipitation; display technology; gst pull down; mutation analysis	true positive		Homo sapiens
ELMI000207	LIG	LIG_SH3_5	US6NL_HUMAN	Q92738	Q92738 A8KA79 Q15400 Q5VV10 Q7L0K9	725	729	10508163	gst pull down	true positive		Homo sapiens
ELMI000271	LIG	LIG_Sin3_1	MAD1_HUMAN	Q05195	Q05195 B2R6V8 D6W5G2 Q6FI41	9	19	15235594 11101889	mutation analysis; nuclear magnetic resonance	true positive	1S5Q	Homo sapiens
ELMI000274	LIG	LIG_Sin3_1	MAD4_HUMAN	Q14582	Q14582 A2A335 Q5TZX4	6	16	11106735 14705930 10551834	mutation analysis; nuclear magnetic resonance	true positive	1G1E 1PD7	Homo sapiens
ELMI000273	LIG	LIG_Sin3_1	MNT_HUMAN	Q99583	Q99583 A8K6D1 D3DTI7 Q1ED38	3	13	9000049	mutation analysis	true positive		Homo sapiens
ELMI000272	LIG	LIG_Sin3_1	MXI1_HUMAN	P50539	P50539 B1ANN7 D3DR25 D3DRA9 Q15887 Q6FHW2	9	19	10918583	mutation analysis	true positive		Homo sapiens
ELMI000638	LIG	LIG_Sin3_2	KLF10_HUMAN	Q13118	Q13118 B2R794 Q503B2	39	48	11438660	gst pull down	true positive		Homo sapiens
ELMI000639	LIG	LIG_Sin3_2	KLF11_HUMAN	O14901	O14901 Q9EPF4	45	54	11438660	gst pull down	true positive		Homo sapiens
ELMI000640	LIG	LIG_Sin3_2	KLF13_HUMAN	Q9Y2Y9	Q9Y2Y9 Q9Y356	9	18	11477107	mutation analysis	true positive		Homo sapiens
ELMI000636	LIG	LIG_Sin3_3	TGIF1_HUMAN	Q15583	Q15583 Q6ICR0 Q8N5X9 Q9NRS0	379	386	11571228	two hybrid	true positive		Homo sapiens
ELMI000637	LIG	LIG_Sin3_3	UME6_YEAST	P39001	P39001 D6VSI8	523	530	11238941	mutation analysis	true positive		Saccharomyces cerevisiae
ELMI002205	LIG	LIG_SPRY_1	PAWR_HUMAN	Q96IZ0	Q96IZ0 O75796 Q6FHY9 Q8N700	68	73	20561531	x-ray crystallography	true positive	2JK9 2V24 3EMW	Homo sapiens
ELMI002204	LIG	LIG_SPRY_1	VASA1_DROME	P09052	P09052 Q24582 Q8SXU8 Q9V3Q8	184	189	20561531	x-ray crystallography	true positive	2IHS 3F2O	Drosophila melanogaster
ELMI002629	LIG	LIG_SUFU_1	CI_DROME	P19538	P19538 O18525 Q8T6T1 Q9V4A8	255	262	24217340	isothermal titration calorimetry; mutation analysis	true positive		Drosophila melanogaster
ELMI002625	LIG	LIG_SUFU_1	GLI1_HUMAN	P08151	P08151 D0EUY3 E9PQQ9 Q8TDN9	120	127	24311597 12426310 24217340	alanine scanning; anti tag coimmunoprecipitation; coimmunoprecipitation; his pull down; isothermal titration calorimetry; microscale thermophoresis; mutation analysis; western blot; x-ray crystallography	true positive	4BLB 4KMD	Homo sapiens
ELMI002628	LIG	LIG_SUFU_1	GLI2_MOUSE	Q0VGT2	Q0VGT2 E9PYJ4	268	275	24217340	anti tag coimmunoprecipitation; mutation analysis	true positive		Mus musculus
ELMI002627	LIG	LIG_SUFU_1	GLI3_HUMAN	P10071	P10071 A4D1W1 O75219 Q17RW4 Q75MT0 Q75MU9 Q9UDT5 Q9UJ39	333	340	24311597	x-ray crystallography	true positive	4BLD	Homo sapiens
ELMI002626	LIG	LIG_SUFU_1	GLIS3_MOUSE	Q6XP49-2	Q6XP49 Q8BI60	348	355	21543335	coimmunoprecipitation; mutation analysis; two hybrid	true positive		Mus musculus
ELMI002801	LIG	LIG_SUMO_SIM_anti_2	CBX4_HUMAN	O00257	O00257 Q6TPI8 Q96C04	461	468	20176810	gst pull down; mutation analysis	true positive		Homo sapiens
ELMI002814	LIG	LIG_SUMO_SIM_anti_2	CR025_HUMAN	Q96B23	Q96B23 A8K123 A8KAB6 Q5XG78 Q6N058 Q86TB5 Q8TCQ5	327	335	16524884	two hybrid	true positive		Homo sapiens
ELMI002802	LIG	LIG_SUMO_SIM_anti_2	DAXX_HUMAN	Q9UER7	Q9UER7 O14747 O15141 O15208 Q5STK9 Q9BWI3	732	740	17081986 21474068	gst pull down; mutation analysis; mutation disrupting interaction; nuclear magnetic resonance; western blot	true positive	2KQS	Homo sapiens
ELMI002803	LIG	LIG_SUMO_SIM_anti_2	FIR1_YEAST	P40020	P40020 D3DLT1	758	767	15590687	two hybrid	true positive		Saccharomyces cerevisiae S288c
ELMI002804	LIG	LIG_SUMO_SIM_anti_2	HIPK2_HUMAN	Q9H2X6	Q9H2X6 Q75MR7 Q8WWI4 Q9H2Y1	884	889	12565818 21192925	coimmunoprecipitation; gst pull down; mutation analysis	true positive		Homo sapiens
ELMI002807	LIG	LIG_SUMO_SIM_anti_2	PML_HUMAN	P29590	P29590 P29591 P29592 P29593 Q00755 Q15959 Q59FP9 Q8WUA0 Q96S41 Q9BPW2 Q9BWP7 Q9BZX6 Q9BZX7 Q9BZX8 Q9BZX9 Q9BZY0 Q9BZY2 Q9BZY3	554	565	17081985	coimmunoprecipitation; mutation analysis; western blot	true positive		Homo sapiens
ELMI002805	LIG	LIG_SUMO_SIM_anti_2	Q99AM3_HHV8	Q99AM3	Q99AM3	472	478	19553342	alanine scanning; gst pull down	false positive		Human herpesvirus 8
ELMI002817	LIG	LIG_SUMO_SIM_anti_2	RBP2_HUMAN	P49792	P49792 Q13074 Q15280 Q53TE2 Q59FH7	2629	2637	15388847 15931224 16524884	gst pull down; mutation analysis; two hybrid; x-ray crystallography	true positive	1Z5S	Homo sapiens
ELMI002809	LIG	LIG_SUMO_SIM_anti_2	RNF4_HUMAN	P78317	P78317 B2R6D6 Q49AR8	34	41	18408734	mutation analysis	true positive		Homo sapiens
ELMI002810	LIG	LIG_SUMO_SIM_anti_2	RNF4_HUMAN	P78317	P78317 B2R6D6 Q49AR8	66	72	18408734	mutation analysis	true positive		Homo sapiens
ELMI002806	LIG	LIG_SUMO_SIM_anti_2	SAE2_HUMAN	Q9UBT2	Q9UBT2 O95605 Q59H87 Q6IBP6 Q9NTJ1 Q9UED2	586	596	15388847 10961991	nuclear magnetic resonance; two hybrid	true positive		Homo sapiens
ELMI002811	LIG	LIG_SUMO_SIM_anti_2	SP100_HUMAN	P23497	P23497 E9PH61 O75450 Q13343 Q8TE34 Q96F70 Q96T24 Q96T95 Q9NP33 Q9UE32	322	332	16524884 18691969	gst pull down; mutation analysis; surface plasmon resonance; two hybrid	true positive		Homo sapiens
ELMI002816	LIG	LIG_SUMO_SIM_anti_2	TDG_HUMAN	Q13569	Q13569 Q8IUZ6 Q8IZM3	133	138	17060459	alanine scanning; gst pull down	false positive		Homo sapiens
ELMI002808	LIG	LIG_SUMO_SIM_anti_2	ULS1_YEAST	Q08562	Q08562 D6W2P7	370	380	15590687	two hybrid	true positive		Saccharomyces cerevisiae S288c
ELMI002815	LIG	LIG_SUMO_SIM_anti_2	ZCH12_HUMAN	Q6PEW1	Q6PEW1 B3KV48 Q6PID5 Q8N1C1	275	282	19416967	gst pull down; mutation analysis	true positive		Homo sapiens
ELMI002812	LIG	LIG_SUMO_SIM_anti_2	ZCHC7_HUMAN	Q8N3Z6	Q8N3Z6 B2RCI4 D3DRQ0 Q5T0Q8 Q5T0Q9 Q5T0R0 Q8N2M1 Q8N4J2 Q8TBK8 Q9H648 Q9P0F0	151	156	16524884	two hybrid	true positive		Homo sapiens
ELMI002813	LIG	LIG_SUMO_SIM_anti_2	ZN451_HUMAN	Q9Y4E5	Q9Y4E5 Q5VVE9 Q5VVF1 Q86YE4 Q8N380 Q8TD15 Q9C0G1 Q9NQM1	44	55	18656483	gst pull down; mutation analysis	true positive		Homo sapiens
ELMI002768	LIG	LIG_SUMO_SIM_par_1	CBX4_HUMAN	O00257	O00257 Q6TPI8 Q96C04	461	468	20176810	gst pull down; mutation analysis	true positive		Homo sapiens
ELMI002794	LIG	LIG_SUMO_SIM_par_1	DAXX_HUMAN	Q9UER7	Q9UER7 O14747 O15141 O15208 Q5STK9 Q9BWI3	732	740	17081986 21474068	gst pull down; mutation analysis; mutation disrupting interaction; nuclear magnetic resonance; western blot	true positive	2KQS	Homo sapiens
ELMI002780	LIG	LIG_SUMO_SIM_par_1	EXOS9_HUMAN	Q06265	Q06265 Q12883 Q4W5P5 Q86Y41 Q86Y48	393	403	10961991	alanine scanning	true positive		Homo sapiens
ELMI002775	LIG	LIG_SUMO_SIM_par_1	FIR1_YEAST	P40020	P40020 D3DLT1	758	767	15590687	two hybrid	true positive		Saccharomyces cerevisiae S288c
ELMI002783	LIG	LIG_SUMO_SIM_par_1	KLF4_MOUSE	Q60793	Q60793 P70421 Q3U2D6 Q3URS6 Q78K30 Q9R255	99	104	20584900	his pull down; mutation analysis	true positive		Mus musculus
ELMI002786	LIG	LIG_SUMO_SIM_par_1	MCAF1_HUMAN	Q6VMQ6	Q6VMQ6 Q4G0T9 Q6P3T3 Q86XW5 Q9NVJ9 Q9NWC2 Q9Y4X8	965	970	16524884 18842587	nuclear magnetic resonance; two hybrid	true positive		Homo sapiens
ELMI002782	LIG	LIG_SUMO_SIM_par_1	MTA1_HUMAN	Q13330	Q13330 A5PLK4 Q86SW2 Q8NFI8 Q96GI8	709	715	21965678	alanine scanning; gst pull down	true positive		Homo sapiens
ELMI002770	LIG	LIG_SUMO_SIM_par_1	PIAS1_HUMAN	O75925	O75925 B2RB67 Q147X4 Q99751 Q9UN02	458	463	16524884	gst pull down; two hybrid	true positive		Homo sapiens
ELMI002771	LIG	LIG_SUMO_SIM_par_1	PIAS2_HUMAN	O75928	O75928 O75927 Q96BT5 Q96KE3	468	473	15388847 16524884 16204249	alanine scanning; isothermal titration calorimetry; mutation analysis; nuclear magnetic resonance	true positive	2ASQ	Homo sapiens
ELMI002800	LIG	LIG_SUMO_SIM_par_1	PIAS3_HUMAN	Q9Y6X2	Q9Y6X2 Q9UFI3	446	451	16524884	gst pull down; two hybrid	true positive		Homo sapiens
ELMI002788	LIG	LIG_SUMO_SIM_par_1	PIAS4_HUMAN	Q8N2W9	Q8N2W9 O75926 Q96G19 Q9UN16	464	469	21199872 16524884	coimmunoprecipitation; mutation analysis; two hybrid	true positive		Homo sapiens
ELMI002773	LIG	LIG_SUMO_SIM_par_1	PML_HUMAN	P29590	P29590 P29591 P29592 P29593 Q00755 Q15959 Q59FP9 Q8WUA0 Q96S41 Q9BPW2 Q9BWP7 Q9BZX6 Q9BZX7 Q9BZX8 Q9BZX9 Q9BZY0 Q9BZY2 Q9BZY3	555	566	25497731 17081985	coimmunoprecipitation; mutation analysis; nuclear magnetic resonance; western blot	true positive	4WJN 4WJO	Homo sapiens
ELMI002791	LIG	LIG_SUMO_SIM_par_1	Q99AM3_HHV8	Q99AM3	Q99AM3	475	481	19553342	alanine scanning; gst pull down	false positive		Human herpesvirus 8
ELMI002776	LIG	LIG_SUMO_SIM_par_1	RBP2_HUMAN	P49792	P49792 Q13074 Q15280 Q53TE2 Q59FH7	2631	2637	15388847 15931224 16524884	gst pull down; mutation analysis; two hybrid; x-ray crystallography	true positive	1Z5S	Homo sapiens
ELMI002769	LIG	LIG_SUMO_SIM_par_1	RFP1_SCHPO	O13826	O13826	13	18	17762865 17762864	gst pull down; mutation analysis; two hybrid	true positive		Schizosaccharomyces pombe 972h-
ELMI002798	LIG	LIG_SUMO_SIM_par_1	RFP2_SCHPO	Q9UT72	Q9UT72	18	25	17762865 17762864	gst pull down; mutation analysis; two hybrid	true positive		Schizosaccharomyces pombe 972h-
ELMI002799	LIG	LIG_SUMO_SIM_par_1	RFP2_SCHPO	Q9UT72	Q9UT72	37	42	17762865 17762864	gst pull down; mutation analysis; two hybrid	true positive		Schizosaccharomyces pombe 972h-
ELMI002779	LIG	LIG_SUMO_SIM_par_1	RNF4_HUMAN	P78317	P78317 B2R6D6 Q49AR8	45	50	18408734	mutation analysis	true positive		Homo sapiens
ELMI002777	LIG	LIG_SUMO_SIM_par_1	RNF4_HUMAN	P78317	P78317 B2R6D6 Q49AR8	57	62	18408734	mutation analysis	true positive		Homo sapiens
ELMI002778	LIG	LIG_SUMO_SIM_par_1	RNF4_HUMAN	P78317	P78317 B2R6D6 Q49AR8	66	72	18408734	mutation analysis	true positive		Homo sapiens
ELMI002793	LIG	LIG_SUMO_SIM_par_1	SAE2_HUMAN	Q9UBT2	Q9UBT2 O95605 Q59H87 Q6IBP6 Q9NTJ1 Q9UED2	586	598	15388847 10961991	nuclear magnetic resonance; two hybrid	true positive		Homo sapiens
ELMI002774	LIG	LIG_SUMO_SIM_par_1	SAP1_YEAST	P39955	P39955 D3DLU8	231	237	15590687	two hybrid	true positive		Saccharomyces cerevisiae S288c
ELMI002787	LIG	LIG_SUMO_SIM_par_1	SETX_HUMAN	Q7Z333	Q7Z333 A2A396 B2RPB2 B5ME16 C9JQ10 O75120 Q3KQX4 Q5JUJ1 Q68DW5 Q6AZD7 Q7Z3J6 Q8WX33 Q9H9D1 Q9NVP9	1012	1025	16524884	mutation analysis; two hybrid	true positive		Homo sapiens
ELMI002772	LIG	LIG_SUMO_SIM_par_1	SP100_HUMAN	P23497	P23497 E9PH61 O75450 Q13343 Q8TE34 Q96F70 Q96T24 Q96T95 Q9NP33 Q9UE32	322	332	16524884 18691969	gst pull down; mutation analysis; surface plasmon resonance; two hybrid	true positive		Homo sapiens
ELMI002792	LIG	LIG_SUMO_SIM_par_1	TOPRS_HUMAN	Q9NS56	Q9NS56 O43273 Q6P987 Q9NS55 Q9UNR9	906	915	16524884	mutation analysis; two hybrid	false positive		Homo sapiens
ELMI002795	LIG	LIG_SUMO_SIM_par_1	UBP25_HUMAN	Q9UHP3	Q9UHP3 C0LSZ0 Q6DHZ9 Q9H9W1	90	95	18538659	his pull down; mutation analysis	true positive		Homo sapiens
ELMI002781	LIG	LIG_SUMO_SIM_par_1	ULS1_YEAST	Q08562	Q08562 D6W2P7	370	380	15590687	two hybrid	true positive		Saccharomyces cerevisiae S288c
ELMI002784	LIG	LIG_SUMO_SIM_par_1	ZCH12_HUMAN	Q6PEW1	Q6PEW1 B3KV48 Q6PID5 Q8N1C1	262	269	19416967	gst pull down; mutation analysis	true positive		Homo sapiens
ELMI002785	LIG	LIG_SUMO_SIM_par_1	ZCH12_HUMAN	Q6PEW1	Q6PEW1 B3KV48 Q6PID5 Q8N1C1	276	282	19416967	gst pull down; mutation analysis	true positive		Homo sapiens
ELMI002789	LIG	LIG_SUMO_SIM_par_1	ZCHC7_HUMAN	Q8N3Z6	Q8N3Z6 B2RCI4 D3DRQ0 Q5T0Q8 Q5T0Q9 Q5T0R0 Q8N2M1 Q8N4J2 Q8TBK8 Q9H648 Q9P0F0	73	81	16524884	two hybrid	true positive		Homo sapiens
ELMI002790	LIG	LIG_SUMO_SIM_par_1	ZCHC7_HUMAN	Q8N3Z6	Q8N3Z6 B2RCI4 D3DRQ0 Q5T0Q8 Q5T0Q9 Q5T0R0 Q8N2M1 Q8N4J2 Q8TBK8 Q9H648 Q9P0F0	153	166	16524884	two hybrid	true positive		Homo sapiens
ELMI002797	LIG	LIG_SUMO_SIM_par_1	ZHX1_HUMAN	Q9UKY1	Q9UKY1 Q8IWD8	536	549	16524884	two hybrid	true positive		Homo sapiens
ELMI002796	LIG	LIG_SUMO_SIM_par_1	ZMYM5_HUMAN	Q9UJ78	Q9UJ78 B2R6V1 Q5T6E1 Q5T6E2 Q5T6E4 Q96IY6 Q9NZY5 Q9UBW0 Q9UJ77	115	124	16524884	two hybrid	true positive		Homo sapiens
ELMI001285	LIG	LIG_SxIP_EBH_1	APC_HUMAN	P25054	P25054 D3DT03 Q15162 Q15163 Q93042	2801	2811	15616574	classical fluorescence spectroscopy; gst pull down; isothermal titration calorimetry; mutation analysis; nuclear magnetic resonance	true positive		Homo sapiens
ELMI001287	LIG	LIG_SxIP_EBH_1	CLAP2_HUMAN	O75122	O75122 Q7L8F6 Q8N6R6 Q9BQT3 Q9BQT4 Q9H7A3 Q9NSZ2	492	502	19632184	classical fluorescence spectroscopy; gst pull down; mutation analysis	true positive		Homo sapiens
ELMI001288	LIG	LIG_SxIP_EBH_1	CLAP2_HUMAN	O75122	O75122 Q7L8F6 Q8N6R6 Q9BQT3 Q9BQT4 Q9H7A3 Q9NSZ2	515	525	19632184	classical fluorescence spectroscopy; gst pull down; mutation analysis	true positive		Homo sapiens
ELMI001286	LIG	LIG_SxIP_EBH_1	DYST_HUMAN	Q03001	Q03001 B7Z3H1 O94833 Q12825 Q13266 Q13267 Q13775 Q5TBT0 Q5TBT2 Q5TF23 Q8N1T8 Q8N8J3 Q8WXK8 Q8WXK9 Q96AK9 Q96DQ5 Q96J76 Q96QT5 Q9H555 Q9UGD7 Q9UGD8 Q9UN10	7545	7558	19632184	classical fluorescence spectroscopy; gst pull down; isothermal titration calorimetry; mutation analysis; x-ray crystallography	true positive	3GJO	Homo sapiens
ELMI001290	LIG	LIG_SxIP_EBH_1	KIF2C_HUMAN	Q99661	Q99661 B3ITR9 Q5JR88 Q6ICU1 Q96C18 Q96HB8 Q9BWV8	93	104	19632184	classical fluorescence spectroscopy; gst pull down; mutation analysis	true positive		Homo sapiens
ELMI001292	LIG	LIG_SxIP_EBH_1	MELPH_MOUSE	Q91V27	Q91V27 Q3UFV7 Q99N53	493	506		sequence based prediction	true positive		Mus musculus
ELMI001293	LIG	LIG_SxIP_EBH_1	PSRC1_HUMAN	Q6PGN9	Q6PGN9 Q5T2Z3 Q6ZTI8 Q71MG3 Q9BV77	276	289		sequence based prediction	true positive		Homo sapiens
ELMI001291	LIG	LIG_SxIP_EBH_1	SRCN1_HUMAN	Q9C0H9	Q9C0H9 Q75T46 Q8N4W8	1032	1046		sequence based prediction	true positive		Homo sapiens
ELMI001289	LIG	LIG_SxIP_EBH_1	STIM1_HUMAN	Q13586	Q13586 Q8N382	637	651	19632184	classical fluorescence spectroscopy; gst pull down; mutation analysis	true positive		Homo sapiens
ELMI000043	LIG	LIG_TPR	H90A1_DANRE	Q90474	Q90474 Q5RG13 Q6DI33	722	725	18182494	mutation analysis; sequence based prediction	true positive		Danio rerio
ELMI001097	LIG	LIG_TPR	HS71L_HUMAN	P34931	P34931 A6NNB0 B0UXW8 O75634 Q2HXR3 Q8NE72 Q96QC9 Q9UQM1	638	641	10786835	x-ray crystallography	true positive	1ELW	Homo sapiens
ELMI000041	LIG	LIG_TPR	HS90A_HUMAN	P07900	P07900 A8K500 B3KPJ9 Q2PP14 Q5CAQ6 Q5CAQ7 Q9BVQ5	729	732	11877417 16531226 10786835 10567422	alanine scanning; mutation analysis; nuclear magnetic resonance; x-ray crystallography	true positive	1ELR 2BUG	Homo sapiens
ELMI000042	LIG	LIG_TPR	HS90A_MOUSE	P07901	P07901	730	733		sequence based prediction	true positive		Mus musculus
ELMI000040	LIG	LIG_TPR	HSP72_DROME	Q8INI8	Q8INI8 P02824 Q95NK0 Q95W08 Q9BIS1 Q9BIS3 Q9BIS4 Q9I7J6	638	641		sequence based prediction	true positive		Drosophila melanogaster
ELMI000038	LIG	LIG_TPR	HSP72_HUMAN	P54652	P54652 Q15508 Q53XM3 Q9UE78	636	639	11877417	alanine scanning; competition binding; sequence based prediction; surface plasmon resonance	true positive		Homo sapiens
ELMI000036	LIG	LIG_TPR	HSP72_MOUSE	P17156	P17156 Q99KD7	630	633	11877417 10593983	alanine scanning; mutation analysis	true positive		Mus musculus
ELMI000037	LIG	LIG_TPR	HSP72_RAT	P14659	P14659 Q66HL1	630	633	10786835	sequence based prediction; structure based prediction	true positive		Rattus norvegicus
ELMI000039	LIG	LIG_TPR	HSP76_PIG	Q04967	Q04967	640	643		sequence based prediction	true positive		Sus scrofa
ELMI000048	LIG	LIG_TRAF2_1	CD27_HUMAN	P26842	P26842 B2RDZ0	246	249	958283	mutation analysis	true positive		Homo sapiens
ELMI000056	LIG	LIG_TRAF2_1	TNR14_HUMAN	Q92956	Q92956 B9DI89 Q6IB95 Q8WXR1 Q96J31 Q9UM65	175	178		colocalization	false positive		Homo sapiens
ELMI000057	LIG	LIG_TRAF2_1	TNR14_HUMAN	Q92956	Q92956 B9DI89 Q6IB95 Q8WXR1 Q96J31 Q9UM65	268	271	10518213	sequence based prediction	true positive		Homo sapiens
ELMI000058	LIG	LIG_TRAF2_1	TNR1B_HUMAN	P20333	P20333 B1AJZ3 Q16042 Q6YI29 Q9UIH1	129	132		colocalization	false positive		Homo sapiens
ELMI000059	LIG	LIG_TRAF2_1	TNR1B_HUMAN	P20333	P20333 B1AJZ3 Q16042 Q6YI29 Q9UIH1	424	427	10206649 10518213	sequence based prediction; x-ray crystallography	true positive	1CA9	Homo sapiens
ELMI000047	LIG	LIG_TRAF2_1	TNR3_HUMAN	P36941	P36941 D3DUR2	402	405	14517219 8069916	mutation analysis; x-ray crystallography	true positive	1RF3	Homo sapiens
ELMI000046	LIG	LIG_TRAF2_1	TNR4_HUMAN	P43489	P43489 Q13663 Q2M312 Q5T7M0	262	265	9418902 10518213	alanine scanning; x-ray crystallography	true positive	1D0A	Homo sapiens
ELMI000049	LIG	LIG_TRAF2_1	TNR5_HUMAN	P25942	P25942 E1P5S9 Q53GN5 Q5JY15 Q5U007 Q7M4Q8 Q86YK5 Q9BYU0	104	107	10411888	colocalization; x-ray crystallography	false positive	1QSC	Homo sapiens
ELMI000050	LIG	LIG_TRAF2_1	TNR5_HUMAN	P25942	P25942 E1P5S9 Q53GN5 Q5JY15 Q5U007 Q7M4Q8 Q86YK5 Q9BYU0	250	253	10518213 9718306	overlapping binding peptide; x-ray crystallography	true positive	1CZZ	Homo sapiens
ELMI000054	LIG	LIG_TRAF2_1	TNR8_HUMAN	P28908	P28908 B1AN79 Q6P4D9	561	564	8662842	mutation analysis	true positive		Homo sapiens
ELMI000055	LIG	LIG_TRAF2_1	TNR8_HUMAN	P28908	P28908 B1AN79 Q6P4D9	578	581	8662842 10518213	mutation analysis; x-ray crystallography	true positive	1D01	Homo sapiens
ELMI000044	LIG	LIG_TRAF2_1	TNR9_HUMAN	Q07011	Q07011	234	237	9418902	alanine scanning; mutation analysis	true positive		Homo sapiens
ELMI000045	LIG	LIG_TRAF2_1	TNR9_HUMAN	Q07011	Q07011	246	249	9418902	alanine scanning; mutation analysis	true positive		Homo sapiens
ELMI001758	LIG	LIG_TRAF2_1	TSTP_SHV21	P18347	P18347	60	63	10196286	coimmunoprecipitation; mutation analysis; western blot	true positive		Herpesvirus saimiri (strain 11)
ELMI001757	LIG	LIG_TRAF2_2	LMP1_EBVB9	P03230	P03230 Q777A4	204	209	10518213	mutation analysis; x-ray crystallography	true positive	1CZY	Human herpesvirus 4 (strain B95-8)
ELMI000027	LIG	LIG_TRAF6	IRAK1_HUMAN	P51617	P51617 D3DWW4 Q7Z5V4 Q96RL2	540	548	12140561	mutation analysis	true positive		Homo sapiens
ELMI000028	LIG	LIG_TRAF6	IRAK1_HUMAN	P51617	P51617 D3DWW4 Q7Z5V4 Q96RL2	583	591	12140561	mutation analysis	true positive		Homo sapiens
ELMI000029	LIG	LIG_TRAF6	IRAK1_HUMAN	P51617	P51617 D3DWW4 Q7Z5V4 Q96RL2	702	710	12140561	mutation analysis	true positive		Homo sapiens
ELMI000030	LIG	LIG_TRAF6	IRAK1_MOUSE	Q62406	Q62406 B1AUW4 Q6Y3Z5 Q6Y3Z6	537	545	12140561	sequence based prediction	true positive		Mus musculus
ELMI000031	LIG	LIG_TRAF6	IRAK1_MOUSE	Q62406	Q62406 B1AUW4 Q6Y3Z5 Q6Y3Z6	580	588	12140561	sequence based prediction	true positive		Mus musculus
ELMI000032	LIG	LIG_TRAF6	IRAK1_MOUSE	Q62406	Q62406 B1AUW4 Q6Y3Z5 Q6Y3Z6	700	708	12140561	sequence based prediction	true positive		Mus musculus
ELMI000033	LIG	LIG_TRAF6	IRAK2_HUMAN	O43187	O43187 B4DQZ6 Q08AG6 Q5K546	524	532	12140561	sequence based prediction	true positive		Homo sapiens
ELMI000034	LIG	LIG_TRAF6	IRAK2_HUMAN	O43187	O43187 B4DQZ6 Q08AG6 Q5K546	555	563	12140561	sequence based prediction	true positive		Homo sapiens
ELMI000035	LIG	LIG_TRAF6	RIPK2_HUMAN	O43353	O43353 Q6UWF0	192	200	12140561	sequence based prediction	true positive		Homo sapiens
ELMI000023	LIG	LIG_TRAF6	TNR11_HUMAN	Q9Y6Q6	Q9Y6Q6	71	79		colocalization	false positive		Homo sapiens
ELMI000024	LIG	LIG_TRAF6	TNR11_HUMAN	Q9Y6Q6	Q9Y6Q6	342	350	12140561	sequence based prediction	true positive		Homo sapiens
ELMI000025	LIG	LIG_TRAF6	TNR11_HUMAN	Q9Y6Q6	Q9Y6Q6	375	383	12140561	sequence based prediction	true positive		Homo sapiens
ELMI000026	LIG	LIG_TRAF6	TNR11_HUMAN	Q9Y6Q6	Q9Y6Q6	451	459	12140561	sequence based prediction	true positive		Homo sapiens
ELMI000018	LIG	LIG_TRAF6	TNR11_MOUSE	O35305	O35305 Q8VCT7	72	80		colocalization	false positive		Mus musculus
ELMI000019	LIG	LIG_TRAF6	TNR11_MOUSE	O35305	O35305 Q8VCT7	338	346	12140561	mutation analysis	true positive		Mus musculus
ELMI000020	LIG	LIG_TRAF6	TNR11_MOUSE	O35305	O35305 Q8VCT7	371	379	12140561	mutation analysis	true positive		Mus musculus
ELMI000022	LIG	LIG_TRAF6	TNR11_MOUSE	O35305	O35305 Q8VCT7	445	453	12140561	mutation analysis	true positive		Mus musculus
ELMI000016	LIG	LIG_TRAF6	TNR5_HUMAN	P25942	P25942 E1P5S9 Q53GN5 Q5JY15 Q5U007 Q7M4Q8 Q86YK5 Q9BYU0	231	239	10318845	mutation analysis	true positive		Homo sapiens
ELMI000017	LIG	LIG_TRAF6	TNR5_MOUSE	P27512	P27512 Q3TS33 Q3TSL2 Q3U799 Q3U7C9 Q3UBH3 Q542B1 Q8K2X6 Q99NE0 Q99NE1 Q99NE2 Q99NE3	235	243	12140561	sequence based prediction; structure based prediction	true positive		Mus musculus
ELMI001759	LIG	LIG_TRAF6	V120_HHV11	P10221	P10221	1097	1105	18682563	coimmunoprecipitation; mutation analysis; pull down	true positive		Herpes simplex virus (type 1 / strain 17)
ELMI001229	LIG	LIG_TRFH_1	DCR1B_HUMAN	Q9H816	Q9H816 Q9H9E5	504	508	18202258	coimmunoprecipitation; isothermal titration calorimetry; mutation analysis; x-ray crystallography	true positive	3BUA	Homo sapiens
ELMI001228	LIG	LIG_TRFH_1	PINX1_HUMAN	Q96BK5	Q96BK5 B2R9B1 Q548A5 Q6QWG9 Q7Z7J8 Q96QD7 Q9HBU7 Q9NWW2	289	293	18202258	isothermal titration calorimetry; mutation analysis	true positive		Homo sapiens
ELMI001227	LIG	LIG_TRFH_1	TINF2_HUMAN	Q9BSI4	Q9BSI4 Q9H904 Q9UHC2	258	262	18202258	coimmunoprecipitation; isothermal titration calorimetry; mutation analysis; x-ray crystallography	true positive	3BQO 3BU8	Homo sapiens
ELMI002183	LIG	LIG_TYR_ITAM	CD3D_HUMAN	P04234	P04234	146	163	7761456 8647168	coimmunoprecipitation; competition binding	true positive		Homo sapiens
ELMI002040	LIG	LIG_TYR_ITAM	CD3E_HUMAN	P07766	P07766 A8K997	185	202	7761456 17617578 9698567	gst pull down; mutation analysis; surface plasmon resonance; x-ray crystallography	true positive	1A81	Homo sapiens
ELMI002041	LIG	LIG_TYR_ITAM	CD3Z_HUMAN	P20963	P20963 B1AK49 Q5VX13 Q8TAX4	69	86	7761456 9295038	coimmunoprecipitation; competition binding; mutation analysis	true positive		Homo sapiens
ELMI002154	LIG	LIG_TYR_ITAM	CD79A_HUMAN	P11912	P11912 Q53FB8	185	202	10748115	nuclear magnetic resonance	true positive		Homo sapiens
ELMI002199	LIG	LIG_TYR_ITAM	CD79B_HUMAN	P40259	P40259 Q53FS2 Q9BU06	193	210	9531288	inferred by author; interologs; mutation analysis; sequence based prediction	true positive		Homo sapiens
ELMI002200	LIG	LIG_TYR_ITAM	CD79B_MOUSE	P15530	P15530 Q4FJP4	192	209	1439759 15335855 8798606	coimmunoprecipitation; gst pull down; mutation analysis; protein kinase assay; western blot	true positive		Mus musculus
ELMI002155	LIG	LIG_TYR_ITAM	FCERG_HUMAN	P30273	P30273 Q5VTW4	62	79	18818282 8810294	coimmunoprecipitation; competition binding; elisa; scintillation proximity assay; surface plasmon resonance	true positive		Homo sapiens
ELMI000382	LIG	LIG_TYR_ITIM	FCG2B_HUMAN	P31994	P31994 A6H8N3 O95649 Q53X85 Q5VXA9 Q8NIA1	290	295	7718892 9052859	coimmunoprecipitation; mutation analysis	true positive		Homo sapiens
ELMI000144	LIG	LIG_TYR_ITIM	FCGR2_MOUSE	P08101	P08101 P08102 P12316 P97917 Q60938 Q60939 Q60940 Q61170 Q61558	307	312		sequence based prediction	true positive		Mus musculus
ELMI000383	LIG	LIG_TYR_ITIM	KI3L2_HUMAN	P43630	P43630 Q13238 Q14947 Q14948 Q92684 Q95367	396	401	8986721	cross linking study	true positive		Homo sapiens
ELMI000385	LIG	LIG_TYR_ITIM	NKG2A_HUMAN	P26715	P26715	38	43			true positive		Homo sapiens
ELMI002156	LIG	LIG_TYR_ITIM	OX1R_HUMAN	O43613	O43613 A8K3A6 Q9HBV6	356	361	19661287	coimmunoprecipitation; mutation analysis; western blot	true positive		Homo sapiens
ELMI002594	LIG	LIG_TYR_ITIM	SIG12_MOUSE	Q91Y57	Q91Y57 E9QMD1	430	435	11278955	anti tag coimmunoprecipitation; mutation analysis; western blot	true positive		Mus musculus
ELMI002589	LIG	LIG_TYR_ITIM	TRML1_HUMAN	Q86YW5	Q86YW5 Q496B3 Q8IWY1 Q8IWY2	279	284	15128762	anti tag coimmunoprecipitation; mutation analysis	true positive		Homo sapiens
ELMI000243	LIG	LIG_TYR_ITSM	CD244_HUMAN	Q9BZW8	Q9BZW8 Q5VYI2 Q5VYI6 Q5VYI7 Q96T47 Q9NQD2 Q9NQD3 Q9Y288	267	274	11313386	sequence based prediction	true positive		Homo sapiens
ELMI000244	LIG	LIG_TYR_ITSM	CD244_HUMAN	Q9BZW8	Q9BZW8 Q5VYI2 Q5VYI6 Q5VYI7 Q96T47 Q9NQD2 Q9NQD3 Q9Y288	313	320	11313386	sequence based prediction	true positive		Homo sapiens
ELMI000245	LIG	LIG_TYR_ITSM	CD244_HUMAN	Q9BZW8	Q9BZW8 Q5VYI2 Q5VYI6 Q5VYI7 Q96T47 Q9NQD2 Q9NQD3 Q9Y288	338	345	11313386	sequence based prediction	true positive		Homo sapiens
ELMI000241	LIG	LIG_TYR_ITSM	LY9_HUMAN	Q9HBG7	Q9HBG7 A8K7N3 Q14775 Q5VYI3 Q9H4N5 Q9NQ24	599	606	11313386	sequence based prediction	true positive		Homo sapiens
ELMI000242	LIG	LIG_TYR_ITSM	LY9_HUMAN	Q9HBG7	Q9HBG7 A8K7N3 Q14775 Q5VYI3 Q9H4N5 Q9NQ24	622	629	11313386	sequence based prediction	true positive		Homo sapiens
ELMI002157	LIG	LIG_TYR_ITSM	OX1R_HUMAN	O43613	O43613 A8K3A6 Q9HBV6	79	86	19661287	coimmunoprecipitation; mutation analysis; western blot	true positive		Homo sapiens
ELMI000142	LIG	LIG_TYR_ITSM	SLAF1_HUMAN	Q13291	Q13291 Q5W172	277	284	11313386	mutation analysis	true positive		Homo sapiens
ELMI000143	LIG	LIG_TYR_ITSM	SLAF1_HUMAN	Q13291	Q13291 Q5W172	323	330	11313386	mutation analysis	true positive		Homo sapiens
ELMI000237	LIG	LIG_TYR_ITSM	SLAF5_HUMAN	Q9UIB8	Q9UIB8 B2R8T1 B7Z3R8 O15430 O95266 O95660 Q5H9R1 Q6FHA8 Q8WLP1 Q8WWI8 Q9UF04 Q9UIB6 Q9UIB7 Q9UIT7	275	282	11313386	sequence based prediction	true positive		Homo sapiens
ELMI000238	LIG	LIG_TYR_ITSM	SLAF5_HUMAN	Q9UIB8	Q9UIB8 B2R8T1 B7Z3R8 O15430 O95266 O95660 Q5H9R1 Q6FHA8 Q8WLP1 Q8WWI8 Q9UF04 Q9UIB6 Q9UIB7 Q9UIT7	312	319		sequence based prediction	true positive		Homo sapiens
ELMI000239	LIG	LIG_TYR_ITSM	SLAF7_HUMAN	Q9NQ25	Q9NQ25 Q8N6Y8 Q8ND32 Q9NY08 Q9NY23	280	287	12213321	mutation analysis	true positive		Homo sapiens
ELMI000240	LIG	LIG_TYR_ITSM	SLAF7_HUMAN	Q9NQ25	Q9NQ25 Q8N6Y8 Q8ND32 Q9NY08 Q9NY23	300	307	12213321	mutation analysis	true positive		Homo sapiens
ELMI002898	LIG	LIG_UBA3_1	UBC12_HUMAN	P61081	P61081 O76069 Q8VC50	4	12	15361859	comigration in sds page; mutation analysis; radiolabel; x-ray crystallography	true positive		Homo sapiens
ELMI002899	LIG	LIG_UBA3_1	UBE2F_HUMAN	Q969M7	Q969M7 A8K1Z8 B4DDT9 B4DFI1 B4DMK3 B4DZU2 B8ZZG2 C9J212 H9KVB9	1	9	15361859	mutation analysis	true positive		Homo sapiens
ELMI001398	LIG	LIG_ULM_U2AF65_1	ATX1_HUMAN	P54253	P54253 Q17S02 Q9UJG2 Q9Y4J1	770	775	20037628	competition binding; isothermal titration calorimetry; nuclear magnetic resonance	true positive		Homo sapiens
ELMI000945	LIG	LIG_ULM_U2AF65_1	SF01_HUMAN	Q15637	Q15637 Q14818 Q14819 Q15913 Q8IY00 Q92744 Q92745 Q969H7 Q9BW01 Q9UEI0	15	23	12718882	mutation analysis; nuclear magnetic resonance	true positive	1O0P	Homo sapiens
ELMI000946	LIG	LIG_ULM_U2AF65_1	SF3B1_HUMAN	O75533	O75533	195	201	15231733 16376933	isothermal titration calorimetry; mutation analysis	true positive		Homo sapiens
ELMI000947	LIG	LIG_ULM_U2AF65_1	SF3B1_HUMAN	O75533	O75533	289	294	15231733 16376933	isothermal titration calorimetry; mutation analysis	true positive		Homo sapiens
ELMI000948	LIG	LIG_ULM_U2AF65_1	SF3B1_HUMAN	O75533	O75533	333	339	15231733 17589525 16376933	gst pull down; isothermal titration calorimetry; mutation analysis; nuclear magnetic resonance; x-ray crystallography	true positive	2PEH	Homo sapiens
ELMI002749	LIG	LIG_WD40_WDR5_VDV_1	KANL2_HUMAN	Q9H9L4	Q9H9L4 Q8N3B5 Q96CV0 Q9NX51	410	413	24788516	isothermal titration calorimetry; mutation analysis; x-ray crystallography	true positive	4CY2	Homo sapiens
ELMI002750	LIG	LIG_WD40_WDR5_VDV_1	Q9VAF4_DROME	Q9VAF4	Q9VAF4 Q95RT2	159	162	24788516	anti tag coimmunoprecipitation; isothermal titration calorimetry; mutation analysis; pull down; x-ray crystallography	true positive	4CY5	Drosophila melanogaster
ELMI002644	LIG	LIG_WD40_WDR5_VDV_1	RBBP5_MOUSE	Q8BX09	Q8BX09 Q3TBL4 Q3U3G1 Q6PAP0 Q6PFC2	374	377	20716525	isothermal titration calorimetry; mutation analysis; pull down; x-ray crystallography	true positive	2XL2	Mus musculus
ELMI002711	LIG	LIG_WD40_WDR5_VDV_2	SWD1_SCHPO	O42858	O42858	371	378	20716525	inferred by curator	true positive		Schizosaccharomyces pombe 972h-
ELMI002710	LIG	LIG_WD40_WDR5_VDV_2	SWD1_YEAST	P39706	P39706 D6VPL8	388	393	20716525	inferred by curator	true positive		Saccharomyces cerevisiae S288c
ELMI002751	LIG	LIG_WD40_WDR5_WIN_1	KANL1_HUMAN	Q7Z3B3	Q7Z3B3 A8K5E4 Q6AW85 Q8IYH1 Q9BRH0 Q9NTE7 Q9UFT0 Q9ULF3	590	596	24788516	anti tag coimmunoprecipitation; competition binding; isothermal titration calorimetry; mutation analysis; x-ray crystallography	true positive	4CY1	Homo sapiens
ELMI002648	LIG	LIG_WD40_WDR5_WIN_1	KMT2B_HUMAN	Q9UMN6	Q9UMN6 O15022 O95836 Q96GP2 Q96IP3 Q9UK25 Q9Y668 Q9Y669	2509	2515	22665483 22266653	coimmunoprecipitation; isothermal titration calorimetry; mutation analysis; x-ray crystallography	true positive	3UVM 4ERZ	Homo sapiens
ELMI002647	LIG	LIG_WD40_WDR5_WIN_1	KMT2C_HUMAN	Q8NEZ4	Q8NEZ4 Q8NC02 Q8NDF6 Q9H9P4 Q9NR13 Q9P222 Q9UDR7	4708	4714	22665483 22266653	coimmunoprecipitation; isothermal titration calorimetry; mutation analysis; x-ray crystallography	true positive	3UVL 4ERY	Homo sapiens
ELMI002645	LIG	LIG_WD40_WDR5_WIN_1	MLL1_HUMAN	Q03164	Q03164 Q13743 Q13744 Q14845 Q16364 Q59FF2 Q6UBD1 Q9UD94 Q9UMA3	3763	3769	22665483 22266653 18840606	coimmunoprecipitation; competition binding; isothermal titration calorimetry; mutation analysis; pull down; surface plasmon resonance; x-ray crystallography	true positive	3EMH 4ESG	Homo sapiens
ELMI002646	LIG	LIG_WD40_WDR5_WIN_1	MLL2_HUMAN	O14686	O14686 O14687	5338	5344	22665483 22266653	coimmunoprecipitation; isothermal titration calorimetry; mutation analysis; x-ray crystallography	true positive	3UVK 4ERQ	Homo sapiens
ELMI002649	LIG	LIG_WD40_WDR5_WIN_1	SET1A_HUMAN	O15047	O15047 A6NP62 Q6PIF3 Q8TAJ6	1493	1499	22665483 22266653	coimmunoprecipitation; isothermal titration calorimetry; mutation analysis; x-ray crystallography	true positive	3UVN 4EWR	Homo sapiens
ELMI002650	LIG	LIG_WD40_WDR5_WIN_1	SET1B_HUMAN	Q9UPS6	Q9UPS6 F6MFW1	1746	1752	22665483 22266653	coimmunoprecipitation; isothermal titration calorimetry; mutation analysis; x-ray crystallography	true positive	3UVO 4ES0	Homo sapiens
ELMI002752	LIG	LIG_WD40_WDR5_WIN_2	A4V2Z1_DROME	A4V2Z1	A4V2Z1	719	725	24788516	anti tag coimmunoprecipitation; mutation analysis; pull down; x-ray crystallography	true positive	4CY3	Drosophila melanogaster
ELMI002713	LIG	LIG_WD40_WDR5_WIN_2	SET2_CAEEL	Q18221	Q18221 Q95QU6 Q95QU7	1290	1296		inferred by curator	true positive		Caenorhabditis elegans
ELMI002714	LIG	LIG_WD40_WDR5_WIN_2	TRR_DROME	Q8IRW8	Q8IRW8 O46083 Q8MYR5 Q8T9I7 Q9W548	2226	2232		inferred by curator	true positive		Drosophila melanogaster
ELMI002712	LIG	LIG_WD40_WDR5_WIN_2	TRX_DROME	P20659	P20659 A4V2V9 A4V2W0 Q27255 Q27327 Q8INF9 Q960R2 Q9VFL1	3525	3531		inferred by curator	true positive		Drosophila melanogaster
ELMI002716	LIG	LIG_WD40_WDR5_WIN_3	SET1_CANAL	Q5ABG1	Q5ABG1	812	821		inferred by curator	true positive		Candida albicans SC5314
ELMI002715	LIG	LIG_WD40_WDR5_WIN_3	SET1_SCHPO	Q9Y7R4	Q9Y7R4	707	716		inferred by curator	true positive		Schizosaccharomyces pombe 972h-
ELMI002717	LIG	LIG_WD40_WDR5_WIN_3	SET1_YEAST	P38827	P38827 D3DL69	834	843		inferred by curator	true positive		Saccharomyces cerevisiae S288c
ELMI002695	LIG	LIG_WH1	WIPF1_HUMAN	O43516	O43516 B8ZZM1 D3DPE4 Q15220 Q53TA9 Q6MZU9 Q9BU37 Q9UNP1	451	461	12372256	alanine scanning; mutation analysis; pull down	true positive		Homo sapiens
ELMI002696	LIG	LIG_WH1	WIPF2_HUMAN	Q8TF74	Q8TF74 A8K0L3 Q658J8 Q71RE1 Q8TE44	397	407	12372256	mutation analysis; pull down	true positive		Homo sapiens
ELMI002697	LIG	LIG_WH1	WIPF3_HUMAN	A6NGB9	A6NGB9 B8ZZV2	420	430	12372256	mutation analysis; pull down	true positive		Homo sapiens
ELMI000643	LIG	LIG_WRPW_1	DPN_DROME	Q26263	Q26263 Q9V384	432	435	10022895	not specified	true positive		Drosophila melanogaster
ELMI000644	LIG	LIG_WRPW_1	ESM3_DROME	Q01068	Q01068 Q5S455 Q5S479 Q5S4J9	221	224	10022895	not specified	true positive		Drosophila melanogaster
ELMI000645	LIG	LIG_WRPW_1	ESM5_DROME	P13096	P13096 Q56K28 Q56K51 Q56K70 Q56K88 Q56K96 Q56KF0 Q56KF1 Q56KG3 Q56KH0 Q56KI0 Q56KJ4 Q56KK0 Q56KQ1 Q56KQ5 Q56KS5 Q56KV2 Q56KV5 Q56KV7 Q56KW6 Q56KX1 Q56KZ8 Q5S489 Q5S4I5 Q5S4J7 Q9VBI8	175	178	10022895	not specified	true positive		Drosophila melanogaster
ELMI000646	LIG	LIG_WRPW_1	ESM7_DROME	P13097	P13097 Q5S487 Q5S4J5 Q9VBI6	183	186	10022895	not specified	true positive		Drosophila melanogaster
ELMI000647	LIG	LIG_WRPW_1	ESM8_DROHY	Q07291	Q07291	180	183	10022895	not specified	true positive		Drosophila hydei
ELMI000648	LIG	LIG_WRPW_1	ESM8_DROME	P13098	P13098 Q0IGQ3 Q2XYK0 Q5S426 Q5S462 Q5S474 Q5S4H0 Q5S4I2 Q9VBI5	176	179	10022895	not specified	true positive		Drosophila melanogaster
ELMI000649	LIG	LIG_WRPW_1	ESMB_DROME	Q01069	Q01069 Q01906 Q540X9 Q5S4K3 Q9VBJ0	192	195	10022895	not specified	true positive		Drosophila melanogaster
ELMI000650	LIG	LIG_WRPW_1	ESMC_DROME	Q01070	Q01070 Q01898 Q5S4K4	202	205	10022895	not specified	true positive		Drosophila melanogaster
ELMI000651	LIG	LIG_WRPW_1	ESMD_DROME	Q01071	Q01071 Q01897 Q4V723 Q56MT6 Q56MU1 Q56MU3 Q56MU4 Q56MU6 Q56MU8 Q56MV0 Q56MV5 Q56MV6 Q56MW2 Q56MW7 Q56MW9 Q56MX9 Q56MY0 Q56MY1 Q56N19 Q56N23 Q5S485 Q5S4A9 Q5S4K5	170	173	10022895	not specified	true positive		Drosophila melanogaster
ELMI000668	LIG	LIG_WRPW_1	G5EFQ5_CAEEL	G5EFQ5	G5EFQ5	298	301	10022895	not specified	true positive		Caenorhabditis elegans
ELMI000652	LIG	LIG_WRPW_1	HAIR_DROME	P14003	P14003 A4V1N7 Q95NH3 Q95NU9 Q9VSN8	334	337	10022895	not specified	true positive		Drosophila melanogaster
ELMI000653	LIG	LIG_WRPW_1	HAIR_DROVI	P29303	P29303	375	378	10022895	not specified	true positive		Drosophila virilis
ELMI000685	LIG	LIG_WRPW_1	HE71A_XENLA	Q8UW74	Q8UW74 Q8UW73	176	180	10022895	not specified	true positive		Xenopus laevis
ELMI000684	LIG	LIG_WRPW_1	HE71B_XENLA	Q8UW72	Q8UW72	176	180	10022895	not specified	true positive		Xenopus laevis
ELMI000699	LIG	LIG_WRPW_1	HES1A_XENLA	Q6IRB2	Q6IRB2 Q91635	264	267	10022895	not specified	true positive		Xenopus laevis
ELMI000654	LIG	LIG_WRPW_1	HES1_CHICK	O57337	O57337	287	290	10022895	not specified	true positive		Gallus gallus
ELMI000655	LIG	LIG_WRPW_1	HES1_HUMAN	Q14469	Q14469 Q6FHB2	275	280	12972610	coimmunoprecipitation; mutation analysis	true positive		Homo sapiens
ELMI000656	LIG	LIG_WRPW_1	HES1_MOUSE	P35428	P35428	277	282	10022895	not specified	true positive		Mus musculus
ELMI000657	LIG	LIG_WRPW_1	HES1_RAT	Q04666	Q04666	276	281	10022895	not specified	true positive		Rattus norvegicus
ELMI000658	LIG	LIG_WRPW_1	HES2_HUMAN	Q9Y543	Q9Y543 Q96EN4 Q9Y542	170	173	10022895	not specified	true positive		Homo sapiens
ELMI000659	LIG	LIG_WRPW_1	HES2_MOUSE	O54792	O54792	154	157	10022895	not specified	true positive		Mus musculus
ELMI000660	LIG	LIG_WRPW_1	HES2_RAT	P35429	P35429	154	157	10022895	not specified	true positive		Rattus norvegicus
ELMI000661	LIG	LIG_WRPW_1	HES3_MOUSE	Q61657	Q61657 O09083 O09150 Q8BTI2	172	175	10022895	not specified	true positive		Mus musculus
ELMI000662	LIG	LIG_WRPW_1	HES3_RAT	Q04667	Q04667	172	175	10022895	not specified	true positive		Rattus norvegicus
ELMI000696	LIG	LIG_WRPW_1	HES4A_XENLA	Q90Z12	Q90Z12 Q6GR56 Q801T7 Q9YI65	278	281	10022895	not specified	true positive		Xenopus laevis
ELMI000695	LIG	LIG_WRPW_1	HES4B_XENLA	Q90VV1	Q90VV1	274	277	10022895	not specified	true positive		Xenopus laevis
ELMI000663	LIG	LIG_WRPW_1	HES5_MOUSE	P70120	P70120 Q8BVI1	164	167	10022895	not specified	true positive		Mus musculus
ELMI000664	LIG	LIG_WRPW_1	HES5_RAT	Q03062	Q03062	163	166	10022895	not specified	true positive		Rattus norvegicus
ELMI000703	LIG	LIG_WRPW_1	HES6_HUMAN	Q96HZ4	Q96HZ4 A8KAP6 Q53SN9 Q8N2J2 Q96T93 Q9P2S3	221	224	10022895	not specified	true positive		Homo sapiens
ELMI000707	LIG	LIG_WRPW_1	HES7_HUMAN	Q9BYE0	Q9BYE0	221	225	10022895	not specified	true positive		Homo sapiens
ELMI000706	LIG	LIG_WRPW_1	HES7_MOUSE	Q8BKT2	Q8BKT2 A3KPD3 Q99JA6	221	225	10022895	not specified	true positive		Mus musculus
ELMI000665	LIG	LIG_WRPW_1	HEY1_CANFA	Q9TSZ2	Q9TSZ2	294	304	10022895	not specified	true positive		Canis lupus familiaris
ELMI000666	LIG	LIG_WRPW_1	HEY1_HUMAN	Q9Y5J3	Q9Y5J3 B2R883 Q5TZS3 Q8NAM2 Q9NYP4	294	304	10022895	not specified	true positive		Homo sapiens
ELMI000667	LIG	LIG_WRPW_1	HEY1_MOUSE	Q9WV93	Q9WV93	289	299	10022895	not specified	true positive		Mus musculus
ELMI000719	LIG	LIG_WRPW_1	HEY1_XENLA	Q9I8A3	Q9I8A3	284	294	10022895	not specified	true positive		Xenopus laevis
ELMI000721	LIG	LIG_WRPW_1	HEY2_DANRE	Q9I9L0	Q9I9L0 Q24JW1	314	324	10022895	not specified	true positive		Danio rerio
ELMI000733	LIG	LIG_WRPW_1	HEY2_HUMAN	Q9UBP5	Q9UBP5	327	337	10022895	not specified	true positive		Homo sapiens
ELMI000737	LIG	LIG_WRPW_1	LOZEN_DROME	Q9W349	Q9W349 Q24183 Q9NHX9	823	826	10022895	not specified	true positive		Drosophila melanogaster
ELMI000670	LIG	LIG_WRPW_1	O76296_HELER	O76296	O76296	533	536	10022895	not specified	true positive		Heliocidaris erythrogramma
ELMI000673	LIG	LIG_WRPW_1	Q24612_DROPS	Q24612	Q24612	558	561	10022895	not specified	true positive		Drosophila pseudoobscura
ELMI000674	LIG	LIG_WRPW_1	Q24709_DROVI	Q24709	Q24709	547	550	10022895	not specified	true positive		Drosophila virilis
ELMI000675	LIG	LIG_WRPW_1	Q26628_STRPU	Q26628	Q26628	532	535	10022895	not specified	true positive		Strongylocentrotus purpuratus
ELMI000676	LIG	LIG_WRPW_1	Q8JFD4_TAKRU	Q8JFD4	Q8JFD4	460	463	10022895	not specified	true positive		Takifugu rubripes
ELMI000677	LIG	LIG_WRPW_1	Q8MPK8_PACLE	Q8MPK8	Q8MPK8	414	417	10022895	not specified	true positive		Pacifastacus leniusculus
ELMI000678	LIG	LIG_WRPW_1	Q8MPK9_PACLE	Q8MPK9	Q8MPK9	456	459	10022895	not specified	true positive		Pacifastacus leniusculus
ELMI000681	LIG	LIG_WRPW_1	Q8T306_TRICA	Q8T306	Q8T306	246	249	10022895	not specified	true positive		Tribolium castaneum
ELMI000682	LIG	LIG_WRPW_1	Q8T8A9_HALRO	Q8T8A9	Q8T8A9	285	292	10022895	not specified	true positive		Halocynthia roretzi
ELMI000683	LIG	LIG_WRPW_1	Q8UVG3_CHICK	Q8UVG3	Q8UVG3	469	472	10022895	not specified	true positive		Gallus gallus
ELMI000687	LIG	LIG_WRPW_1	Q8UWC8_CHICK	Q8UWC8	Q8UWC8	469	472	10022895	not specified	true positive		Gallus gallus
ELMI000688	LIG	LIG_WRPW_1	Q90463_DANRE	Q90463	Q90463	325	328	10022895	not specified	true positive		Danio rerio
ELMI000689	LIG	LIG_WRPW_1	Q90464_DANRE	Q90464	Q90464	105	108	10022895	not specified	true positive		Danio rerio
ELMI000690	LIG	LIG_WRPW_1	Q90465_DANRE	Q90465	Q90465	226	229	10022895	not specified	true positive		Danio rerio
ELMI000691	LIG	LIG_WRPW_1	Q90466_DANRE	Q90466	Q90466	149	152	10022895	not specified	true positive		Danio rerio
ELMI000692	LIG	LIG_WRPW_1	Q90467_DANRE	Q90467	Q90467	202	205	10022895	not specified	true positive		Danio rerio
ELMI000693	LIG	LIG_WRPW_1	Q90468_DANRE	Q90468	Q90468	331	334	10022895	not specified	true positive		Danio rerio
ELMI000694	LIG	LIG_WRPW_1	Q90813_CHICK	Q90813	Q90813	405	408	10022895	not specified	true positive		Gallus gallus
ELMI000697	LIG	LIG_WRPW_1	Q90Z13_XENLA	Q90Z13	Q90Z13	180	183	10022895	not specified	true positive		Xenopus laevis
ELMI000698	LIG	LIG_WRPW_1	Q90Z14_XENLA	Q90Z14	Q90Z14	151	154	10022895	not specified	true positive		Xenopus laevis
ELMI000700	LIG	LIG_WRPW_1	Q91ZK1_RAT	Q91ZK1	Q91ZK1	406	409	10022895	not specified	true positive		Rattus norvegicus
ELMI000702	LIG	LIG_WRPW_1	Q95UA9_DROSI	Q95UA9	Q95UA9	334	337	10022895	not specified	true positive		Drosophila simulans
ELMI000704	LIG	LIG_WRPW_1	Q96PR6_HUMAN	Q96PR6	Q96PR6	294	304	10022895	not specified	true positive		Homo sapiens
ELMI000708	LIG	LIG_WRPW_1	Q9D0R0_MOUSE	Q9D0R0	Q9D0R0	289	299	10022895	not specified	true positive		Mus musculus
ELMI000709	LIG	LIG_WRPW_1	Q9DD59_DANRE	Q9DD59	Q9DD59	435	438	10022895	not specified	true positive		Danio rerio
ELMI000710	LIG	LIG_WRPW_1	Q9DEA0_DANRE	Q9DEA0	Q9DEA0	421	424	10022895	not specified	true positive		Danio rerio
ELMI000711	LIG	LIG_WRPW_1	Q9DEF2_ORYLA	Q9DEF2	Q9DEF2	458	461	10022895	not specified	true positive		Oryzias latipes
ELMI000712	LIG	LIG_WRPW_1	Q9DEU7_DANRE	Q9DEU7	Q9DEU7	218	221	10022895	not specified	true positive		Danio rerio
ELMI000713	LIG	LIG_WRPW_1	Q9DEU8_DANRE	Q9DEU8	Q9DEU8	218	221	10022895	not specified	true positive		Danio rerio
ELMI000714	LIG	LIG_WRPW_1	Q9DF41_DANRE	Q9DF41	Q9DF41	288	291	10022895	not specified	true positive		Danio rerio
ELMI000715	LIG	LIG_WRPW_1	Q9DF72_DANRE	Q9DF72	Q9DF72	325	328	10022895	not specified	true positive		Danio rerio
ELMI000716	LIG	LIG_WRPW_1	Q9DF73_DANRE	Q9DF73	Q9DF73	200	204	10022895	not specified	true positive		Danio rerio
ELMI000717	LIG	LIG_WRPW_1	Q9DGB7_DANRE	Q9DGB7	Q9DGB7	421	424	10022895	not specified	true positive		Danio rerio
ELMI000718	LIG	LIG_WRPW_1	Q9DGB8_DANRE	Q9DGB8	Q9DGB8	448	451	10022895	not specified	true positive		Danio rerio
ELMI000720	LIG	LIG_WRPW_1	Q9I9K1_DANRE	Q9I9K1	Q9I9K1	202	206	10022895	not specified	true positive		Danio rerio
ELMI000722	LIG	LIG_WRPW_1	Q9JHC5_MOUSE	Q9JHC5	Q9JHC5	197	200	10022895	not specified	true positive		Mus musculus
ELMI000723	LIG	LIG_WRPW_1	Q9N6W6_DROHY	Q9N6W6	Q9N6W6	214	217	10022895	not specified	true positive		Drosophila hydei
ELMI000724	LIG	LIG_WRPW_1	Q9N6W7_DROHY	Q9N6W7	Q9N6W7	155	158	10022895	not specified	true positive		Drosophila hydei
ELMI000725	LIG	LIG_WRPW_1	Q9N6W8_DROHY	Q9N6W8	Q9N6W8	202	205	10022895	not specified	true positive		Drosophila hydei
ELMI000726	LIG	LIG_WRPW_1	Q9NFW8_CUPSA	Q9NFW8	Q9NFW8	332	335	10022895	not specified	true positive		Cupiennius salei
ELMI000727	LIG	LIG_WRPW_1	Q9PTN8_XENLA	Q9PTN8	Q9PTN8	155	158	10022895	not specified	true positive		Xenopus laevis
ELMI000728	LIG	LIG_WRPW_1	Q9PTN9_XENLA	Q9PTN9	Q9PTN9	135	144	10022895	not specified	true positive		Xenopus laevis
ELMI000729	LIG	LIG_WRPW_1	Q9QUM5_MOUSE	Q9QUM5	Q9QUM5	289	299	10022895	not specified	true positive		Mus musculus
ELMI000734	LIG	LIG_WRPW_1	Q9VJ16_DROME	Q9VJ16	Q9VJ16	504	507	10022895	not specified	true positive		Drosophila melanogaster
ELMI000736	LIG	LIG_WRPW_1	Q9VWX7_DROME	Q9VWX7	Q9VWX7	146	149	10022895	not specified	true positive		Drosophila melanogaster
ELMI000738	LIG	LIG_WRPW_1	Q9W621_CYNPY	Q9W621	Q9W621	248	251	10022895	not specified	true positive		Cynops pyrrhogaster
ELMI000739	LIG	LIG_WRPW_1	Q9W7B5_XENLA	Q9W7B5	Q9W7B5	232	236	10022895	not specified	true positive		Xenopus laevis
ELMI000740	LIG	LIG_WRPW_1	Q9W7B6_XENLA	Q9W7B6	Q9W7B6	199	203	10022895	not specified	true positive		Xenopus laevis
ELMI000748	LIG	LIG_WRPW_1	RUNT_DROME	P22814	P22814 A0AVT9 O76551 Q6SD78 Q7KPD6 Q8MRF4 Q9TVG1 Q9TVZ7 Q9TZQ9 Q9TZR0 Q9VRB6	507	510	10022895	not specified	true positive		Drosophila melanogaster
ELMI000741	LIG	LIG_WRPW_1	RUNX1_HUMAN	Q01196	Q01196 A8MV94 B2RMS4 D3DSG1 O60472 O60473 O76047 O76089 Q13081 Q13755 Q13756 Q13757 Q13758 Q13759 Q15341 Q15343 Q16122 Q16284 Q16285 Q16286 Q16346 Q16347 Q92479	450	453	10022895	not specified	true positive		Homo sapiens
ELMI000742	LIG	LIG_WRPW_1	RUNX1_MOUSE	Q03347	Q03347 O08598 Q62049 Q9ESB9 Q9ET65	448	451	10022895	not specified	true positive		Mus musculus
ELMI000743	LIG	LIG_WRPW_1	RUNX1_RAT	Q63046	Q63046	447	450	10022895	not specified	true positive		Rattus norvegicus
ELMI000669	LIG	LIG_WRPW_1	RUNX1_XENLA	Q6PF39	Q6PF39 O73725	459	462	10022895	not specified	true positive		Xenopus laevis
ELMI000744	LIG	LIG_WRPW_1	RUNX2_HUMAN	Q13950	Q13950 O14614 O14615 O95181	518	521	10022895	not specified	true positive		Homo sapiens
ELMI000745	LIG	LIG_WRPW_1	RUNX2_MOUSE	Q08775	Q08775 O35183 Q08776 Q9JLN0 Q9QUQ6 Q9QY29 Q9R0U4 Q9Z2J7	604	607	10022895	not specified	true positive		Mus musculus
ELMI000746	LIG	LIG_WRPW_1	RUNX3_HUMAN	Q13761	Q13761 Q12969 Q13760	412	415	10022895	not specified	true positive		Homo sapiens
ELMI000747	LIG	LIG_WRPW_1	RUNX3_MOUSE	Q64131	Q64131 B2FDG4 Q99P92 Q9R199	406	409	10022895	not specified	true positive		Mus musculus
ELMI002698	LIG	LIG_WRPW_2	Q9VN10_DROME	Q9VN10	Q9VN10	16	19	10433905	gst pull down; mutation analysis; two hybrid	true positive		Drosophila melanogaster
ELMI002699	LIG	LIG_WRPW_2	Q9XTN4_DROME	Q9XTN4	Q9XTN4	461	464	11159907	gst pull down; mutation analysis	true positive		Drosophila melanogaster
ELMI002438	LIG	LIG_WW_1	AMOT_HUMAN	Q4VCS5	Q4VCS5 Q504X5 Q9HD27 Q9UPT1	239	242	21205866	coimmunoprecipitation; gst pull down; mutation analysis	true positive		Homo sapiens
ELMI001767	LIG	LIG_WW_1	CAPSP_ADE02	P03276	P03276	12	15	12450395	coimmunoprecipitation; far western blotting; mutation analysis; surface plasmon resonance	true positive		Human adenovirus 2
ELMI001104	LIG	LIG_WW_1	DAG1_HUMAN	Q14118	Q14118 A8K6M7 Q969J9	889	892	10932245	x-ray crystallography	true positive	1EG4	Homo sapiens
ELMI002135	LIG	LIG_WW_1	ERBB4_HUMAN	Q15303	Q15303 B7ZLD7 B7ZLE2 B7ZLE3 Q2M1W1 Q59EW4	1053	1056	18334649	coimmunoprecipitation; confocal microscopy; gst pull down; mutation analysis	true positive		Homo sapiens
ELMI002291	LIG	LIG_WW_1	GAG_HTL1A	P03345	P03345 Q85589	118	121	14998512	classical fluorescence spectroscopy; over expressed level	true positive		Human T-cell lymphotrophic virus type 1 (strain ATK)
ELMI001761	LIG	LIG_WW_1	GAG_MPMV	P07567	P07567	202	205	12915562	electron microscopy; mutation analysis	unknown		Mason-Pfizer monkey virus
ELMI001762	LIG	LIG_WW_1	GAG_RSVP	P03322	P03322	172	175	8764091 10074190	mutation analysis	unknown		Rous sarcoma virus - Prague C
ELMI002458	LIG	LIG_WW_1	JUNB_MOUSE	P09450	P09450 Q8C2G9	176	179	11828324	anti tag coimmunoprecipitation; coimmunoprecipitation; gst pull down; mutation analysis; ubiquitinase assay	true positive		Mus musculus
ELMI002457	LIG	LIG_WW_1	JUN_MOUSE	P05627	P05627	167	170	16901904 11828324 15469925	coimmunoprecipitation; colocalization; mutation analysis; ubiquitinase assay	true positive		Mus musculus
ELMI001763	LIG	LIG_WW_1	LMP2_EBVB9	P13285	P13285 Q777H4 Q8AZK9	57	60	17437719	isothermal titration calorimetry; nuclear magnetic resonance	true positive	2JO9	Human herpesvirus 4 (strain B95-8)
ELMI001764	LIG	LIG_WW_1	LMP2_EBVB9	P13285	P13285 Q777H4 Q8AZK9	98	101	11046148	coimmunoprecipitation; mutation analysis; pull down	true positive		Human herpesvirus 4 (strain B95-8)
ELMI001765	LIG	LIG_WW_1	MATRX_RABVS	P16287	P16287 A3F5R7 Q6HA96	35	38	18667490	electron microscopy; mutation analysis	unknown		Rabies virus SAD B19
ELMI001766	LIG	LIG_WW_1	MATRX_VSIVA	P03519	P03519	24	27	16188963	mutation analysis	unknown		Vesicular stomatitis Indiana virus strain San Juan
ELMI002263	LIG	LIG_WW_1	P63_MOUSE	O88898	O88898 O88897 O88899 O89097 Q8C826 Q9QWY9 Q9QWZ0	540	543	11278685	gst pull down	true positive		Mus musculus
ELMI002262	LIG	LIG_WW_1	P73_HUMAN	O15350	O15350 B7Z9C1 O15351 Q17RN8 Q5TBV5 Q5TBV6 Q8NHW9 Q8TDY5 Q8TDY6 Q9NTK8	484	487	11278685 15678106	anti tag coimmunoprecipitation; coimmunoprecipitation; gst pull down; his pull down; mutation analysis; ubiquitinase assay	true positive		Homo sapiens
ELMI002170	LIG	LIG_WW_1	SCNNA_HUMAN	P37088	P37088 A5X2U9 B4E2Q5 C5HTZ0 O43271 Q6GSQ6 Q9UM64	641	644	17502380	anti tag coimmunoprecipitation; coimmunoprecipitation; mutation analysis; rna interference; ubiquitinase assay; western blot	true positive		Homo sapiens
ELMI002168	LIG	LIG_WW_1	SCNNB_HUMAN	P51168	P51168 C5HTZ2 O60891 Q96KG2 Q9UJ32 Q9UMU5	617	620	17502380	anti tag coimmunoprecipitation; mutation analysis; rna interference; ubiquitinase assay; western blot	true positive		Homo sapiens
ELMI002169	LIG	LIG_WW_1	SCNNG_HUMAN	P51170	P51170 P78437 Q6PCC2 Q93023 Q93024 Q93025 Q93026 Q93027 Q96TD2	624	627	17502380	anti tag coimmunoprecipitation; mutation analysis; rna interference; ubiquitinase assay; western blot	true positive		Homo sapiens
ELMI002171	LIG	LIG_WW_1	SCNNG_RAT	P37091	P37091	625	628	16716084	competition binding; gst pull down; mutation analysis; surface plasmon resonance	true positive		Rattus norvegicus
ELMI002134	LIG	LIG_WW_1	SMAD1_HUMAN	Q15797	Q15797 A8KAJ0 D3DNZ9 Q16636	224	227	21685363	nuclear magnetic resonance	true positive	2LB1	Homo sapiens
ELMI001768	LIG	LIG_WW_1	UL56_HHV2H	P28282	P28282	23	26	18353951	classical fluorescence spectroscopy; coimmunoprecipitation; mutation analysis; two hybrid; western blot	true positive		Human herpesvirus 2 strain HG52
ELMI001769	LIG	LIG_WW_1	UL56_HHV2H	P28282	P28282	49	52	18353951	classical fluorescence spectroscopy; coimmunoprecipitation; mutation analysis; two hybrid; western blot	true positive		Human herpesvirus 2 strain HG52
ELMI001770	LIG	LIG_WW_1	VP40_EBOZM	Q05128	Q05128	10	13	11095724	mutation analysis; ubiquitinase assay; western blot	true positive		Ebola virus - Mayinga, Zaire, 1976
ELMI001771	LIG	LIG_WW_1	VP40_MABVM	P35260	P35260 Q38L43 Q6T6U1 Q6T6U8	16	19	19812267	confocal microscopy; gst pull down; mutation analysis	true positive		Marburg virus - Musoke, Kenya, 1980
ELMI001732	LIG	LIG_WW_1	VP8_BTV10	P08363	P08363	36	39	16352570	gst pull down; mutation analysis; western blot	true positive		Bluetongue virus (serotype 10 / American isolate)
ELMI000004	LIG	LIG_WW_1	WBP1_MOUSE	P97764	P97764 Q8WUP5 Q99J20	173	176	7644498	pull down	true positive		Mus musculus
ELMI001772	LIG	LIG_WW_1	Z_LASSJ	O73557	O73557	94	97	12970458	mutation analysis	unknown		Lassa virus Josiah
ELMI001773	LIG	LIG_WW_1	Z_LYCVA	P18541	P18541 Q49K85	85	88	14563923	mutation analysis; western blot	unknown		Lymphocytic choriomeningitis virus (strain Armstrong)
ELMI002700	LIG	LIG_WW_2	ENAH_MOUSE	Q03173	Q03173 P70430 P70431 P70432 P70433 Q5D053	602	605	9407065	anti tag coimmunoprecipitation; competition binding; far western blotting; gst pull down; mutation analysis; peptide array	true positive		Mus musculus
ELMI002701	LIG	LIG_WW_2	FMN1_MOUSE	Q05860	Q05860 A2AFY9 A2AFZ0 Q05859	877	880	9171351 8605874	alanine scanning; competition binding; far western blotting; gst pull down	true positive		Mus musculus
ELMI002702	LIG	LIG_WW_2	SF01_MOUSE	Q64213	Q64213 E9QK02 O08817 P70167 Q61454 Q921Z4	575	578	9171351	far western blotting; surface plasmon resonance	true positive		Mus musculus
ELMI002703	LIG	LIG_WW_3	WBP11_MOUSE	Q923D5	Q923D5 O88539 Q3UMD8 Q8VDI0	482	486	19592703 10744724	anti tag coimmunoprecipitation; competition binding; far western blotting; gst pull down; isothermal titration calorimetry; mutation analysis	true positive		Mus musculus
ELMI002738	MOD	MOD_ASX_betaOH_EGF	FA10_BOVIN	P00743	P00743	101	112	6688526	inferred by author	true positive		Bos taurus
ELMI002737	MOD	MOD_ASX_betaOH_EGF	FA10_HUMAN	P00742	P00742 Q14340	101	112	6688526	inferred by author	true positive		Homo sapiens
ELMI002736	MOD	MOD_ASX_betaOH_EGF	FA7_BOVIN	P22457	P22457 A6H6Y5 Q58DL3	101	112	6688526	edman degradation	true positive		Bos taurus
ELMI002735	MOD	MOD_ASX_betaOH_EGF	FA9_BOVIN	P00741	P00741	62	73	6688526	edman degradation	true positive		Bos taurus
ELMI002734	MOD	MOD_ASX_betaOH_EGF	FA9_HUMAN	P00740	P00740 A8K9N4 Q5JYJ8	108	119	6688526	edman degradation	true positive		Homo sapiens
ELMI002739	MOD	MOD_ASX_betaOH_EGF	PROC_BOVIN	P00745	P00745	108	119	6688526	inferred by author	true positive		Bos taurus
ELMI002604	MOD	MOD_CAAXbox	CDC42_HUMAN	P60953	P60953 P21181 P25763 Q7L8R5 Q9UDI2	188	191	9677305	geranylgeranylase assay; inhibitor	true positive		Homo sapiens
ELMI002605	MOD	MOD_CAAXbox	CDC42_RAT	Q8CFN2	Q8CFN2 Q6P9Y3 Q71TW5	188	191	15451670	x-ray crystallography	true positive	1TNZ	Rattus norvegicus
ELMI001052	MOD	MOD_CDK_1	BEM1_YEAST	P29366	P29366 D6VQJ6	48	54	16230527	mutation analysis	true positive		Saccharomyces cerevisiae
ELMI001053	MOD	MOD_CDK_1	BEM1_YEAST	P29366	P29366 D6VQJ6	69	75	16230527	mutation analysis	true positive		Saccharomyces cerevisiae
ELMI001054	MOD	MOD_CDK_1	CDC6_YEAST	P09119	P09119 D6VVZ7	40	46	11532947	mutation analysis; two hybrid	true positive		Saccharomyces cerevisiae
ELMI001055	MOD	MOD_CDK_1	CDC6_YEAST	P09119	P09119 D6VVZ7	369	375	11532947	mutation analysis; two hybrid	true positive		Saccharomyces cerevisiae
ELMI002138	MOD	MOD_CDK_1	CDN1B_HUMAN	P46527	P46527 Q16307 Q5U0H2 Q9BUS6	184	190	16209941	detection by mass spectrometry; western blot	true positive		Homo sapiens
ELMI002606	MOD	MOD_CDK_1	CDN1C_HUMAN	P49918	P49918	307	313	12925736	mutation analysis; ubiquitinase assay	true positive		Homo sapiens
ELMI002607	MOD	MOD_CDK_1	CDN1C_MOUSE	P49919	P49919	339	345	12925736	interologs; sequence based prediction	true positive		Mus musculus
ELMI002187	MOD	MOD_CDK_1	MEF2A_HUMAN	Q02078	Q02078 O43814 Q14223 Q14224 Q96D14	405	411	12691662	mutation analysis; protein kinase assay; protein kinase assay	true positive		Homo sapiens
ELMI002188	MOD	MOD_CDK_1	MEF2D_HUMAN	Q14814	Q14814 D3DVC0 Q14815 Q5T9U5 Q5T9U6	441	447	12691662	mutation analysis; protein kinase assay	true positive		Homo sapiens
ELMI002592	MOD	MOD_CDK_1	ODFP2_HUMAN	Q5BJF6-3	Q5BJF6 B1AND3 B4DRK4 B4DX73 B4DZ02 E7EWL2 F5H6J4 O14721 O60631 Q1W2J6 Q6UN26 Q7Z5I6 Q96FN2	793	799	19386263	inhibitor; protein kinase assay	true positive		Homo sapiens
ELMI000825	MOD	MOD_CDK_1	SRC_HUMAN	P12931	P12931 E1P5V4 Q76P87 Q86VB9 Q9H5A8	72	78	10544291	antisense RNA	true positive		Homo sapiens
ELMI002258	MOD	MOD_CK1_1	P53_HUMAN	P04637	P04637 Q15086 Q15087 Q15088 Q16535 Q16807 Q16808 Q16809 Q16810 Q16811 Q16848 Q2XN98 Q3LRW1 Q3LRW2 Q3LRW3 Q3LRW4 Q3LRW5 Q86UG1 Q8J016 Q99659 Q9BTM4 Q9HAQ8 Q9NP68 Q9NPJ2 Q9NZD0 Q9UBI2 Q9UQ61	15	21	10734067 10606744	mutation analysis; protein kinase assay; protein kinase assay	true positive		Homo sapiens
ELMI002260	MOD	MOD_CK1_1	YAP1_HUMAN	P46937-2	P46937 Q7Z574 Q8IUY9	381	387	20048001	anti tag coimmunoprecipitation; inhibitor; mutation analysis; protein kinase assay; protein kinase assay; radiolabel	true positive		Homo sapiens
ELMI000927	MOD	MOD_CK2_1	IRS1_HUMAN	P35568	P35568	85	91			unknown		Homo sapiens
ELMI000928	MOD	MOD_CK2_1	IRS1_HUMAN	P35568	P35568	96	102			unknown		Homo sapiens
ELMI000926	MOD	MOD_CK2_1	IRS1_HUMAN	P35568	P35568	327	333			unknown		Homo sapiens
ELMI000976	MOD	MOD_CK2_1	IRS1_RAT	P35570	P35570	96	102	8349691	mass detection of residue modification; protein kinase assay	true positive		Rattus norvegicus
ELMI000930	MOD	MOD_CK2_1	IRS1_RAT	P35570	P35570	499	505	8349691	mass detection of residue modification; protein kinase assay; protein kinase assay	true positive		Rattus norvegicus
ELMI002142	MOD	MOD_CK2_1	PTEN_HUMAN	P60484	P60484 B2R904 O00633 O02679 Q6ICT7	382	388	12788938	mutation analysis; protein kinase assay	true positive		Homo sapiens
ELMI002140	MOD	MOD_CK2_1	VPU_HV1BR	P05923	P05923	49	55	8139011	mutation analysis	true positive		Human immunodeficiency virus type 1 (BRU ISOLATE)
ELMI002141	MOD	MOD_CK2_1	VPU_HV1BR	P05923	P05923	53	59	8139011	mutation analysis	true positive		Human immunodeficiency virus type 1 (BRU ISOLATE)
ELMI002139	MOD	MOD_CK2_1	XRCC1_HUMAN	P18887	P18887 Q6IBS4 Q9HCB1	515	521	19155274	detection by mass spectrometry; protein kinase assay; western blot	true positive		Homo sapiens
ELMI002166	MOD	MOD_CK2_1	XRCC1_HUMAN	P18887	P18887 Q6IBS4 Q9HCB1	520	526	19155274 15066279	mass detection of residue modification; protein kinase assay; radiolabel; western blot	true positive		Homo sapiens
ELMI000329	MOD	MOD_CMANNOS	CO6_HUMAN	P13671	P13671	29	32	10551839	detection by mass spectrometry	true positive		Homo sapiens
ELMI000330	MOD	MOD_CMANNOS	CO6_HUMAN	P13671	P13671	568	571	10551839	detection by mass spectrometry	true positive		Homo sapiens
ELMI000331	MOD	MOD_CMANNOS	CO6_HUMAN	P13671	P13671	571	574	10551839	detection by mass spectrometry	true positive		Homo sapiens
ELMI000332	MOD	MOD_CMANNOS	CO7_HUMAN	P10643	P10643 Q6P3T5 Q92489	506	509	10551839	detection by mass spectrometry	true positive		Homo sapiens
ELMI000333	MOD	MOD_CMANNOS	CO8A_HUMAN	P07357	P07357 A2RUI4 A2RUI5 Q13668 Q9H130	44	47	10551839	detection by mass spectrometry	true positive		Homo sapiens
ELMI000334	MOD	MOD_CMANNOS	CO8A_HUMAN	P07357	P07357 A2RUI4 A2RUI5 Q13668 Q9H130	542	545	10551839	detection by mass spectrometry	true positive		Homo sapiens
ELMI000335	MOD	MOD_CMANNOS	CO8A_HUMAN	P07357	P07357 A2RUI4 A2RUI5 Q13668 Q9H130	545	548	10551839	detection by mass spectrometry	true positive		Homo sapiens
ELMI000338	MOD	MOD_CMANNOS	CO8B_HUMAN	P07358	P07358	70	73	10551839	detection by mass spectrometry	true positive		Homo sapiens
ELMI000340	MOD	MOD_CMANNOS	CO8B_HUMAN	P07358	P07358	548	551	10551839	detection by mass spectrometry	true negative		Homo sapiens
ELMI000339	MOD	MOD_CMANNOS	CO8B_HUMAN	P07358	P07358	551	554	10551839	detection by mass spectrometry	true positive		Homo sapiens
ELMI000341	MOD	MOD_CMANNOS	CO9_HUMAN	P02748	P02748	48	51	10551839	detection by mass spectrometry	true positive		Homo sapiens
ELMI000221	MOD	MOD_CMANNOS	IL12B_HUMAN	P29460	P29460	319	322	10207176	nuclear magnetic resonance	true positive		Homo sapiens
ELMI000325	MOD	MOD_CMANNOS	PROP_HUMAN	P27918	P27918 O15134 O15135 O15136 O75826	80	83	10878002	detection by mass spectrometry	true negative		Homo sapiens
ELMI000314	MOD	MOD_CMANNOS	PROP_HUMAN	P27918	P27918 O15134 O15135 O15136 O75826	83	86	10878002	detection by mass spectrometry	true positive		Homo sapiens
ELMI000315	MOD	MOD_CMANNOS	PROP_HUMAN	P27918	P27918 O15134 O15135 O15136 O75826	139	142	10878002	detection by mass spectrometry	true positive		Homo sapiens
ELMI000317	MOD	MOD_CMANNOS	PROP_HUMAN	P27918	P27918 O15134 O15135 O15136 O75826	142	145	10878002	detection by mass spectrometry	true positive		Homo sapiens
ELMI000318	MOD	MOD_CMANNOS	PROP_HUMAN	P27918	P27918 O15134 O15135 O15136 O75826	196	199	10878002	detection by mass spectrometry	true positive		Homo sapiens
ELMI000319	MOD	MOD_CMANNOS	PROP_HUMAN	P27918	P27918 O15134 O15135 O15136 O75826	199	202	10878002	detection by mass spectrometry	true positive		Homo sapiens
ELMI000320	MOD	MOD_CMANNOS	PROP_HUMAN	P27918	P27918 O15134 O15135 O15136 O75826	260	263	10878002	detection by mass spectrometry	true positive		Homo sapiens
ELMI000326	MOD	MOD_CMANNOS	PROP_HUMAN	P27918	P27918 O15134 O15135 O15136 O75826	318	321	10878002	detection by mass spectrometry	true negative		Homo sapiens
ELMI000321	MOD	MOD_CMANNOS	PROP_HUMAN	P27918	P27918 O15134 O15135 O15136 O75826	321	324	10878002	detection by mass spectrometry	true positive		Homo sapiens
ELMI000322	MOD	MOD_CMANNOS	PROP_HUMAN	P27918	P27918 O15134 O15135 O15136 O75826	382	385	10878002	detection by mass spectrometry	true positive		Homo sapiens
ELMI000324	MOD	MOD_CMANNOS	PROP_HUMAN	P27918	P27918 O15134 O15135 O15136 O75826	385	388	10878002	detection by mass spectrometry	true positive		Homo sapiens
ELMI000220	MOD	MOD_CMANNOS	RNAS2_HUMAN	P10153	P10153 Q52M39 Q9H2B7 Q9UCG7	34	37	7947762	de novo protein sequencing by mass spectrometry	true positive		Homo sapiens
ELMI002730	MOD	MOD_GlcNHglycan	SDC1_MOUSE	P18828	P18828 Q62278 Q9WVD2	36	39	8163535	deglycosylase assay; western blot	true positive		Mus musculus
ELMI002731	MOD	MOD_GlcNHglycan	SDC1_MOUSE	P18828	P18828 Q62278 Q9WVD2	46	49	8163535	deglycosylase assay; western blot	true positive		Mus musculus
ELMI002728	MOD	MOD_GlcNHglycan	SDC1_MOUSE	P18828	P18828 Q62278 Q9WVD2	206	209	8163535	deglycosylase assay; western blot	true positive		Mus musculus
ELMI002729	MOD	MOD_GlcNHglycan	SDC1_MOUSE	P18828	P18828 Q62278 Q9WVD2	216	219	8163535	deglycosylase assay; western blot	true positive		Mus musculus
ELMI002732	MOD	MOD_GlcNHglycan	SDC_CAEEL	P50605	P50605	70	73	17369258	mutation analysis; western blot	true positive		Caenorhabditis elegans
ELMI002733	MOD	MOD_GlcNHglycan	SDC_CAEEL	P50605	P50605	85	88	17369258	mutation analysis; western blot	true positive		Caenorhabditis elegans
ELMI001861	MOD	MOD_GSK3_1	ATX3_HUMAN	P54252	P54252 A7LFZ5 O15284 O15285 O15286 Q8N189 Q96TC3 Q96TC4 Q9H3N0	253	260	17434145	mutation analysis; protein kinase assay	true positive		Homo sapiens
ELMI002602	MOD	MOD_GSK3_1	CCNE1_HUMAN	P24864-3	P24864 A8K684 Q14091 Q8NFG1 Q92501 Q9UD21	373	380	14536078	inhibitor; mutation analysis; protein kinase assay; protein kinase assay	true positive		Homo sapiens
ELMI002282	MOD	MOD_GSK3_1	CCNE1_HUMAN	P24864	P24864 A8K684 Q14091 Q8NFG1 Q92501 Q9UD21	388	395	14536078	Two dimensional phosphopeptide mapping	true positive		Homo sapiens
ELMI001863	MOD	MOD_GSK3_1	CCNE1_HUMAN	P24864	P24864 A8K684 Q14091 Q8NFG1 Q92501 Q9UD21	392	399	14536078	Two dimensional phosphopeptide mapping	true positive		Homo sapiens
ELMI002616	MOD	MOD_GSK3_1	CTNB1_HUMAN	P35222	P35222 A8K1L7 Q8NEW9 Q8NI94 Q9H391	30	37	11955436 19061640 10074433	inhibitor; protein kinase assay; protein kinase assay	true positive		Homo sapiens
ELMI002615	MOD	MOD_GSK3_1	CTNB1_MOUSE	Q02248	Q02248 Q922W1 Q9D335	30	37	12417018	mutation analysis; western blot	true positive		Mus musculus
ELMI002613	MOD	MOD_GSK3_1	ESR2_HUMAN	Q92731	Q92731 A8K8K5 O60608 O60685 O60702 O60703 O75583 O75584 Q0MWT5 Q0MWT6 Q86Z31 Q9UEV6 Q9UHD3 Q9UQK9	5	12	22586270	inhibitor; mutation analysis; western blot	true positive		Homo sapiens
ELMI002582	MOD	MOD_GSK3_1	FGD1_HUMAN	P98174	P98174 Q5H999 Q8N4D9	280	287	15743413	inhibitor	true positive		Homo sapiens
ELMI002143	MOD	MOD_GSK3_1	FGD3_HUMAN	Q5JSP0	Q5JSP0 Q4VX84 Q7Z7D9 Q8N5G1	73	80	18363964	alanine scanning; coimmunoprecipitation; inhibitor; mutation analysis; protein kinase assay	true positive		Homo sapiens
ELMI002186	MOD	MOD_GSK3_1	FGD3_HUMAN	Q5JSP0	Q5JSP0 Q4VX84 Q7Z7D9 Q8N5G1	77	84	18363964	mutation analysis; protein kinase assay	true positive		Homo sapiens
ELMI002190	MOD	MOD_GSK3_1	HSF1_HUMAN	Q00613	Q00613 A8K4L0 A8MW26 Q53XT4	300	307	8940068	mutation analysis; protein kinase assay	true positive		Homo sapiens
ELMI001860	MOD	MOD_GSK3_1	JUN_HUMAN	P05412	P05412 Q96G93	236	243	1846781	Two dimensional phosphopeptide mapping	true positive		Homo sapiens
ELMI002177	MOD	MOD_GSK3_1	MK67I_HUMAN	Q9BYG3	Q9BYG3 A8K788 Q8TB66 Q96ED4	227	234	16244663	detection by mass spectrometry; mutation analysis; protein kinase assay	true positive		Homo sapiens
ELMI002178	MOD	MOD_GSK3_1	MK67I_HUMAN	Q9BYG3	Q9BYG3 A8K788 Q8TB66 Q96ED4	231	238	16244663	detection by mass spectrometry; mutation analysis; protein kinase assay	true positive		Homo sapiens
ELMI001862	MOD	MOD_GSK3_1	MYC_HUMAN	P01106	P01106 A8WFE7 P01107 Q14026	55	62	14563837	coimmunoprecipitation; western blot	true positive		Homo sapiens
ELMI002145	MOD	MOD_GSK3_1	NFAC1_HUMAN	O95644	O95644 Q12865 Q15793	238	245	12351631	mutation analysis; protein kinase assay	true positive		Homo sapiens
ELMI002146	MOD	MOD_GSK3_1	NFAC1_HUMAN	O95644	O95644 Q12865 Q15793	287	294	12351631	mutation analysis; protein kinase assay	true positive		Homo sapiens
ELMI001859	MOD	MOD_GSK3_1	P53_HUMAN	P04637	P04637 Q15086 Q15087 Q15088 Q16535 Q16807 Q16808 Q16809 Q16810 Q16811 Q16848 Q2XN98 Q3LRW1 Q3LRW2 Q3LRW3 Q3LRW4 Q3LRW5 Q86UG1 Q8J016 Q99659 Q9BTM4 Q9HAQ8 Q9NP68 Q9NPJ2 Q9NZD0 Q9UBI2 Q9UQ61	30	37	11483158	mutation analysis; protein kinase assay	true positive		Homo sapiens
ELMI002175	MOD	MOD_GSK3_1	SMAD1_HUMAN	Q15797	Q15797 A8KAJ0 D3DNZ9 Q16636	199	206	17289590	mutation analysis; protein kinase assay; radiolabel; western blot	true positive		Homo sapiens
ELMI002174	MOD	MOD_GSK3_1	SMAD1_HUMAN	Q15797	Q15797 A8KAJ0 D3DNZ9 Q16636	207	214	18045539	mutation analysis; protein kinase assay; radiolabel; western blot	true positive		Homo sapiens
ELMI002176	MOD	MOD_GSK3_1	SMAD3_HUMAN	P84022	P84022 A8K4B6 O09064 O09144 O14510 O35273 Q92940 Q93002 Q9GKR4	201	208	19218245	knock out; mutation analysis; protein kinase assay	true positive		Homo sapiens
ELMI002144	MOD	MOD_GSK3_1	SNAI1_HUMAN	O95863	O95863 Q9P113 Q9UBP7 Q9UHH7	93	100	15448698	alanine scanning; coimmunoprecipitation; western blot	true positive		Homo sapiens
[truncated: 708 more rows]
