# Supplementary material for: SLALOM, a flexible method for the identification and statistical analysis of overlapping continuous sequence elements in sequence- and time-series data
Source: BMC Bioinformatics. 2018 Jan 26;19:24. doi: 10.1186/s12859-018-2020-x (PMC5787307; doi:10.1186/s12859-018-2020-x)
Supplement: Additional file 2: — Contains the python code of SLALOM, the test data required to reproduce the data presented in this manuscript, as well as the User Manual for SLALOM. (ZIP 3622 kb) [file 12859_2018_2020_MOESM2_ESM.zip › test_data/stats_spikes.tsv]

Group	Nseq	Rel.	Sel.	TP	FP	FN	TN	TPR	PPV	SPC	NPV	I-ness.	M-ness.	PC	ACC	MCC	F1	SiteNB	SiteNP	SiteNBm	SiteNPm	SiteLB	SiteLP	SiteTPR	SitePPV	SitePC	SiteF1	SitePCV
United States	1	0.0015	0.0045	0.0000	0.0045	0.0015	0.9940	0.0112	0.0038	0.9955	0.9985	0.0067	0.0023	0.0028	0.9940	0.0091	0.0057	426	1185	4	3	802	2370	0.0094	0.0025	0.0019	0.0040	0.0043
China	1	0.0015	0.0006	0.0000	0.0006	0.0015	0.9979	0.0000	0.0000	0.9994	0.9985	-0.0006	-0.0015	0.0000	0.9979	0.0009	nan	426	152	0	0	802	304	0.0000	0.0000	0.0000	nan	0.0000
Japan	1	0.0015	0.0016	0.0000	0.0016	0.0015	0.9969	0.0025	0.0024	0.9984	0.9985	0.0009	0.0009	0.0012	0.9969	0.0040	0.0025	426	415	2	2	802	830	0.0047	0.0048	0.0024	0.0048	0.0048
Germany	1	0.0015	0.0009	0.0000	0.0009	0.0015	0.9976	0.0037	0.0062	0.9991	0.9985	0.0028	0.0047	0.0023	0.9976	0.0060	0.0047	426	241	2	2	802	482	0.0047	0.0083	0.0030	0.0060	0.0060
United Kingdom	1	0.0015	0.0013	0.0001	0.0012	0.0015	0.9972	0.0337	0.0396	0.9988	0.9985	0.0324	0.0381	0.0185	0.9973	0.0378	0.0364	426	341	20	18	802	682	0.0469	0.0528	0.0241	0.0497	0.0495
France	1	0.0015	0.0006	0.0000	0.0006	0.0015	0.9979	0.0000	0.0000	0.9994	0.9985	-0.0006	-0.0015	0.0000	0.9979	0.0010	nan	426	158	0	0	802	316	0.0000	0.0000	0.0000	nan	0.0000
Italy	1	0.0015	0.0007	0.0000	0.0007	0.0015	0.9977	0.0062	0.0128	0.9993	0.9985	0.0055	0.0113	0.0042	0.9978	0.0100	0.0084	426	195	2	2	802	390	0.0047	0.0103	0.0032	0.0064	0.0064
Average	1.0000	0.0015	0.0015	0.0000	0.0014	0.0015	0.9970	0.0082	0.0093	0.9985	0.9985	0.0067	0.0077	0.0042	0.9970	0.0098	0.0115	426.00	383.86	4.2857	3.8571	802.00	767.71	0.0101	0.0112	0.0049	0.0142	0.0102
