# Supplementary material for: SLALOM, a flexible method for the identification and statistical analysis of overlapping continuous sequence elements in sequence- and time-series data
Source: BMC Bioinformatics. 2018 Jan 26;19:24. doi: 10.1186/s12859-018-2020-x (PMC5787307; doi:10.1186/s12859-018-2020-x)
Supplement: Additional file 2: — Contains the python code of SLALOM, the test data required to reproduce the data presented in this manuscript, as well as the User Manual for SLALOM. (ZIP 3622 kb) [file 12859_2018_2020_MOESM2_ESM.zip › test_data/EURUSD_spikes.csv]

Movement start	Movement end	Bullish
04.01.2015 17:01	04.01.2015 17:03	False
06.01.2015 17:06	06.01.2015 17:08	False
09.01.2015 08:31	09.01.2015 08:33	False
09.01.2015 08:33	09.01.2015 08:35	True
09.01.2015 08:35	09.01.2015 08:37	False
09.01.2015 08:37	09.01.2015 08:38	True
09.01.2015 08:38	09.01.2015 08:40	False
09.01.2015 08:40	09.01.2015 08:41	True
09.01.2015 08:41	09.01.2015 08:42	False
14.01.2015 04:35	14.01.2015 04:37	False
14.01.2015 08:30	14.01.2015 08:31	True
15.01.2015 04:30	15.01.2015 04:36	False
15.01.2015 04:36	15.01.2015 04:38	True
15.01.2015 04:38	15.01.2015 04:39	False
15.01.2015 04:39	15.01.2015 04:40	True
15.01.2015 04:44	15.01.2015 04:45	True
15.01.2015 04:48	15.01.2015 04:50	True
15.01.2015 05:42	15.01.2015 05:45	False
15.01.2015 05:45	15.01.2015 05:46	True
15.01.2015 06:11	15.01.2015 06:13	True
15.01.2015 06:18	15.01.2015 06:21	False
15.01.2015 06:31	15.01.2015 06:33	True
15.01.2015 07:35	15.01.2015 07:38	True
15.01.2015 10:11	15.01.2015 10:12	False
21.01.2015 09:34	21.01.2015 09:36	False
21.01.2015 09:36	21.01.2015 09:37	True
21.01.2015 09:37	21.01.2015 09:38	False
21.01.2015 09:40	21.01.2015 09:44	True
21.01.2015 09:47	21.01.2015 09:49	True
21.01.2015 09:50	21.01.2015 09:53	False
21.01.2015 09:53	21.01.2015 09:54	True
21.01.2015 09:54	21.01.2015 09:56	False
21.01.2015 10:58	21.01.2015 11:00	False
22.01.2015 08:39	22.01.2015 08:41	False
22.01.2015 08:41	22.01.2015 08:42	True
22.01.2015 08:43	22.01.2015 08:44	False
22.01.2015 08:44	22.01.2015 08:45	True
22.01.2015 09:06	22.01.2015 09:07	True
22.01.2015 09:07	22.01.2015 09:10	False
22.01.2015 09:36	22.01.2015 09:39	True
23.01.2015 04:50	23.01.2015 04:51	True
23.01.2015 06:56	23.01.2015 06:58	False
23.01.2015 07:11	23.01.2015 07:15	False
23.01.2015 08:32	23.01.2015 08:33	True
23.01.2015 10:02	23.01.2015 10:05	True
23.01.2015 10:51	23.01.2015 10:54	False
25.01.2015 19:01	25.01.2015 19:04	True
25.01.2015 19:04	25.01.2015 19:05	False
25.01.2015 19:09	25.01.2015 19:12	True
27.01.2015 09:14	27.01.2015 09:17	True
28.01.2015 14:04	28.01.2015 14:05	True
03.02.2015 08:10	03.02.2015 08:11	True
03.02.2015 08:34	03.02.2015 08:38	True
03.02.2015 08:38	03.02.2015 08:39	False
03.02.2015 08:39	03.02.2015 08:40	True
03.02.2015 08:40	03.02.2015 08:41	False
04.02.2015 15:46	04.02.2015 15:47	True
05.02.2015 05:24	05.02.2015 05:26	True
05.02.2015 05:38	05.02.2015 05:41	True
06.02.2015 08:29	06.02.2015 08:34	False
06.02.2015 08:34	06.02.2015 08:35	True
10.02.2015 07:08	10.02.2015 07:09	True
10.02.2015 07:09	10.02.2015 07:10	False
11.02.2015 16:38	11.02.2015 16:42	True
11.02.2015 16:42	11.02.2015 16:43	False
11.02.2015 16:51	11.02.2015 16:52	True
11.02.2015 16:52	11.02.2015 16:53	False
12.02.2015 08:33	12.02.2015 08:36	True
12.02.2015 09:07	12.02.2015 09:09	False
12.02.2015 09:46	12.02.2015 09:49	True
18.02.2015 14:00	18.02.2015 14:01	True
18.02.2015 14:05	18.02.2015 14:08	True
19.02.2015 07:12	19.02.2015 07:13	False
20.02.2015 10:22	20.02.2015 10:24	True
20.02.2015 10:24	20.02.2015 10:25	False
20.02.2015 10:25	20.02.2015 10:26	True
20.02.2015 12:35	20.02.2015 12:36	True
20.02.2015 12:36	20.02.2015 12:38	False
20.02.2015 12:41	20.02.2015 12:42	False
24.02.2015 10:00	24.02.2015 10:02	False
26.02.2015 08:50	26.02.2015 08:52	False
26.02.2015 08:52	26.02.2015 08:53	True
05.03.2015 01:08	05.03.2015 01:10	False
05.03.2015 08:34	05.03.2015 08:35	False
05.03.2015 08:35	05.03.2015 08:37	True
05.03.2015 08:52	05.03.2015 08:55	False
05.03.2015 09:02	05.03.2015 09:05	False
06.03.2015 08:31	06.03.2015 08:32	False
06.03.2015 08:32	06.03.2015 08:33	True
10.03.2015 08:41	10.03.2015 08:43	True
11.03.2015 04:03	11.03.2015 04:04	False
12.03.2015 03:44	12.03.2015 03:46	True
12.03.2015 08:30	12.03.2015 08:31	True
12.03.2015 08:40	12.03.2015 08:42	False
12.03.2015 10:55	12.03.2015 10:57	True
18.03.2015 13:59	18.03.2015 14:01	True
18.03.2015 14:01	18.03.2015 14:02	False
18.03.2015 14:02	18.03.2015 14:03	True
18.03.2015 14:03	18.03.2015 14:06	False
18.03.2015 14:06	18.03.2015 14:08	True
18.03.2015 14:10	18.03.2015 14:13	True
18.03.2015 14:13	18.03.2015 14:14	False
18.03.2015 14:14	18.03.2015 14:16	True
18.03.2015 14:18	18.03.2015 14:22	True
18.03.2015 15:13	18.03.2015 15:15	True
18.03.2015 15:15	18.03.2015 15:16	False
18.03.2015 16:01	18.03.2015 16:05	True
18.03.2015 16:05	18.03.2015 16:06	False
18.03.2015 16:06	18.03.2015 16:08	True
18.03.2015 16:08	18.03.2015 16:12	False
19.03.2015 03:08	19.03.2015 03:10	False
19.03.2015 03:20	19.03.2015 03:24	False
19.03.2015 03:36	19.03.2015 03:38	False
19.03.2015 04:19	19.03.2015 04:20	False
20.03.2015 08:49	20.03.2015 08:50	True
20.03.2015 09:26	20.03.2015 09:28	True
20.03.2015 12:31	20.03.2015 12:33	True
23.03.2015 12:20	23.03.2015 12:22	True
24.03.2015 08:30	24.03.2015 08:33	False
24.03.2015 08:33	24.03.2015 08:35	True
24.03.2015 08:42	24.03.2015 08:44	True
24.03.2015 08:59	24.03.2015 09:01	False
24.03.2015 09:11	24.03.2015 09:13	False
24.03.2015 10:15	24.03.2015 10:17	False
26.03.2015 09:48	26.03.2015 09:51	False
26.03.2015 10:02	26.03.2015 10:05	False
27.03.2015 03:27	27.03.2015 03:30	False
27.03.2015 08:40	27.03.2015 08:42	True
27.03.2015 12:09	27.03.2015 12:11	True
27.03.2015 12:11	27.03.2015 12:12	False
27.03.2015 12:28	27.03.2015 12:30	False
30.03.2015 03:02	30.03.2015 03:03	False
01.04.2015 08:15	01.04.2015 08:17	True
01.04.2015 08:17	01.04.2015 08:18	False
02.04.2015 08:50	02.04.2015 08:52	True
03.04.2015 07:48	03.04.2015 07:49	True
03.04.2015 08:29	03.04.2015 08:30	False
03.04.2015 08:30	03.04.2015 08:32	True
03.04.2015 08:32	03.04.2015 08:33	False
03.04.2015 08:38	03.04.2015 08:39	True
03.04.2015 08:39	03.04.2015 08:40	False
03.04.2015 08:45	03.04.2015 08:48	True
06.04.2015 15:06	06.04.2015 15:07	False
07.04.2015 04:29	07.04.2015 04:32	False
07.04.2015 04:36	07.04.2015 04:39	False
08.04.2015 10:52	08.04.2015 10:54	False
14.04.2015 03:05	14.04.2015 03:07	True
14.04.2015 03:07	14.04.2015 03:08	False
14.04.2015 08:30	14.04.2015 08:34	True
14.04.2015 08:34	14.04.2015 08:35	False
14.04.2015 08:48	14.04.2015 08:50	True
14.04.2015 09:00	14.04.2015 09:03	True
15.04.2015 09:09	15.04.2015 09:11	True
15.04.2015 13:05	15.04.2015 13:07	True
15.04.2015 20:10	15.04.2015 20:14	True
16.04.2015 07:01	16.04.2015 07:03	True
16.04.2015 08:29	16.04.2015 08:30	False
16.04.2015 08:30	16.04.2015 08:31	True
16.04.2015 08:32	16.04.2015 08:34	False
16.04.2015 13:45	16.04.2015 13:47	True
17.04.2015 08:30	17.04.2015 08:31	False
17.04.2015 08:50	17.04.2015 08:52	False
21.04.2015 02:39	21.04.2015 02:42	False
22.04.2015 04:43	22.04.2015 04:44	True
29.04.2015 08:37	29.04.2015 08:39	True
29.04.2015 08:54	29.04.2015 08:57	False
29.04.2015 08:57	29.04.2015 08:58	True
29.04.2015 10:18	29.04.2015 10:20	True
29.04.2015 10:59	29.04.2015 11:01	True
29.04.2015 11:01	29.04.2015 11:02	False
29.04.2015 13:59	29.04.2015 14:02	False
29.04.2015 14:02	29.04.2015 14:03	True
29.04.2015 14:06	29.04.2015 14:09	False
29.04.2015 14:12	29.04.2015 14:13	False
30.04.2015 03:27	30.04.2015 03:28	True
30.04.2015 04:18	30.04.2015 04:19	True
30.04.2015 07:43	30.04.2015 07:46	True
30.04.2015 08:29	30.04.2015 08:31	False
30.04.2015 08:45	30.04.2015 08:48	False
30.04.2015 10:57	30.04.2015 10:59	True
01.05.2015 09:54	01.05.2015 09:56	True
05.05.2015 02:22	05.05.2015 02:24	False
05.05.2015 08:31	05.05.2015 08:33	True
05.05.2015 08:33	05.05.2015 08:34	False
05.05.2015 10:00	05.05.2015 10:01	False
05.05.2015 10:13	05.05.2015 10:15	True
06.05.2015 03:00	06.05.2015 03:03	False
06.05.2015 08:14	06.05.2015 08:15	False
06.05.2015 08:15	06.05.2015 08:16	True
06.05.2015 08:16	06.05.2015 08:18	False
06.05.2015 08:18	06.05.2015 08:19	True
07.05.2015 05:10	07.05.2015 05:12	True
08.05.2015 08:28	08.05.2015 08:29	False
08.05.2015 08:29	08.05.2015 08:30	True
08.05.2015 08:30	08.05.2015 08:31	False
08.05.2015 08:34	08.05.2015 08:37	False
08.05.2015 08:46	08.05.2015 08:48	True
12.05.2015 03:16	12.05.2015 03:19	True
13.05.2015 05:01	13.05.2015 05:03	False
13.05.2015 08:30	13.05.2015 08:31	True
13.05.2015 08:38	13.05.2015 08:41	True
15.05.2015 07:57	15.05.2015 07:59	False
15.05.2015 10:05	15.05.2015 10:07	True
19.05.2015 03:00	19.05.2015 03:02	False
19.05.2015 03:04	19.05.2015 03:06	False
19.05.2015 08:30	19.05.2015 08:31	False
20.05.2015 01:58	20.05.2015 02:00	False
20.05.2015 02:00	20.05.2015 02:01	True
20.05.2015 03:59	20.05.2015 04:02	True
20.05.2015 14:12	20.05.2015 14:14	True
21.05.2015 03:39	21.05.2015 03:42	True
21.05.2015 10:00	21.05.2015 10:01	True
22.05.2015 08:30	22.05.2015 08:31	False
22.05.2015 09:00	22.05.2015 09:03	False
22.05.2015 09:03	22.05.2015 09:04	True
26.05.2015 08:30	26.05.2015 08:31	False
27.05.2015 09:49	27.05.2015 09:51	True
27.05.2015 09:51	27.05.2015 09:52	False
28.05.2015 02:14	28.05.2015 02:17	True
28.05.2015 02:17	28.05.2015 02:18	False
01.06.2015 10:00	01.06.2015 10:03	False
02.06.2015 03:57	02.06.2015 04:00	False
02.06.2015 06:24	02.06.2015 06:26	True
02.06.2015 06:26	02.06.2015 06:28	False
02.06.2015 08:59	02.06.2015 09:02	True
02.06.2015 09:06	02.06.2015 09:07	True
02.06.2015 09:07	02.06.2015 09:08	False
02.06.2015 09:14	02.06.2015 09:17	True
03.06.2015 03:00	03.06.2015 03:01	False
03.06.2015 08:50	03.06.2015 08:52	False
03.06.2015 08:52	03.06.2015 08:53	True
03.06.2015 08:54	03.06.2015 08:55	True
03.06.2015 09:00	03.06.2015 09:02	True
03.06.2015 09:02	03.06.2015 09:03	False
03.06.2015 09:03	03.06.2015 09:04	True
03.06.2015 09:11	03.06.2015 09:13	True
03.06.2015 09:32	03.06.2015 09:35	True
03.06.2015 09:36	03.06.2015 09:39	False
03.06.2015 09:58	03.06.2015 10:01	True
03.06.2015 10:07	03.06.2015 10:09	True
04.06.2015 04:09	04.06.2015 04:11	True
04.06.2015 13:39	04.06.2015 13:40	False
05.06.2015 03:01	05.06.2015 03:02	True
05.06.2015 08:30	05.06.2015 08:31	False
05.06.2015 08:31	05.06.2015 08:32	True
05.06.2015 08:32	05.06.2015 08:33	False
05.06.2015 08:37	05.06.2015 08:41	False
05.06.2015 09:01	05.06.2015 09:02	True
05.06.2015 09:28	05.06.2015 09:30	False
08.06.2015 02:51	08.06.2015 02:54	True
08.06.2015 02:54	08.06.2015 02:55	False
08.06.2015 04:07	08.06.2015 04:09	False
08.06.2015 11:42	08.06.2015 11:44	True
08.06.2015 21:42	08.06.2015 21:43	True
09.06.2015 04:45	09.06.2015 04:46	False
09.06.2015 10:11	09.06.2015 10:13	False
10.06.2015 03:07	10.06.2015 03:10	True
10.06.2015 03:10	10.06.2015 03:11	False
10.06.2015 03:11	10.06.2015 03:12	True
10.06.2015 03:12	10.06.2015 03:13	False
10.06.2015 06:39	10.06.2015 06:41	False
11.06.2015 08:29	11.06.2015 08:31	False
11.06.2015 08:38	11.06.2015 08:39	False
11.06.2015 08:39	11.06.2015 08:40	True
11.06.2015 08:42	11.06.2015 08:44	True
11.06.2015 08:44	11.06.2015 08:45	False
12.06.2015 00:31	12.06.2015 00:33	False
12.06.2015 04:48	12.06.2015 04:52	False
12.06.2015 04:52	12.06.2015 04:53	True
12.06.2015 10:35	12.06.2015 10:38	True
16.06.2015 02:52	16.06.2015 02:54	True
16.06.2015 02:54	16.06.2015 02:55	False
18.06.2015 12:22	18.06.2015 12:24	True
18.06.2015 12:37	18.06.2015 12:38	False
18.06.2015 12:38	18.06.2015 12:39	True
19.06.2015 03:01	19.06.2015 03:03	False
23.06.2015 08:33	23.06.2015 08:37	False
25.06.2015 06:20	25.06.2015 06:21	True
25.06.2015 06:21	25.06.2015 06:23	False
29.06.2015 01:58	29.06.2015 01:59	True
29.06.2015 02:07	29.06.2015 02:09	True
29.06.2015 02:29	29.06.2015 02:30	True
29.06.2015 02:30	29.06.2015 02:31	False
29.06.2015 02:31	29.06.2015 02:32	True
29.06.2015 13:34	29.06.2015 13:36	True
30.06.2015 10:57	30.06.2015 11:00	False
02.07.2015 08:29	02.07.2015 08:30	False
02.07.2015 08:30	02.07.2015 08:31	True
02.07.2015 08:31	02.07.2015 08:32	False
02.07.2015 08:32	02.07.2015 08:35	True
02.07.2015 08:35	02.07.2015 08:36	False
03.07.2015 13:00	03.07.2015 13:01	True
05.07.2015 18:01	05.07.2015 18:04	True
05.07.2015 18:04	05.07.2015 18:05	False
05.07.2015 20:01	05.07.2015 20:03	True
06.07.2015 01:42	06.07.2015 01:43	False
06.07.2015 01:43	06.07.2015 01:44	True
07.07.2015 15:28	07.07.2015 15:31	True
10.07.2015 05:15	10.07.2015 05:16	True
13.07.2015 02:45	13.07.2015 02:46	True
13.07.2015 03:38	13.07.2015 03:41	False
13.07.2015 03:53	13.07.2015 03:56	False
13.07.2015 04:00	13.07.2015 04:03	False
14.07.2015 08:30	14.07.2015 08:31	True
15.07.2015 08:30	15.07.2015 08:33	False
16.07.2015 08:35	16.07.2015 08:37	True
16.07.2015 08:46	16.07.2015 08:48	False
23.07.2015 03:29	23.07.2015 03:31	True
23.07.2015 08:30	23.07.2015 08:31	False
24.07.2015 10:00	24.07.2015 10:01	True
29.07.2015 14:03	29.07.2015 14:08	False
31.07.2015 08:30	31.07.2015 08:31	True
31.07.2015 08:31	31.07.2015 08:32	False
31.07.2015 08:36	31.07.2015 08:38	True
31.07.2015 09:12	31.07.2015 09:14	True
05.08.2015 08:15	05.08.2015 08:16	True
05.08.2015 08:16	05.08.2015 08:17	False
05.08.2015 10:00	05.08.2015 10:01	False
07.08.2015 08:29	07.08.2015 08:32	False
07.08.2015 10:39	07.08.2015 10:41	True
07.08.2015 10:41	07.08.2015 10:42	False
10.08.2015 12:39	10.08.2015 12:40	True
11.08.2015 03:08	11.08.2015 03:11	True
12.08.2015 21:25	12.08.2015 21:27	True
17.08.2015 03:04	17.08.2015 03:07	False
19.08.2015 13:36	19.08.2015 13:39	False
21.08.2015 10:03	21.08.2015 10:06	False
23.08.2015 21:21	23.08.2015 21:23	True
23.08.2015 22:44	23.08.2015 22:47	True
24.08.2015 07:41	24.08.2015 07:45	True
24.08.2015 07:45	24.08.2015 07:47	False
24.08.2015 07:56	24.08.2015 07:58	True
24.08.2015 08:37	24.08.2015 08:39	True
24.08.2015 09:00	24.08.2015 09:04	True
24.08.2015 09:08	24.08.2015 09:12	True
24.08.2015 09:12	24.08.2015 09:13	False
24.08.2015 09:15	24.08.2015 09:17	False
24.08.2015 09:33	24.08.2015 09:35	True
24.08.2015 09:40	24.08.2015 09:42	False
24.08.2015 10:01	24.08.2015 10:05	False
24.08.2015 10:07	24.08.2015 10:10	False
24.08.2015 10:32	24.08.2015 10:34	True
24.08.2015 10:37	24.08.2015 10:38	True
24.08.2015 10:38	24.08.2015 10:39	False
26.08.2015 08:30	26.08.2015 08:31	False
26.08.2015 10:31	26.08.2015 10:33	True
27.08.2015 08:30	27.08.2015 08:31	False
28.08.2015 11:32	28.08.2015 11:35	False
03.09.2015 08:32	03.09.2015 08:35	False
03.09.2015 08:40	03.09.2015 08:43	False
03.09.2015 08:43	03.09.2015 08:45	True
04.09.2015 08:29	04.09.2015 08:30	True
04.09.2015 08:30	04.09.2015 08:33	False
04.09.2015 08:37	04.09.2015 08:39	True
04.09.2015 13:01	04.09.2015 13:02	True
07.09.2015 23:31	07.09.2015 23:32	True
10.09.2015 11:14	10.09.2015 11:16	True
17.09.2015 14:00	17.09.2015 14:01	False
17.09.2015 14:01	17.09.2015 14:03	True
17.09.2015 14:11	17.09.2015 14:14	True
17.09.2015 14:14	17.09.2015 14:15	False
23.09.2015 09:03	23.09.2015 09:05	True
23.09.2015 09:05	23.09.2015 09:06	False
02.10.2015 08:30	02.10.2015 08:31	True
02.10.2015 08:37	02.10.2015 08:40	True
14.10.2015 08:30	14.10.2015 08:32	True
15.10.2015 08:30	15.10.2015 08:32	False
15.10.2015 08:32	15.10.2015 08:34	True
22.10.2015 08:28	22.10.2015 08:31	False
22.10.2015 08:31	22.10.2015 08:32	True
22.10.2015 08:32	22.10.2015 08:33	False
22.10.2015 08:33	22.10.2015 08:34	True
22.10.2015 08:49	22.10.2015 08:50	False
28.10.2015 13:59	28.10.2015 14:01	False
28.10.2015 14:02	28.10.2015 14:03	False
28.10.2015 14:03	28.10.2015 14:05	True
28.10.2015 14:05	28.10.2015 14:08	False
28.10.2015 14:13	28.10.2015 14:15	True
28.10.2015 14:15	28.10.2015 14:17	False
06.11.2015 08:29	06.11.2015 08:31	False
06.11.2015 08:31	06.11.2015 08:32	True
12.11.2015 03:32	12.11.2015 03:33	False
12.11.2015 09:32	12.11.2015 09:35	True
12.11.2015 09:43	12.11.2015 09:44	True
13.11.2015 08:29	13.11.2015 08:30	False
13.11.2015 08:30	13.11.2015 08:31	True
13.11.2015 08:31	13.11.2015 08:32	False
18.11.2015 14:08	18.11.2015 14:10	True
03.12.2015 07:37	03.12.2015 07:39	True
03.12.2015 07:39	03.12.2015 07:40	False
03.12.2015 07:40	03.12.2015 07:41	True
03.12.2015 07:41	03.12.2015 07:43	False
03.12.2015 07:45	03.12.2015 07:46	True
03.12.2015 07:46	03.12.2015 07:47	False
03.12.2015 07:47	03.12.2015 07:48	True
03.12.2015 08:00	03.12.2015 08:03	True
03.12.2015 08:06	03.12.2015 08:07	True
03.12.2015 08:07	03.12.2015 08:08	False
03.12.2015 08:09	03.12.2015 08:13	False
03.12.2015 08:32	03.12.2015 08:35	True
03.12.2015 08:42	03.12.2015 08:45	True
03.12.2015 08:45	03.12.2015 08:47	False
03.12.2015 08:56	03.12.2015 08:59	False
03.12.2015 08:59	03.12.2015 09:00	True
03.12.2015 09:00	03.12.2015 09:01	False
03.12.2015 09:01	03.12.2015 09:02	True
03.12.2015 09:02	03.12.2015 09:03	False
03.12.2015 09:59	03.12.2015 10:02	True
03.12.2015 10:07	03.12.2015 10:08	True
03.12.2015 10:11	03.12.2015 10:13	False
03.12.2015 11:36	03.12.2015 11:39	True
04.12.2015 08:29	04.12.2015 08:30	True
04.12.2015 12:33	04.12.2015 12:35	False
16.12.2015 14:00	16.12.2015 14:03	False
16.12.2015 14:06	16.12.2015 14:07	False
16.12.2015 14:11	16.12.2015 14:14	True
16.12.2015 14:14	16.12.2015 14:16	False
16.12.2015 14:31	16.12.2015 14:32	False
16.12.2015 14:32	16.12.2015 14:33	True
16.12.2015 14:33	16.12.2015 14:35	False
16.12.2015 14:42	16.12.2015 14:45	True
16.12.2015 14:45	16.12.2015 14:46	False
16.12.2015 14:47	16.12.2015 14:48	False
16.12.2015 14:48	16.12.2015 14:49	True
16.12.2015 15:40	16.12.2015 15:42	True
17.12.2015 10:56	17.12.2015 10:59	False
