# Supplementary material for: SLALOM, a flexible method for the identification and statistical analysis of overlapping continuous sequence elements in sequence- and time-series data
Source: BMC Bioinformatics. 2018 Jan 26;19:24. doi: 10.1186/s12859-018-2020-x (PMC5787307; doi:10.1186/s12859-018-2020-x)
Supplement: Additional file 2: — Contains the python code of SLALOM, the test data required to reproduce the data presented in this manuscript, as well as the User Manual for SLALOM. (ZIP 3622 kb) [file 12859_2018_2020_MOESM2_ESM.zip › test_data/hhmotif_prediction.csv]

P05132	DOC_AGCK_PIF_3	192	197
P06244	DOC_AGCK_PIF_3	335	340
Q5I6E9	DOC_AGCK_PIF_3	634	639
Q9LSF1	DOC_AGCK_PIF_3	323	328
P05412	LIG_KEPE_3	263	287
P05412	LIG_KEPE_3	301	312
P05412	LIG_KEPE_3	281	286
P05412	LIG_KEPE_3	296	301
P05412	LIG_KEPE_3	301	312
P49715	LIG_KEPE_3	149	173
P49715	LIG_KEPE_3	16	29
P49715	LIG_KEPE_3	167	172
P49715	LIG_KEPE_3	17	29
P49715	LIG_KEPE_3	324	335
Q9H2X6	LIG_KEPE_3	557	568
Q9H2X6	LIG_KEPE_3	9	23
Q9H2X6	LIG_KEPE_3	897	902
Q9H2X6	LIG_KEPE_3	981	986
Q9H2X6	LIG_KEPE_3	1079	1091
Q9Y5Q3	LIG_KEPE_3	222	246
Q9Y5Q3	LIG_KEPE_3	273	284
Q9Y5Q3	LIG_KEPE_3	185	198
Q9Y5Q3	LIG_KEPE_3	296	301
Q9Y5Q3	LIG_KEPE_3	186	198
Q9Y5Q3	LIG_KEPE_3	273	284
O00257	LIG_CtBP_PxDLS_1	472	475
O00257	LIG_CtBP_PxDLS_1	472	477
O00257	LIG_CtBP_PxDLS_1	470	475
O00257	LIG_CtBP_PxDLS_1	470	475
O00257	LIG_CtBP_PxDLS_1	472	475
O60315	LIG_CtBP_PxDLS_1	815	819
O95600	LIG_CtBP_PxDLS_1	86	90
P03254	LIG_CtBP_PxDLS_1	279	282
P03254	LIG_CtBP_PxDLS_1	278	284
P03254	LIG_CtBP_PxDLS_1	279	285
P03254	LIG_CtBP_PxDLS_1	278	283
P03254	LIG_CtBP_PxDLS_1	279	283
P03254	LIG_CtBP_PxDLS_1	279	283
P03254	LIG_CtBP_PxDLS_1	279	282
P10734	LIG_CtBP_PxDLS_1	329	336
P10734	LIG_CtBP_PxDLS_1	331	337
P10734	LIG_CtBP_PxDLS_1	329	335
P10734	LIG_CtBP_PxDLS_1	329	335
P10734	LIG_CtBP_PxDLS_1	331	334
P28166	LIG_CtBP_PxDLS_1	784	791
P28166	LIG_CtBP_PxDLS_1	786	792
P28166	LIG_CtBP_PxDLS_1	784	790
P28166	LIG_CtBP_PxDLS_1	786	790
P28166	LIG_CtBP_PxDLS_1	784	790
P28166	LIG_CtBP_PxDLS_1	786	789
P37275	LIG_CtBP_PxDLS_1	734	738
P41970	LIG_CtBP_PxDLS_1	273	277
P48552	LIG_CtBP_PxDLS_1	440	443
P48552	LIG_CtBP_PxDLS_1	440	445
P48552	LIG_CtBP_PxDLS_1	440	446
P48552	LIG_CtBP_PxDLS_1	440	444
P56524	LIG_CtBP_PxDLS_1	48	54
P56524	LIG_CtBP_PxDLS_1	48	51
P57682	LIG_CtBP_PxDLS_1	61	64
Q03112	LIG_CtBP_PxDLS_1	584	587
Q03112	LIG_CtBP_PxDLS_1	582	589
Q03112	LIG_CtBP_PxDLS_1	582	588
Q03112	LIG_CtBP_PxDLS_1	584	588
Q03112	LIG_CtBP_PxDLS_1	582	588
Q15583	LIG_CtBP_PxDLS_1	151	157
Q15583	LIG_CtBP_PxDLS_1	153	157
Q15583	LIG_CtBP_PxDLS_1	151	157
Q15583	LIG_CtBP_PxDLS_1	153	157
Q15583	LIG_CtBP_PxDLS_1	151	157
Q15583	LIG_CtBP_PxDLS_1	153	156
Q8C2B3	LIG_CtBP_PxDLS_1	21	27
Q8C2B3	LIG_CtBP_PxDLS_1	20	26
Q8IX07	LIG_CtBP_PxDLS_1	794	797
Q8IX07	LIG_CtBP_PxDLS_1	794	800
Q8IX07	LIG_CtBP_PxDLS_1	792	798
Q91647	LIG_CtBP_PxDLS_1	361	367
Q91647	LIG_CtBP_PxDLS_1	453	458
Q91647	LIG_CtBP_PxDLS_1	363	366
Q99708	LIG_CtBP_PxDLS_1	490	493
Q99708	LIG_CtBP_PxDLS_1	488	494
Q99708	LIG_CtBP_PxDLS_1	488	494
Q99708	LIG_CtBP_PxDLS_1	490	494
Q99708	LIG_CtBP_PxDLS_1	488	494
Q99N13	LIG_CtBP_PxDLS_1	23	29
Q9UHF7	LIG_CtBP_PxDLS_1	1163	1166
Q9UHF7	LIG_CtBP_PxDLS_1	1161	1168
Q9UHF7	LIG_CtBP_PxDLS_1	1163	1166
Q9UHF7	LIG_CtBP_PxDLS_1	1163	1166
O43854	LIG_RGD	97	100
P03276	LIG_RGD	341	344
P10451	LIG_RGD	153	156
P11276	LIG_RGD	152	155
P13839	LIG_RGD	290	293
P29788	LIG_RGD	65	68
O15350	LIG_WW_1	482	489
O15350	LIG_WW_1	483	487
O15350	LIG_WW_1	483	487
O15350	LIG_WW_1	482	488
O15350	LIG_WW_1	483	487
O15350	LIG_WW_1	483	489
O15350	LIG_WW_1	432	440
O15350	LIG_WW_1	484	487
O15350	LIG_WW_1	484	487
O15350	LIG_WW_1	482	487
O15350	LIG_WW_1	483	487
O15350	LIG_WW_1	483	487
O73557	LIG_WW_1	94	99
O73557	LIG_WW_1	93	97
O73557	LIG_WW_1	93	97
O73557	LIG_WW_1	94	99
O73557	LIG_WW_1	94	97
O73557	LIG_WW_1	94	97
O73557	LIG_WW_1	94	97
O73557	LIG_WW_1	94	97
O73557	LIG_WW_1	94	97
O88898	LIG_WW_1	528	545
O88898	LIG_WW_1	539	543
O88898	LIG_WW_1	539	543
O88898	LIG_WW_1	535	543
O88898	LIG_WW_1	538	543
O88898	LIG_WW_1	539	543
O88898	LIG_WW_1	540	543
O88898	LIG_WW_1	527	544
O88898	LIG_WW_1	538	543
O88898	LIG_WW_1	539	543
O88898	LIG_WW_1	539	543
O88898	LIG_WW_1	539	543
P03276	LIG_WW_1	11	15
P03276	LIG_WW_1	8	15
P03276	LIG_WW_1	37	47
P03276	LIG_WW_1	11	15
P03276	LIG_WW_1	12	17
P03276	LIG_WW_1	11	15
P03276	LIG_WW_1	11	15
P03322	LIG_WW_1	171	175
P03322	LIG_WW_1	171	176
P03322	LIG_WW_1	172	176
P03322	LIG_WW_1	172	175
P03322	LIG_WW_1	171	176
P03322	LIG_WW_1	172	175
P03322	LIG_WW_1	172	179
P03322	LIG_WW_1	169	176
P03322	LIG_WW_1	171	175
P03322	LIG_WW_1	172	175
P03322	LIG_WW_1	171	175
P03322	LIG_WW_1	171	175
P03345	LIG_WW_1	110	121
P03345	LIG_WW_1	118	122
P03345	LIG_WW_1	113	123
P03345	LIG_WW_1	118	122
P03345	LIG_WW_1	116	121
P03345	LIG_WW_1	118	125
P03345	LIG_WW_1	118	121
P03345	LIG_WW_1	118	121
P03519	LIG_WW_1	24	29
P03519	LIG_WW_1	24	29
P03519	LIG_WW_1	24	27
P03519	LIG_WW_1	24	29
P03519	LIG_WW_1	24	28
P03519	LIG_WW_1	23	28
P03519	LIG_WW_1	24	31
P03519	LIG_WW_1	21	27
P03519	LIG_WW_1	24	27
P03519	LIG_WW_1	23	27
P05627	LIG_WW_1	167	171
P05627	LIG_WW_1	167	172
P07567	LIG_WW_1	200	206
P07567	LIG_WW_1	200	205
P07567	LIG_WW_1	202	205
P07567	LIG_WW_1	200	206
P07567	LIG_WW_1	202	206
P07567	LIG_WW_1	202	205
P07567	LIG_WW_1	193	204
P07567	LIG_WW_1	200	205
P08363	LIG_WW_1	36	40
P08363	LIG_WW_1	36	40
P08363	LIG_WW_1	36	41
P08363	LIG_WW_1	34	42
P08363	LIG_WW_1	36	40
P09450	LIG_WW_1	175	179
P09450	LIG_WW_1	175	179
P09450	LIG_WW_1	175	182
P09450	LIG_WW_1	175	182
P09450	LIG_WW_1	172	179
P09450	LIG_WW_1	175	179
P13285	LIG_WW_1	97	103
P13285	LIG_WW_1	45	60
P13285	LIG_WW_1	52	62
P13285	LIG_WW_1	57	61
P13285	LIG_WW_1	98	102
P13285	LIG_WW_1	97	103
P13285	LIG_WW_1	55	61
P13285	LIG_WW_1	57	62
P13285	LIG_WW_1	44	60
P13285	LIG_WW_1	97	101
P13285	LIG_WW_1	98	101
P13285	LIG_WW_1	97	101
P13285	LIG_WW_1	56	60
P16287	LIG_WW_1	34	40
P16287	LIG_WW_1	34	38
P16287	LIG_WW_1	34	41
P16287	LIG_WW_1	34	41
P16287	LIG_WW_1	34	39
P16287	LIG_WW_1	34	38
P16287	LIG_WW_1	34	38
P16287	LIG_WW_1	34	38
P18541	LIG_WW_1	85	88
P18541	LIG_WW_1	85	88
P18541	LIG_WW_1	84	88
P18541	LIG_WW_1	80	90
P18541	LIG_WW_1	85	89
P18541	LIG_WW_1	85	88
P18541	LIG_WW_1	85	88
P18541	LIG_WW_1	85	90
P18541	LIG_WW_1	85	88
P18541	LIG_WW_1	85	88
P18541	LIG_WW_1	85	88
P28282	LIG_WW_1	49	54
P28282	LIG_WW_1	49	54
P28282	LIG_WW_1	23	26
P28282	LIG_WW_1	48	52
P28282	LIG_WW_1	18	26
P28282	LIG_WW_1	145	149
P28282	LIG_WW_1	23	27
P28282	LIG_WW_1	21	29
P28282	LIG_WW_1	49	52
P28282	LIG_WW_1	45	52
P28282	LIG_WW_1	49	52
P35260	LIG_WW_1	16	19
P35260	LIG_WW_1	16	20
P35260	LIG_WW_1	16	21
P35260	LIG_WW_1	16	20
P35260	LIG_WW_1	16	19
P35260	LIG_WW_1	16	23
P35260	LIG_WW_1	16	19
P35260	LIG_WW_1	16	19
P35260	LIG_WW_1	16	19
P37088	LIG_WW_1	640	644
P37088	LIG_WW_1	640	645
P37088	LIG_WW_1	640	647
P37088	LIG_WW_1	638	642
P37088	LIG_WW_1	641	648
P37088	LIG_WW_1	628	645
P37091	LIG_WW_1	623	629
P37091	LIG_WW_1	613	630
P37091	LIG_WW_1	621	628
P37091	LIG_WW_1	623	629
P37091	LIG_WW_1	624	631
P37091	LIG_WW_1	624	631
P37091	LIG_WW_1	625	631
P37091	LIG_WW_1	613	629
P37091	LIG_WW_1	621	628
P51168	LIG_WW_1	615	621
P51168	LIG_WW_1	615	620
P51168	LIG_WW_1	613	620
P51168	LIG_WW_1	616	623
P51168	LIG_WW_1	616	623
P51168	LIG_WW_1	617	623
P51168	LIG_WW_1	613	620
P51170	LIG_WW_1	622	628
P51170	LIG_WW_1	612	629
P51170	LIG_WW_1	620	627
P51170	LIG_WW_1	623	627
P51170	LIG_WW_1	622	628
P51170	LIG_WW_1	623	630
P51170	LIG_WW_1	624	630
P51170	LIG_WW_1	612	628
P51170	LIG_WW_1	620	627
P51170	LIG_WW_1	623	627
P97764	LIG_WW_1	171	178
P97764	LIG_WW_1	171	176
P97764	LIG_WW_1	169	176
P97764	LIG_WW_1	172	177
P97764	LIG_WW_1	159	163
P97764	LIG_WW_1	171	176
P97764	LIG_WW_1	172	179
P97764	LIG_WW_1	172	176
P97764	LIG_WW_1	159	165
P97764	LIG_WW_1	173	176
P97764	LIG_WW_1	173	176
P97764	LIG_WW_1	169	176
P97764	LIG_WW_1	172	176
P97764	LIG_WW_1	172	176
Q05128	LIG_WW_1	8	14
Q05128	LIG_WW_1	7	15
Q05128	LIG_WW_1	8	14
Q05128	LIG_WW_1	10	13
Q05128	LIG_WW_1	9	16
Q05128	LIG_WW_1	10	17
Q14118	LIG_WW_1	827	833
Q14118	LIG_WW_1	889	893
Q14118	LIG_WW_1	889	894
Q14118	LIG_WW_1	889	892
Q14118	LIG_WW_1	889	892
Q14118	LIG_WW_1	827	831
Q14118	LIG_WW_1	889	892
Q15303	LIG_WW_1	1297	1303
Q15303	LIG_WW_1	1297	1303
Q15303	LIG_WW_1	1297	1301
Q15303	LIG_WW_1	1297	1301
Q15303	LIG_WW_1	1298	1301
Q15303	LIG_WW_1	1052	1059
Q15303	LIG_WW_1	1052	1059
Q15303	LIG_WW_1	1053	1060
Q15303	LIG_WW_1	1040	1056
Q15303	LIG_WW_1	1297	1301
Q15303	LIG_WW_1	1297	1301
Q15303	LIG_WW_1	1297	1301
Q15797	LIG_WW_1	222	229
Q15797	LIG_WW_1	220	227
Q15797	LIG_WW_1	223	227
Q15797	LIG_WW_1	223	228
Q15797	LIG_WW_1	223	230
Q15797	LIG_WW_1	220	227
Q4VCS5	LIG_WW_1	237	242
Q4VCS5	LIG_WW_1	227	243
Q4VCS5	LIG_WW_1	235	242
Q4VCS5	LIG_WW_1	238	242
Q4VCS5	LIG_WW_1	238	242
Q4VCS5	LIG_WW_1	238	242
Q4VCS5	LIG_WW_1	238	242
O00562	TRG_ER_FFAT_1	342	358
O00562	TRG_ER_FFAT_1	343	358
O00562	TRG_ER_FFAT_1	342	355
O00562	TRG_ER_FFAT_1	345	358
O00562	TRG_ER_FFAT_1	343	355
O00562	TRG_ER_FFAT_1	345	356
O00562	TRG_ER_FFAT_1	343	358
O00562	TRG_ER_FFAT_1	343	355
O00562	TRG_ER_FFAT_1	343	355
O00562	TRG_ER_FFAT_1	346	353
O00562	TRG_ER_FFAT_1	342	357
O00562	TRG_ER_FFAT_1	342	355
O00562	TRG_ER_FFAT_1	342	355
O00562	TRG_ER_FFAT_1	342	355
O00562	TRG_ER_FFAT_1	347	359
P21957	TRG_ER_FFAT_1	194	209
P21957	TRG_ER_FFAT_1	193	209
P21957	TRG_ER_FFAT_1	192	208
P21957	TRG_ER_FFAT_1	195	206
P21957	TRG_ER_FFAT_1	197	208
P21957	TRG_ER_FFAT_1	193	208
P21957	TRG_ER_FFAT_1	195	208
P21957	TRG_ER_FFAT_1	198	204
P21957	TRG_ER_FFAT_1	193	208
P21957	TRG_ER_FFAT_1	194	206
P21957	TRG_ER_FFAT_1	198	204
P21957	TRG_ER_FFAT_1	194	206
P21957	TRG_ER_FFAT_1	198	206
P21957	TRG_ER_FFAT_1	198	210
P21957	TRG_ER_FFAT_1	196	206
P21957	TRG_ER_FFAT_1	200	206
P21957	TRG_ER_FFAT_1	200	206
P21957	TRG_ER_FFAT_1	198	206
P22059	TRG_ER_FFAT_1	351	364
P22059	TRG_ER_FFAT_1	352	367
P22059	TRG_ER_FFAT_1	350	366
P22059	TRG_ER_FFAT_1	354	364
P22059	TRG_ER_FFAT_1	355	367
P22059	TRG_ER_FFAT_1	355	366
P22059	TRG_ER_FFAT_1	353	364
P22059	TRG_ER_FFAT_1	352	367
P22059	TRG_ER_FFAT_1	352	364
P22059	TRG_ER_FFAT_1	356	362
P22059	TRG_ER_FFAT_1	351	364
P22059	TRG_ER_FFAT_1	351	364
P22059	TRG_ER_FFAT_1	351	364
P22059	TRG_ER_FFAT_1	351	366
P22059	TRG_ER_FFAT_1	351	364
P22059	TRG_ER_FFAT_1	356	364
P35845	TRG_ER_FFAT_1	710	725
P35845	TRG_ER_FFAT_1	709	722
P35845	TRG_ER_FFAT_1	708	722
P35845	TRG_ER_FFAT_1	711	722
P35845	TRG_ER_FFAT_1	712	725
P35845	TRG_ER_FFAT_1	711	722
P35845	TRG_ER_FFAT_1	1119	1127
P35845	TRG_ER_FFAT_1	715	720
P35845	TRG_ER_FFAT_1	712	722
P35845	TRG_ER_FFAT_1	711	726
P35845	TRG_ER_FFAT_1	716	722
P35845	TRG_ER_FFAT_1	716	722
P35845	TRG_ER_FFAT_1	715	726
P38713	TRG_ER_FFAT_1	510	523
P38713	TRG_ER_FFAT_1	511	522
P38713	TRG_ER_FFAT_1	511	522
P38713	TRG_ER_FFAT_1	510	520
P38713	TRG_ER_FFAT_1	507	523
P38713	TRG_ER_FFAT_1	510	520
P38713	TRG_ER_FFAT_1	510	522
P38713	TRG_ER_FFAT_1	510	522
P38713	TRG_ER_FFAT_1	512	522
P38713	TRG_ER_FFAT_1	509	520
P38713	TRG_ER_FFAT_1	510	518
P38713	TRG_ER_FFAT_1	511	521
P38713	TRG_ER_FFAT_1	507	520
P38713	TRG_ER_FFAT_1	507	524
P38713	TRG_ER_FFAT_1	507	520
P38713	TRG_ER_FFAT_1	514	520
P38713	TRG_ER_FFAT_1	514	520
P38713	TRG_ER_FFAT_1	512	520
Q12451	TRG_ER_FFAT_1	739	751
Q12451	TRG_ER_FFAT_1	738	753
Q12451	TRG_ER_FFAT_1	742	753
Q12451	TRG_ER_FFAT_1	741	751
Q12451	TRG_ER_FFAT_1	738	753
Q12451	TRG_ER_FFAT_1	741	753
Q12451	TRG_ER_FFAT_1	739	751
Q12451	TRG_ER_FFAT_1	738	751
Q12451	TRG_ER_FFAT_1	744	749
Q12451	TRG_ER_FFAT_1	740	751
Q12451	TRG_ER_FFAT_1	741	755
Q12451	TRG_ER_FFAT_1	745	751
Q12451	TRG_ER_FFAT_1	744	753
Q5JSH3	TRG_ER_FFAT_1	5	16
Q5JSH3	TRG_ER_FFAT_1	4	18
Q5JSH3	TRG_ER_FFAT_1	1	15
Q5JSH3	TRG_ER_FFAT_1	4	15
Q5JSH3	TRG_ER_FFAT_1	5	18
Q5JSH3	TRG_ER_FFAT_1	5	17
Q5JSH3	TRG_ER_FFAT_1	4	17
Q5JSH3	TRG_ER_FFAT_1	5	17
Q5JSH3	TRG_ER_FFAT_1	8	13
Q5JSH3	TRG_ER_FFAT_1	4	16
Q5JSH3	TRG_ER_FFAT_1	5	15
Q5JSH3	TRG_ER_FFAT_1	4	19
Q5JSH3	TRG_ER_FFAT_1	9	15
Q5JSH3	TRG_ER_FFAT_1	9	15
Q5JSH3	TRG_ER_FFAT_1	9	15
Q5JSH3	TRG_ER_FFAT_1	8	15
Q5SYB0	TRG_ER_FFAT_1	764	779
Q5SYB0	TRG_ER_FFAT_1	768	774
Q5SYB0	TRG_ER_FFAT_1	766	778
Q5SYB0	TRG_ER_FFAT_1	763	776
Q5SYB0	TRG_ER_FFAT_1	766	778
Q5SYB0	TRG_ER_FFAT_1	764	779
Q5SYB0	TRG_ER_FFAT_1	763	774
Q5SYB0	TRG_ER_FFAT_1	764	776
Q5SYB0	TRG_ER_FFAT_1	767	774
Q5SYB0	TRG_ER_FFAT_1	768	777
Q5SYB0	TRG_ER_FFAT_1	766	778
Q5SYB0	TRG_ER_FFAT_1	768	774
Q5T4F4	TRG_ER_FFAT_1	279	292
Q5T4F4	TRG_ER_FFAT_1	279	294
Q709C8	TRG_ER_FFAT_1	871	886
Q709C8	TRG_ER_FFAT_1	871	883
Q709C8	TRG_ER_FFAT_1	871	883
Q709C8	TRG_ER_FFAT_1	871	881
Q709C8	TRG_ER_FFAT_1	871	883
Q709C8	TRG_ER_FFAT_1	871	881
Q709C8	TRG_ER_FFAT_1	872	883
Q8K4M9	TRG_ER_FFAT_1	472	479
Q8K4M9	TRG_ER_FFAT_1	473	479
Q8K4M9	TRG_ER_FFAT_1	473	479
Q8K4M9	TRG_ER_FFAT_1	474	479
Q8K4M9	TRG_ER_FFAT_1	469	479
Q8K4M9	TRG_ER_FFAT_1	474	479
Q8K4M9	TRG_ER_FFAT_1	472	484
Q8K4M9	TRG_ER_FFAT_1	323	331
Q8K4M9	TRG_ER_FFAT_1	472	479
Q8K4M9	TRG_ER_FFAT_1	472	479
Q8K4M9	TRG_ER_FFAT_1	472	479
Q8K4M9	TRG_ER_FFAT_1	472	479
Q8K4M9	TRG_ER_FFAT_1	473	480
Q969R2	TRG_ER_FFAT_1	444	458
Q969R2	TRG_ER_FFAT_1	445	457
Q969R2	TRG_ER_FFAT_1	448	460
Q969R2	TRG_ER_FFAT_1	443	457
Q969R2	TRG_ER_FFAT_1	446	458
Q969R2	TRG_ER_FFAT_1	449	460
Q969R2	TRG_ER_FFAT_1	444	458
Q969R2	TRG_ER_FFAT_1	445	455
Q969R2	TRG_ER_FFAT_1	445	458
Q969R2	TRG_ER_FFAT_1	444	458
Q969R2	TRG_ER_FFAT_1	444	457
Q969R2	TRG_ER_FFAT_1	451	459
Q969R2	TRG_ER_FFAT_1	451	457
Q96SU4	TRG_ER_FFAT_1	287	303
Q96SU4	TRG_ER_FFAT_1	292	300
Q96SU4	TRG_ER_FFAT_1	286	300
Q96SU4	TRG_ER_FFAT_1	287	300
Q96SU4	TRG_ER_FFAT_1	290	300
Q96SU4	TRG_ER_FFAT_1	82	97
Q96SU4	TRG_ER_FFAT_1	289	300
Q96SU4	TRG_ER_FFAT_1	291	298
Q96SU4	TRG_ER_FFAT_1	287	302
Q96SU4	TRG_ER_FFAT_1	287	300
Q96SU4	TRG_ER_FFAT_1	287	300
Q96SU4	TRG_ER_FFAT_1	287	302
Q96SU4	TRG_ER_FFAT_1	287	300
Q96SU4	TRG_ER_FFAT_1	292	300
Q9BZ71	TRG_ER_FFAT_1	32	43
Q9BZ71	TRG_ER_FFAT_1	27	40
Q9BZ71	TRG_ER_FFAT_1	29	40
Q9BZ71	TRG_ER_FFAT_1	27	43
Q9BZ71	TRG_ER_FFAT_1	30	42
Q9BZ71	TRG_ER_FFAT_1	29	42
Q9BZ71	TRG_ER_FFAT_1	30	42
Q9BZ71	TRG_ER_FFAT_1	32	41
Q9BZ71	TRG_ER_FFAT_1	29	40
Q9BZ71	TRG_ER_FFAT_1	31	38
Q9BZ71	TRG_ER_FFAT_1	28	41
Q9BZ71	TRG_ER_FFAT_1	27	40
Q9BZ71	TRG_ER_FFAT_1	27	44
Q9BZ71	TRG_ER_FFAT_1	27	40
Q9BZ71	TRG_ER_FFAT_1	27	40
Q9BZ71	TRG_ER_FFAT_1	32	44
Q9BZ72	TRG_ER_FFAT_1	338	353
Q9BZ72	TRG_ER_FFAT_1	337	352
Q9BZ72	TRG_ER_FFAT_1	340	353
Q9BZ72	TRG_ER_FFAT_1	338	352
Q9BZ72	TRG_ER_FFAT_1	339	352
Q9BZ72	TRG_ER_FFAT_1	338	352
Q9BZ72	TRG_ER_FFAT_1	342	351
Q9BZ72	TRG_ER_FFAT_1	341	350
Q9BZ72	TRG_ER_FFAT_1	341	348
Q9BZ72	TRG_ER_FFAT_1	337	350
Q9BZ72	TRG_ER_FFAT_1	341	350
Q9BZ72	TRG_ER_FFAT_1	337	352
Q9BZ72	TRG_ER_FFAT_1	337	350
Q9BZ72	TRG_ER_FFAT_1	342	354
Q9BZF2	TRG_ER_FFAT_1	395	410
Q9BZF2	TRG_ER_FFAT_1	398	408
Q9BZF2	TRG_ER_FFAT_1	394	410
Q9BZF2	TRG_ER_FFAT_1	402	408
Q9BZF2	TRG_ER_FFAT_1	395	408
Q9BZF2	TRG_ER_FFAT_1	402	408
Q9BZF2	TRG_ER_FFAT_1	397	408
Q9BZF2	TRG_ER_FFAT_1	397	408
Q9BZF2	TRG_ER_FFAT_1	396	409
Q9BZF2	TRG_ER_FFAT_1	395	410
Q9BZF2	TRG_ER_FFAT_1	395	408
Q9BZF2	TRG_ER_FFAT_1	395	408
Q9BZF3	TRG_ER_FFAT_1	487	500
Q9BZF3	TRG_ER_FFAT_1	494	500
Q9BZF3	TRG_ER_FFAT_1	486	502
Q9BZF3	TRG_ER_FFAT_1	494	500
Q9BZF3	TRG_ER_FFAT_1	494	500
Q9BZF3	TRG_ER_FFAT_1	494	500
Q9BZF3	TRG_ER_FFAT_1	489	500
Q9BZF3	TRG_ER_FFAT_1	494	501
Q9BZF3	TRG_ER_FFAT_1	487	502
Q9BZF3	TRG_ER_FFAT_1	487	500
Q9BZF3	TRG_ER_FFAT_1	487	502
Q9BZF3	TRG_ER_FFAT_1	494	504
Q9H4L5	TRG_ER_FFAT_1	443	456
Q9H4L5	TRG_ER_FFAT_1	450	456
Q9H4L5	TRG_ER_FFAT_1	442	458
Q9H4L5	TRG_ER_FFAT_1	450	456
Q9H4L5	TRG_ER_FFAT_1	450	456
Q9H4L5	TRG_ER_FFAT_1	450	458
Q9H4L5	TRG_ER_FFAT_1	450	456
Q9H4L5	TRG_ER_FFAT_1	446	456
Q9H4L5	TRG_ER_FFAT_1	443	458
Q9H4L5	TRG_ER_FFAT_1	443	456
Q9H4L5	TRG_ER_FFAT_1	443	456
Q9H4L5	TRG_ER_FFAT_1	450	459
Q9Y5P4	TRG_ER_FFAT_1	319	330
Q9Y5P4	TRG_ER_FFAT_1	318	327
Q9Y5P4	TRG_ER_FFAT_1	318	327
Q9Y5P4	TRG_ER_FFAT_1	320	327
Q9Y5P4	TRG_ER_FFAT_1	316	327
Q9Y5P4	TRG_ER_FFAT_1	320	329
Q9Y5P4	TRG_ER_FFAT_1	320	327
Q9Y5P4	TRG_ER_FFAT_1	319	325
Q9Y5P4	TRG_ER_FFAT_1	319	327
Q9Y5P4	TRG_ER_FFAT_1	319	325
Q9Y5P4	TRG_ER_FFAT_1	318	325
Q9Y5P4	TRG_ER_FFAT_1	321	327
Q9Y5P4	TRG_ER_FFAT_1	319	327
Q9Y5P4	TRG_ER_FFAT_1	319	331
Q9Y5P4	TRG_ER_FFAT_1	176	185
Q9Y5P4	TRG_ER_FFAT_1	321	329
Q9Y5P4	TRG_ER_FFAT_1	321	327
Q9Y5P4	TRG_ER_FFAT_1	319	331
P02836	LIG_EH1_1	20	28
P23803	LIG_EH1_1	215	223
P23803	LIG_EH1_1	159	167
P54366	LIG_EH1_1	342	350
P54366	LIG_EH1_1	251	259
P55317	LIG_EH1_1	261	269
P56915	LIG_EH1_1	216	224
Q02308	LIG_EH1_1	987	995
Q9VQU9	LIG_EH1_1	578	586
Q9Y458	LIG_EH1_1	59	65
Q9Y5R5	LIG_EH1_1	194	198
P30776	CLV_Separin_Fungi	270	276
Q12158	CLV_Separin_Fungi	283	289
Q12188	CLV_Separin_Fungi	235	241
O15117	LIG_EVH1_1	616	621
P12003	LIG_EVH1_1	841	847
P12003	LIG_EVH1_1	833	849
P18206	LIG_EVH1_1	833	849
P33379	LIG_EVH1_1	334	339
Q04584	LIG_EVH1_1	114	127
Q12955	LIG_EVH1_1	3253	3259
Q15942	LIG_EVH1_1	70	76
Q15942	LIG_EVH1_1	62	78
Q702N8	LIG_EVH1_1	13	29
Q9Y6N7	LIG_EVH1_1	1480	1485
O95644	MOD_PKA_1	292	295
P00515	MOD_PKA_1	94	97
P10276	MOD_PKA_1	217	220
P27671	MOD_PKA_1	914	917
P35222	MOD_PKA_1	673	676
P54830	MOD_PKA_1	158	161
Q9WTK7	MOD_PKA_1	429	432
O60566	DEG_APCC_KENBOX_2	249	253
O60566	DEG_APCC_KENBOX_2	24	28
O95997	DEG_APCC_KENBOX_2	9	14
O95997	DEG_APCC_KENBOX_2	9	14
O95997	DEG_APCC_KENBOX_2	9	14
O95997	DEG_APCC_KENBOX_2	179	183
O95997	DEG_APCC_KENBOX_2	9	19
P03116	DEG_APCC_KENBOX_2	28	33
P03116	DEG_APCC_KENBOX_2	27	33
P03116	DEG_APCC_KENBOX_2	28	33
P03116	DEG_APCC_KENBOX_2	27	34
P24869	DEG_APCC_KENBOX_2	100	105
P24869	DEG_APCC_KENBOX_2	99	105
P24869	DEG_APCC_KENBOX_2	100	105
P24869	DEG_APCC_KENBOX_2	320	324
P34244	DEG_APCC_KENBOX_2	1116	1126
Q08981	DEG_APCC_KENBOX_2	29	33
Q12834	DEG_APCC_KENBOX_2	95	105
Q12834	DEG_APCC_KENBOX_2	96	108
Q96FF9	DEG_APCC_KENBOX_2	88	93
Q96FF9	DEG_APCC_KENBOX_2	87	93
Q96FF9	DEG_APCC_KENBOX_2	86	95
Q96FF9	DEG_APCC_KENBOX_2	87	98
Q96GD4	DEG_APCC_KENBOX_2	4	9
Q96GD4	DEG_APCC_KENBOX_2	3	9
Q96GD4	DEG_APCC_KENBOX_2	4	9
Q96GD4	DEG_APCC_KENBOX_2	223	227
Q99741	DEG_APCC_KENBOX_2	81	86
Q99741	DEG_APCC_KENBOX_2	81	89
Q99741	DEG_APCC_KENBOX_2	81	91
O14901	LIG_Sin3_2	178	181
O14901	LIG_Sin3_2	49	55
Q13118	LIG_Sin3_2	158	161
Q13118	LIG_Sin3_2	43	49
Q9Y2Y9	LIG_Sin3_2	191	194
Q9Y2Y9	LIG_Sin3_2	13	19
G5EFQ5	LIG_WRPW_1	293	301
G5EFQ5	LIG_WRPW_1	297	301
G5EFQ5	LIG_WRPW_1	297	301
G5EFQ5	LIG_WRPW_1	297	301
G5EFQ5	LIG_WRPW_1	289	301
G5EFQ5	LIG_WRPW_1	297	301
G5EFQ5	LIG_WRPW_1	296	301
G5EFQ5	LIG_WRPW_1	293	301
G5EFQ5	LIG_WRPW_1	297	301
G5EFQ5	LIG_WRPW_1	297	301
G5EFQ5	LIG_WRPW_1	295	301
G5EFQ5	LIG_WRPW_1	295	301
G5EFQ5	LIG_WRPW_1	297	301
G5EFQ5	LIG_WRPW_1	298	301
G5EFQ5	LIG_WRPW_1	294	301
G5EFQ5	LIG_WRPW_1	292	301
G5EFQ5	LIG_WRPW_1	297	301
G5EFQ5	LIG_WRPW_1	297	301
G5EFQ5	LIG_WRPW_1	293	301
G5EFQ5	LIG_WRPW_1	297	301
G5EFQ5	LIG_WRPW_1	297	301
G5EFQ5	LIG_WRPW_1	297	301
G5EFQ5	LIG_WRPW_1	294	301
O54792	LIG_WRPW_1	149	157
O54792	LIG_WRPW_1	153	157
O54792	LIG_WRPW_1	153	157
O54792	LIG_WRPW_1	154	157
O54792	LIG_WRPW_1	154	157
O54792	LIG_WRPW_1	148	157
O54792	LIG_WRPW_1	152	157
O54792	LIG_WRPW_1	153	157
O54792	LIG_WRPW_1	153	157
O54792	LIG_WRPW_1	153	157
O54792	LIG_WRPW_1	153	157
O54792	LIG_WRPW_1	150	157
O54792	LIG_WRPW_1	153	157
O54792	LIG_WRPW_1	152	157
O54792	LIG_WRPW_1	153	157
O54792	LIG_WRPW_1	153	157
O54792	LIG_WRPW_1	152	157
O54792	LIG_WRPW_1	152	157
O54792	LIG_WRPW_1	147	157
O54792	LIG_WRPW_1	147	157
O54792	LIG_WRPW_1	16	26
O54792	LIG_WRPW_1	153	157
O54792	LIG_WRPW_1	154	157
O54792	LIG_WRPW_1	153	157
O54792	LIG_WRPW_1	152	157
O54792	LIG_WRPW_1	154	157
O54792	LIG_WRPW_1	144	157
O54792	LIG_WRPW_1	152	157
O54792	LIG_WRPW_1	153	157
O54792	LIG_WRPW_1	153	157
O54792	LIG_WRPW_1	154	157
O54792	LIG_WRPW_1	153	157
O54792	LIG_WRPW_1	152	157
O54792	LIG_WRPW_1	152	157
O54792	LIG_WRPW_1	149	157
O54792	LIG_WRPW_1	153	157
O54792	LIG_WRPW_1	153	157
O54792	LIG_WRPW_1	153	157
O54792	LIG_WRPW_1	149	157
O54792	LIG_WRPW_1	153	157
O54792	LIG_WRPW_1	153	157
O54792	LIG_WRPW_1	153	157
O57337	LIG_WRPW_1	280	290
O57337	LIG_WRPW_1	282	290
O57337	LIG_WRPW_1	286	290
O57337	LIG_WRPW_1	284	290
O57337	LIG_WRPW_1	283	290
O57337	LIG_WRPW_1	286	290
O57337	LIG_WRPW_1	284	290
O57337	LIG_WRPW_1	283	290
O57337	LIG_WRPW_1	286	290
O57337	LIG_WRPW_1	283	290
O57337	LIG_WRPW_1	284	290
O57337	LIG_WRPW_1	284	290
O57337	LIG_WRPW_1	284	290
O57337	LIG_WRPW_1	281	290
O57337	LIG_WRPW_1	282	290
O57337	LIG_WRPW_1	281	290
O57337	LIG_WRPW_1	283	290
O57337	LIG_WRPW_1	284	290
O57337	LIG_WRPW_1	284	290
O57337	LIG_WRPW_1	285	290
O57337	LIG_WRPW_1	284	290
O57337	LIG_WRPW_1	104	111
O57337	LIG_WRPW_1	104	111
O57337	LIG_WRPW_1	38	48
O57337	LIG_WRPW_1	284	290
O57337	LIG_WRPW_1	287	290
O57337	LIG_WRPW_1	286	290
O57337	LIG_WRPW_1	286	290
O57337	LIG_WRPW_1	287	290
O57337	LIG_WRPW_1	284	290
O57337	LIG_WRPW_1	283	290
O57337	LIG_WRPW_1	277	290
O57337	LIG_WRPW_1	284	290
O57337	LIG_WRPW_1	284	290
O57337	LIG_WRPW_1	278	290
O57337	LIG_WRPW_1	285	290
O57337	LIG_WRPW_1	284	290
O57337	LIG_WRPW_1	286	290
O57337	LIG_WRPW_1	284	290
O57337	LIG_WRPW_1	280	290
O57337	LIG_WRPW_1	282	290
O57337	LIG_WRPW_1	280	290
O57337	LIG_WRPW_1	286	290
O57337	LIG_WRPW_1	286	290
O57337	LIG_WRPW_1	282	290
O76296	LIG_WRPW_1	528	536
O76296	LIG_WRPW_1	528	536
O76296	LIG_WRPW_1	251	259
O76296	LIG_WRPW_1	530	536
O76296	LIG_WRPW_1	529	536
O76296	LIG_WRPW_1	532	536
O76296	LIG_WRPW_1	530	536
O76296	LIG_WRPW_1	529	536
O76296	LIG_WRPW_1	532	536
O76296	LIG_WRPW_1	529	536
O76296	LIG_WRPW_1	530	536
O76296	LIG_WRPW_1	530	536
O76296	LIG_WRPW_1	530	536
O76296	LIG_WRPW_1	528	536
O76296	LIG_WRPW_1	533	536
O76296	LIG_WRPW_1	532	536
O76296	LIG_WRPW_1	530	536
O76296	LIG_WRPW_1	529	536
O76296	LIG_WRPW_1	532	536
O76296	LIG_WRPW_1	530	536
O76296	LIG_WRPW_1	532	536
O76296	LIG_WRPW_1	532	536
O76296	LIG_WRPW_1	529	536
O76296	LIG_WRPW_1	530	536
O76296	LIG_WRPW_1	533	536
O76296	LIG_WRPW_1	532	536
O76296	LIG_WRPW_1	529	536
O76296	LIG_WRPW_1	532	536
O76296	LIG_WRPW_1	523	536
O76296	LIG_WRPW_1	529	536
O76296	LIG_WRPW_1	527	536
O76296	LIG_WRPW_1	530	536
O76296	LIG_WRPW_1	530	536
O76296	LIG_WRPW_1	532	536
O76296	LIG_WRPW_1	532	536
O76296	LIG_WRPW_1	530	536
O76296	LIG_WRPW_1	528	536
O76296	LIG_WRPW_1	532	536
O76296	LIG_WRPW_1	530	536
O76296	LIG_WRPW_1	526	536
O76296	LIG_WRPW_1	528	536
O76296	LIG_WRPW_1	530	536
O76296	LIG_WRPW_1	532	536
O76296	LIG_WRPW_1	532	536
O76296	LIG_WRPW_1	528	536
P13096	LIG_WRPW_1	169	178
P13096	LIG_WRPW_1	172	178
P13096	LIG_WRPW_1	174	178
P13096	LIG_WRPW_1	175	178
P13096	LIG_WRPW_1	171	178
P13096	LIG_WRPW_1	173	178
P13096	LIG_WRPW_1	169	178
P13096	LIG_WRPW_1	171	178
P13096	LIG_WRPW_1	171	178
P13096	LIG_WRPW_1	172	178
P13096	LIG_WRPW_1	172	178
P13096	LIG_WRPW_1	172	178
P13096	LIG_WRPW_1	171	178
P13096	LIG_WRPW_1	171	178
P13096	LIG_WRPW_1	172	178
P13096	LIG_WRPW_1	171	178
P13096	LIG_WRPW_1	170	178
P13096	LIG_WRPW_1	171	178
P13096	LIG_WRPW_1	173	178
P13096	LIG_WRPW_1	172	178
P13096	LIG_WRPW_1	168	178
P13096	LIG_WRPW_1	168	178
P13096	LIG_WRPW_1	166	178
P13096	LIG_WRPW_1	172	178
P13096	LIG_WRPW_1	175	178
P13096	LIG_WRPW_1	171	178
P13096	LIG_WRPW_1	171	178
P13096	LIG_WRPW_1	175	178
P13096	LIG_WRPW_1	167	178
P13096	LIG_WRPW_1	171	178
P13096	LIG_WRPW_1	166	178
P13096	LIG_WRPW_1	172	178
P13096	LIG_WRPW_1	175	178
P13096	LIG_WRPW_1	173	178
P13096	LIG_WRPW_1	173	178
P13096	LIG_WRPW_1	172	178
P13096	LIG_WRPW_1	170	178
P13096	LIG_WRPW_1	173	178
P13096	LIG_WRPW_1	172	178
P13096	LIG_WRPW_1	168	178
P13096	LIG_WRPW_1	174	178
P13096	LIG_WRPW_1	170	178
P13097	LIG_WRPW_1	182	186
P13097	LIG_WRPW_1	178	186
P13097	LIG_WRPW_1	178	186
P13097	LIG_WRPW_1	179	186
P13097	LIG_WRPW_1	181	186
P13097	LIG_WRPW_1	182	186
P13097	LIG_WRPW_1	182	186
P13097	LIG_WRPW_1	182	186
P13097	LIG_WRPW_1	182	186
P13097	LIG_WRPW_1	182	186
P13097	LIG_WRPW_1	182	186
P13097	LIG_WRPW_1	181	186
P13097	LIG_WRPW_1	181	186
P13097	LIG_WRPW_1	181	186
P13097	LIG_WRPW_1	177	186
P13097	LIG_WRPW_1	178	186
P13097	LIG_WRPW_1	179	186
P13097	LIG_WRPW_1	182	186
P13097	LIG_WRPW_1	178	186
P13097	LIG_WRPW_1	182	186
P13097	LIG_WRPW_1	181	186
P13097	LIG_WRPW_1	181	186
P13097	LIG_WRPW_1	181	186
P13097	LIG_WRPW_1	181	186
P13097	LIG_WRPW_1	181	186
P13097	LIG_WRPW_1	181	186
P13097	LIG_WRPW_1	182	186
P13097	LIG_WRPW_1	182	186
P13097	LIG_WRPW_1	183	186
P13097	LIG_WRPW_1	178	186
P13097	LIG_WRPW_1	182	186
P13097	LIG_WRPW_1	173	186
P13097	LIG_WRPW_1	182	186
P13097	LIG_WRPW_1	179	186
P13097	LIG_WRPW_1	181	186
P13097	LIG_WRPW_1	181	186
P13097	LIG_WRPW_1	181	186
P13097	LIG_WRPW_1	182	186
P13097	LIG_WRPW_1	182	186
P13097	LIG_WRPW_1	182	186
P13097	LIG_WRPW_1	181	186
P13097	LIG_WRPW_1	182	186
P13097	LIG_WRPW_1	182	186
P13097	LIG_WRPW_1	182	186
P13098	LIG_WRPW_1	170	179
P13098	LIG_WRPW_1	173	179
P13098	LIG_WRPW_1	172	179
P13098	LIG_WRPW_1	172	179
P13098	LIG_WRPW_1	175	179
P13098	LIG_WRPW_1	170	179
P13098	LIG_WRPW_1	172	179
P13098	LIG_WRPW_1	175	179
P13098	LIG_WRPW_1	172	179
P13098	LIG_WRPW_1	163	179
P13098	LIG_WRPW_1	172	179
P13098	LIG_WRPW_1	172	179
P13098	LIG_WRPW_1	172	179
P13098	LIG_WRPW_1	176	179
P13098	LIG_WRPW_1	173	179
P13098	LIG_WRPW_1	172	179
P13098	LIG_WRPW_1	171	179
P13098	LIG_WRPW_1	172	179
P13098	LIG_WRPW_1	175	179
P13098	LIG_WRPW_1	172	179
P13098	LIG_WRPW_1	169	179
P13098	LIG_WRPW_1	169	179
P13098	LIG_WRPW_1	167	179
P13098	LIG_WRPW_1	172	179
P13098	LIG_WRPW_1	174	179
P13098	LIG_WRPW_1	173	179
P13098	LIG_WRPW_1	175	179
P13098	LIG_WRPW_1	175	179
P13098	LIG_WRPW_1	168	179
P13098	LIG_WRPW_1	172	179
P13098	LIG_WRPW_1	174	179
P13098	LIG_WRPW_1	172	179
P13098	LIG_WRPW_1	172	179
P13098	LIG_WRPW_1	171	179
P13098	LIG_WRPW_1	175	179
P13098	LIG_WRPW_1	172	179
P13098	LIG_WRPW_1	167	179
P13098	LIG_WRPW_1	173	179
P13098	LIG_WRPW_1	173	179
P13098	LIG_WRPW_1	170	179
P13098	LIG_WRPW_1	172	179
P13098	LIG_WRPW_1	170	179
P13098	LIG_WRPW_1	175	179
P13098	LIG_WRPW_1	175	179
P13098	LIG_WRPW_1	171	179
P14003	LIG_WRPW_1	331	337
P14003	LIG_WRPW_1	331	337
P14003	LIG_WRPW_1	329	337
P14003	LIG_WRPW_1	330	337
P14003	LIG_WRPW_1	334	337
P14003	LIG_WRPW_1	328	337
P14003	LIG_WRPW_1	330	337
P14003	LIG_WRPW_1	330	337
P14003	LIG_WRPW_1	334	337
P14003	LIG_WRPW_1	330	337
P14003	LIG_WRPW_1	330	337
P14003	LIG_WRPW_1	330	337
P14003	LIG_WRPW_1	321	337
P14003	LIG_WRPW_1	334	337
P14003	LIG_WRPW_1	331	337
P14003	LIG_WRPW_1	334	337
P14003	LIG_WRPW_1	330	337
P14003	LIG_WRPW_1	334	337
P14003	LIG_WRPW_1	330	337
P14003	LIG_WRPW_1	334	337
P14003	LIG_WRPW_1	330	337
P14003	LIG_WRPW_1	334	337
P14003	LIG_WRPW_1	334	337
P14003	LIG_WRPW_1	330	337
P14003	LIG_WRPW_1	332	337
P14003	LIG_WRPW_1	334	337
P14003	LIG_WRPW_1	334	337
P14003	LIG_WRPW_1	334	337
P14003	LIG_WRPW_1	330	337
P14003	LIG_WRPW_1	330	337
P14003	LIG_WRPW_1	334	337
P14003	LIG_WRPW_1	330	337
P14003	LIG_WRPW_1	334	337
P14003	LIG_WRPW_1	331	337
P14003	LIG_WRPW_1	327	337
P14003	LIG_WRPW_1	329	337
P14003	LIG_WRPW_1	330	337
P14003	LIG_WRPW_1	333	337
P14003	LIG_WRPW_1	334	337
P14003	LIG_WRPW_1	334	337
P22814	LIG_WRPW_1	500	510
P22814	LIG_WRPW_1	506	510
P22814	LIG_WRPW_1	506	510
P22814	LIG_WRPW_1	503	510
P22814	LIG_WRPW_1	503	510
P22814	LIG_WRPW_1	506	510
P22814	LIG_WRPW_1	506	510
P22814	LIG_WRPW_1	503	510
P22814	LIG_WRPW_1	506	510
P22814	LIG_WRPW_1	503	510
P22814	LIG_WRPW_1	506	510
P22814	LIG_WRPW_1	494	510
P22814	LIG_WRPW_1	506	510
P22814	LIG_WRPW_1	503	510
P22814	LIG_WRPW_1	507	510
P22814	LIG_WRPW_1	506	510
P22814	LIG_WRPW_1	506	510
P22814	LIG_WRPW_1	506	510
P22814	LIG_WRPW_1	506	510
P22814	LIG_WRPW_1	503	510
P22814	LIG_WRPW_1	506	510
P22814	LIG_WRPW_1	503	510
P22814	LIG_WRPW_1	506	510
P22814	LIG_WRPW_1	506	510
P22814	LIG_WRPW_1	503	510
P22814	LIG_WRPW_1	503	510
P22814	LIG_WRPW_1	506	510
P22814	LIG_WRPW_1	507	510
P22814	LIG_WRPW_1	501	510
P22814	LIG_WRPW_1	503	510
P22814	LIG_WRPW_1	506	510
P22814	LIG_WRPW_1	506	510
P22814	LIG_WRPW_1	503	510
P22814	LIG_WRPW_1	506	510
P22814	LIG_WRPW_1	506	510
P22814	LIG_WRPW_1	503	510
P22814	LIG_WRPW_1	503	510
P22814	LIG_WRPW_1	506	510
P22814	LIG_WRPW_1	506	510
P22814	LIG_WRPW_1	506	510
P22814	LIG_WRPW_1	500	510
P22814	LIG_WRPW_1	506	510
P22814	LIG_WRPW_1	506	510
P22814	LIG_WRPW_1	506	510
P29303	LIG_WRPW_1	368	378
P29303	LIG_WRPW_1	371	378
P29303	LIG_WRPW_1	373	378
P29303	LIG_WRPW_1	371	378
P29303	LIG_WRPW_1	375	378
P29303	LIG_WRPW_1	372	378
P29303	LIG_WRPW_1	371	378
P29303	LIG_WRPW_1	371	378
P29303	LIG_WRPW_1	371	378
P29303	LIG_WRPW_1	371	378
P29303	LIG_WRPW_1	371	378
P29303	LIG_WRPW_1	365	378
P29303	LIG_WRPW_1	375	378
P29303	LIG_WRPW_1	371	378
P29303	LIG_WRPW_1	375	378
P29303	LIG_WRPW_1	371	378
P29303	LIG_WRPW_1	375	378
P29303	LIG_WRPW_1	371	378
P29303	LIG_WRPW_1	375	378
P29303	LIG_WRPW_1	371	378
P29303	LIG_WRPW_1	375	378
P29303	LIG_WRPW_1	375	378
P29303	LIG_WRPW_1	40	50
P29303	LIG_WRPW_1	371	378
P29303	LIG_WRPW_1	373	378
P29303	LIG_WRPW_1	375	378
P29303	LIG_WRPW_1	375	378
P29303	LIG_WRPW_1	375	378
P29303	LIG_WRPW_1	369	378
P29303	LIG_WRPW_1	371	378
P29303	LIG_WRPW_1	371	378
P29303	LIG_WRPW_1	375	378
P29303	LIG_WRPW_1	371	378
P29303	LIG_WRPW_1	375	378
P29303	LIG_WRPW_1	372	378
P29303	LIG_WRPW_1	370	378
P29303	LIG_WRPW_1	371	378
P29303	LIG_WRPW_1	374	378
P29303	LIG_WRPW_1	375	378
P29303	LIG_WRPW_1	375	378
P35428	LIG_WRPW_1	37	47
P35429	LIG_WRPW_1	153	157
P35429	LIG_WRPW_1	153	157
P35429	LIG_WRPW_1	153	157
P35429	LIG_WRPW_1	154	157
P35429	LIG_WRPW_1	154	157
P35429	LIG_WRPW_1	148	157
P35429	LIG_WRPW_1	152	157
P35429	LIG_WRPW_1	102	109
P35429	LIG_WRPW_1	153	157
P35429	LIG_WRPW_1	153	157
P35429	LIG_WRPW_1	153	157
P35429	LIG_WRPW_1	150	157
P35429	LIG_WRPW_1	153	157
P35429	LIG_WRPW_1	152	157
P35429	LIG_WRPW_1	153	157
P35429	LIG_WRPW_1	153	157
P35429	LIG_WRPW_1	152	157
P35429	LIG_WRPW_1	152	157
P35429	LIG_WRPW_1	147	157
P35429	LIG_WRPW_1	147	157
P35429	LIG_WRPW_1	16	26
P35429	LIG_WRPW_1	153	157
P35429	LIG_WRPW_1	154	157
P35429	LIG_WRPW_1	153	157
P35429	LIG_WRPW_1	152	157
P35429	LIG_WRPW_1	154	157
P35429	LIG_WRPW_1	144	157
P35429	LIG_WRPW_1	152	157
P35429	LIG_WRPW_1	153	157
P35429	LIG_WRPW_1	153	157
P35429	LIG_WRPW_1	154	157
P35429	LIG_WRPW_1	152	157
P35429	LIG_WRPW_1	152	157
P35429	LIG_WRPW_1	149	157
P35429	LIG_WRPW_1	153	157
P35429	LIG_WRPW_1	153	157
P35429	LIG_WRPW_1	153	157
P35429	LIG_WRPW_1	149	157
P35429	LIG_WRPW_1	153	157
P35429	LIG_WRPW_1	153	157
P70120	LIG_WRPW_1	163	167
P70120	LIG_WRPW_1	163	167
P70120	LIG_WRPW_1	163	167
P70120	LIG_WRPW_1	164	167
P70120	LIG_WRPW_1	164	167
P70120	LIG_WRPW_1	162	167
P70120	LIG_WRPW_1	163	167
P70120	LIG_WRPW_1	162	167
P70120	LIG_WRPW_1	163	167
P70120	LIG_WRPW_1	163	167
P70120	LIG_WRPW_1	163	167
P70120	LIG_WRPW_1	163	167
P70120	LIG_WRPW_1	158	167
P70120	LIG_WRPW_1	163	167
P70120	LIG_WRPW_1	159	167
P70120	LIG_WRPW_1	162	167
P70120	LIG_WRPW_1	159	167
P70120	LIG_WRPW_1	163	167
P70120	LIG_WRPW_1	162	167
P70120	LIG_WRPW_1	163	167
P70120	LIG_WRPW_1	163	167
P70120	LIG_WRPW_1	162	167
P70120	LIG_WRPW_1	164	167
P70120	LIG_WRPW_1	163	167
P70120	LIG_WRPW_1	162	167
P70120	LIG_WRPW_1	164	167
P70120	LIG_WRPW_1	163	167
P70120	LIG_WRPW_1	162	167
P70120	LIG_WRPW_1	163	167
P70120	LIG_WRPW_1	163	167
P70120	LIG_WRPW_1	164	167
P70120	LIG_WRPW_1	155	167
P70120	LIG_WRPW_1	162	167
P70120	LIG_WRPW_1	162	167
P70120	LIG_WRPW_1	163	167
P70120	LIG_WRPW_1	163	167
P70120	LIG_WRPW_1	163	167
P70120	LIG_WRPW_1	163	167
P70120	LIG_WRPW_1	157	167
P70120	LIG_WRPW_1	163	167
P70120	LIG_WRPW_1	163	167
Q01068	LIG_WRPW_1	218	224
Q01068	LIG_WRPW_1	218	224
Q01068	LIG_WRPW_1	220	224
Q01068	LIG_WRPW_1	218	224
Q01068	LIG_WRPW_1	218	224
Q01068	LIG_WRPW_1	220	224
Q01068	LIG_WRPW_1	218	224
Q01068	LIG_WRPW_1	218	224
Q01068	LIG_WRPW_1	220	224
Q01068	LIG_WRPW_1	218	224
Q01068	LIG_WRPW_1	218	224
Q01068	LIG_WRPW_1	218	224
Q01068	LIG_WRPW_1	218	224
Q01068	LIG_WRPW_1	217	224
Q01068	LIG_WRPW_1	218	224
Q01068	LIG_WRPW_1	220	224
Q01068	LIG_WRPW_1	218	224
Q01068	LIG_WRPW_1	216	224
Q01068	LIG_WRPW_1	218	224
Q01068	LIG_WRPW_1	220	224
Q01068	LIG_WRPW_1	218	224
Q01068	LIG_WRPW_1	220	224
Q01068	LIG_WRPW_1	220	224
Q01068	LIG_WRPW_1	218	224
Q01068	LIG_WRPW_1	218	224
Q01068	LIG_WRPW_1	219	224
Q01068	LIG_WRPW_1	217	224
Q01068	LIG_WRPW_1	217	224
Q01068	LIG_WRPW_1	221	224
Q01068	LIG_WRPW_1	218	224
Q01068	LIG_WRPW_1	211	224
Q01068	LIG_WRPW_1	218	224
Q01068	LIG_WRPW_1	218	224
Q01068	LIG_WRPW_1	212	224
Q01068	LIG_WRPW_1	220	224
Q01068	LIG_WRPW_1	218	224
Q01068	LIG_WRPW_1	219	224
Q01068	LIG_WRPW_1	218	224
Q01068	LIG_WRPW_1	214	224
Q01068	LIG_WRPW_1	216	224
Q01068	LIG_WRPW_1	215	224
Q01068	LIG_WRPW_1	220	224
Q01068	LIG_WRPW_1	220	224
Q01068	LIG_WRPW_1	220	224
Q01069	LIG_WRPW_1	185	195
Q01069	LIG_WRPW_1	187	195
Q01069	LIG_WRPW_1	188	195
Q01069	LIG_WRPW_1	192	195
Q01069	LIG_WRPW_1	192	195
Q01069	LIG_WRPW_1	191	195
Q01069	LIG_WRPW_1	190	195
Q01069	LIG_WRPW_1	188	195
Q01069	LIG_WRPW_1	180	195
Q01069	LIG_WRPW_1	190	195
Q01069	LIG_WRPW_1	188	195
Q01069	LIG_WRPW_1	186	195
Q01069	LIG_WRPW_1	187	195
Q01069	LIG_WRPW_1	191	195
Q01069	LIG_WRPW_1	188	195
Q01069	LIG_WRPW_1	187	195
Q01069	LIG_WRPW_1	190	195
Q01069	LIG_WRPW_1	190	195
Q01069	LIG_WRPW_1	190	195
Q01069	LIG_WRPW_1	185	195
Q01069	LIG_WRPW_1	185	195
Q01069	LIG_WRPW_1	188	195
Q01069	LIG_WRPW_1	192	195
Q01069	LIG_WRPW_1	190	195
Q01069	LIG_WRPW_1	191	195
Q01069	LIG_WRPW_1	192	195
Q01069	LIG_WRPW_1	182	195
Q01069	LIG_WRPW_1	190	195
Q01069	LIG_WRPW_1	182	195
Q01069	LIG_WRPW_1	190	195
Q01069	LIG_WRPW_1	192	195
Q01069	LIG_WRPW_1	190	195
Q01069	LIG_WRPW_1	190	195
Q01069	LIG_WRPW_1	188	195
Q01069	LIG_WRPW_1	182	195
Q01069	LIG_WRPW_1	190	195
Q01069	LIG_WRPW_1	189	195
Q01069	LIG_WRPW_1	191	195
Q01069	LIG_WRPW_1	187	195
Q01069	LIG_WRPW_1	190	195
Q01069	LIG_WRPW_1	191	195
Q01069	LIG_WRPW_1	191	195
Q01069	LIG_WRPW_1	188	195
Q01070	LIG_WRPW_1	196	205
Q01070	LIG_WRPW_1	197	205
Q01070	LIG_WRPW_1	201	205
Q01070	LIG_WRPW_1	198	205
Q01070	LIG_WRPW_1	198	205
Q01070	LIG_WRPW_1	201	205
Q01070	LIG_WRPW_1	196	205
Q01070	LIG_WRPW_1	198	205
Q01070	LIG_WRPW_1	201	205
Q01070	LIG_WRPW_1	198	205
Q01070	LIG_WRPW_1	198	205
Q01070	LIG_WRPW_1	198	205
Q01070	LIG_WRPW_1	198	205
Q01070	LIG_WRPW_1	202	205
Q01070	LIG_WRPW_1	197	205
Q01070	LIG_WRPW_1	201	205
Q01070	LIG_WRPW_1	198	205
Q01070	LIG_WRPW_1	199	205
Q01070	LIG_WRPW_1	198	205
Q01070	LIG_WRPW_1	201	205
Q01070	LIG_WRPW_1	198	205
Q01070	LIG_WRPW_1	195	205
Q01070	LIG_WRPW_1	195	205
Q01070	LIG_WRPW_1	194	205
Q01070	LIG_WRPW_1	198	205
Q01070	LIG_WRPW_1	202	205
Q01070	LIG_WRPW_1	201	205
Q01070	LIG_WRPW_1	201	205
Q01070	LIG_WRPW_1	201	205
Q01070	LIG_WRPW_1	192	205
Q01070	LIG_WRPW_1	198	205
Q01070	LIG_WRPW_1	192	205
Q01070	LIG_WRPW_1	198	205
Q01070	LIG_WRPW_1	198	205
Q01070	LIG_WRPW_1	201	205
Q01070	LIG_WRPW_1	201	205
Q01070	LIG_WRPW_1	198	205
Q01070	LIG_WRPW_1	195	205
Q01070	LIG_WRPW_1	201	205
Q01070	LIG_WRPW_1	199	205
Q01070	LIG_WRPW_1	199	205
Q01070	LIG_WRPW_1	198	205
Q01070	LIG_WRPW_1	201	205
Q01070	LIG_WRPW_1	201	205
Q01071	LIG_WRPW_1	167	173
Q01071	LIG_WRPW_1	167	173
Q01071	LIG_WRPW_1	169	173
Q01071	LIG_WRPW_1	166	173
Q01071	LIG_WRPW_1	167	173
Q01071	LIG_WRPW_1	169	173
Q01071	LIG_WRPW_1	164	173
Q01071	LIG_WRPW_1	167	173
Q01071	LIG_WRPW_1	169	173
Q01071	LIG_WRPW_1	167	173
Q01071	LIG_WRPW_1	169	173
Q01071	LIG_WRPW_1	165	173
Q01071	LIG_WRPW_1	167	173
Q01071	LIG_WRPW_1	167	173
Q01071	LIG_WRPW_1	164	173
Q01071	LIG_WRPW_1	167	173
Q01071	LIG_WRPW_1	164	173
Q01071	LIG_WRPW_1	167	173
Q01071	LIG_WRPW_1	165	173
Q01071	LIG_WRPW_1	167	173
Q01071	LIG_WRPW_1	170	173
Q01071	LIG_WRPW_1	167	173
Q01071	LIG_WRPW_1	164	173
Q01071	LIG_WRPW_1	164	173
Q01071	LIG_WRPW_1	167	173
Q01071	LIG_WRPW_1	170	173
Q01071	LIG_WRPW_1	166	173
Q01071	LIG_WRPW_1	169	173
Q01071	LIG_WRPW_1	170	173
Q01071	LIG_WRPW_1	167	173
Q01071	LIG_WRPW_1	167	173
Q01071	LIG_WRPW_1	160	173
Q01071	LIG_WRPW_1	167	173
Q01071	LIG_WRPW_1	166	173
Q01071	LIG_WRPW_1	169	173
Q01071	LIG_WRPW_1	169	173
Q01071	LIG_WRPW_1	167	173
Q01071	LIG_WRPW_1	166	173
Q01071	LIG_WRPW_1	166	173
Q01071	LIG_WRPW_1	167	173
Q01071	LIG_WRPW_1	163	173
Q01071	LIG_WRPW_1	165	173
Q01071	LIG_WRPW_1	169	173
Q01071	LIG_WRPW_1	169	173
Q01071	LIG_WRPW_1	165	173
Q01196	LIG_WRPW_1	443	453
Q01196	LIG_WRPW_1	446	453
Q01196	LIG_WRPW_1	449	453
Q01196	LIG_WRPW_1	446	453
Q01196	LIG_WRPW_1	446	453
Q01196	LIG_WRPW_1	448	453
Q01196	LIG_WRPW_1	447	453
Q01196	LIG_WRPW_1	446	453
Q01196	LIG_WRPW_1	448	453
Q01196	LIG_WRPW_1	450	453
Q01196	LIG_WRPW_1	446	453
Q01196	LIG_WRPW_1	444	453
Q01196	LIG_WRPW_1	447	453
Q01196	LIG_WRPW_1	448	453
Q01196	LIG_WRPW_1	449	453
Q01196	LIG_WRPW_1	449	453
Q01196	LIG_WRPW_1	446	453
Q01196	LIG_WRPW_1	450	453
Q01196	LIG_WRPW_1	449	453
Q01196	LIG_WRPW_1	448	453
Q01196	LIG_WRPW_1	449	453
Q01196	LIG_WRPW_1	447	453
Q01196	LIG_WRPW_1	446	453
Q01196	LIG_WRPW_1	441	453
Q01196	LIG_WRPW_1	448	453
Q01196	LIG_WRPW_1	430	453
Q01196	LIG_WRPW_1	449	453
Q01196	LIG_WRPW_1	449	453
Q01196	LIG_WRPW_1	446	453
Q01196	LIG_WRPW_1	447	453
Q01196	LIG_WRPW_1	446	453
Q01196	LIG_WRPW_1	449	453
Q01196	LIG_WRPW_1	449	453
Q01196	LIG_WRPW_1	448	453
Q03062	LIG_WRPW_1	162	166
Q03062	LIG_WRPW_1	162	166
Q03062	LIG_WRPW_1	162	166
Q03062	LIG_WRPW_1	163	166
Q03062	LIG_WRPW_1	163	166
Q03062	LIG_WRPW_1	162	166
Q03062	LIG_WRPW_1	161	166
Q03062	LIG_WRPW_1	158	166
Q03062	LIG_WRPW_1	162	166
Q03062	LIG_WRPW_1	162	166
Q03062	LIG_WRPW_1	162	166
Q03062	LIG_WRPW_1	162	166
Q03062	LIG_WRPW_1	157	166
Q03062	LIG_WRPW_1	162	166
Q03062	LIG_WRPW_1	158	166
Q03062	LIG_WRPW_1	161	166
Q03062	LIG_WRPW_1	159	166
Q03062	LIG_WRPW_1	162	166
Q03062	LIG_WRPW_1	161	166
Q03062	LIG_WRPW_1	161	166
Q03062	LIG_WRPW_1	162	166
Q03062	LIG_WRPW_1	162	166
Q03062	LIG_WRPW_1	162	166
Q03062	LIG_WRPW_1	163	166
Q03062	LIG_WRPW_1	162	166
Q03062	LIG_WRPW_1	161	166
Q03062	LIG_WRPW_1	163	166
Q03062	LIG_WRPW_1	162	166
Q03062	LIG_WRPW_1	161	166
Q03062	LIG_WRPW_1	162	166
Q03062	LIG_WRPW_1	162	166
Q03062	LIG_WRPW_1	163	166
Q03062	LIG_WRPW_1	161	166
Q03062	LIG_WRPW_1	161	166
Q03062	LIG_WRPW_1	162	166
Q03062	LIG_WRPW_1	162	166
Q03062	LIG_WRPW_1	162	166
Q03062	LIG_WRPW_1	162	166
Q03062	LIG_WRPW_1	156	166
Q03062	LIG_WRPW_1	162	166
Q03062	LIG_WRPW_1	162	166
Q03347	LIG_WRPW_1	441	451
Q03347	LIG_WRPW_1	444	451
Q03347	LIG_WRPW_1	447	451
Q03347	LIG_WRPW_1	444	451
Q03347	LIG_WRPW_1	444	451
Q03347	LIG_WRPW_1	447	451
Q03347	LIG_WRPW_1	445	451
Q03347	LIG_WRPW_1	447	451
Q03347	LIG_WRPW_1	444	451
Q03347	LIG_WRPW_1	444	451
Q03347	LIG_WRPW_1	448	451
Q03347	LIG_WRPW_1	444	451
Q03347	LIG_WRPW_1	442	451
Q03347	LIG_WRPW_1	443	451
Q03347	LIG_WRPW_1	446	451
Q03347	LIG_WRPW_1	441	451
Q03347	LIG_WRPW_1	441	451
Q03347	LIG_WRPW_1	444	451
Q03347	LIG_WRPW_1	448	451
Q03347	LIG_WRPW_1	447	451
Q03347	LIG_WRPW_1	447	451
Q03347	LIG_WRPW_1	448	451
Q03347	LIG_WRPW_1	440	451
Q03347	LIG_WRPW_1	447	451
Q03347	LIG_WRPW_1	444	451
Q03347	LIG_WRPW_1	441	451
Q03347	LIG_WRPW_1	446	451
Q03347	LIG_WRPW_1	447	451
Q03347	LIG_WRPW_1	445	451
Q03347	LIG_WRPW_1	441	451
Q03347	LIG_WRPW_1	445	451
Q03347	LIG_WRPW_1	444	451
Q03347	LIG_WRPW_1	447	451
Q03347	LIG_WRPW_1	447	451
Q03347	LIG_WRPW_1	447	451
Q04666	LIG_WRPW_1	103	110
Q04666	LIG_WRPW_1	103	110
Q04666	LIG_WRPW_1	37	47
Q04667	LIG_WRPW_1	171	175
Q04667	LIG_WRPW_1	171	175
Q04667	LIG_WRPW_1	167	175
Q04667	LIG_WRPW_1	172	175
Q04667	LIG_WRPW_1	172	175
Q04667	LIG_WRPW_1	170	175
Q04667	LIG_WRPW_1	166	175
Q04667	LIG_WRPW_1	171	175
Q04667	LIG_WRPW_1	167	175
Q04667	LIG_WRPW_1	171	175
Q04667	LIG_WRPW_1	171	175
Q04667	LIG_WRPW_1	164	175
Q04667	LIG_WRPW_1	118	124
Q04667	LIG_WRPW_1	171	175
Q04667	LIG_WRPW_1	172	175
Q04667	LIG_WRPW_1	171	175
Q04667	LIG_WRPW_1	171	175
Q04667	LIG_WRPW_1	171	175
Q04667	LIG_WRPW_1	168	175
Q04667	LIG_WRPW_1	171	175
Q04667	LIG_WRPW_1	170	175
Q04667	LIG_WRPW_1	115	124
Q04667	LIG_WRPW_1	115	124
Q04667	LIG_WRPW_1	171	175
Q04667	LIG_WRPW_1	170	175
Q04667	LIG_WRPW_1	171	175
Q04667	LIG_WRPW_1	168	175
Q04667	LIG_WRPW_1	172	175
Q04667	LIG_WRPW_1	171	175
Q04667	LIG_WRPW_1	171	175
Q04667	LIG_WRPW_1	171	175
Q04667	LIG_WRPW_1	118	124
Q04667	LIG_WRPW_1	172	175
Q04667	LIG_WRPW_1	171	175
Q04667	LIG_WRPW_1	171	175
Q04667	LIG_WRPW_1	170	175
Q04667	LIG_WRPW_1	171	175
Q04667	LIG_WRPW_1	171	175
Q04667	LIG_WRPW_1	171	175
Q04667	LIG_WRPW_1	171	175
Q04667	LIG_WRPW_1	171	175
Q04667	LIG_WRPW_1	171	175
Q04667	LIG_WRPW_1	167	175
Q07291	LIG_WRPW_1	173	183
Q07291	LIG_WRPW_1	177	183
Q07291	LIG_WRPW_1	178	183
Q07291	LIG_WRPW_1	176	183
Q07291	LIG_WRPW_1	176	183
Q07291	LIG_WRPW_1	179	183
Q07291	LIG_WRPW_1	176	183
Q07291	LIG_WRPW_1	177	183
Q07291	LIG_WRPW_1	179	183
Q07291	LIG_WRPW_1	176	183
Q07291	LIG_WRPW_1	179	183
Q07291	LIG_WRPW_1	177	183
Q07291	LIG_WRPW_1	177	183
Q07291	LIG_WRPW_1	177	183
Q07291	LIG_WRPW_1	180	183
Q07291	LIG_WRPW_1	177	183
Q07291	LIG_WRPW_1	174	183
Q07291	LIG_WRPW_1	176	183
Q07291	LIG_WRPW_1	179	183
Q07291	LIG_WRPW_1	176	183
Q07291	LIG_WRPW_1	178	183
Q07291	LIG_WRPW_1	177	183
Q07291	LIG_WRPW_1	179	183
Q07291	LIG_WRPW_1	179	183
Q07291	LIG_WRPW_1	170	183
Q07291	LIG_WRPW_1	177	183
Q07291	LIG_WRPW_1	178	183
Q07291	LIG_WRPW_1	179	183
Q07291	LIG_WRPW_1	179	183
Q07291	LIG_WRPW_1	180	183
Q07291	LIG_WRPW_1	177	183
Q07291	LIG_WRPW_1	177	183
Q07291	LIG_WRPW_1	177	183
Q07291	LIG_WRPW_1	176	183
Q07291	LIG_WRPW_1	5	16
Q07291	LIG_WRPW_1	178	183
Q07291	LIG_WRPW_1	177	183
Q07291	LIG_WRPW_1	170	183
Q07291	LIG_WRPW_1	179	183
Q07291	LIG_WRPW_1	177	183
Q07291	LIG_WRPW_1	175	183
Q07291	LIG_WRPW_1	173	183
Q07291	LIG_WRPW_1	179	183
Q07291	LIG_WRPW_1	175	183
Q08775	LIG_WRPW_1	601	607
Q08775	LIG_WRPW_1	601	607
Q08775	LIG_WRPW_1	602	607
Q08775	LIG_WRPW_1	600	607
Q08775	LIG_WRPW_1	600	607
Q08775	LIG_WRPW_1	603	607
Q08775	LIG_WRPW_1	599	607
Q08775	LIG_WRPW_1	591	607
Q08775	LIG_WRPW_1	591	607
Q08775	LIG_WRPW_1	598	607
Q08775	LIG_WRPW_1	601	607
Q08775	LIG_WRPW_1	598	607
Q08775	LIG_WRPW_1	601	607
Q08775	LIG_WRPW_1	603	607
Q08775	LIG_WRPW_1	600	607
Q08775	LIG_WRPW_1	600	607
Q08775	LIG_WRPW_1	599	607
Q08775	LIG_WRPW_1	604	607
Q08775	LIG_WRPW_1	600	607
Q08775	LIG_WRPW_1	603	607
Q08775	LIG_WRPW_1	604	607
Q08775	LIG_WRPW_1	601	607
Q08775	LIG_WRPW_1	603	607
Q08775	LIG_WRPW_1	600	607
Q08775	LIG_WRPW_1	598	607
Q08775	LIG_WRPW_1	603	607
Q08775	LIG_WRPW_1	584	607
Q08775	LIG_WRPW_1	600	607
Q08775	LIG_WRPW_1	601	607
Q08775	LIG_WRPW_1	600	607
Q08775	LIG_WRPW_1	601	607
Q08775	LIG_WRPW_1	600	607
Q08775	LIG_WRPW_1	603	607
Q08775	LIG_WRPW_1	603	607
Q08775	LIG_WRPW_1	603	607
Q13761	LIG_WRPW_1	409	415
Q13761	LIG_WRPW_1	409	415
Q13761	LIG_WRPW_1	410	415
Q13761	LIG_WRPW_1	408	415
Q13761	LIG_WRPW_1	408	415
Q13761	LIG_WRPW_1	411	415
Q13761	LIG_WRPW_1	409	415
Q13761	LIG_WRPW_1	411	415
Q13761	LIG_WRPW_1	408	415
Q13761	LIG_WRPW_1	399	415
Q13761	LIG_WRPW_1	410	415
Q13761	LIG_WRPW_1	409	415
Q13761	LIG_WRPW_1	411	415
Q13761	LIG_WRPW_1	409	415
Q13761	LIG_WRPW_1	410	415
Q13761	LIG_WRPW_1	408	415
Q13761	LIG_WRPW_1	408	415
Q13761	LIG_WRPW_1	407	415
Q13761	LIG_WRPW_1	412	415
Q13761	LIG_WRPW_1	408	415
Q13761	LIG_WRPW_1	411	415
Q13761	LIG_WRPW_1	412	415
Q13761	LIG_WRPW_1	409	415
Q13761	LIG_WRPW_1	411	415
Q13761	LIG_WRPW_1	408	415
Q13761	LIG_WRPW_1	403	415
Q13761	LIG_WRPW_1	410	415
Q13761	LIG_WRPW_1	392	415
Q13761	LIG_WRPW_1	408	415
Q13761	LIG_WRPW_1	409	415
Q13761	LIG_WRPW_1	408	415
Q13761	LIG_WRPW_1	409	415
Q13761	LIG_WRPW_1	408	415
Q13761	LIG_WRPW_1	411	415
Q13761	LIG_WRPW_1	411	415
Q13761	LIG_WRPW_1	411	415
Q13950	LIG_WRPW_1	515	521
Q13950	LIG_WRPW_1	515	521
Q13950	LIG_WRPW_1	516	521
Q13950	LIG_WRPW_1	514	521
Q13950	LIG_WRPW_1	514	521
Q13950	LIG_WRPW_1	517	521
Q13950	LIG_WRPW_1	515	521
Q13950	LIG_WRPW_1	517	521
Q13950	LIG_WRPW_1	514	521
Q13950	LIG_WRPW_1	505	521
Q13950	LIG_WRPW_1	512	521
Q13950	LIG_WRPW_1	515	521
Q13950	LIG_WRPW_1	515	521
Q13950	LIG_WRPW_1	516	521
Q13950	LIG_WRPW_1	514	521
Q13950	LIG_WRPW_1	514	521
Q13950	LIG_WRPW_1	513	521
Q13950	LIG_WRPW_1	518	521
Q13950	LIG_WRPW_1	517	521
Q13950	LIG_WRPW_1	517	521
Q13950	LIG_WRPW_1	518	521
Q13950	LIG_WRPW_1	515	521
Q13950	LIG_WRPW_1	517	521
Q13950	LIG_WRPW_1	514	521
Q13950	LIG_WRPW_1	512	521
Q13950	LIG_WRPW_1	516	521
Q13950	LIG_WRPW_1	498	521
Q13950	LIG_WRPW_1	514	521
Q13950	LIG_WRPW_1	515	521
Q13950	LIG_WRPW_1	514	521
Q13950	LIG_WRPW_1	515	521
Q13950	LIG_WRPW_1	514	521
Q13950	LIG_WRPW_1	517	521
Q13950	LIG_WRPW_1	517	521
Q13950	LIG_WRPW_1	517	521
Q14469	LIG_WRPW_1	103	110
Q14469	LIG_WRPW_1	103	110
Q14469	LIG_WRPW_1	37	47
Q24612	LIG_WRPW_1	557	561
Q24612	LIG_WRPW_1	553	561
Q24612	LIG_WRPW_1	557	561
Q24612	LIG_WRPW_1	554	561
Q24612	LIG_WRPW_1	554	561
Q24612	LIG_WRPW_1	557	561
Q24612	LIG_WRPW_1	557	561
Q24612	LIG_WRPW_1	557	561
Q24612	LIG_WRPW_1	557	561
Q24612	LIG_WRPW_1	554	561
Q24612	LIG_WRPW_1	545	561
Q24612	LIG_WRPW_1	554	561
Q24612	LIG_WRPW_1	554	561
Q24612	LIG_WRPW_1	545	561
Q24612	LIG_WRPW_1	558	561
Q24612	LIG_WRPW_1	553	561
Q24612	LIG_WRPW_1	552	561
Q24612	LIG_WRPW_1	557	561
Q24612	LIG_WRPW_1	557	561
Q24612	LIG_WRPW_1	554	561
Q24612	LIG_WRPW_1	557	561
Q24612	LIG_WRPW_1	554	561
Q24612	LIG_WRPW_1	557	561
Q24612	LIG_WRPW_1	557	561
Q24612	LIG_WRPW_1	554	561
Q24612	LIG_WRPW_1	556	561
Q24612	LIG_WRPW_1	554	561
Q24612	LIG_WRPW_1	554	561
Q24612	LIG_WRPW_1	558	561
Q24612	LIG_WRPW_1	548	561
Q24612	LIG_WRPW_1	554	561
Q24612	LIG_WRPW_1	557	561
Q24612	LIG_WRPW_1	554	561
Q24612	LIG_WRPW_1	557	561
Q24612	LIG_WRPW_1	557	561
Q24612	LIG_WRPW_1	554	561
Q24612	LIG_WRPW_1	554	561
Q24612	LIG_WRPW_1	557	561
Q24612	LIG_WRPW_1	557	561
Q24612	LIG_WRPW_1	552	561
Q24612	LIG_WRPW_1	557	561
Q24612	LIG_WRPW_1	557	561
Q24612	LIG_WRPW_1	557	561
Q24709	LIG_WRPW_1	542	550
Q24709	LIG_WRPW_1	542	550
Q24709	LIG_WRPW_1	546	550
Q24709	LIG_WRPW_1	543	550
Q24709	LIG_WRPW_1	546	550
Q24709	LIG_WRPW_1	546	550
Q24709	LIG_WRPW_1	546	550
Q24709	LIG_WRPW_1	546	550
Q24709	LIG_WRPW_1	543	550
Q24709	LIG_WRPW_1	534	550
Q24709	LIG_WRPW_1	546	550
Q24709	LIG_WRPW_1	546	550
Q24709	LIG_WRPW_1	541	550
Q24709	LIG_WRPW_1	542	550
Q24709	LIG_WRPW_1	546	550
Q24709	LIG_WRPW_1	546	550
Q24709	LIG_WRPW_1	546	550
Q24709	LIG_WRPW_1	543	550
Q24709	LIG_WRPW_1	546	550
Q24709	LIG_WRPW_1	543	550
Q24709	LIG_WRPW_1	546	550
Q24709	LIG_WRPW_1	546	550
Q24709	LIG_WRPW_1	546	550
Q24709	LIG_WRPW_1	545	550
Q24709	LIG_WRPW_1	543	550
Q24709	LIG_WRPW_1	546	550
Q24709	LIG_WRPW_1	547	550
Q24709	LIG_WRPW_1	537	550
Q24709	LIG_WRPW_1	543	550
Q24709	LIG_WRPW_1	546	550
Q24709	LIG_WRPW_1	546	550
Q24709	LIG_WRPW_1	538	550
Q24709	LIG_WRPW_1	546	550
Q24709	LIG_WRPW_1	543	550
Q24709	LIG_WRPW_1	543	550
Q24709	LIG_WRPW_1	546	550
Q24709	LIG_WRPW_1	546	550
Q24709	LIG_WRPW_1	546	550
Q24709	LIG_WRPW_1	546	550
Q24709	LIG_WRPW_1	546	550
Q26263	LIG_WRPW_1	426	435
Q26263	LIG_WRPW_1	432	435
Q26263	LIG_WRPW_1	427	435
Q26263	LIG_WRPW_1	432	435
Q26263	LIG_WRPW_1	432	435
Q26263	LIG_WRPW_1	430	435
Q26263	LIG_WRPW_1	426	435
Q26263	LIG_WRPW_1	432	435
Q26263	LIG_WRPW_1	427	435
Q26263	LIG_WRPW_1	432	435
Q26263	LIG_WRPW_1	432	435
Q26263	LIG_WRPW_1	419	435
Q26263	LIG_WRPW_1	430	435
Q26263	LIG_WRPW_1	428	435
Q26263	LIG_WRPW_1	426	435
Q26263	LIG_WRPW_1	432	435
Q26263	LIG_WRPW_1	432	435
Q26263	LIG_WRPW_1	430	435
Q26263	LIG_WRPW_1	432	435
Q26263	LIG_WRPW_1	432	435
Q26263	LIG_WRPW_1	428	435
Q26263	LIG_WRPW_1	430	435
Q26263	LIG_WRPW_1	430	435
Q26263	LIG_WRPW_1	428	435
Q26263	LIG_WRPW_1	432	435
Q26263	LIG_WRPW_1	428	435
Q26263	LIG_WRPW_1	432	435
Q26263	LIG_WRPW_1	432	435
Q26263	LIG_WRPW_1	428	435
Q26263	LIG_WRPW_1	432	435
Q26263	LIG_WRPW_1	430	435
Q26263	LIG_WRPW_1	432	435
Q26263	LIG_WRPW_1	430	435
Q26263	LIG_WRPW_1	432	435
Q26263	LIG_WRPW_1	428	435
Q26263	LIG_WRPW_1	423	435
Q26263	LIG_WRPW_1	432	435
Q26263	LIG_WRPW_1	432	435
Q26263	LIG_WRPW_1	425	435
Q26263	LIG_WRPW_1	427	435
Q26263	LIG_WRPW_1	425	435
Q26263	LIG_WRPW_1	432	435
Q26263	LIG_WRPW_1	432	435
Q26628	LIG_WRPW_1	527	535
Q26628	LIG_WRPW_1	251	259
Q26628	LIG_WRPW_1	529	535
Q26628	LIG_WRPW_1	528	535
Q26628	LIG_WRPW_1	531	535
Q26628	LIG_WRPW_1	529	535
Q26628	LIG_WRPW_1	528	535
Q26628	LIG_WRPW_1	531	535
Q26628	LIG_WRPW_1	528	535
Q26628	LIG_WRPW_1	531	535
Q26628	LIG_WRPW_1	529	535
Q26628	LIG_WRPW_1	529	535
Q26628	LIG_WRPW_1	529	535
Q26628	LIG_WRPW_1	527	535
Q26628	LIG_WRPW_1	532	535
Q26628	LIG_WRPW_1	527	535
Q26628	LIG_WRPW_1	531	535
Q26628	LIG_WRPW_1	528	535
Q26628	LIG_WRPW_1	529	535
Q26628	LIG_WRPW_1	528	535
Q26628	LIG_WRPW_1	531	535
Q26628	LIG_WRPW_1	529	535
Q26628	LIG_WRPW_1	531	535
Q26628	LIG_WRPW_1	531	535
Q26628	LIG_WRPW_1	528	535
Q26628	LIG_WRPW_1	529	535
Q26628	LIG_WRPW_1	532	535
Q26628	LIG_WRPW_1	531	535
Q26628	LIG_WRPW_1	528	535
Q26628	LIG_WRPW_1	531	535
Q26628	LIG_WRPW_1	522	535
Q26628	LIG_WRPW_1	528	535
Q26628	LIG_WRPW_1	526	535
Q26628	LIG_WRPW_1	529	535
Q26628	LIG_WRPW_1	528	535
Q26628	LIG_WRPW_1	531	535
Q26628	LIG_WRPW_1	531	535
Q26628	LIG_WRPW_1	529	535
Q26628	LIG_WRPW_1	527	535
Q26628	LIG_WRPW_1	531	535
Q26628	LIG_WRPW_1	529	535
Q26628	LIG_WRPW_1	525	535
Q26628	LIG_WRPW_1	527	535
Q26628	LIG_WRPW_1	529	535
Q26628	LIG_WRPW_1	531	535
Q26628	LIG_WRPW_1	531	535
Q26628	LIG_WRPW_1	527	535
Q61657	LIG_WRPW_1	165	175
Q61657	LIG_WRPW_1	171	175
Q61657	LIG_WRPW_1	167	175
Q61657	LIG_WRPW_1	172	175
Q61657	LIG_WRPW_1	172	175
Q61657	LIG_WRPW_1	170	175
Q61657	LIG_WRPW_1	166	175
Q61657	LIG_WRPW_1	168	175
Q61657	LIG_WRPW_1	167	175
Q61657	LIG_WRPW_1	168	175
Q61657	LIG_WRPW_1	164	175
Q61657	LIG_WRPW_1	118	124
Q61657	LIG_WRPW_1	168	175
Q61657	LIG_WRPW_1	159	175
Q61657	LIG_WRPW_1	172	175
Q61657	LIG_WRPW_1	171	175
Q61657	LIG_WRPW_1	166	175
Q61657	LIG_WRPW_1	168	175
Q61657	LIG_WRPW_1	171	175
Q61657	LIG_WRPW_1	168	175
Q61657	LIG_WRPW_1	171	175
Q61657	LIG_WRPW_1	171	175
Q61657	LIG_WRPW_1	115	124
Q61657	LIG_WRPW_1	115	124
Q61657	LIG_WRPW_1	168	175
Q61657	LIG_WRPW_1	170	175
Q61657	LIG_WRPW_1	171	175
Q61657	LIG_WRPW_1	168	175
Q61657	LIG_WRPW_1	172	175
Q61657	LIG_WRPW_1	171	175
Q61657	LIG_WRPW_1	168	175
Q61657	LIG_WRPW_1	171	175
Q61657	LIG_WRPW_1	118	124
Q61657	LIG_WRPW_1	172	175
Q61657	LIG_WRPW_1	171	175
Q61657	LIG_WRPW_1	171	175
Q61657	LIG_WRPW_1	171	175
Q61657	LIG_WRPW_1	171	175
Q61657	LIG_WRPW_1	171	175
Q61657	LIG_WRPW_1	171	175
Q61657	LIG_WRPW_1	167	175
Q61657	LIG_WRPW_1	171	175
Q61657	LIG_WRPW_1	171	175
Q61657	LIG_WRPW_1	167	175
Q63046	LIG_WRPW_1	440	450
Q63046	LIG_WRPW_1	443	450
Q63046	LIG_WRPW_1	446	450
Q63046	LIG_WRPW_1	443	450
Q63046	LIG_WRPW_1	443	450
Q63046	LIG_WRPW_1	445	450
Q63046	LIG_WRPW_1	444	450
Q63046	LIG_WRPW_1	445	450
Q63046	LIG_WRPW_1	447	450
Q63046	LIG_WRPW_1	443	450
Q63046	LIG_WRPW_1	441	450
Q63046	LIG_WRPW_1	443	450
Q63046	LIG_WRPW_1	444	450
Q63046	LIG_WRPW_1	445	450
Q63046	LIG_WRPW_1	446	450
Q63046	LIG_WRPW_1	446	450
Q63046	LIG_WRPW_1	443	450
Q63046	LIG_WRPW_1	447	450
Q63046	LIG_WRPW_1	446	450
Q63046	LIG_WRPW_1	445	450
Q63046	LIG_WRPW_1	447	450
Q63046	LIG_WRPW_1	444	450
Q63046	LIG_WRPW_1	446	450
Q63046	LIG_WRPW_1	443	450
Q63046	LIG_WRPW_1	438	450
Q63046	LIG_WRPW_1	445	450
Q63046	LIG_WRPW_1	428	450
Q63046	LIG_WRPW_1	446	450
Q63046	LIG_WRPW_1	444	450
Q63046	LIG_WRPW_1	443	450
Q63046	LIG_WRPW_1	444	450
Q63046	LIG_WRPW_1	443	450
Q63046	LIG_WRPW_1	446	450
Q63046	LIG_WRPW_1	446	450
Q63046	LIG_WRPW_1	445	450
Q64131	LIG_WRPW_1	403	409
Q64131	LIG_WRPW_1	403	409
Q64131	LIG_WRPW_1	402	409
Q64131	LIG_WRPW_1	402	409
Q64131	LIG_WRPW_1	405	409
Q64131	LIG_WRPW_1	403	409
Q64131	LIG_WRPW_1	405	409
Q64131	LIG_WRPW_1	393	409
Q64131	LIG_WRPW_1	406	409
Q64131	LIG_WRPW_1	403	409
Q64131	LIG_WRPW_1	405	409
Q64131	LIG_WRPW_1	401	409
Q64131	LIG_WRPW_1	404	409
Q64131	LIG_WRPW_1	399	409
Q64131	LIG_WRPW_1	399	409
Q64131	LIG_WRPW_1	401	409
Q64131	LIG_WRPW_1	406	409
Q64131	LIG_WRPW_1	405	409
Q64131	LIG_WRPW_1	405	409
Q64131	LIG_WRPW_1	406	409
Q64131	LIG_WRPW_1	398	409
Q64131	LIG_WRPW_1	405	409
Q64131	LIG_WRPW_1	402	409
Q64131	LIG_WRPW_1	397	409
Q64131	LIG_WRPW_1	404	409
Q64131	LIG_WRPW_1	386	409
Q64131	LIG_WRPW_1	402	409
Q64131	LIG_WRPW_1	403	409
Q64131	LIG_WRPW_1	402	409
Q64131	LIG_WRPW_1	403	409
Q64131	LIG_WRPW_1	402	409
Q64131	LIG_WRPW_1	405	409
Q64131	LIG_WRPW_1	405	409
Q64131	LIG_WRPW_1	405	409
Q6IRB2	LIG_WRPW_1	261	267
Q6IRB2	LIG_WRPW_1	261	267
Q6IRB2	LIG_WRPW_1	259	267
Q6IRB2	LIG_WRPW_1	264	267
Q6IRB2	LIG_WRPW_1	264	267
Q6IRB2	LIG_WRPW_1	262	267
Q6IRB2	LIG_WRPW_1	258	267
Q6IRB2	LIG_WRPW_1	261	267
Q6IRB2	LIG_WRPW_1	260	267
Q6IRB2	LIG_WRPW_1	260	267
Q6IRB2	LIG_WRPW_1	263	267
Q6IRB2	LIG_WRPW_1	261	267
Q6IRB2	LIG_WRPW_1	261	267
Q6IRB2	LIG_WRPW_1	261	267
Q6IRB2	LIG_WRPW_1	262	267
Q6IRB2	LIG_WRPW_1	261	267
Q6IRB2	LIG_WRPW_1	263	267
Q6IRB2	LIG_WRPW_1	261	267
Q6IRB2	LIG_WRPW_1	259	267
Q6IRB2	LIG_WRPW_1	261	267
Q6IRB2	LIG_WRPW_1	262	267
Q6IRB2	LIG_WRPW_1	261	267
Q6IRB2	LIG_WRPW_1	257	267
Q6IRB2	LIG_WRPW_1	257	267
Q6IRB2	LIG_WRPW_1	259	267
Q6IRB2	LIG_WRPW_1	261	267
Q6IRB2	LIG_WRPW_1	264	267
Q6IRB2	LIG_WRPW_1	263	267
Q6IRB2	LIG_WRPW_1	263	267
Q6IRB2	LIG_WRPW_1	264	267
Q6IRB2	LIG_WRPW_1	261	267
Q6IRB2	LIG_WRPW_1	254	267
Q6IRB2	LIG_WRPW_1	261	267
Q6IRB2	LIG_WRPW_1	264	267
Q6IRB2	LIG_WRPW_1	260	267
Q6IRB2	LIG_WRPW_1	263	267
Q6IRB2	LIG_WRPW_1	261	267
Q6IRB2	LIG_WRPW_1	263	267
Q6IRB2	LIG_WRPW_1	261	267
Q6IRB2	LIG_WRPW_1	257	267
Q6IRB2	LIG_WRPW_1	261	267
Q6IRB2	LIG_WRPW_1	263	267
Q6IRB2	LIG_WRPW_1	263	267
Q6IRB2	LIG_WRPW_1	263	267
Q6PF39	LIG_WRPW_1	456	462
Q6PF39	LIG_WRPW_1	455	462
Q6PF39	LIG_WRPW_1	458	462
Q6PF39	LIG_WRPW_1	455	462
Q6PF39	LIG_WRPW_1	455	462
Q6PF39	LIG_WRPW_1	458	462
Q6PF39	LIG_WRPW_1	456	462
Q6PF39	LIG_WRPW_1	458	462
Q6PF39	LIG_WRPW_1	455	462
Q6PF39	LIG_WRPW_1	459	462
Q6PF39	LIG_WRPW_1	455	462
Q6PF39	LIG_WRPW_1	453	462
Q6PF39	LIG_WRPW_1	456	462
Q6PF39	LIG_WRPW_1	455	462
Q6PF39	LIG_WRPW_1	457	462
Q6PF39	LIG_WRPW_1	458	462
Q6PF39	LIG_WRPW_1	458	462
Q6PF39	LIG_WRPW_1	455	462
Q6PF39	LIG_WRPW_1	459	462
Q6PF39	LIG_WRPW_1	458	462
Q6PF39	LIG_WRPW_1	458	462
Q6PF39	LIG_WRPW_1	459	462
Q6PF39	LIG_WRPW_1	456	462
Q6PF39	LIG_WRPW_1	458	462
Q6PF39	LIG_WRPW_1	455	462
Q6PF39	LIG_WRPW_1	453	462
Q6PF39	LIG_WRPW_1	457	462
Q6PF39	LIG_WRPW_1	439	462
Q6PF39	LIG_WRPW_1	458	462
Q6PF39	LIG_WRPW_1	456	462
Q6PF39	LIG_WRPW_1	455	462
Q6PF39	LIG_WRPW_1	456	462
Q6PF39	LIG_WRPW_1	455	462
Q6PF39	LIG_WRPW_1	458	462
Q6PF39	LIG_WRPW_1	458	462
Q6PF39	LIG_WRPW_1	458	462
Q8BKT2	LIG_WRPW_1	219	224
Q8BKT2	LIG_WRPW_1	220	224
Q8BKT2	LIG_WRPW_1	217	224
Q8BKT2	LIG_WRPW_1	221	224
Q8BKT2	LIG_WRPW_1	221	224
Q8BKT2	LIG_WRPW_1	221	224
Q8BKT2	LIG_WRPW_1	219	224
Q8BKT2	LIG_WRPW_1	216	224
Q8BKT2	LIG_WRPW_1	219	224
Q8BKT2	LIG_WRPW_1	220	224
Q8BKT2	LIG_WRPW_1	219	224
Q8BKT2	LIG_WRPW_1	219	224
Q8BKT2	LIG_WRPW_1	221	224
Q8BKT2	LIG_WRPW_1	220	224
[truncated: 3,988 more rows]
