# Supplementary material for: SLALOM, a flexible method for the identification and statistical analysis of overlapping continuous sequence elements in sequence- and time-series data
Source: BMC Bioinformatics. 2018 Jan 26;19:24. doi: 10.1186/s12859-018-2020-x (PMC5787307; doi:10.1186/s12859-018-2020-x)
Supplement: Additional file 2: — Contains the python code of SLALOM, the test data required to reproduce the data presented in this manuscript, as well as the User Manual for SLALOM. (ZIP 3622 kb) [file 12859_2018_2020_MOESM2_ESM.zip › test_data/mapping_noframes.txt]

Sequence	Annotation	Site begin	Site end	Site name	Overlapped symbols	Overlapped perc.	Partner overlapped perc.	Partner begin	Partner end	Partner name
*	1	6	1106	NP_0002A	1101	100	100	6	1106	NP_RS00005
*	1	1310	1861	NP_0004A	552	100	100	1310	1861	NP_RS00015
*	1	1933	3858	NP_0006A	1926	100	100	1933	3858	NP_RS00020
*	1	3961	4830	NP_0008A	870	100	100	3961	4830	NP_RS00025
*	1	4864	5238	hsp20A	375	100	100	4864	5238	NP_RS00030
*	1	5289	6305	gap	1017	100	100	5289	6305	NP_RS00035
*	1	6437	7414	pepB1	978	100	100	6437	7414	NP_RS00040
*	1	7452	8102	NP_0016A	651	100	100	7452	8102	NP_RS00045
*	1	8106	8744	pimT1	639	100	100	8106	8744	NP_RS00050
*	1	8784	9524	pimT2	741	100	100	8784	9524	NP_RS00055
*	1	9525	9974	NP_0022A	450	100	100	9525	9974	NP_RS00060
*	1	10056	10415	crcB1	360	100	100	10056	10415	NP_RS00065
*	1	10403	10753	crcB2	351	100	100	10403	10753	NP_RS00070
*	1	10790	11356	NP_0028A	567	100	100	10790	11356	NP_RS00075
*	1	11497	12687	NP_0030A	1191	100	100	11497	12687	NP_RS00080
*	1	12688	13455	fadA6	768	100	77	12688	13689	NP_RS00085
*	1	13544	13870	NP_0034A	0	0	0	-	-
*	1	13872	14303	NP_0036A	432	100	100	13872	14303	NP_RS00095
*	1	14372	14908	msrA	537	100	100	14372	14908	NP_RS00100
*	1	14974	16449	cat1	1476	100	100	14974	16449	NP_RS00105
*	1	16562	18856	cat2	2295	100	100	16562	18856	NP_RS00110
*	1	18907	19326	NP_0044A	420	100	100	18907	19326	NP_RS00115
*	1	19448	19627	NP_0046A	180	100	100	19448	19627	NP_RS00120
*	1	19733	20146	msrB	414	100	100	19733	20146	NP_RS00125
*	1	20186	20857	hcp4	672	100	100	20186	20857	NP_RS00130
*	1	20919	21731	ubaA	813	100	100	20919	21731	NP_RS00135
*	1	21724	22536	nadE2	813	100	100	21724	22536	NP_RS00140
*	1	22737	23171	NP_0056A	435	100	100	22737	23171	NP_RS00145
*	1	23247	23489	NP_0058A	243	100	100	23247	23489	NP_RS00150
*	1	23556	25034	hemAT1	1479	100	100	23556	25034	NP_RS00155
*	1	25106	25519	jamm1	414	100	100	25106	25519	NP_RS00160
*	1	25516	26430	NP_0064A	915	100	100	25516	26430	NP_RS00165
*	1	26480	28222	argS	1743	100	100	26480	28222	NP_RS00170
*	1	28298	28840	NP_0068A	456	84	100	28298	28753	NP_RS00175
*	1	28984	29949	taw1	966	100	99	28975	29949	NP_RS00180
*	1	30086	30784	ribK	699	100	100	30086	30784	NP_RS00185
*	1	30771	31496	ribB	726	100	100	30771	31496	NP_RS00190
*	1	31534	32904	glnA1	1371	100	100	31534	32904	NP_RS00195
*	1	33032	33484	NP_0078A	453	100	100	33032	33484	NP_RS00200
*	1	33527	33814	NP_0080A	288	100	100	33527	33814	NP_RS00205
*	1	33811	34458	hisH	648	100	100	33811	34458	NP_RS00210
*	1	34551	35135	udg1	585	100	100	34551	35135	NP_RS00215
*	1	35132	35752	NP_0086A	621	100	100	35132	35752	NP_RS00220
*	1	35749	35925	NP_0088A	0	0	0	-	-
*	1	36122	39163	NP_0090A	3042	100	100	36122	39163	NP_RS00225
*	1	39190	39801	NP_0092A	612	100	100	39190	39801	NP_RS00230
*	1	39868	40017	rpl40e	150	100	100	39868	40017	NP_RS00235
*	1	40146	41546	srp54	1401	100	100	40146	41546	NP_RS00240
*	1	41621	42901	NP_0098A	1281	100	100	41621	42901	NP_RS00245
*	1	42888	43544	abc30a	657	100	100	42888	43544	NP_RS00250
*	1	43541	44668	abc30p	1128	100	100	43541	44668	NP_RS00255
*	1	44722	46146	lpdA	1425	100	100	44722	46146	NP_RS00260
*	1	46208	47011	pheA	804	100	100	46208	47011	NP_RS00265
*	1	47225	47452	rpoH	228	100	100	47225	47452	NP_RS00270
*	1	47449	49014	rpoB2	1566	100	100	47449	49014	NP_RS00275
*	1	49016	50848	rpoB1	1833	100	100	49016	50848	NP_RS00280
*	1	50848	54027	rpoA1	2904	91	100	51124	54027	NP_RS00285
*	1	54020	56704	rpoA2	2685	100	100	54020	56704	NP_RS00290
*	1	56711	57136	nusA	426	100	100	56711	57136	NP_RS00295
*	1	57142	58068	tp37	927	100	100	57142	58068	NP_RS00300
*	1	58186	58614	rps12	429	100	100	58186	58614	NP_RS00305
*	1	58614	59225	rps7	612	100	100	58611	59225	NP_RS00310
*	1	59299	60636	NP_0126A	1338	100	100	59299	60636	NP_RS00315
*	1	60633	61388	NP_0128A	756	100	100	60633	61388	NP_RS00320
*	1	61538	63727	tef2	2190	100	100	61538	63727	NP_RS00325
*	1	63862	66135	maeB1	2274	100	100	63862	66135	NP_RS00330
*	1	66192	66542	NP_0134A	351	100	100	66192	66542	NP_RS00335
*	1	66625	67287	NP_0136A	663	100	100	66625	67287	NP_RS00340
*	1	67270	68724	NP_0138A	1455	100	100	67270	68724	NP_RS14055
*	1	68731	69210	NP_0140A	480	100	100	68731	69210	NP_RS00350
*	1	69266	70954	NP_0142A	1689	100	100	69266	70954	NP_RS00355
*	1	70951	72837	NP_0144A	1887	100	100	70951	72837	NP_RS00360
*	1	72886	73431	NP_0146A	546	100	100	72886	73431	NP_RS00365
*	1	73546	74070	NP_0148A	492	94	100	73546	74037	NP_RS00370
*	1	74052	74459	NP_0150A	408	100	100	74052	74459	NP_RS00375
*	1	74452	75093	NP_0152A	642	100	100	74452	75093	NP_RS00380
*	1	75090	75551	NP_0154A	462	100	100	75090	75551	NP_RS00385
*	1	75544	76251	NP_0156A	708	100	100	75544	76251	NP_RS00390
*	1	76248	78095	pilC2	1848	100	100	76248	78095	NP_RS00395
*	1	78201	80363	pilB2	2163	100	100	78201	80363	NP_RS00400
*	1	80504	81214	NP_0162A	711	100	100	80504	81214	NP_RS00405
*	1	81268	82902	acs5	1635	100	100	81268	82902	NP_RS00410
*	1	82918	83652	livF5	735	100	100	82918	83652	NP_RS00415
*	1	83645	84424	livG5	780	100	100	83645	84424	NP_RS00420
*	1	84426	85562	livM5	1137	100	100	84426	85562	NP_RS00425
*	1	85559	86518	livH5	960	100	100	85559	86518	NP_RS00430
*	1	86582	87898	livJ5	1317	100	100	86582	87898	NP_RS00435
*	1	88031	88702	NP_0176A	672	100	100	88031	88702	NP_RS00440
*	1	88807	89910	nitB	1104	100	100	88807	89910	NP_RS00445
*	1	89986	90369	NP_0180A	384	100	100	89986	90369	NP_RS00450
*	1	90374	91480	ftsY	1107	100	100	90374	91480	NP_RS00455
*	1	91488	91943	pfdA	456	100	100	91488	91943	NP_RS00460
*	1	91940	92113	rpl20e	174	100	100	91940	92113	NP_RS00465
*	1	92231	94036	NP_0188A	1806	100	100	92231	94036	NP_RS00470
*	1	94020	94910	NP_0190A	891	100	100	94020	94910	NP_RS00475
*	1	94907	96214	NP_0192A	1308	100	100	94907	96214	NP_RS00480
*	1	96272	97372	trm1	1101	100	100	96272	97372	NP_RS00485
*	1	97468	97815	NP_0196A	348	100	100	97468	97815	NP_RS00490
*	1	97816	99669	NP_0198A	1854	100	100	97816	99669	NP_RS00495
*	1	99766	100512	NP_0200A	747	100	100	99766	100512	NP_RS00500
*	1	100540	101976	recJ1	1437	100	100	100540	101976	NP_RS00505
*	1	101973	103505	crtI2	1533	100	99	101973	103517	NP_RS00510
*	1	103507	104550	brp	1044	100	100	103507	104550	NP_RS00515
*	1	104605	105093	NP_0208A	489	100	100	104605	105093	NP_RS00520
*	1	105297	107216	ncsA	1920	100	100	105297	107216	NP_RS00525
*	1	107218	108570	rad25a	1353	100	100	107218	108570	NP_RS00530
*	1	108682	109137	NP_0214A	456	100	100	108682	109137	NP_RS00535
*	1	109192	109845	grpE	654	100	100	109192	109845	NP_RS00540
*	1	109979	111949	dnaK	1971	100	100	109979	111949	NP_RS00545
*	1	112022	113230	pchB	1209	100	100	112022	113230	NP_RS00550
*	1	113243	113893	tp48b	651	100	100	113243	113893	NP_RS00555
*	1	113894	114472	tp48a	579	100	100	113894	114472	NP_RS00560
*	1	114563	115762	NP_0226A	1200	100	100	114563	115762	NP_RS00565
*	1	115759	116163	NP_0228A	405	100	100	115759	116163	NP_RS00570
*	1	116202	116495	NP_0230A	294	100	100	116202	116495	NP_RS00575
*	1	116570	119140	mutS1a	2571	100	100	116570	119140	NP_RS00580
*	1	119262	119927	NP_0234A	666	100	100	119262	119927	NP_RS00585
*	1	119978	121303	NP_0236A	1326	100	100	119978	121303	NP_RS00590
*	1	121305	121388	NP_0237H	0	0	0	-	-
*	1	121388	122128	nucS	741	100	100	121388	122128	NP_RS00595
*	1	122209	122916	NP_0240A	708	100	100	122209	122916	NP_RS00600
*	1	122922	123458	NP_0242A	537	100	100	122922	123458	NP_RS00605
*	1	123562	124578	hypE2	1017	100	100	123562	124578	NP_RS00610
*	1	124769	125359	rpl15e	591	100	100	124769	125359	NP_RS00615
*	1	125615	126523	rio2	909	100	100	125615	126523	NP_RS00620
*	1	126622	127140	NP_0250A	519	100	100	126622	127140	NP_RS00625
*	1	127201	127626	NP_0252A	426	100	100	127201	127626	NP_RS00630
*	1	127826	129019	NP_0254A	1194	100	100	127826	129019	NP_RS00635
*	1	129109	130542	NP_0256A	1434	100	100	129109	130542	NP_RS00640
*	1	130549	132777	cadA	2193	98	100	130549	132741	NP_RS00645
*	1	132850	133890	zim	1041	100	100	132850	133890	NP_RS00650
*	1	134001	134861	ubiA3	861	100	100	134001	134861	NP_RS00655
*	1	134926	135621	atpD	696	100	100	134926	135621	NP_RS00660
*	1	135780	137201	NP_0266A	1422	100	100	135780	137201	NP_RS00665
*	1	137237	137629	NP_0268A	393	100	100	137237	137629	NP_RS00670
*	1	137626	138867	arf1	1242	100	100	137626	138867	NP_RS00675
*	1	139165	140745	serA1	1581	100	100	139165	140745	NP_RS00685
*	1	140894	141598	serB	705	100	100	140894	141598	NP_RS00690
*	1	141644	141913	NP_0276A	270	100	100	141644	141913	NP_RS00695
*	1	142022	142705	NP_0278A	684	100	100	142022	142705	NP_RS00700
*	1	142796	144079	metY2	1284	100	100	142796	144079	NP_RS00705
*	1	144163	145368	metX	1206	100	100	144163	145368	NP_RS00710
*	1	145365	146648	metY1	1284	100	100	145365	146648	NP_RS00715
*	1	146762	147661	gndA	900	100	100	146762	147661	NP_RS00720
*	1	147932	150550	valS	2619	100	100	147932	150550	NP_RS00725
*	1	150645	150926	NP_0290A	282	100	100	150645	150926	NP_RS00730
*	1	150936	151502	NP_0292A	567	100	100	150936	151502	NP_RS00735
*	1	151686	152906	NP_0294A	1221	100	100	151686	152906	NP_RS00740
*	1	153092	153178	NP_0296A	87	100	46	152990	153178	NP_RS00745
*	1	153318	153623	NP_0298A	0	0	0	-	-
*	1	154058	154582	NP_0300A	525	100	100	154058	154582	NP_RS00755
*	1	154579	155526	hom	948	100	100	154579	155526	NP_RS00760
*	1	155694	156962	tef1a	1269	100	100	155694	156962	NP_RS00765
*	1	156966	157274	rps10a	309	100	100	156966	157274	NP_RS00770
*	1	157614	158381	azf	768	100	100	157614	158381	NP_RS00780
*	1	158426	158932	nadM2	507	100	100	158426	158932	NP_RS00785
*	1	158981	159565	NP_0312A	585	100	100	158981	159565	NP_RS14000
*	1	159958	161361	rpa2	1404	100	100	159958	161361	NP_RS00795
*	1	161412	161849	hstA	438	100	100	161412	161849	NP_RS00800
*	1	161846	162856	hda1	1011	100	100	161846	162856	NP_RS00805
*	1	162859	164205	cca	1347	100	100	162859	164205	NP_RS00810
*	1	164418	165404	NP_0322A	966	98	100	164418	165383	NP_RS00820
*	1	166425	167975	NP_0324A	1551	100	100	166425	167975	NP_RS00830
*	1	168029	168880	cbs2	852	100	100	168029	168880	NP_RS00835
*	1	168877	170613	glyS	1737	100	100	168877	170613	NP_RS00840
*	1	170712	172493	kef2	1782	100	100	170712	172493	NP_RS00845
*	1	172562	174223	kef3	1662	100	100	172562	174223	NP_RS00850
*	1	174256	174540	tif1A2	285	100	100	174256	174540	NP_RS00855
*	1	174668	177205	hef	2538	100	100	174668	177205	NP_RS00860
*	1	177202	177936	NP_0338A	735	100	100	177202	177936	NP_RS00865
*	1	178031	178510	NP_0340A	480	100	100	178031	178510	NP_RS00870
*	1	178643	178999	sepF	357	100	100	178643	178999	NP_RS00875
*	1	179002	179181	NP_0344A	180	100	100	179002	179181	NP_RS00880
*	1	179274	180416	dnaJ	1143	100	100	179274	180416	NP_RS00885
*	1	180423	181421	sppA1	999	100	99	180423	181430	NP_RS00890
*	1	181468	181650	NP_0350A	183	100	100	181468	181650	NP_RS00895
*	1	181760	182224	NP_0352A	465	100	100	181760	182224	NP_RS00900
*	1	182287	182661	nac	375	100	100	182287	182661	NP_RS00905
*	1	182679	183410	trmI	732	100	100	182679	183410	NP_RS00910
*	1	183376	183942	NP_0358A	567	100	100	183376	183942	NP_RS00915
*	1	183996	185072	idiB	1077	100	100	183996	185072	NP_RS00920
*	1	185131	188265	NP_0362A	3135	100	96	185131	188379	NP_RS00925
*	1	188526	188852	tfs1	327	100	100	188526	188852	NP_RS00930
*	1	188972	190252	tp12	1281	100	100	188972	190252	NP_RS00935
*	1	190249	191868	hmgA2	1620	100	100	190249	191868	NP_RS00940
*	1	192064	192549	NP_0370A	486	100	100	192064	192549	NP_RS00945
*	1	192546	193538	NP_0372A	993	100	100	192546	193538	NP_RS00950
*	1	193774	194592	NP_0374A	819	100	100	193774	194592	NP_RS00955
*	1	194589	195029	NP_0376A	441	100	100	194589	195029	NP_RS00960
*	1	195075	195299	NP_0378A	225	100	100	195075	195299	NP_RS00965
*	1	195340	195528	NP_0379C	189	100	100	195340	195528	NP_RS00970
*	1	195629	196741	NP_0380A	1113	100	100	195629	196741	NP_RS00975
*	1	196784	197503	dph6	720	100	100	196784	197503	NP_RS00980
*	1	197666	198634	graD7	969	100	100	197666	198634	NP_RS00985
*	1	198637	198927	NP_0386A	291	100	100	198637	198927	NP_RS00990
*	1	199018	199311	tif1a	294	100	100	199018	199311	NP_RS00995
*	1	199378	199728	NP_0390A	351	100	100	199378	199728	NP_RS01000
*	1	199759	200343	NP_0392A	585	100	100	199759	200343	NP_RS01005
*	1	200340	200777	NP_0394A	438	100	100	200340	200777	NP_RS01010
*	1	200803	201252	NP_0396A	450	100	100	200803	201252	NP_RS01015
*	1	201425	202042	NP_0398A	618	100	100	201425	202042	NP_RS01020
*	1	202081	202446	NP_0400A	366	100	100	202081	202446	NP_RS01025
*	1	202443	202907	NP_0402A	465	100	100	202443	202907	NP_RS01030
*	1	203241	205214	citB1	1974	100	100	203241	205214	NP_RS01035
*	1	205390	206001	tif2b2	612	100	100	205390	206001	NP_RS01040
*	1	206077	206424	mptD	348	100	100	206077	206424	NP_RS01045
*	1	206474	207430	NP_0410A	957	100	100	206474	207430	NP_RS01050
*	1	207489	207881	NP_0412A	393	100	100	207489	207881	NP_RS01055
*	1	207878	208606	cre1	729	100	100	207878	208606	NP_RS01060
*	1	208685	209218	rpl16	534	100	100	208685	209218	NP_RS01065
*	1	209283	210242	NP_0418A	960	100	100	209283	210242	NP_RS01070
*	1	216903	217220	NP_0424A	318	100	100	216903	217220	NP_RS01100
*	1	217453	217650	NP_0426A	198	100	100	217453	217650	NP_RS01105
*	1	217862	218914	pyrD	1053	100	100	217862	218914	NP_RS01110
*	1	218911	219303	NP_0430A	393	100	100	218911	219303	NP_RS01115
*	1	219329	220165	NP_0432A	837	100	100	219329	220165	NP_RS01120
*	1	220252	220551	NP_0434A	300	100	100	220252	220551	NP_RS01125
*	1	220651	221733	gcvT2	1083	100	100	220651	221733	NP_RS01130
*	1	221788	223041	parA3	1254	100	100	221788	223041	NP_RS01135
*	1	223048	225351	NP_0440A	2304	100	100	223048	225351	NP_RS01140
*	1	225419	226969	trpS	1551	100	100	225419	226969	NP_RS01145
*	1	227029	228039	endA	1011	100	100	227029	228039	NP_RS01150
*	1	228118	228840	NP_0446A	723	100	100	228118	228840	NP_RS01155
*	1	228943	229938	ala	996	100	100	228943	229938	NP_RS01160
*	1	229957	230157	NP_0450A	201	100	100	229957	230157	NP_RS01165
*	1	230277	232919	leuS	2643	100	100	230277	232919	NP_RS01170
*	1	232974	233432	NP_0454A	459	100	100	232974	233432	NP_RS01175
*	1	233439	233603	NP_0456A	165	100	74	233439	233660	NP_RS01180
*	1	233697	234461	NP_0458A	765	100	100	233697	234461	NP_RS01185
*	1	234463	234963	NP_0460A	501	100	100	234463	234963	NP_RS01190
*	1	235136	235654	NP_0462A	519	100	100	235136	235654	NP_RS01195
*	1	235788	236366	pdxT	579	100	100	235788	236366	NP_RS01200
*	1	236359	236817	NP_0466A	459	100	100	236359	236817	NP_RS01205
*	1	236900	237346	NP_0468A	447	100	100	236900	237346	NP_RS01210
*	1	237343	237648	hisE	306	100	100	237343	237648	NP_RS01215
*	1	237702	238022	NP_0472A	321	100	100	237702	238022	NP_RS01220
*	1	238128	238649	NP_0474A	396	76	100	238254	238649	NP_RS01225
*	1	238701	242297	polD2	3597	100	100	238701	242297	NP_RS01230
*	1	242313	242735	NP_0478A	423	100	100	242313	242735	NP_RS01235
*	1	242814	242981	NP_0480A	0	0	0	-	-
*	1	243124	244875	polD1	1752	100	100	243124	244875	NP_RS01240
*	1	244987	245817	sec11	831	100	100	244987	245817	NP_RS01245
*	1	245846	246172	NP_0486A	327	100	100	245846	246172	NP_RS01250
*	1	246267	246740	maoC5	474	100	100	246267	246740	NP_RS01255
*	1	246779	247285	cgi121	507	100	100	246779	247285	NP_RS01260
*	1	247302	249545	hel308a	2244	100	100	247302	249545	NP_RS01265
*	1	249667	249909	ferC	243	100	100	249667	249909	NP_RS01270
*	1	249976	250083	NP_0496A	0	0	0	-	-
*	1	250093	251007	mdh	915	100	100	250093	251007	NP_RS01275
*	1	251247	252539	tp14	1293	100	100	251247	252539	NP_RS01280
*	1	252589	253326	NP_0502A	738	100	100	252589	253326	NP_RS01285
*	1	253407	256340	uvrA	2934	100	100	253407	256340	NP_RS01290
*	1	256439	256849	NP_0506A	411	100	100	256439	256849	NP_RS01295
*	1	256904	257440	NP_0508A	537	100	100	256904	257440	NP_RS01300
*	1	257510	258169	NP_0510A	660	100	100	257510	258169	NP_RS01305
*	1	258207	259292	NP_0512A	1086	100	100	258207	259292	NP_RS01310
*	1	259309	259929	NP_0514A	621	100	100	259309	259929	NP_RS01315
*	1	259949	260311	cheY2	363	100	100	259949	260311	NP_RS01320
*	1	260436	260882	NP_0518A	447	100	100	260436	260882	NP_RS01325
*	1	261067	261459	NP_0520A	393	100	100	261067	261459	NP_RS01330
*	1	261541	262302	NP_0522A	762	100	100	261541	262302	NP_RS01335
*	1	262295	262627	NP_0524A	333	100	100	262295	262627	NP_RS01340
*	1	262693	262881	NP_0526A	189	100	100	262693	262881	NP_RS01345
*	1	262967	263908	NP_0528A	942	100	100	262967	263908	NP_RS01350
*	1	263921	265273	tp18	1353	100	100	263921	265273	NP_RS01355
*	1	265392	266468	trpD2	1077	100	100	265392	266468	NP_RS01360
*	1	266536	267126	NP_0534A	591	100	100	266536	267126	NP_RS01365
*	1	267133	269271	mutL	2139	100	100	267133	269271	NP_RS01370
*	1	269331	271964	mutS1b	2634	100	100	269331	271964	NP_RS01375
*	1	272018	274753	tp53c	2736	100	100	272018	274753	NP_RS01380
*	1	274750	275238	tp53b	489	100	100	274750	275238	NP_RS01385
*	1	275242	276276	tp53a	1035	100	100	275242	276276	NP_RS01390
*	1	276427	277785	thiDN	1359	100	100	276427	277785	NP_RS01395
*	1	277849	278238	NP_0548A	390	100	100	277849	278238	NP_RS01400
*	1	278394	279578	lysC	1185	100	100	278394	279578	NP_RS01405
*	1	279582	280043	NP_0552A	462	100	100	279582	280043	NP_RS01410
*	1	280185	280928	pcn	744	100	100	280185	280928	NP_RS01415
*	1	281019	282569	dsa	1551	100	100	281019	282569	NP_RS01420
*	1	282571	283560	oxdhB	990	100	100	282571	283560	NP_RS01425
*	1	283557	284681	oxdhA1	1125	100	100	283557	284681	NP_RS01430
*	1	284828	285757	lipA	930	100	100	284828	285757	NP_RS01435
*	1	285847	288231	NP_0564A	2385	100	99	285820	288231	NP_RS01440
*	1	288542	288925	ridA	384	100	100	288542	288925	NP_RS01445
*	1	288922	289128	NP_0568A	207	100	100	288922	289128	NP_RS01450
*	1	289534	291219	ths2	1653	98	100	289567	291219	NP_RS01460
*	1	291334	291801	NP_0572A	468	100	100	291334	291801	NP_RS01465
*	1	291851	292219	NP_0574A	369	100	100	291851	292219	NP_RS01470
*	1	292216	292836	engB	621	100	100	292216	292836	NP_RS01475
*	1	292927	294228	NP_0578A	1302	100	100	292927	294228	NP_RS01480
*	1	294289	295035	NP_0580A	747	100	100	294289	295035	NP_RS01485
*	1	295092	295547	NP_0582A	456	100	100	295092	295547	NP_RS01490
*	1	295590	296573	NP_0584A	984	100	100	295590	296573	NP_RS01495
*	1	296715	298718	mutS5a	2004	100	100	296715	298718	NP_RS01500
*	1	298796	299920	orc2	1125	100	100	298796	299920	cdc6
*	1	299964	300944	oapC	981	100	100	299964	300944	NP_RS01510
*	1	300964	301365	oapB	402	100	100	300964	301365	NP_RS01515
*	1	301370	302011	oapA	642	100	100	301370	302011	NP_RS01520
*	1	303234	304949	orc1	1503	88	100	303447	304949	NP_RS01525
*	1	305138	305923	NP_0598A	786	100	100	305138	305923	NP_RS01530
*	1	306004	306417	NP_0600A	414	100	100	306004	306417	NP_RS01535
*	1	306547	307242	NP_0602A	696	100	100	306547	307242	NP_RS01540
*	1	307344	308219	idsA2	876	100	100	307344	308219	NP_RS01545
*	1	308274	309107	prsA	834	100	100	308274	309107	NP_RS01550
*	1	309117	310814	NP_0608A	1698	100	100	309117	310814	NP_RS01555
*	1	310814	313999	ileS	3186	100	100	310814	313999	NP_RS01560
*	1	314206	314601	pfdB	396	100	100	314206	314601	NP_RS01565
*	1	314608	314859	NP_0614A	252	100	100	314608	314859	NP_RS01570
*	1	314978	315247	NP_0616A	270	100	100	314978	315247	NP_RS01575
*	1	315280	317127	NP_0618A	1848	100	100	315280	317127	NP_RS01580
*	1	317158	317712	guaAa1	555	100	100	317158	317712	NP_RS01585
*	1	317801	319597	NP_0622A	1797	100	100	317801	319597	NP_RS01590
*	1	319698	321233	leuA2	1536	100	100	319698	321233	NP_RS01595
*	1	321488	324631	NP_0626A	3144	100	99	321461	324631	NP_RS01600
*	1	324621	324977	NP_0628A	357	100	100	324621	324977	NP_RS01605
*	1	325084	325608	NP_0630A	525	100	100	325084	325608	NP_RS01610
*	1	325708	325941	NP_0632A	0	0	0	-	-
*	1	325942	326385	NP_0634A	444	100	100	325942	326385	NP_RS01615
*	1	326446	326742	NP_0636A	297	100	100	326446	326742	NP_RS01620
*	1	326788	327006	NP_0638A	219	100	100	326788	327006	NP_RS01625
*	1	327003	327464	NP_0640A	462	100	100	327003	327464	NP_RS01630
*	1	327687	328562	hop	822	94	100	327687	328508	NP_RS01640
*	1	328741	328971	NP_0644A	0	0	0	-	-
*	1	328956	331331	cat6	2376	100	100	328956	331331	NP_RS01645
*	1	331328	331753	blp	426	100	100	331328	331753	NP_RS01650
*	1	331783	332835	blh	1053	100	100	331783	332835	NP_RS01655
*	1	332828	333667	crtY	840	100	100	332828	333667	NP_RS01660
*	1	333784	335829	bat	2046	100	100	333784	335829	NP_RS01665
*	1	335826	336257	NP_0656A	432	100	100	335826	336257	NP_RS01670
*	1	336329	336748	NP_0658A	420	100	100	336329	336748	NP_RS01675
*	1	336945	337997	degP	1053	100	100	336945	337997	NP_RS01680
*	1	338049	338816	NP_0662A	768	100	100	338049	338816	NP_RS01685
*	1	338904	339362	NP_0664A	459	100	100	338904	339362	NP_RS01690
*	1	339472	339765	NP_0666A	294	100	100	339472	339765	NP_RS01695
*	1	339935	340120	NP_0668A	186	100	100	339935	340120	NP_RS01700
*	1	340204	341442	NP_0670A	1239	100	100	340204	341442	NP_RS01705
*	1	341616	342251	NP_0672A	636	100	100	341616	342251	NP_RS01710
*	1	342248	342529	NP_0674A	282	100	100	342248	342529	NP_RS01715
*	1	342672	342989	NP_0676A	318	100	100	342672	342989	NP_RS01720
*	1	342989	344827	NP_0678A	1839	100	100	342989	344827	NP_RS01725
*	1	344888	345406	hjc	519	100	100	344888	345406	NP_RS01730
*	1	345493	345897	NP_0682A	405	100	87	345430	345897	NP_RS01735
*	1	345954	346151	NP_0684A	198	100	100	345954	346151	NP_RS01740
*	1	346145	347203	priL	1059	100	100	346145	347203	NP_RS01745
*	1	347321	347917	NP_0688A	597	100	100	347321	347917	NP_RS01750
*	1	347982	348437	NP_0690A	456	100	100	347982	348437	NP_RS01755
*	1	348507	348842	NP_0692A	336	100	100	348507	348842	NP_RS01760
*	1	348946	350664	pheT	1719	100	100	348946	350664	NP_RS01765
*	1	350664	352178	pheS	1515	100	100	350664	352178	NP_RS01770
*	1	352252	353247	NP_0698A	996	100	100	352252	353247	NP_RS01775
*	1	353419	353586	NP_0700A	0	0	0	-	-
*	1	353570	354268	NP_0702A	699	100	100	353570	354268	NP_RS01780
*	1	354268	355158	nolA2	891	100	100	354268	355158	NP_RS01785
*	1	355488	356696	NP_0706A	1209	100	100	355488	356696	NP_RS01790
*	1	356899	357153	NP_0707H	0	0	0	-	-
*	1	357193	357402	NP_0708A	210	100	100	357193	357402	NP_RS01795
*	1	357506	360304	alaS	2799	100	100	357506	360304	NP_RS01800
*	1	360346	360693	NP_0712A	348	100	100	360346	360693	NP_RS01805
*	1	360760	361422	NP_0714A	663	100	100	360760	361422	NP_RS01810
*	1	361702	363030	NP_0716A	1329	100	100	361702	363030	NP_RS01815
*	1	363027	364397	NP_0718A	1371	100	100	363027	364397	NP_RS01820
*	1	364404	364691	NP_0720A	288	100	100	364404	364691	NP_RS01825
*	1	364836	365606	NP_0722A	771	100	100	364836	365606	NP_RS01830
*	1	365698	365859	NP_0724A	0	0	0	-	-
*	1	365904	366644	fabG	741	100	100	365904	366644	NP_RS01835
*	1	366651	367310	NP_0728A	660	100	100	366651	367310	NP_RS01840
*	1	367344	368858	NP_0730A	1515	100	100	367344	368858	NP_RS01845
*	1	368952	369527	purO	576	100	100	368952	369527	NP_RS01850
*	1	369742	370452	cbiX3	711	100	100	369742	370452	NP_RS01855
*	1	370577	371608	cobT	1032	100	100	370577	371608	NP_RS01860
*	1	371605	372900	cbiA	1296	100	100	371605	372900	NP_RS01865
*	1	372955	373866	NP_0740A	912	100	100	372955	373866	NP_RS01870
*	1	373876	374595	NP_0742A	720	100	100	373876	374595	NP_RS01875
*	1	374646	376697	uvrB	2052	100	100	374646	376697	NP_RS01880
*	1	376779	377594	abc27p	816	100	100	376779	377594	NP_RS01885
*	1	377591	378538	abc27a	948	100	100	377591	378538	NP_RS01890
*	1	378612	379997	aubA	1386	100	100	378612	379997	NP_RS01895
*	1	379994	380368	NP_0752A	375	100	100	379994	380368	NP_RS01900
*	1	380486	381544	NP_0754A	1059	100	98	380465	381544	NP_RS01905
*	1	381566	382234	npdG	669	100	100	381566	382234	NP_RS01910
*	1	382425	384065	dppA1	1641	100	100	382425	384065	NP_RS01915
*	1	384136	385125	dppB1	990	100	100	384136	385125	NP_RS01920
*	1	385122	386195	dppC1	1074	100	100	385122	386195	NP_RS01925
*	1	386197	387363	dppD1	1167	100	100	386197	387363	NP_RS01930
*	1	387353	389008	dppF1	1656	100	100	387353	389008	NP_RS01935
*	1	389056	389541	NP_0768A	453	93	100	389089	389541	NP_RS01940
*	1	389538	390401	NP_0770A	864	100	100	389538	390401	NP_RS01945
*	1	390398	390784	NP_0772A	387	100	100	390398	390784	NP_RS01950
*	1	390824	391345	amzA	522	100	100	390824	391345	NP_RS01955
*	1	391352	391609	NP_0776A	258	100	100	391352	391609	NP_RS01960
*	1	391713	391859	NP_0778A	0	0	0	-	-
*	1	392211	392378	NP_0780A	168	100	100	392211	392378	NP_RS01965
*	1	392556	394100	NP_0782A	1545	100	100	392556	394100	NP_RS01970
*	1	394106	396520	NP_0784A	2415	100	100	394106	396520	NP_RS01975
*	1	396524	397201	rpiA	678	100	100	396524	397201	NP_RS01980
*	1	397316	397474	NP_0788A	0	0	0	-	-
*	1	397634	398728	sufS2	1095	100	100	397634	398728	NP_RS01985
*	1	398841	399620	NP_0792A	780	100	100	398841	399620	NP_RS01990
*	1	399714	400418	guaAa2	705	100	100	399714	400418	NP_RS01995
*	1	400680	401015	NP_0796A	336	100	100	400680	401015	NP_RS02000
*	1	401157	402011	pabC	855	100	100	401157	402011	NP_RS02005
*	1	402013	402615	pabA	603	100	100	402013	402615	NP_RS02010
*	1	402612	404102	pabB	1491	100	100	402612	404102	NP_RS02015
*	1	404145	404672	NP_0804A	528	100	100	404145	404672	NP_RS02020
*	1	404736	405530	aroE	795	100	100	404736	405530	NP_RS02025
*	1	405704	407029	dtdA	1326	100	100	405704	407029	NP_RS02030
*	1	407300	408466	ftsZ1	1167	100	100	407300	408466	NP_RS02035
*	1	408518	408691	secE	174	100	100	408518	408691	NP_RS02040
*	1	408691	409131	spt5	441	100	100	408691	409131	NP_RS02045
*	1	409132	409437	NP_0816A	306	100	100	409132	409437	NP_RS02050
*	1	409519	410274	NP_0818A	756	100	100	409519	410274	NP_RS02055
*	1	410271	410759	NP_0820A	489	100	100	410271	410759	NP_RS02060
*	1	410853	411353	NP_0822A	501	100	100	410853	411353	NP_RS02065
*	1	411460	412566	aspC4	1107	100	100	411460	412566	NP_RS02070
*	1	412588	414063	mrpD3	1476	100	100	412588	414063	NP_RS02075
*	1	414148	415971	mrpD2	1824	100	100	414148	415971	NP_RS02080
*	1	415971	417677	mrpD1	1707	100	100	415971	417677	NP_RS02085
*	1	417670	418053	mrpC	384	100	100	417670	418053	NP_RS02090
*	1	418050	418604	mrpB2	555	100	100	418050	418604	NP_RS02095
*	1	418601	419188	mrpB1	588	100	100	418601	419188	NP_RS02100
*	1	419185	419541	mrpG	357	100	100	419185	419541	NP_RS02105
*	1	419538	419822	mrpF	285	100	100	419538	419822	NP_RS02110
*	1	419815	420897	mrpE	1068	99	100	419815	420882	NP_RS02115
*	1	421345	422163	NP_0844A	819	100	100	421345	422163	NP_RS02120
*	1	422173	422526	NP_0846A	354	100	100	422173	422526	NP_RS02125
*	1	422675	423415	NP_0848A	741	100	100	422675	423415	NP_RS02130
*	1	423491	424531	NP_0850A	1041	100	100	423491	424531	NP_RS02135
*	1	424577	425056	NP_0852A	480	100	100	424577	425056	NP_RS02140
*	1	425053	426795	polX	1743	100	100	425053	426795	NP_RS02145
*	1	426792	427232	NP_0856A	441	100	100	426792	427232	NP_RS02150
*	1	427334	428275	NP_0858A	942	100	98	427310	428275	NP_RS02155
*	1	428334	429317	NP_0860A	984	100	100	428334	429317	NP_RS02160
*	1	429408	431546	NP_0862A	2139	100	99	429390	431546	NP_RS02165
*	1	431586	432668	trm14	1083	100	100	431586	432668	NP_RS02170
*	1	432869	433063	NP_0866A	0	0	0	-	-
*	1	433064	433468	NP_0868A	405	100	100	433064	433468	NP_RS02175
*	1	433465	433998	NP_0870A	534	100	100	433465	433998	NP_RS02180
*	1	434900	435988	pepB2	1089	100	100	434900	435988	NP_RS02190
*	1	436090	437394	rnr	1305	100	100	436090	437394	NP_RS02195
*	1	437391	437843	NP_0876A	453	100	100	437391	437843	NP_RS02200
*	1	438102	439139	radA	1038	100	100	438102	439139	NP_RS02210
*	1	439277	439876	NP_0880A	600	100	100	439277	439876	NP_RS02215
*	1	440031	442106	ligA	2076	100	100	440031	442106	ligA
*	1	442156	443259	NP_0884A	1104	100	100	442156	443259	NP_RS02225
*	1	443376	443648	NP_0886A	273	100	100	443376	443648	NP_RS02230
*	1	443688	444878	tp20	1191	100	100	443688	444878	NP_RS02235
*	1	444965	445849	NP_0890A	885	100	100	444965	445849	NP_RS02240
*	1	445876	446577	NP_0892A	702	100	100	445876	446577	NP_RS02245
*	1	446639	447022	NP_0894A	384	100	100	446639	447022	NP_RS02250
*	1	447025	447515	NP_0896A	482	98	100	447025	447506	NP_RS02255
*	1	447639	449399	NP_0898A	1761	100	100	447639	449399	NP_RS02260
*	1	449469	450446	rfcA	978	100	100	449469	450446	rfc
*	1	450547	450747	samp2	201	100	100	450547	450747	NP_RS02270
*	1	450744	451100	NP_0904A	357	100	100	450744	451100	NP_RS02275
*	1	451104	451886	NP_0906A	783	100	100	451104	451886	NP_RS02280
*	1	451886	452407	nadM1	522	100	100	451886	452407	NP_RS02285
*	1	452578	454755	lon	2178	100	100	452578	454755	NP_RS02290
*	1	454759	455553	NP_0912A	795	100	100	454759	455553	NP_RS02295
*	1	455550	456218	NP_0914A	669	100	100	455550	456218	NP_RS02300
*	1	456345	456977	maoC4	633	100	100	456345	456977	NP_RS02305
*	1	457029	457496	ogt	468	100	100	457029	457496	NP_RS02310
*	1	457591	458571	hemB	981	100	100	457591	458571	NP_RS02315
*	1	458890	460650	amtB	1761	100	100	458890	460650	NP_RS02320
*	1	460655	461101	NP_0924A	447	100	100	460655	461101	NP_RS02325
*	1	461133	461807	NP_0926A	675	100	100	461133	461807	NP_RS02330
*	1	461925	462092	NP_0928A	0	0	0	-	-
*	1	462178	464019	uvrD	1842	100	100	462178	464019	NP_RS02335
*	1	464016	464246	NP_0932A	231	100	100	464016	464246	NP_RS02340
*	1	464243	464482	NP_0934A	240	100	100	464243	464482	NP_RS02345
*	1	464588	465829	sufS1	1242	100	100	464588	465829	NP_RS02350
*	1	465877	466338	hcp3	462	100	100	465877	466338	NP_RS02355
*	1	466421	466837	iscU	417	100	100	466421	466837	NP_RS02360
*	1	466846	467745	panE	900	100	100	466846	467745	NP_RS02365
*	1	467813	469333	cxp	1521	100	100	467813	469333	NP_RS02370
*	1	469430	470917	NP_0946A	1488	100	100	469430	470917	NP_RS02375
*	1	471100	471465	NP_0948A	366	100	100	471100	471465	NP_RS02380
*	1	471616	472062	NP_0950A	447	100	100	471616	472062	NP_RS02385
*	1	472069	472380	NP_0952A	312	100	100	472069	472380	NP_RS02390
*	1	472481	472942	dut	462	100	100	472481	472942	NP_RS02395
*	1	472988	473671	NP_0956A	684	100	100	472988	473671	NP_RS02400
*	1	473682	474251	NP_0958A	570	100	100	473682	474251	NP_RS02405
*	1	474315	476699	rad3a	2385	100	100	474315	476699	NP_RS02410
*	1	476749	477744	NP_0962A	996	100	100	476749	477744	NP_RS02415
*	1	477741	478613	htpX1	873	100	100	477741	478613	NP_RS02420
*	1	478814	479224	NP_0966A	225	55	100	479000	479224	NP_RS14060
*	1	479226	480506	ahcY	1281	100	100	479226	480506	NP_RS02425
*	1	480600	481418	NP_0970A	819	100	100	480600	481418	NP_RS02430
*	1	481545	482840	mtaD	1296	100	100	481545	482840	NP_RS02435
*	1	483072	484316	NP_0974A	1245	100	100	483072	484316	NP_RS02440
*	1	484499	485107	NP_0976A	609	100	100	484499	485107	NP_RS02445
*	1	485110	485361	NP_0978A	252	100	100	485110	485361	NP_RS02450
*	1	485597	486796	NP_0980A	1200	100	100	485597	486796	NP_RS02455
*	1	486815	487372	NP_0982A	558	100	100	486815	487372	NP_RS02460
*	1	487372	487809	NP_0984A	438	100	100	487372	487809	NP_RS02465
*	1	487873	488517	NP_0986A	645	100	100	487873	488517	NP_RS02470
*	1	488526	488783	NP_0988A	231	90	100	488526	488756	NP_RS02475
*	1	488866	489435	carS	570	100	100	488866	489435	NP_RS02480
*	1	489519	490619	NP_0992A	1101	100	100	489519	490619	NP_RS02485
*	1	490663	491400	NP_0994A	738	100	100	490663	491400	NP_RS02490
*	1	491397	491693	NP_0996A	291	98	100	491403	491693	NP_RS02495
*	1	491774	492877	NP_0998A	1104	100	100	491774	492877	NP_RS02500
*	1	492906	493298	NP_1000A	393	100	100	492906	493298	NP_RS02505
*	1	493391	493903	NP_1002A	513	100	100	493391	493903	NP_RS02510
*	1	493900	494394	NP_1004A	495	100	100	493900	494394	NP_RS02515
*	1	494465	495028	dim2	564	100	100	494465	495028	NP_RS02520
*	1	495190	496878	ths1	1677	99	100	495202	496878	NP_RS02525
*	1	497003	497551	thpR	549	100	100	497003	497551	NP_RS02530
*	1	497605	497757	rpl39e	153	100	100	497605	497757	NP_RS02535
*	1	497754	498026	rpl31e	273	100	100	497754	498026	NP_RS02540
*	1	498028	498693	tif6	666	100	100	498028	498693	NP_RS02545
*	1	498800	499138	atpH	339	100	100	498800	499138	NP_RS02550
*	1	499119	501341	atpI	2223	100	100	499119	501341	NP_RS02555
*	1	501540	501818	atpK	279	100	100	501540	501818	NP_RS02560
*	1	501841	502419	atpE	579	100	100	501841	502419	NP_RS02565
*	1	502416	503477	atpC	1062	100	100	502416	503477	NP_RS02570
*	1	503474	503794	atpF	321	100	100	503474	503794	NP_RS02575
*	1	503797	505554	atpA	1758	100	100	503797	505554	NP_RS02580
*	1	505558	506973	atpB	1416	100	100	505558	506973	NP_RS02585
*	1	507044	507457	NP_1034A	414	100	100	507044	507457	NP_RS02590
*	1	507558	508763	NP_1036A	1206	100	100	507558	508763	NP_RS02595
*	1	508765	510042	NP_1038A	1278	100	100	508765	510042	NP_RS02600
*	1	510039	510587	moaB2	549	100	100	510039	510587	NP_RS02605
*	1	510814	512247	NP_1042A	1434	100	100	510814	512247	NP_RS02610
*	1	512404	512556	NP_1044A	0	0	0	-	-
*	1	512709	513473	NP_1046A	765	100	100	512709	513473	NP_RS02615
*	1	513576	513956	NP_1048A	381	100	100	513576	513956	NP_RS02620
*	1	514099	515328	NP_1050A	1230	100	100	514099	515328	NP_RS02625
*	1	515380	515871	NP_1052A	492	100	100	515380	515871	NP_RS02630
*	1	515960	516721	cofE	762	100	100	515960	516721	NP_RS02635
*	1	516718	517707	mer	990	100	100	516718	517707	NP_RS02640
*	1	517661	517882	NP_1057E	222	100	100	517661	517882	NP_RS02645
*	1	517979	518161	NP_1058A	183	100	100	517979	518161	NP_RS02650
*	1	518478	518828	NP_1060A	351	100	100	518478	518828	NP_RS02655
*	1	518884	519729	hisG	846	100	100	518884	519729	NP_RS02660
*	1	519789	520352	tbp	564	100	100	519789	520352	NP_RS02665
*	1	520466	521431	trmG10	966	100	100	520466	521431	NP_RS02670
*	1	521443	522441	rfcC	999	100	100	521443	522441	NP_RS02675
*	1	522558	522962	NP_1070A	387	96	100	522576	522962	NP_RS02680
*	1	523189	524523	NP_1072A	1335	100	100	523189	524523	NP_RS02690
*	1	524614	526119	NP_1074A	1506	100	100	524614	526119	NP_RS02695
*	1	526143	527351	ilvA	1209	100	100	526143	527351	NP_RS02700
*	1	527589	528020	hsp20B	432	100	100	527589	528020	NP_RS02705
*	1	528094	528963	abc25p	870	100	100	528094	528963	NP_RS02710
*	1	528960	529868	abc25a	909	100	100	528960	529868	NP_RS02715
*	1	529923	530186	NP_1084A	264	100	100	529923	530186	NP_RS02720
*	1	530270	531997	uvrC	1728	100	100	530270	531997	NP_RS02725
*	1	532000	532737	cbiE	738	100	100	532000	532737	NP_RS02730
*	1	532734	533423	cbiC	690	100	100	532734	533423	NP_RS02735
*	1	533413	537312	cobN	3900	100	100	533413	537312	NP_RS02740
*	1	537347	539473	chlID	2127	100	98	537314	539473	NP_RS02745
*	1	539531	539716	NP_1096A	186	100	100	539531	539716	NP_RS02750
*	1	539720	540493	NP_1098A	774	100	100	539720	540493	NP_RS02755
*	1	540498	540827	NP_1100A	330	100	100	540498	540827	NP_RS02760
*	1	540831	541130	NP_1102A	300	100	100	540831	541130	NP_RS02765
*	1	541169	542377	NP_1104A	1209	100	100	541169	542377	NP_RS02770
*	1	542370	542741	NP_1106A	372	100	100	542370	542741	NP_RS02775
*	1	542738	543928	cbiX1	1191	100	100	542738	543928	NP_RS02780
*	1	543928	544596	NP_1110A	669	100	100	543928	544596	NP_RS02785
*	1	544593	544817	NP_1112A	225	100	100	544593	544817	NP_RS02790
*	1	544822	545835	cbiH2	1014	100	100	544822	545835	NP_RS02795
*	1	545840	546691	cbiH1	828	97	100	545840	546667	NP_RS02800
*	1	546811	547776	cbiG	966	100	100	546811	547776	NP_RS02805
*	1	547769	548650	cbiF	882	100	100	547769	548650	NP_RS02810
*	1	548643	549341	cbiL	699	100	100	548643	549341	NP_RS02815
*	1	549338	549877	cbiT	540	100	100	549338	549877	NP_RS02820
*	1	550023	551174	NP_1126A	1152	100	100	550023	551174	NP_RS02825
*	1	551221	551829	NP_1128A	609	100	100	551221	551829	NP_RS02830
*	1	551814	552068	NP_1130A	255	100	100	551814	552068	NP_RS02835
*	1	552209	552601	NP_1132A	393	100	100	552209	552601	NP_RS02840
*	1	552641	553321	NP_1134A	681	100	100	552641	553321	NP_RS02845
*	1	553446	554219	NP_1136A	774	100	100	553446	554219	NP_RS02850
*	1	554691	555059	NP_1138A	369	100	100	554691	555059	NP_RS02855
*	1	555159	556283	pepB3	1125	100	100	555159	556283	NP_RS02860
*	1	556308	557060	NP_1142A	753	100	100	556308	557060	NP_RS02865
*	1	557170	557514	NP_1144A	345	100	100	557170	557514	NP_RS02870
*	1	557511	559265	nirA2	1755	100	100	557511	559265	NP_RS02875
*	1	559352	559693	NP_1148A	342	100	100	559352	559693	NP_RS02880
*	1	560000	560125	NP_1150A	0	0	0	-	-
*	1	560196	560849	NP_1152A	654	100	100	560196	560849	NP_RS02885
*	1	561009	562496	NP_1154A	1488	100	100	561009	562496	NP_RS02895
*	1	562596	563540	NP_1156A	945	100	100	562596	563540	NP_RS02900
*	1	563544	564290	nfi	747	100	100	563544	564290	NP_RS02905
*	1	564339	565166	NP_1160A	828	100	100	564339	565166	NP_RS02910
*	1	565168	566448	NP_1162A	1281	100	98	565141	566448	NP_RS02915
*	1	566445	567557	arsA1	1113	100	100	566445	567557	NP_RS02920
*	1	567690	568334	NP_1166A	645	100	100	567690	568334	NP_RS02925
*	1	568675	569976	aspS	1302	100	100	568675	569976	NP_RS02930
*	1	570060	570635	entB2	576	100	100	570060	570635	NP_RS02935
*	1	570721	572127	NP_1172A	1407	100	100	570721	572127	NP_RS02940
*	1	572158	573294	pncB	1137	100	100	572158	573294	NP_RS02945
*	1	573383	573661	NP_1176A	279	100	100	573383	573661	NP_RS02950
*	1	573953	574663	NP_1178A	711	100	100	573953	574663	NP_RS02955
*	1	574713	575612	gtl4	900	100	100	574713	575612	NP_RS02960
*	1	575758	577338	ths3	1581	100	100	575758	577338	NP_RS02965
*	1	577449	578657	mscS1	1209	100	100	577449	578657	NP_RS02970
*	1	578703	579425	NP_1186A	723	100	100	578703	579425	NP_RS02975
*	1	579426	580073	NP_1188A	648	100	100	579426	580073	NP_RS02980
*	1	580185	580397	NP_1190A	213	100	100	580185	580397	NP_RS02985
*	1	580597	582693	metS	2097	100	100	580597	582693	NP_RS02990
*	1	582748	583800	panD	1053	100	100	582748	583800	NP_RS02995
*	1	583864	586143	ppsA	2280	100	100	583864	586143	NP_RS03000
*	1	586452	587360	abc26a	909	100	100	586452	587360	NP_RS03005
*	1	587357	588157	abc26p	801	100	100	587357	588157	NP_RS03010
*	1	588178	589080	phzF	903	100	100	588178	589080	NP_RS03015
*	1	589171	589863	gptA	693	100	100	589171	589863	NP_RS03020
*	1	589860	590456	NP_1206A	597	100	100	589860	590456	NP_RS03025
*	1	590458	591021	NP_1208A	564	100	100	590458	591021	NP_RS03030
*	1	591198	592439	NP_1210A	1242	100	100	591198	592439	NP_RS03035
*	1	592495	592617	NP_1212A	0	0	0	-	-
*	1	592749	593696	scpA	948	100	100	592749	593696	NP_RS03040
*	1	593689	597267	smc	3579	100	100	593689	597267	NP_RS03045
*	1	597291	597593	NP_1218A	303	100	100	597291	597593	NP_RS03050
*	1	597734	599224	gatB	1491	100	100	597734	599224	NP_RS03055
*	1	599309	601807	topA	2499	100	100	599309	601807	NP_RS03060
*	1	601884	602591	pcrB	708	100	100	601884	602591	NP_RS03065
*	1	602699	604369	mmcA2	1671	100	100	602699	604369	NP_RS03070
*	1	604421	604804	mce	384	100	100	604421	604804	NP_RS03075
*	1	604943	605590	NP_1230A	648	100	100	604943	605590	NP_RS03080
*	1	605742	607505	korA	1764	100	100	605742	607505	NP_RS03085
*	1	607508	608377	korB1	870	100	100	607508	608377	NP_RS03090
*	1	608384	608962	NP_1236A	579	100	100	608384	608962	NP_RS03095
*	1	609145	609903	rlmE	759	100	100	609145	609903	NP_RS03100
*	1	609946	610323	NP_1240A	378	100	100	609946	610323	NP_RS03105
*	1	610333	610518	NP_1242A	186	100	100	610333	610518	NP_RS03110
*	1	610562	612649	nasA2	2061	99	100	610562	612622	NP_RS03115
*	1	613183	614523	hemL	1341	100	100	613183	614523	NP_RS03120
*	1	614520	614900	NP_1248A	381	100	100	614520	614900	NP_RS03125
*	1	614980	615228	grx1	249	100	100	614980	615228	NP_RS03130
*	1	615308	616753	uraA	1446	100	100	615308	616753	NP_RS03135
*	1	616881	617597	apt2	717	100	100	616881	617597	NP_RS03140
*	1	617688	618209	pyrE	522	100	100	617688	618209	NP_RS03145
*	1	618260	618553	tif1A1	294	100	100	618260	618553	NP_RS03150
*	1	618787	619854	adh	1068	100	100	618787	619854	NP_RS03155
*	1	619903	620112	NP_1262A	210	100	100	619903	620112	NP_RS03160
*	1	620117	622090	NP_1264A	1974	100	100	620117	622090	NP_RS03165
*	1	622345	623064	hisA	720	100	100	622345	623064	NP_RS03170
*	1	623131	624282	tp33	1152	100	100	623131	624282	NP_RS03175
*	1	624375	624764	fdx	390	100	100	624375	624764	NP_RS03180
*	1	624849	625439	entB1	591	100	100	624849	625439	NP_RS03185
*	1	625556	626557	pibD	990	99	100	625568	626557	NP_RS03190
*	1	626641	628428	tp28	1788	100	100	626641	628428	NP_RS03195
*	1	628447	629037	rpap3	591	100	100	628447	629037	NP_RS03200
*	1	629038	629967	rpa3	930	100	100	629038	629967	NP_RS03205
*	1	630128	630571	NP_1284A	444	100	100	630128	630571	NP_RS03210
*	1	630609	630917	NP_1286A	309	100	100	630609	630917	NP_RS03215
*	1	630992	631231	NP_1288A	240	100	100	630992	631231	NP_RS03220
*	1	631276	631680	NP_1290A	405	100	100	631276	631680	NP_RS03225
*	1	631689	632450	NP_1292A	762	100	100	631689	632450	NP_RS03230
*	1	632529	633317	NP_1294A	789	100	100	632529	633317	NP_RS03235
*	1	633370	633825	tfx	456	100	100	633370	633825	NP_RS03240
*	1	633834	634310	NP_1298A	477	100	100	633834	634310	NP_RS03245
*	1	634398	634856	NP_1300A	459	100	100	634398	634856	NP_RS03250
*	1	634881	635480	NP_1302A	600	100	100	634881	635480	NP_RS03255
*	1	635477	636190	NP_1304A	714	100	97	635477	636214	NP_RS03260
*	1	636192	638360	rad3b	2169	100	100	636192	638360	NP_RS03265
*	1	638461	638622	secG	162	100	100	638461	638622	NP_RS03270
*	1	638723	638989	trxA1	267	100	100	638723	638989	NP_RS03275
*	1	638996	639865	rio1	870	100	100	638996	639865	NP_RS03280
*	1	639937	641073	citZ	1137	100	100	639937	641073	NP_RS03285
*	1	641218	642174	NP_1316A	957	100	100	641218	642174	NP_RS03290
*	1	642294	643571	tiaS	1278	100	100	642294	643571	NP_RS03295
*	1	643677	644630	NP_1320A	954	100	100	643677	644630	NP_RS03300
*	1	644627	646187	hemAT2	1561	100	100	644627	646187	NP_RS14065
*	1	646407	647492	hemC	1086	100	100	646407	647492	NP_RS03310
*	1	647489	648271	sirA	783	100	100	647489	648271	NP_RS03315
*	1	648309	649028	hemD	720	100	100	648309	649028	NP_RS03320
*	1	649025	649639	NP_1332A	615	100	100	649025	649639	NP_RS03325
*	1	649730	650482	pgsA1	753	100	100	649730	650482	NP_RS03330
*	1	650461	651186	NP_1336A	726	100	100	650461	651186	NP_RS03335
*	1	651227	651601	NP_1338A	375	100	100	651227	651601	NP_RS03340
*	1	651768	652784	NP_1340A	1017	100	100	651768	652784	NP_RS03345
*	1	652784	653155	NP_1342A	372	100	100	652784	653155	NP_RS03350
*	1	653155	654207	gth6	1053	100	100	653155	654207	NP_RS03355
*	1	654192	654989	NP_1346A	798	100	100	654192	654989	NP_RS03360
*	1	655052	655825	tatC1	774	100	100	655052	655825	NP_RS03365
*	1	655960	658185	tatC2	2226	100	100	655960	658185	NP_RS03370
*	1	658270	658449	NP_1352A	180	100	100	658270	658449	NP_RS03375
*	1	658433	659161	NP_1354A	720	99	100	658442	659161	NP_RS03380
*	1	659215	659808	ribE	594	100	100	659215	659808	NP_RS03385
*	1	659859	660983	NP_1358A	1125	100	100	659859	660983	NP_RS03390
*	1	660980	662017	taw2	1038	100	100	660980	662017	NP_RS03395
*	1	662011	663276	tp15	1266	100	100	662011	663276	NP_RS03400
*	1	663449	663985	NP_1364A	537	100	100	663449	663985	NP_RS03405
*	1	664006	665175	NP_1366A	1170	100	100	664006	665175	NP_RS03410
*	1	665347	665736	rps6e	390	100	100	665347	665736	NP_RS03415
*	1	665771	666214	NP_1370A	444	100	100	665771	666214	NP_RS03420
*	1	666239	667096	NP_1372A	858	100	100	666239	667096	NP_RS03425
*	1	667152	668309	coaBC	1158	100	100	667152	668309	NP_RS03430
*	1	668486	668917	NP_1376A	432	100	100	668486	668917	NP_RS03435
*	1	668958	669254	NP_1378A	255	86	100	669000	669254	NP_RS03440
*	1	669269	669790	NP_1380A	522	100	100	669269	669790	NP_RS03445
*	1	669830	670783	arsA2	954	100	100	669830	670783	NP_RS03450
*	1	670876	671649	NP_1384A	774	100	100	670876	671649	NP_RS03455
*	1	671656	672690	phoU5	1035	100	100	671656	672690	NP_RS03460
*	1	672820	673848	trxB2	1029	100	100	672820	673848	NP_RS03465
*	1	674050	674682	NP_1390A	633	100	100	674050	674682	NP_RS03470
*	1	674679	675275	NP_1392A	597	100	100	674679	675275	NP_RS03475
*	1	675367	675951	bioY	585	100	100	675367	675951	NP_RS03480
*	1	675948	676646	bioM	699	100	100	675948	676646	NP_RS03485
*	1	676640	677353	bioN	714	100	100	676640	677353	NP_RS03490
*	1	677444	679663	NP_1400A	2220	100	100	677444	679663	NP_RS03495
*	1	679803	680246	NP_1402A	444	100	100	679803	680246	NP_RS03500
*	1	680332	680835	NP_1404A	504	100	100	680332	680835	NP_RS03505
*	1	680837	681544	NP_1406A	708	100	100	680837	681544	NP_RS03510
*	1	681635	682306	upp	672	100	100	681635	682306	NP_RS03515
*	1	682415	683014	NP_1410A	600	100	100	682415	683014	NP_RS03520
*	1	683126	684292	tp35	1167	100	100	683126	684292	NP_RS03525
*	1	684358	685731	cbs9	1374	100	100	684358	685731	NP_RS03530
*	1	685823	686092	grx2	270	100	100	685823	686092	NP_RS03535
*	1	686089	686604	NP_1418A	516	100	100	686089	686604	NP_RS03540
*	1	686601	687185	yrdC	585	100	100	686601	687185	NP_RS03545
*	1	687249	687608	NP_1422A	360	100	100	687249	687608	NP_RS03550
*	1	687642	688301	NP_1424A	660	100	100	687642	688301	NP_RS03555
*	1	688388	688957	apt1	570	100	100	688388	688957	NP_RS03560
*	1	688997	690076	NP_1428A	1080	100	100	688997	690076	NP_RS03565
*	1	690146	690616	NP_1430A	471	100	100	690146	690616	NP_RS03570
*	1	690737	692428	aor2	1692	100	100	690737	692428	NP_RS03575
*	1	692606	693061	NP_1434A	456	100	100	692606	693061	NP_RS03585
*	1	693058	693825	gtl3	768	100	100	693058	693825	NP_RS03590
*	1	693948	696242	NP_1438A	2295	100	100	693948	696242	NP_RS03595
*	1	696947	698155	moeA1	1209	100	100	696947	698155	NP_RS03600
*	1	698148	700025	moeA2	1878	100	100	698148	700025	NP_RS03605
*	1	700013	700540	NP_1444A	501	95	100	700013	700513	NP_RS03610
*	1	701022	701273	NP_1446A	252	100	100	701022	701273	NP_RS03620
*	1	701352	701678	trxA2	327	100	100	701352	701678	NP_RS03625
*	1	701716	703020	NP_1450A	1305	100	100	701716	703020	NP_RS03630
*	1	703063	706098	NP_1452A	3036	100	100	703063	706098	NP_RS03635
*	1	706222	706491	gatC	270	100	100	706222	706491	NP_RS03640
*	1	706488	707759	gatA	1272	100	100	706488	707759	NP_RS03645
*	1	707771	708562	NP_1458A	792	100	100	707771	708562	NP_RS03650
*	1	708609	709130	NP_1460A	522	100	100	708609	709130	NP_RS03655
*	1	709341	710132	fadA5	792	100	100	709341	710132	NP_RS03660
*	1	710463	711788	livJ3	1326	100	100	710463	711788	NP_RS03665
*	1	711913	712806	livH3	852	95	100	711955	712806	NP_RS03670
*	1	712799	713842	livM3	1044	100	100	712799	713842	NP_RS03675
*	1	713839	714570	livG3	732	100	100	713839	714570	NP_RS03680
*	1	714573	715277	livF3	705	100	99	714567	715277	NP_RS03685
*	1	715302	715883	NP_1474A	582	100	100	715302	715883	NP_RS03690
*	1	715976	717031	gth3	1056	100	100	715976	717031	NP_RS03695
*	1	717037	719475	folCP	2439	100	100	717037	719475	NP_RS03700
*	1	719580	719960	NP_1480A	381	100	100	719580	719960	NP_RS03705
*	1	719957	720892	NP_1482A	936	100	100	719957	720892	NP_RS03710
*	1	720908	721747	htpX2	840	100	100	720908	721747	NP_RS03715
*	1	721887	723092	htr35	1206	100	100	721887	723092	NP_RS03720
*	1	723286	724170	dapA	885	100	100	723286	724170	NP_RS03725
*	1	724167	724907	dapB	741	100	100	724167	724907	NP_RS03730
*	1	724904	725740	dapD	837	100	100	724904	725740	NP_RS03735
*	1	725907	726344	NP_1496A	438	100	100	725907	726344	NP_RS03745
*	1	726341	726826	NP_1498A	486	100	100	726341	726826	NP_RS03750
*	1	726943	728160	sufB2	1218	100	100	726943	728160	NP_RS03755
*	1	728162	729592	sufB1	1431	100	100	728162	729592	NP_RS03760
*	1	729644	730552	sufC	909	100	100	729644	730552	NP_RS03765
*	1	730759	732501	NP_1506A	1731	99	100	730771	732501	NP_RS03770
*	1	732514	737736	polB	5223	100	100	732514	737736	NP_RS03775
*	1	737875	738057	NP_1510A	183	100	100	737875	738057	NP_RS03780
*	1	738133	738507	NP_1512A	375	100	100	738133	738507	NP_RS03785
*	1	738504	738917	NP_1514A	414	100	100	738504	738917	NP_RS03790
*	1	738909	741602	rad50	2694	100	100	738909	741602	NP_RS03795
*	1	741599	742954	mre11	1356	100	100	741599	742954	NP_RS03800
*	1	742955	743326	NP_1520A	372	100	100	742955	743326	NP_RS03805
*	1	743368	743703	NP_1522A	252	75	100	743452	743703	NP_RS03810
*	1	743857	745071	pan2	1215	100	100	743857	745071	NP_RS03815
*	1	745156	747411	NP_1526A	1503	67	100	745909	747411	NP_RS03820
*	1	747538	747843	NP_1528A	306	100	100	747538	747843	NP_RS03825
*	1	748067	749437	purA	1371	100	100	748067	749437	NP_RS03830
*	1	749594	750253	NP_1532A	660	100	100	749594	750253	NP_RS03835
*	1	750260	750694	NP_1534A	435	100	100	750260	750694	NP_RS03840
*	1	750695	751201	mobB	507	100	100	750695	751201	NP_RS03845
*	1	751198	751827	NP_1538A	630	100	100	751198	751827	NP_RS03850
*	1	751921	752358	NP_1540A	438	100	100	751921	752358	NP_RS03855
*	1	752415	753617	ahbC	1203	100	100	752415	753617	NP_RS03860
*	1	753614	753922	NP_1544A	309	100	100	753614	753922	NP_RS03865
*	1	753986	755101	ahbD	1116	100	100	753986	755101	NP_RS03870
*	1	755190	755471	NP_1548A	282	100	100	755190	755471	NP_RS03875
*	1	755510	755740	NP_1550A	231	100	100	755510	755740	NP_RS03880
*	1	755884	756084	NP_1552A	201	100	100	755884	756084	NP_RS03885
*	1	756168	756614	NP_1554A	447	100	100	756168	756614	NP_RS03890
*	1	756628	756780	NP_1556A	0	0	0	-	-
*	1	756790	756903	NP_1558A	0	0	0	-	-
*	1	756903	757091	NP_1560A	189	100	100	756903	757091	NP_RS03895
*	1	757094	757471	NP_1562A	378	100	100	757094	757471	NP_RS03900
*	1	757596	758243	NP_1564A	648	100	100	757596	758243	NP_RS03905
*	1	758227	758430	NP_1566A	204	100	100	758227	758430	NP_RS03910
*	1	758550	758798	NP_1568A	249	100	100	758550	758798	NP_RS03915
*	1	758874	759401	NP_1570A	528	100	100	758874	759401	NP_RS03920
*	1	759398	759859	NP_1572A	462	100	100	759398	759859	NP_RS03925
*	1	759869	760603	NP_1574A	735	100	100	759869	760603	NP_RS03930
*	1	760678	762543	kef1	1851	99	100	760678	762528	NP_RS03935
*	1	762564	764039	NP_1578A	1476	100	100	762564	764039	NP_RS03940
*	1	764102	765076	mvaD	975	100	100	764102	765076	NP_RS03945
*	1	765146	766405	gdhA2	1260	100	100	765146	766405	NP_RS03950
*	1	766572	767105	NP_1584A	534	100	100	766572	767105	NP_RS03955
*	1	767235	767738	NP_1586A	504	100	100	767235	767738	NP_RS03960
*	1	767807	768697	cbiX2	891	100	100	767807	768697	NP_RS03965
*	1	768690	769784	NP_1590A	1095	100	100	768690	769784	NP_RS03970
*	1	769785	770636	fbp	852	100	100	769785	770636	NP_RS03975
*	1	770640	771434	fba1	795	100	100	770640	771434	NP_RS03980
*	1	771754	772899	acd5	1146	100	100	771754	772899	NP_RS03985
*	1	773076	774164	nirK	1089	100	100	773076	774164	NP_RS03990
*	1	774206	774832	hcp5	627	100	100	774206	774832	NP_RS03995
*	1	774861	775250	NP_1602A	390	100	100	774861	775250	NP_RS04000
*	1	775208	775891	NP_1604A	684	100	100	775208	775891	NP_RS04005
*	1	775894	776418	trxA6	525	100	100	775894	776418	NP_RS04010
*	1	776423	777079	NP_1608A	657	100	100	776423	777079	NP_RS04015
*	1	777090	777671	NP_1610A	582	100	100	777090	777671	NP_RS04020
*	1	777668	777937	NP_1612A	270	100	100	777668	777937	NP_RS04025
*	1	778048	778329	rpl42e	282	100	100	778048	778329	NP_RS04030
*	1	778332	778505	rps27e	174	100	100	778332	778505	NP_RS04035
*	1	778564	779364	tif2a	801	100	100	778564	779364	NP_RS04040
*	1	779365	779547	nop10	183	100	100	779365	779547	NP_RS04045
*	1	779544	782198	NP_1622A	2655	100	74	779544	783143	NP_RS04050
*	1	782301	783056	NP_1624A	756	100	21	779544	783143	NP_RS04050
*	1	783061	783264	NP_1626A	0	0	0	-	-
*	1	783274	784047	NP_1628A	774	100	100	783274	784047	NP_RS04065
*	1	784107	785363	NP_1630A	1257	100	100	784107	785363	NP_RS04070
*	1	785487	786653	thrC3	1167	100	100	785487	786653	NP_RS04075
*	1	786711	787361	tp10	651	100	100	786711	787361	NP_RS04080
*	1	787363	787479	NP_1635D	0	0	0	-	-
*	1	787508	788206	NP_1636A	699	100	100	787508	788206	NP_RS04085
*	1	788498	789220	NP_1638A	723	100	100	788498	789220	NP_RS04090
*	1	789341	790405	NP_1640A	1065	100	100	789341	790405	NP_RS04095
*	1	790423	791994	htr34	1572	100	100	790423	791994	NP_RS04100
*	1	792304	794127	mpcT	1824	100	100	792304	794127	NP_RS04105
*	1	794185	795417	lysA	1233	100	100	794185	795417	NP_RS04110
*	1	795470	796756	NP_1648A	1248	97	100	795470	796717	NP_RS04115
*	1	796824	797369	NP_1650A	546	100	100	796824	797369	NP_RS04120
*	1	797465	797998	NP_1652A	534	100	100	797465	797998	NP_RS04125
*	1	797995	799308	NP_1654A	1314	100	100	797995	799308	NP_RS04130
*	1	799402	799866	NP_1656A	0	0	0	-	-
*	1	800019	801407	purB	1389	100	100	800019	801407	NP_RS04135
*	1	801519	802046	NP_1660A	528	100	100	801519	802046	NP_RS04140
*	1	802203	803774	purNH	1572	100	100	802203	803774	NP_RS04145
*	1	803820	803972	NP_1664A	0	0	0	-	-
*	1	804024	805145	aspC2	1122	100	100	804024	805145	NP_RS04150
*	1	805151	806332	NP_1668A	1182	100	100	805151	806332	ychF
*	1	806373	807671	NP_1670A	1299	100	100	806373	807671	NP_RS04160
*	1	807824	808021	NP_1672A	198	100	100	807824	808021	NP_RS04165
*	1	808087	808218	NP_1674A	0	0	0	-	-
*	1	808242	808511	NP_1676A	270	100	100	808242	808511	NP_RS04170
*	1	808612	808881	NP_1678A	270	100	100	808612	808881	NP_RS04175
*	1	809030	809944	NP_1680A	894	98	100	809051	809944	NP_RS04180
*	1	810022	811689	NP_1682A	1668	100	100	810022	811689	NP_RS04185
*	1	811856	812824	tfbA1	969	100	100	811856	812824	NP_RS04190
*	1	812939	814516	gabD	1578	100	100	812939	814516	gabD2
*	1	814541	815437	NP_1688A	897	100	100	814541	815437	NP_RS04200
*	1	815500	816363	NP_1690A	864	100	100	815500	816363	NP_RS04205
*	1	816518	817888	serS	1371	100	100	816518	817888	NP_RS04210
*	1	817901	818173	NP_1694A	273	100	100	817901	818173	NP_RS04215
*	1	818360	819613	NP_1696A	1254	100	100	818360	819613	NP_RS04220
*	1	819615	819953	NP_1698A	339	100	100	819615	819953	NP_RS04225
*	1	820029	820532	NP_1700A	504	100	100	820029	820532	NP_RS04230
*	1	820648	821466	NP_1702A	819	100	100	820648	821466	NP_RS04235
*	1	821517	822221	lpl2	705	100	100	821517	822221	NP_RS04240
*	1	822254	823522	pyrC	1269	100	100	822254	823522	NP_RS04245
*	1	823519	824178	NP_1708A	660	100	100	823519	824178	NP_RS04250
*	1	824269	824637	NP_1710A	369	100	100	824269	824637	NP_RS04255
*	1	824634	825170	NP_1712A	537	100	100	824634	825170	NP_RS04260
*	1	825172	826431	NP_1714A	1260	100	100	825172	826431	NP_RS04265
*	1	826435	826566	NP_1716A	0	0	0	-	-
*	1	826791	827225	NP_1718A	435	100	100	826791	827225	NP_RS04270
*	1	827417	829021	htr29	1605	100	100	827417	829021	NP_RS04275
*	1	829018	831195	NP_1722A	2178	100	100	829018	831195	NP_RS04280
*	1	831192	831701	NP_1724A	510	100	100	831192	831701	NP_RS04285
*	1	831823	832200	NP_1726A	378	100	100	831823	832200	NP_RS04290
*	1	832248	832688	NP_1728A	441	100	100	832248	832688	NP_RS04295
*	1	832688	833068	NP_1730A	381	100	100	832688	833068	NP_RS04300
*	1	833079	833264	NP_1732A	186	100	100	833079	833264	NP_RS04305
*	1	833356	834165	pyrF	810	100	100	833356	834165	NP_RS04310
*	1	834162	834365	NP_1736A	204	100	100	834162	834365	NP_RS04315
*	1	834636	835316	NP_1738A	681	100	100	834636	835316	NP_RS04325
*	1	835399	837003	NP_1740A	1605	100	100	835399	837003	NP_RS04330
*	1	837005	838663	NP_1742A	1659	100	100	837005	838666	NP_RS04335
*	1	838750	839097	hsp20C	348	100	100	838750	839097	NP_RS04340
*	1	839153	840934	pykA	1782	100	100	839153	840934	NP_RS04345
*	1	841030	841953	phnD1	924	100	100	841030	841953	NP_RS04350
*	1	841954	842655	phnC1	702	100	100	841954	842655	NP_RS04355
*	1	842648	843499	phnE1	852	100	100	842648	843499	NP_RS04360
*	1	843557	844774	acd11	1218	100	100	843557	844774	NP_RS04365
*	1	845036	846667	htr22	1632	100	100	845036	846667	NP_RS04370
*	1	846667	847368	NP_1758A	702	100	100	846667	847368	NP_RS04375
*	1	847460	847669	NP_1760A	210	100	100	847460	847669	NP_RS04380
*	1	847666	848289	NP_1762A	624	100	100	847666	848289	NP_RS04385
*	1	848332	848730	NP_1764A	399	100	100	848332	848730	NP_RS04390
*	1	848727	849005	cad	279	100	100	848727	849005	NP_RS04395
*	1	849094	849243	rps14b	150	100	100	849094	849243	NP_RS04400
*	1	849307	850146	ctaA	840	100	100	849307	850146	NP_RS04405
*	1	850323	852578	maeB2	2256	100	100	850323	852578	NP_RS04410
*	1	852661	853500	abc04p1	840	100	100	852661	853500	NP_RS04415
*	1	853506	854294	abc04p2a	789	100	100	853506	854294	NP_RS04420
*	1	854291	855019	abc04a	729	100	100	854291	855019	glnQ
*	1	855016	855993	abc04p2b	978	100	100	855016	855993	NP_RS04430
*	1	855994	857445	rfcB	1452	100	100	855994	857445	NP_RS04435
*	1	857609	857752	NP_1784A	0	0	0	-	-
*	1	857767	858501	NP_1786A	735	100	100	857767	858501	NP_RS04440
*	1	858590	859285	radB	696	100	100	858590	859285	NP_RS04445
*	1	859287	859745	NP_1790A	0	0	0	-	-
*	1	859881	860543	rnhA1	663	100	100	859881	860543	NP_RS04450
*	1	860619	865145	gltB	4527	100	100	860619	865145	NP_RS04455
*	1	865315	866763	proS	1449	100	100	865315	866763	NP_RS04460
*	1	866902	867357	NP_1798A	456	100	100	866902	867357	NP_RS04465
*	1	867393	871118	NP_1800A	3726	100	100	867393	871118	NP_RS04470
*	1	871183	872445	NP_1802A	1263	100	100	871183	872445	NP_RS04475
*	1	872692	874191	NP_1804A	1500	100	100	872692	874191	NP_RS04480
*	1	874213	875487	gdhA1	1275	100	100	874213	875487	NP_RS04485
*	1	875491	875634	NP_1807K	0	0	0	-	-
*	1	875840	876271	NP_1808A	432	100	100	875840	876271	NP_RS04490
*	1	876457	878325	cstA	1869	100	100	876457	878325	NP_RS04495
*	1	878476	878895	NP_1812A	420	100	100	878476	878895	NP_RS04500
*	1	879217	880596	NP_1814A	1371	99	100	879226	880596	NP_RS04505
*	1	880600	881070	mscS2	471	100	99	880597	881070	NP_RS04510
*	1	881075	882031	arsA3	957	100	100	881075	882031	NP_RS04515
*	1	882031	882327	NP_1820A	297	100	100	882031	882327	NP_RS04520
*	1	882411	883658	NP_1822A	1248	100	100	882411	883658	NP_RS04525
*	1	883887	884120	NP_1824A	234	100	100	883887	884120	NP_RS04530
*	1	884152	884601	NP_1826A	450	100	100	884152	884601	NP_RS04535
*	1	884753	884974	NP_1828A	222	100	100	884753	884974	NP_RS04540
*	1	885067	885675	NP_1830A	609	100	100	885067	885675	NP_RS04545
*	1	885762	887468	nhaC1	1707	100	100	885762	887468	NP_RS04550
*	1	888101	888532	NP_1834A	432	100	100	888101	888532	NP_RS04555
*	1	888697	889209	NP_1836A	513	100	100	888697	889209	NP_RS04560
*	1	889220	889546	NP_1838A	327	100	100	889220	889546	NP_RS04565
*	1	889536	890432	NP_1840A	897	100	100	889536	890432	NP_RS04570
*	1	890473	891072	NP_1842A	600	100	100	890473	891072	NP_RS04575
*	1	891203	892927	ggt	1653	96	100	891203	892855	NP_RS04580
*	1	892975	893880	NP_1846A	906	100	100	892975	893880	NP_RS04585
*	1	893877	894527	NP_1848A	651	100	100	893877	894527	NP_RS04590
*	1	894535	895551	NP_1850A	1017	100	100	894535	895551	NP_RS04595
*	1	895705	896550	NP_1852A	846	100	100	895705	896550	NP_RS04600
*	1	896758	898713	ushA1	1956	100	100	896758	898713	NP_RS04605
*	1	898959	900011	NP_1856A	1053	100	100	898959	900011	NP_RS04610
*	1	900498	901070	NP_1858A	573	100	100	900498	901070	NP_RS04615
*	1	901264	903249	htr26	1986	100	100	901264	903249	NP_RS14075
*	1	903279	903896	NP_1862A	618	100	100	903279	903896	NP_RS04625
*	1	904123	905562	NP_1864A	1386	96	100	904177	905562	NP_RS04630
*	1	905563	905766	NP_1866A	204	100	100	905563	905766	NP_RS04635
*	1	905867	907186	NP_1868A	1320	100	100	905867	907186	NP_RS04640
*	1	907282	908406	acd9	1125	100	100	907282	908406	NP_RS04645
*	1	908470	909417	artA	912	96	100	908506	909417	NP_RS04650
*	1	909419	910423	NP_1874A	1005	100	100	909419	910423	NP_RS04655
*	1	910500	911261	NP_1876A	762	100	100	910500	911261	NP_RS04660
*	1	911312	911653	NP_1878A	342	100	100	911312	911653	NP_RS04665
*	1	911665	911967	NP_1880A	303	100	100	911665	911967	NP_RS04670
*	1	912252	914882	NP_1882A	2631	100	100	912252	914882	NP_RS04675
*	1	914918	915718	dph5	801	100	100	914918	915718	NP_RS04680
*	1	915806	916843	trm5	1038	100	100	915806	916843	NP_RS04685
*	1	917016	917549	NP_1888A	333	62	100	917103	917435	NP_RS14080
*	1	917898	919142	NP_1890A	1245	100	100	917898	919142	NP_RS04700
*	1	919450	920271	NP_1892A	822	100	100	919450	920271	NP_RS04705
*	1	920436	921680	NP_1894A	1245	100	100	920436	921680	NP_RS04710
*	1	921921	922622	NP_1896A	702	100	100	921921	922622	NP_RS04720
*	1	922619	923581	NP_1898A	963	100	100	922619	923581	NP_RS04725
*	1	923743	924519	NP_1900A	777	100	100	923743	924519	NP_RS04730
*	1	924521	925519	NP_1902A	999	100	100	924521	925519	NP_RS04735
*	1	925666	927360	ilvB2	1695	100	100	925666	927360	NP_RS04740
*	1	927414	928271	hbd4	858	100	100	927414	928271	NP_RS04745
*	1	928284	929420	nos	1137	100	100	928284	929420	NP_RS04750
*	1	929548	930360	NP_1910A	813	100	100	929548	930360	NP_RS04755
*	1	930357	933419	NP_1912A	3063	100	100	930357	933419	NP_RS04760
*	1	933466	934881	NP_1914A	1416	100	100	933466	934881	NP_RS04765
*	1	935297	936223	aglG	927	100	100	935297	936223	NP_RS04770
*	1	936333	937472	NP_1918A	1140	100	100	936333	937472	NP_RS04775
*	1	937614	938861	NP_1920A	1248	100	100	937614	938861	NP_RS04780
*	1	938930	940063	gth4	1134	100	100	938930	940063	NP_RS04785
*	1	940146	940634	NP_1924A	489	100	100	940146	940634	NP_RS04790
*	1	940725	941126	NP_1926A	0	0	0	-	-
*	1	941335	942399	gth5	1065	100	100	941335	942399	NP_RS04795
*	1	942502	943122	NP_1930A	621	100	100	942502	943122	NP_RS04800
*	1	943126	943857	NP_1932A	732	100	100	943126	943857	NP_RS14085
*	1	944010	945380	rtcB2	1371	100	99	943998	945380	NP_RS04805
*	1	945492	945851	NP_1936A	0	0	0	-	-
*	1	945944	946828	NP_1938A	885	100	100	945944	946828	NP_RS04810
*	1	946857	947201	NP_1940A	345	100	93	946830	947201	NP_RS04815
*	1	947300	947629	NP_1942A	294	89	100	947318	947611	NP_RS14090
*	1	948016	949449	aglR	1434	100	100	948016	949449	NP_RS04825
*	1	949767	952883	NP_1948A	3117	100	100	949767	952883	NP_RS04830
*	1	952885	953565	NP_1950A	681	100	100	952885	953565	NP_RS04835
*	1	953667	954431	NP_1952A	765	100	88	953562	954431	NP_RS04840
*	1	954656	955195	NP_1954A	318	59	100	954878	955195	NP_RS04845
*	1	955219	955698	pilA1	480	100	100	955219	955698	NP_RS04850
*	1	955781	955987	NP_1958A	0	0	0	-	-
*	1	955996	956214	NP_1960A	0	0	0	-	-
*	1	956544	957158	fxsA	615	100	100	956544	957158	NP_RS04860
*	1	957282	958802	gpmI	1521	100	100	957282	958802	NP_RS04865
*	1	958799	959410	NP_1966A	612	100	100	958799	959410	NP_RS04870
*	1	959498	961144	pyrG	1647	100	100	959498	961144	NP_RS04875
*	1	961144	962061	guaAb	918	100	100	961144	962061	NP_RS04880
*	1	962054	962374	NP_1972A	321	100	100	962054	962374	NP_RS04885
*	1	962395	963069	NP_1974A	675	100	100	962395	963069	NP_RS04890
*	1	963100	964095	phoU1	996	100	100	963100	964095	NP_RS04895
*	1	964342	965361	pstS1	1020	100	96	964300	965361	NP_RS04900
*	1	965358	966266	pstC1	909	100	100	965358	966266	NP_RS04905
*	1	966267	967172	pstA1	906	100	100	966267	967172	NP_RS04910
*	1	967169	968020	pstB1	852	100	100	967169	968020	NP_RS04915
*	1	968140	968820	phoU2	681	100	100	968140	968820	NP_RS04920
*	1	968817	969854	asd	1038	100	100	968817	969854	NP_RS04925
*	1	970020	970214	rps17e	195	100	100	970020	970214	NP_RS04930
*	1	970381	973134	citB2	2754	100	100	970381	973134	NP_RS04935
*	1	973262	973960	urtE	699	100	100	973262	973960	NP_RS04940
*	1	973957	974733	urtD	777	100	100	973957	974733	NP_RS04945
*	1	974768	975889	urtC	1122	100	100	974768	975889	NP_RS04950
*	1	975886	976788	urtB	903	100	100	975886	976788	NP_RS04955
*	1	976841	978112	urtA	1272	100	100	976841	978112	NP_RS04960
*	1	978607	978765	NP_2006A	0	0	0	-	-
*	1	978830	979228	ureB	399	100	100	978830	979228	NP_RS04965
*	1	979225	980937	ureC	1713	100	100	979225	980937	NP_RS04970
*	1	980934	981263	ureA	330	100	100	980934	981263	NP_RS04975
*	1	981263	981883	ureG	621	100	100	981263	981883	NP_RS04980
*	1	981880	982779	ureD	900	100	100	981880	982779	NP_RS04985
*	1	982779	983423	ureE	645	100	100	982779	983423	NP_RS04990
*	1	983416	984129	ureF	714	100	100	983416	984129	NP_RS04995
*	1	984131	984700	NP_2022A	570	100	100	984131	984700	NP_RS05000
*	1	984703	985578	citG	876	100	100	984703	985578	NP_RS05005
*	1	985571	986338	dpd	768	100	100	985571	986338	NP_RS05010
*	1	986339	987343	cofD	1005	100	100	986339	987343	NP_RS05015
*	1	987444	988667	NP_2030A	1224	100	100	987444	988667	NP_RS05020
*	1	988724	989740	NP_2032A	1017	100	100	988724	989740	NP_RS05025
*	1	989822	990322	NP_2034A	501	100	100	989822	990322	NP_RS05030
*	1	990330	991007	ccmB	678	100	100	990330	991007	NP_RS05035
*	1	991004	991723	ccmA	720	100	100	991004	991723	NP_RS05040
*	1	991778	992455	ccdA	678	100	100	991778	992455	NP_RS05045
*	1	992524	992982	ccmE	459	100	100	992524	992982	NP_RS05050
*	1	993077	994603	NP_2044A	1527	100	100	993077	994603	NP_RS05055
*	1	994604	994735	NP_2046A	132	100	100	994604	994735	NP_RS05060
*	1	994741	995487	ccmC	747	100	100	994741	995487	NP_RS05065
*	1	995650	996924	glyA	1275	100	100	995650	996924	NP_RS05070
*	1	997018	998427	NP_2052A	1410	100	100	997018	998427	NP_RS05075
*	1	998504	999397	folD	894	100	100	998504	999397	NP_RS05080
*	1	999402	999884	NP_2056A	483	100	90	999402	999935	NP_RS05085
*	1	1000272	1003670	NP_2060A	3399	100	99	1000227	1003670	NP_RS05090
*	1	1003730	1004362	fib	633	100	100	1003730	1004362	NP_RS05095
*	1	1004359	1005201	nop5	843	100	100	1004359	1005201	NP_RS05100
*	1	1005277	1005423	NP_2065H	147	100	64	1005277	1005507	NP_RS05105
*	1	1005608	1006015	grx4	408	100	100	1005608	1006015	NP_RS05110
*	1	1006090	1006233	NP_2068A	0	0	0	-	-
*	1	1006333	1008432	NP_2070A	2100	100	100	1006333	1008432	NP_RS05115
*	1	1008471	1008968	NP_2072A	498	100	100	1008471	1008968	NP_RS05120
*	1	1009451	1009753	NP_2076A	303	100	100	1009451	1009753	NP_RS05130
*	1	1009755	1010549	NP_2078A	795	100	100	1009755	1010549	NP_RS05135
*	1	1010598	1011092	NP_2080A	495	100	100	1010598	1011092	NP_RS05140
*	1	1011106	1011708	NP_2082A	603	100	100	1011106	1011708	NP_RS14095
*	1	1011768	1012043	NP_2084A	276	100	100	1011768	1012043	NP_RS05150
*	1	1012476	1013123	flg1	648	100	100	1012476	1013123	NP_RS05155
*	1	1013132	1013755	flg2	624	100	100	1013132	1013755	NP_RS05160
*	1	1013764	1014396	flg3	633	100	100	1013764	1014396	NP_RS05165
*	1	1014519	1015079	NP_2092A	561	100	100	1014519	1015079	NP_RS05170
*	1	1015318	1015773	flaF	456	100	100	1015318	1015773	NP_RS05175
*	1	1015770	1016270	flaG1	501	100	100	1015770	1016270	NP_RS05180
*	1	1016374	1016835	flaG2	462	100	100	1016374	1016835	NP_RS05185
*	1	1016845	1017537	NP_2100A	693	100	100	1016845	1017537	NP_RS05190
*	1	1017632	1017988	cheY1	357	100	100	1017632	1017988	NP_RS05195
*	1	1017990	1019186	cheC1	1197	100	100	1017990	1019186	NP_RS05200
*	1	1019190	1019693	cheD	504	100	100	1019190	1019693	NP_RS05205
*	1	1019694	1021193	NP_2108A	1500	100	100	1019694	1021193	NP_RS05210
*	1	1021388	1023964	NP_2110A	2577	100	100	1021388	1023964	NP_RS05215
*	1	1024005	1025036	NP_2112A	1032	100	100	1024005	1025036	NP_RS05220
*	1	1025108	1025752	NP_2114A	645	100	100	1025108	1025752	NP_RS05225
*	1	1025792	1026148	NP_2116A	357	100	100	1025792	1026148	NP_RS05230
*	1	1026249	1027799	NP_2118A	1551	100	100	1026249	1027799	NP_RS05235
*	1	1027839	1028630	cre2	792	100	100	1027839	1028630	NP_RS05240
*	1	1028662	1028820	NP_2122A	0	0	0	-	-
*	1	1028821	1029552	NP_2124A	732	100	100	1028821	1029552	NP_RS05245
*	1	1029991	1030791	NP_2126A	801	100	100	1029991	1030791	NP_RS05250
*	1	1030817	1032007	cetZ2	1191	100	100	1030817	1032007	NP_RS05255
*	1	1032290	1033582	NP_2130A	1293	100	100	1032290	1033582	NP_RS05260
*	1	1033598	1034323	NP_2132A	726	100	100	1033598	1034323	NP_RS05265
*	1	1034415	1035677	hpcE1	1263	100	100	1034415	1035677	NP_RS14105
*	1	1035684	1036142	NP_2136A	459	100	100	1035684	1036142	NP_RS05275
*	1	1036205	1036813	mobA	609	100	100	1036205	1036813	NP_RS05280
*	1	1036935	1038002	hisC	1068	100	100	1036935	1038002	NP_RS05285
*	1	1037999	1038505	adk2	507	100	100	1037999	1038505	NP_RS05290
*	1	1038502	1039131	agsA	630	100	100	1038502	1039131	NP_RS05295
*	1	1039186	1039731	NP_2146A	546	100	100	1039186	1039731	NP_RS05300
*	1	1039738	1040010	NP_2148A	189	69	100	1039738	1039926	NP_RS05305
*	1	1040074	1041018	NP_2150A	945	100	100	1040074	1041018	NP_RS05310
*	1	1041011	1041244	NP_2152A	234	100	100	1041011	1041244	NP_RS05315
*	1	1041571	1043208	flaCE	1638	100	100	1041571	1043208	NP_RS05320
*	1	1043211	1043972	flaH	762	100	100	1043211	1043972	NP_RS05325
*	1	1043976	1045649	flaI	1674	100	100	1043976	1045649	NP_RS05330
*	1	1045653	1047383	flaJ	1731	100	100	1045653	1047383	NP_RS05335
*	1	1047380	1048261	cheF2	882	100	100	1047380	1048261	NP_RS05340
*	1	1048442	1048666	NP_2164A	225	100	100	1048442	1048666	NP_RS05345
*	1	1048678	1049541	cheF1	864	100	100	1048678	1049541	NP_RS05350
*	1	1049541	1050860	NP_2168A	1320	100	100	1049541	1050860	NP_RS05355
*	1	1050862	1051680	cheR	819	100	100	1050862	1051680	NP_RS05360
*	1	1051677	1053956	cheA	2280	100	100	1051677	1053956	NP_RS05365
*	1	1053962	1055029	cheB	1068	100	100	1053962	1055029	NP_RS05370
*	1	1055364	1057811	htr21	2448	100	98	1055313	1057811	NP_RS05375
*	1	1057877	1059334	rtcB1	1458	100	100	1057877	1059334	NP_RS05380
*	1	1059407	1061350	NP_2180A	1944	100	100	1059407	1061350	NP_RS05385
*	1	1061358	1062005	tpiA1	648	100	100	1061358	1062005	NP_RS05390
*	1	1062110	1062436	NP_2184A	327	100	100	1062110	1062436	NP_RS05395
*	1	1062492	1063661	NP_2186A	1170	100	100	1062492	1063661	NP_RS05400
*	1	1063701	1064144	NP_2188A	444	100	100	1063701	1064144	NP_RS05405
*	1	1064154	1065131	leuB	978	100	100	1064154	1065131	NP_RS05410
*	1	1065124	1065768	leuD	645	100	100	1065124	1065768	NP_RS05415
*	1	1065768	1067192	leuC	1425	100	100	1065768	1067192	NP_RS05420
*	1	1067189	1067431	NP_2196A	243	100	100	1067189	1067431	NP_RS05425
*	1	1067440	1068435	ilvC	996	100	100	1067440	1068435	NP_RS05430
*	1	1068432	1069064	ilvN	633	100	100	1068432	1069064	NP_RS05435
*	1	1069061	1070806	ilvB1	1746	100	100	1069061	1070806	NP_RS05440
*	1	1070803	1071117	NP_2204A	0	0	0	-	-
*	1	1071120	1072331	NP_2206A	1200	99	100	1071120	1072319	NP_RS05445
*	1	1072658	1073191	NP_2208A	534	100	100	1072658	1073191	NP_RS05450
*	1	1073188	1074621	thiC	1434	100	100	1073188	1074621	NP_RS05455
*	1	1074749	1076404	NP_2212A	1656	100	100	1074749	1076404	NP_RS05460
*	1	1076535	1077701	acaB8	1167	100	100	1076535	1077701	NP_RS05465
*	1	1077698	1078063	NP_2216A	366	100	100	1077698	1078063	NP_RS05470
*	1	1078060	1078335	NP_2218A	276	100	100	1078060	1078335	NP_RS05475
*	1	1078386	1079354	tfbA2	969	100	100	1078386	1079354	NP_RS05480
*	1	1079558	1080334	NP_2222A	777	100	100	1079558	1080334	NP_RS05485
*	1	1080476	1081558	NP_2224A	1083	100	100	1080476	1081558	NP_RS05490
*	1	1081635	1081778	NP_2226A	0	0	0	-	-
*	1	1081797	1082267	mtfK1	471	100	100	1081797	1082267	NP_RS05495
*	1	1082383	1084029	NP_2230A	1647	100	100	1082383	1084029	NP_RS05500
*	1	1084026	1085255	NP_2232A	1230	100	86	1084026	1085462	NP_RS05505
*	1	1085551	1086375	NP_2234A	825	100	100	1085551	1086375	NP_RS05510
*	1	1086412	1087050	NP_2236A	639	100	100	1086412	1087050	NP_RS05515
*	1	1087178	1088344	aroB	1167	100	100	1087178	1088344	NP_RS05520
*	1	1088345	1089022	aroD	672	99	100	1088345	1089016	NP_RS05525
*	1	1089089	1089469	NP_2242A	381	100	100	1089089	1089469	NP_RS05530
*	1	1089571	1091379	aglD	1809	100	100	1089571	1091379	NP_RS05535
*	1	1091531	1092490	tfbA3	960	100	100	1091531	1092490	NP_RS05540
*	1	1092494	1093453	NP_2248A	960	100	100	1092494	1093453	NP_RS05545
*	1	1093450	1094274	NP_2250A	825	100	100	1093450	1094274	NP_RS05550
*	1	1094274	1095602	NP_2252A	1329	100	100	1094274	1095602	NP_RS05555
*	1	1095735	1096661	rnz	927	100	100	1095735	1096661	NP_RS05560
*	1	1096683	1097138	maoC3	456	100	100	1096683	1097138	NP_RS05565
*	1	1097272	1097859	hisB	588	100	100	1097272	1097859	NP_RS05570
*	1	1097895	1099049	acaB6	1155	100	100	1097895	1099049	NP_RS05575
*	1	1099198	1101000	hemQ	1803	100	100	1099198	1101000	NP_RS05580
*	1	1101249	1101500	NP_2264A	252	100	100	1101249	1101500	NP_RS05585
*	1	1101520	1101804	NP_2266A	285	100	100	1101520	1101804	NP_RS05590
*	1	1101846	1103621	NP_2268A	1776	100	100	1101846	1103621	NP_RS05595
*	1	1103684	1105321	lysS	1638	100	100	1103684	1105321	NP_RS05600
*	1	1105314	1105997	pyrH	684	100	100	1105314	1105997	NP_RS05605
*	1	1106081	1106869	moaE	789	100	100	1106081	1106869	NP_RS05610
*	1	1107130	1107369	NP_2276A	240	100	100	1107130	1107369	NP_RS05615
*	1	1107503	1108669	NP_2278A	1167	100	100	1107503	1108669	NP_RS05620
*	1	1108700	1109569	thiL	870	100	100	1108700	1109569	NP_RS05625
*	1	1109704	1110159	rps19e	456	100	100	1109704	1110159	NP_RS05630
*	1	1110287	1112074	NP_2284A	1788	100	100	1110287	1112074	NP_RS05635
*	1	1112071	1113225	purK	1155	100	100	1112071	1113225	NP_RS05640
*	1	1113306	1113914	nosL1	609	100	100	1113306	1113914	NP_RS05645
*	1	1113989	1114609	purE	621	100	100	1113989	1114609	NP_RS05650
*	1	1114713	1115117	nuoA	405	100	100	1114713	1115117	NP_RS05655
*	1	1115114	1115797	nuoB	684	100	100	1115114	1115797	NP_RS05660
*	1	1115794	1117464	nuoCD	1671	100	100	1115794	1117464	NP_RS05665
*	1	1117464	1118522	nuoH	1059	100	100	1117464	1118522	NP_RS05670
*	1	1118522	1118983	nuoI	462	100	100	1118522	1118983	NP_RS05675
*	1	1119044	1119556	NP_2302A	513	100	100	1119044	1119556	NP_RS05680
*	1	1119617	1119892	nuoJ1	276	100	100	1119617	1119892	NP_RS05685
*	1	1119889	1120170	nuoJ2	282	100	100	1119889	1120170	NP_RS05690
*	1	1120170	1120484	nuoK	315	100	100	1120170	1120484	NP_RS05695
*	1	1120486	1122525	nuoL	2040	100	100	1120486	1122525	NP_RS05700
*	1	1122526	1124073	nuoM	1548	100	100	1122526	1124073	NP_RS05705
*	1	1124073	1125560	nuoN	1488	100	100	1124073	1125560	NP_RS05710
*	1	1125606	1127054	NP_2316A	1449	100	100	1125606	1127054	NP_RS05715
*	1	1127088	1127903	cbs10	816	100	100	1127088	1127903	NP_RS05720
*	1	1127994	1129679	mmcA1	1686	100	100	1127994	1129679	NP_RS05725
*	1	1129734	1131029	aglM2	1296	100	100	1129734	1131029	NP_RS05730
*	1	1131096	1131692	trmY	597	100	100	1131096	1131692	NP_RS05735
*	1	1131734	1132480	NP_2326A	678	91	100	1131803	1132480	NP_RS05740
*	1	1132794	1133168	NP_2328A	375	100	100	1132794	1133168	NP_RS05750
*	1	1133352	1134032	NP_2330A	681	100	100	1133352	1134032	NP_RS05755
*	1	1134022	1134228	NP_2331E	0	0	0	-	-
*	1	1134221	1134466	NP_2332A	246	100	100	1134221	1134466	NP_RS05760
*	1	1134463	1134648	NP_2334A	186	100	100	1134463	1134648	NP_RS05765
*	1	1134734	1134934	NP_2336A	201	100	100	1134734	1134934	NP_RS05770
*	1	1134937	1135521	NP_2338A	585	100	100	1134937	1135521	NP_RS05775
*	1	1135521	1135628	NP_2340A	0	0	0	-	-
*	1	1135625	1137430	NP_2342A	906	50	100	1136525	1137430	NP_RS05785
*	1	1137433	1137522	NP_2344A	0	0	0	-	-
*	1	1137543	1138940	NP_2346A	1398	100	100	1137543	1138940	NP_RS05790
*	1	1138933	1140036	NP_2348A	1104	100	100	1138933	1140036	NP_RS05795
*	1	1140033	1140275	NP_2350A	243	100	100	1140033	1140275	NP_RS05800
*	1	1140272	1141009	NP_2352A	738	100	100	1140272	1141009	NP_RS05805
*	1	1141169	1141822	NP_2354A	654	100	87	1141067	1141822	NP_RS05810
*	1	1141994	1142851	mutH	858	100	100	1141994	1142851	NP_RS05815
*	1	1142848	1144455	NP_2358A	1608	100	100	1142848	1144455	NP_RS05820
*	1	1144721	1146400	NP_2360A	1680	100	100	1144721	1146400	NP_RS05825
*	1	1146697	1146999	NP_2362A	303	100	100	1146697	1146999	NP_RS05830
*	1	1147011	1147334	NP_2364A	324	100	100	1147011	1147334	NP_RS05835
*	1	1147545	1147901	NP_2366A	357	100	100	1147545	1147901	NP_RS05840
*	1	1147898	1148236	NP_2368A	339	100	100	1147898	1148236	NP_RS05845
*	1	1148306	1148560	NP_2369E	0	0	0	-	-
*	1	1148557	1149645	NP_2370A	1089	100	100	1148557	1149645	NP_RS05850
*	1	1149822	1150256	NP_2372A	435	100	100	1149822	1150256	NP_RS05855
*	1	1150253	1150510	NP_2374A	258	100	100	1150253	1150510	NP_RS05860
*	1	1150596	1151882	NP_2376A	1287	100	100	1150596	1151882	NP_RS05865
*	1	1151883	1152095	NP_2378A	198	93	100	1151898	1152095	NP_RS05870
*	1	1152135	1152860	NP_2380A	726	100	94	1152135	1152908	NP_RS05875
*	1	1152857	1154233	cat8	1377	100	100	1152857	1154233	NP_RS05880
*	1	1154303	1156087	glmS2	1785	100	100	1154303	1156087	NP_RS05885
*	1	1156087	1157277	graD5	1191	100	100	1156087	1157277	NP_RS05890
*	1	1157399	1157596	NP_2388A	198	100	81	1157354	1157596	NP_RS05895
*	1	1157642	1158880	pus10	1239	100	100	1157642	1158880	NP_RS05900
*	1	1158901	1159539	rnhB	639	100	100	1158901	1159539	NP_RS05905
*	1	1159648	1160991	cofH	1344	100	100	1159648	1160991	NP_RS05910
*	1	1161085	1161636	NP_2396A	552	100	100	1161085	1161636	NP_RS05915
*	1	1161633	1162718	cofG	1086	100	100	1161633	1162718	NP_RS05920
*	1	1162768	1163373	cofC	606	100	100	1162768	1163373	NP_RS05925
*	1	1163374	1164126	NP_2402A	753	100	100	1163374	1164126	NP_RS05930
*	1	1164113	1165291	cetZ1	1179	100	100	1164113	1165291	NP_RS05935
*	1	1165396	1166313	nolA1	918	100	100	1165396	1166313	NP_RS05940
*	1	1166436	1166873	NP_2408A	411	94	100	1166463	1166873	NP_RS05945
*	1	1166953	1168881	thrS	1929	100	100	1166953	1168881	NP_RS05950
*	1	1168883	1169689	pspA	807	100	100	1168883	1169689	NP_RS05955
*	1	1169754	1170572	nadC	819	100	100	1169754	1170572	NP_RS05960
*	1	1170562	1172067	nadB	1506	100	100	1170562	1172067	NP_RS05965
*	1	1172064	1173200	nadA	1137	100	100	1172064	1173200	NP_RS05970
*	1	1173356	1174861	NP_2420A	1506	100	100	1173356	1174861	NP_RS05975
*	1	1174954	1176162	hmgA1	1209	100	100	1174954	1176162	NP_RS05980
*	1	1176159	1176485	NP_2424A	327	100	100	1176159	1176485	NP_RS05985
*	1	1176537	1176944	NP_2426A	408	100	100	1176537	1176944	NP_RS05990
*	1	1176946	1177443	NP_2428A	498	100	100	1176946	1177443	NP_RS05995
*	1	1178025	1179281	icd	1257	100	100	1178025	1179281	NP_RS06000
*	1	1179435	1180319	ansA	885	100	100	1179435	1180319	NP_RS06005
*	1	1180368	1181630	NP_2434A	1263	100	100	1180368	1181630	NP_RS06010
*	1	1181699	1182301	NP_2436A	603	100	100	1181699	1182301	NP_RS06015
*	1	1182303	1183010	NP_2438A	708	100	100	1182303	1183010	NP_RS06020
*	1	1183007	1183786	abc28p	780	100	100	1183007	1183786	NP_RS06025
*	1	1183783	1184703	abc28a	921	100	100	1183783	1184703	NP_RS06030
*	1	1184758	1185423	NP_2444A	666	100	100	1184758	1185423	NP_RS06035
*	1	1185423	1186787	ctaB1	1365	100	100	1185423	1186787	NP_RS06040
*	1	1186888	1187640	coxB1	753	100	100	1186888	1187640	NP_RS06045
*	1	1187784	1188650	coxC	867	100	100	1187784	1188650	NP_RS06050
*	1	1188720	1189130	NP_2452A	411	100	100	1188720	1189130	NP_RS06055
*	1	1189191	1189478	NP_2454A	288	100	100	1189191	1189478	NP_RS06060
*	1	1189595	1191358	coxA1	1764	100	100	1189595	1191358	NP_RS06065
*	1	1191589	1191699	NP_2458A	0	0	0	-	-
*	1	1191791	1192060	NP_2460A	270	100	100	1191791	1192060	NP_RS06070
*	1	1192097	1194604	NP_2462A	2508	100	100	1192097	1194604	NP_RS06075
*	1	1194605	1196194	NP_2464A	1590	100	100	1194605	1196194	NP_RS06080
*	1	1196387	1196995	NP_2466A	609	100	100	1196387	1196995	NP_RS06085
*	1	1197089	1199854	NP_2468A	2712	98	100	1197089	1199800	NP_RS06090
*	1	1199960	1200190	NP_2470A	231	100	100	1199960	1200190	NP_RS06095
*	1	1200323	1201345	tp32	1023	100	100	1200323	1201345	NP_RS06100
*	1	1201593	1201823	NP_2474A	231	100	100	1201593	1201823	NP_RS06105
*	1	1201870	1202253	NP_2476A	384	100	100	1201870	1202253	NP_RS06110
*	1	1202243	1202833	tmk	591	100	100	1202243	1202833	NP_RS06115
*	1	1202881	1203912	NP_2480A	1032	100	100	1202881	1203912	NP_RS06120
*	1	1203909	1204919	NP_2482A	1011	100	100	1203909	1204919	NP_RS06125
*	1	1204945	1205823	NP_2484A	879	100	100	1204945	1205823	NP_RS06130
*	1	1205848	1206213	NP_2486A	366	100	100	1205848	1206213	NP_RS06135
*	1	1206431	1207210	NP_2488A	780	100	100	1206431	1207210	NP_RS06140
*	1	1207271	1208068	NP_2490A	798	100	100	1207271	1208068	NP_RS06145
*	1	1208093	1208611	NP_2491G	519	100	100	1208093	1208611	NP_RS06150
*	1	1208711	1209955	gatD	1245	100	100	1208711	1209955	NP_RS06155
*	1	1209955	1210854	NP_2494A	900	100	100	1209955	1210854	NP_RS06160
*	1	1210840	1211214	NP_2496A	375	100	100	1210840	1211214	NP_RS06165
*	1	1211214	1211468	NP_2498A	255	100	100	1211214	1211468	NP_RS06170
*	1	1211469	1211750	samp3	282	100	100	1211469	1211750	NP_RS06175
*	1	1211773	1212159	NP_2502A	387	100	100	1211773	1212159	NP_RS06180
*	1	1212198	1212512	NP_2504A	306	97	100	1212198	1212503	NP_RS06185
*	1	1212546	1214303	arcS	1758	100	100	1212546	1214303	NP_RS06190
*	1	1214300	1215862	tgtA	1563	100	100	1214300	1215862	NP_RS06195
*	1	1215922	1216803	NP_2510A	882	100	95	1215922	1216851	NP_RS06200
*	1	1216976	1217788	nadK1	813	100	100	1216976	1217788	NP_RS06205
*	1	1217846	1218775	mptA	930	100	100	1217846	1218775	NP_RS06210
*	1	1218772	1220166	NP_2516A	1395	100	100	1218772	1220166	NP_RS06215
*	1	1220241	1221047	NP_2518A	807	100	100	1220241	1221047	NP_RS06220
*	1	1221204	1222820	NP_2520A	1617	100	100	1221204	1222820	NP_RS06225
*	1	1222872	1224560	secD	1689	100	100	1222872	1224560	NP_RS06230
*	1	1224557	1225426	secF	870	100	100	1224557	1225426	NP_RS06235
*	1	1225717	1226418	NP_2530A	702	100	100	1225717	1226418	NP_RS14110
*	1	1226675	1227577	NP_2532A	903	100	100	1226675	1227577	NP_RS06245
*	1	1227582	1228043	NP_2534A	462	100	100	1227582	1228043	NP_RS06250
*	1	1228214	1228843	NP_2536A	630	100	100	1228214	1228843	NP_RS06255
*	1	1229426	1230613	NP_2538A	1188	100	100	1229426	1230613	NP_RS06260
*	1	1230684	1232030	cyc	1347	100	100	1230684	1232030	NP_RS06265
*	1	1232056	1233195	oxdhA2	1140	100	100	1232056	1233195	NP_RS06270
*	1	1233305	1233427	NP_2544A	0	0	0	-	-
*	1	1233492	1234574	NP_2546A	1083	100	100	1233492	1234574	NP_RS06275
*	1	1234624	1235049	NP_2548A	426	100	100	1234624	1235049	NP_RS06280
*	1	1235046	1235480	NP_2550A	435	100	100	1235046	1235480	NP_RS06285
*	1	1235506	1235832	NP_2552A	327	100	100	1235506	1235832	NP_RS06290
*	1	1235847	1235987	NP_2554A	141	100	73	1235847	1236038	NP_RS06295
*	1	1236609	1236899	NP_2556A	291	100	100	1236609	1236899	NP_RS06300
*	1	1236993	1237364	NP_2558A	351	94	100	1236993	1237343	NP_RS06305
*	1	1237443	1237874	NP_2560A	432	100	100	1237443	1237874	NP_RS06310
*	1	1237871	1238581	hpcE3	711	100	100	1237871	1238581	NP_RS06315
*	1	1238607	1239308	NP_2564A	702	100	100	1238607	1239308	NP_RS06320
*	1	1239455	1239637	NP_2566A	0	0	0	-	-
*	1	1239714	1240010	NP_2568A	297	100	100	1239714	1240010	NP_RS06325
*	1	1240287	1240556	NP_2570A	270	100	100	1240287	1240556	NP_RS06335
*	1	1240707	1241060	NP_2572A	354	100	100	1240707	1241060	NP_RS06340
*	1	1241124	1241624	NP_2574A	501	100	100	1241124	1241624	NP_RS06345
*	1	1241635	1241832	NP_2576A	198	100	100	1241635	1241832	NP_RS06350
*	1	1241946	1243142	NP_2578A	1197	100	100	1241946	1243142	NP_RS06355
*	1	1243143	1243457	NP_2580A	315	100	100	1243143	1243457	NP_RS06360
*	1	1243520	1244212	NP_2582A	672	97	100	1243541	1244212	NP_RS06365
*	1	1244215	1245420	NP_2584A	1206	100	100	1244215	1245420	NP_RS06370
*	1	1245433	1246371	NP_2586A	939	100	100	1245433	1246371	NP_RS06375
*	1	1246381	1246617	NP_2588A	237	100	100	1246381	1246617	NP_RS06380
*	1	1246746	1248107	ushA2	1362	100	98	1246725	1248107	NP_RS06385
*	1	1248104	1248268	NP_2592A	0	0	0	-	-
*	1	1248261	1249148	NP_2594A	888	100	100	1248261	1249148	NP_RS06390
*	1	1249273	1249674	NP_2596A	402	100	100	1249273	1249674	NP_RS06395
*	1	1249675	1250709	mscS3	1035	100	100	1249675	1250709	NP_RS06400
*	1	1250820	1251134	NP_2600A	315	100	100	1250820	1251134	NP_RS06405
*	1	1251156	1252844	NP_2602A	1689	100	100	1251156	1252844	NP_RS06410
*	1	1253013	1253819	NP_2604A	807	100	100	1253013	1253819	NP_RS06415
*	1	1254382	1255563	acaB1	1182	100	100	1254382	1255563	NP_RS06420
*	1	1255560	1256990	NP_2608A	1431	100	100	1255560	1256990	NP_RS06425
*	1	1257000	1258865	htr30	1866	100	100	1257000	1258865	NP_RS06430
*	1	1258931	1260085	acaB2	1152	100	100	1258931	1260082	NP_RS06435
*	1	1260172	1260615	NP_2614A	444	100	100	1260172	1260615	NP_RS06440
*	1	1260646	1261818	tp16	1173	100	100	1260646	1261818	NP_RS06445
*	1	1261997	1262755	NP_2618A	759	100	100	1261997	1262755	NP_RS06450
*	1	1263258	1264421	acd1	1164	100	100	1263258	1264421	NP_RS06455
*	1	1264561	1265604	tp54a	1044	100	100	1264561	1265604	NP_RS06460
*	1	1265618	1267882	tp54b	2265	100	100	1265618	1267882	NP_RS06465
*	1	1267975	1269546	acs6	1572	100	100	1267975	1269546	NP_RS06470
*	1	1269705	1270844	acd2	1140	100	100	1269705	1270844	NP_RS06475
*	1	1270940	1271827	hbd1	888	100	100	1270940	1271827	NP_RS06480
*	1	1271824	1272645	fadA1	822	100	100	1271824	1272645	NP_RS06485
*	1	1272857	1273798	mch	942	100	100	1272857	1273798	NP_RS06490
*	1	1274101	1275024	tp46	924	100	100	1274101	1275024	NP_RS06495
*	1	1275093	1275596	cbs5	504	100	100	1275093	1275596	NP_RS06500
*	1	1275586	1275804	NP_2640A	219	100	100	1275586	1275804	NP_RS06505
*	1	1275871	1276794	tp24	924	100	100	1275871	1276794	NP_RS06510
*	1	1276782	1277003	NP_2644A	222	100	100	1276782	1277003	NP_RS06515
*	1	1277161	1277586	NP_2646A	426	100	100	1277161	1277586	NP_RS06520
*	1	1277651	1278055	NP_2648A	405	100	100	1277651	1278055	NP_RS06525
*	1	1278336	1278713	NP_2650A	378	100	100	1278336	1278713	NP_RS06530
*	1	1278734	1279108	NP_2652A	375	100	100	1278734	1279108	NP_RS06535
*	1	1279167	1282748	NP_2654A	3582	100	100	1279167	1282748	NP_RS06540
*	1	1282817	1287295	NP_2656A	4479	100	100	1282817	1287295	NP_RS14115
*	1	1287377	1287730	NP_2658A	318	90	100	1287413	1287730	NP_RS14120
*	1	1288120	1288596	NP_2660A	477	100	100	1288120	1288596	NP_RS06560
*	1	1288611	1289105	NP_2662A	495	100	100	1288611	1289105	NP_RS06565
*	1	1289186	1289776	NP_2664A	591	100	100	1289186	1289776	NP_RS06570
*	1	1289773	1289967	NP_2666A	195	100	100	1289773	1289967	NP_RS06575
*	1	1290118	1292673	copA	2556	100	100	1290118	1292673	NP_RS06580
*	1	1292730	1293896	NP_2670A	1167	100	100	1292730	1293896	NP_RS06585
*	1	1293957	1294616	arfC	660	100	100	1293957	1294616	NP_RS06590
*	1	1294616	1295872	NP_2674A	1257	100	100	1294616	1295872	NP_RS06595
*	1	1295891	1298101	cat3	2211	100	100	1295891	1298101	NP_RS06600
*	1	1298156	1298440	NP_2678A	285	100	100	1298156	1298440	NP_RS06605
*	1	1298505	1299554	trxB1	1050	100	100	1298505	1299554	NP_RS06610
*	1	1299798	1300397	NP_2682A	600	100	100	1299798	1300397	NP_RS06615
*	1	1300411	1301712	NP_2684A	1302	100	100	1300411	1301712	NP_RS06620
*	1	1301780	1302823	flaD	1044	100	90	1301780	1302940	NP_RS06625
*	1	1302959	1303990	NP_2688A	1032	100	100	1302959	1303990	NP_RS06630
*	1	1303999	1304301	cutA	303	100	100	1303999	1304301	NP_RS06635
*	1	1304306	1304512	NP_2692A	207	100	100	1304306	1304512	NP_RS06640
*	1	1304645	1305199	NP_2694A	555	100	100	1304645	1305199	NP_RS06645
*	1	1305223	1305675	NP_2696A	453	100	100	1305223	1305675	NP_RS06650
*	1	1305769	1306188	NP_2698A	420	100	100	1305769	1306188	NP_RS06655
*	1	1306224	1306703	NP_2700A	480	100	100	1306224	1306703	NP_RS06660
*	1	1306796	1308301	NP_2702A	1506	100	100	1306796	1308301	NP_RS06665
*	1	1308298	1308945	NP_2704A	648	100	100	1308298	1308945	NP_RS06670
*	1	1309089	1309364	NP_2706A	213	77	100	1309152	1309364	NP_RS06675
*	1	1309451	1311592	katG	2142	100	100	1309451	1311592	NP_RS06680
*	1	1312651	1313067	mmcB	417	100	100	1312651	1313067	NP_RS06690
*	1	1313068	1314129	ygfD	1062	100	100	1313068	1314129	NP_RS06695
*	1	1314154	1315077	NP_2714A	924	100	100	1314154	1315077	NP_RS06700
*	1	1315074	1316096	NP_2716A	1023	100	100	1315074	1316096	NP_RS06705
*	1	1316196	1316783	NP_2718A	588	100	100	1316196	1316783	NP_RS06710
*	1	1317008	1317220	NP_2720A	213	100	100	1317008	1317220	NP_RS06715
*	1	1317303	1317581	NP_2722A	279	100	100	1317303	1317581	NP_RS06720
*	1	1317625	1318962	menF	1338	100	100	1317625	1318962	NP_RS06725
*	1	1318967	1320727	menD	1761	100	100	1318967	1320727	NP_RS06730
*	1	1320724	1321089	NP_2728A	366	100	100	1320724	1321089	NP_RS06735
*	1	1321164	1322051	menB	888	100	100	1321164	1322051	NP_RS06740
*	1	1322112	1322819	NP_2732A	708	100	100	1322112	1322819	NP_RS06745
*	1	1322918	1323856	menA1	939	100	97	1322891	1323856	NP_RS06750
*	1	1323856	1324860	menC	1005	100	100	1323856	1324860	NP_RS06755
*	1	1324875	1326341	menE	1467	100	100	1324875	1326341	NP_RS06760
*	1	1326342	1327169	NP_2740A	828	100	100	1326342	1327169	NP_RS06765
*	1	1327166	1329739	NP_2742A	2574	100	100	1327166	1329739	NP_RS06770
*	1	1329842	1330036	NP_2744A	195	100	100	1329842	1330036	NP_RS06775
*	1	1330152	1330559	NP_2746A	408	100	94	1330125	1330559	NP_RS06780
*	1	1330649	1331014	NP_2748A	366	100	100	1330649	1331014	NP_RS06785
*	1	1331011	1331493	NP_2750A	483	100	100	1331011	1331493	NP_RS06790
*	1	1331580	1332005	NP_2752A	426	100	100	1331580	1332005	NP_RS06795
*	1	1332209	1334164	hbd2	1956	100	100	1332209	1334164	NP_RS06800
*	1	1334165	1334608	NP_2756A	444	100	100	1334165	1334608	NP_RS06805
*	1	1334601	1335056	maoC2	456	100	100	1334601	1335056	NP_RS06810
*	1	1335121	1336452	htr25	1332	100	100	1335121	1336452	NP_RS06815
*	1	1336496	1336852	rpc34	357	100	100	1336496	1336852	NP_RS06820
*	1	1336917	1337654	NP_2764A	738	100	100	1336917	1337654	NP_RS06825
*	1	1337771	1338340	NP_2766A	570	100	100	1337771	1338340	NP_RS06830
*	1	1338345	1338743	NP_2768A	399	100	100	1338345	1338743	NP_RS06835
*	1	1338816	1340069	rbcL	1254	100	100	1338816	1340069	NP_RS06840
*	1	1340160	1340315	NP_2772A	0	0	0	-	-
*	1	1340385	1341170	NP_2774A	786	100	100	1340385	1341170	NP_RS06845
*	1	1341221	1341580	NP_2776A	360	100	100	1341221	1341580	NP_RS06850
*	1	1341577	1344018	NP_2778A	2442	100	100	1341577	1344018	NP_RS06855
*	1	1344076	1345572	NP_2780A	1497	100	100	1344076	1345572	NP_RS06860
*	1	1345572	1346138	NP_2782A	567	100	100	1345572	1346138	NP_RS06865
*	1	1346381	1346632	NP_2784A	252	100	100	1346381	1346632	NP_RS06870
*	1	1346633	1347067	NP_2786A	435	100	100	1346633	1347067	NP_RS06875
*	1	1347169	1347873	NP_2788A	705	100	100	1347169	1347873	NP_RS06880
*	1	1347964	1348212	NP_2790A	249	100	60	1347901	1348317	NP_RS06885
*	1	1348460	1348972	NP_2792A	513	100	100	1348460	1348972	NP_RS06890
*	1	1348991	1349641	NP_2794A	651	100	100	1348991	1349641	NP_RS06895
*	1	1349697	1350671	NP_2796A	975	100	100	1349697	1350671	NP_RS06900
*	1	1350715	1351758	abc23p2	1029	99	100	1350715	1351743	NP_RS06905
*	1	1351751	1353634	abc23p1	1884	100	100	1351751	1353634	NP_RS06910
*	1	1353634	1354569	abc23a	936	100	100	1353634	1354569	NP_RS06915
*	1	1354633	1355652	NP_2804A	1020	100	100	1354633	1355652	NP_RS06920
*	1	1355716	1355955	NP_2806A	240	100	100	1355716	1355955	NP_RS06925
*	1	1356108	1356524	NP_2808A	417	100	100	1356108	1356524	NP_RS06930
*	1	1356754	1357791	tyrS	1038	100	100	1356754	1357791	NP_RS06935
*	1	1357796	1358122	NP_2812A	327	100	100	1357796	1358122	NP_RS06940
*	1	1358208	1358666	NP_2814A	459	100	100	1358208	1358666	NP_RS06945
*	1	1358788	1360050	NP_2816A	1263	100	100	1358788	1360050	NP_RS06950
*	1	1360047	1361060	NP_2818A	1014	100	100	1360047	1361060	NP_RS06955
*	1	1361063	1361683	NP_2820A	621	100	100	1361063	1361683	NP_RS06960
*	1	1361680	1362660	moaA	981	100	100	1361680	1362660	NP_RS06965
*	1	1362789	1363835	apbC1	1047	100	100	1362789	1363835	NP_RS06970
*	1	1363839	1364069	NP_2826A	231	100	100	1363839	1364069	NP_RS06975
*	1	1364331	1364843	rps13	513	100	100	1364331	1364843	NP_RS06985
*	1	1364843	1365367	rps4	525	100	100	1364843	1365367	NP_RS06990
*	1	1365368	1365751	rps11	384	100	100	1365368	1365751	NP_RS06995
*	1	1365753	1366496	rpoD	744	100	100	1365753	1366496	NP_RS07000
*	1	1366741	1367094	rpl18e	354	100	100	1366741	1367094	NP_RS07010
*	1	1367091	1367525	rpl13	435	100	100	1367091	1367525	NP_RS07015
*	1	1367519	1367917	rps9	399	100	100	1367519	1367917	NP_RS07020
*	1	1367930	1368124	rpoN	195	100	100	1367930	1368124	NP_RS07025
*	1	1368121	1368294	rpoK	174	100	100	1368121	1368294	rpoK
*	1	1368291	1369487	eno	1197	100	100	1368291	1369487	NP_RS07035
*	1	1369484	1370317	rps2	834	100	100	1369484	1370317	NP_RS07040
*	1	1370423	1371412	mvk	990	100	100	1370423	1371412	NP_RS07045
*	1	1371409	1372140	NP_2852A	732	100	100	1371409	1372140	NP_RS07050
*	1	1372141	1372332	NP_2854A	192	100	100	1372141	1372332	NP_RS07055
*	1	1372383	1373441	NP_2856A	1059	100	100	1372383	1373441	NP_RS07060
*	1	1373438	1375531	acdA	2094	100	100	1373438	1375531	NP_RS07065
*	1	1375697	1376698	NP_2860A	0	0	0	-	-
*	1	1376795	1378186	znuA1	1392	100	100	1376795	1378186	NP_RS07075
*	1	1378240	1378983	znuC1	744	100	100	1378240	1378983	NP_RS07080
*	1	1378980	1380095	znuB1	1116	100	100	1378980	1380095	NP_RS07085
*	1	1380107	1380583	ybaK	477	100	100	1380107	1380583	NP_RS07090
*	1	1380615	1381313	NP_2870A	699	100	100	1380615	1381313	NP_RS07095
*	1	1381485	1383143	elp3	1659	100	100	1381485	1383143	NP_RS07100
*	1	1383190	1385271	NP_2874A	2082	100	100	1383190	1385271	NP_RS07105
*	1	1385346	1386614	hisD	1269	100	100	1385346	1386614	NP_RS07110
*	1	1386698	1387357	sirR1	660	100	100	1386698	1387357	NP_RS07115
*	1	1387382	1387597	NP_2880A	216	100	100	1387382	1387597	NP_RS07120
*	1	1387652	1387906	NP_2882A	255	100	100	1387652	1387906	NP_RS07125
*	1	1388015	1388671	NP_2884A	657	100	100	1388015	1388671	NP_RS07130
*	1	1388668	1389291	NP_2886A	573	92	100	1388719	1389291	NP_RS07135
*	1	1389407	1389874	NP_2888A	468	100	57	1389407	1390223	NP_RS14035
*	1	1389864	1390223	NP_2890A	360	100	44	1389407	1390223	NP_RS14035
*	1	1390263	1391903	htr28	1641	100	100	1390263	1391903	NP_RS07150
*	1	1392124	1393344	cbs3	1221	100	100	1392124	1393344	NP_RS07155
*	1	1393409	1393639	NP_2896A	231	100	100	1393409	1393639	NP_RS07160
*	1	1393661	1393861	NP_2898A	201	100	100	1393661	1393861	NP_RS07165
*	1	1393973	1394452	NP_2900A	480	100	100	1393973	1394452	NP_RS07170
*	1	1394495	1395313	NP_2902A	819	100	100	1394495	1395313	NP_RS07175
*	1	1395319	1395912	NP_2904A	594	100	100	1395319	1395912	NP_RS07180
*	1	1395909	1396517	NP_2906A	609	100	100	1395909	1396517	NP_RS07185
*	1	1396605	1397726	NP_2908A	1122	100	100	1396605	1397726	NP_RS07190
*	1	1397729	1399747	NP_2910A	2019	100	100	1397729	1399747	NP_RS07195
*	1	1399744	1401579	NP_2914A	1827	100	100	1399744	1401570	NP_RS14135
*	1	1401846	1402130	NP_2916A	285	100	100	1401846	1402130	NP_RS07210
*	1	1402162	1403376	polY	1215	100	100	1402162	1403376	NP_RS07215
*	1	1403464	1405068	pchA2	1605	100	100	1403464	1405068	NP_RS07220
*	1	1405065	1405562	folA	498	100	100	1405065	1405562	NP_RS07225
*	1	1405559	1406587	hts	1029	100	100	1405559	1406587	NP_RS07230
*	1	1406645	1407328	NP_2926A	684	100	100	1406645	1407328	NP_RS07235
*	1	1407445	1408125	guaAa4	681	100	100	1407445	1408125	NP_RS07240
*	1	1408136	1409206	NP_2930A	1071	100	100	1408136	1409206	NP_RS07245
*	1	1409265	1409471	NP_2932A	207	100	100	1409265	1409471	NP_RS07250
*	1	1409580	1411391	acd7	1812	100	100	1409580	1411391	NP_RS07255
*	1	1411536	1412354	fadA7	819	100	100	1411536	1412354	NP_RS07260
*	1	1412357	1413238	NP_2938A	882	100	100	1412357	1413238	NP_RS07265
*	1	1413302	1413445	NP_2940A	0	0	0	-	-
*	1	1413487	1414791	NP_2942A	1305	100	100	1413487	1414791	NP_RS07270
*	1	1414862	1417513	dna2	2652	100	100	1414862	1417513	NP_RS07275
*	1	1417607	1418158	NP_2946A	552	100	100	1417607	1418158	NP_RS07280
*	1	1418160	1418387	NP_2948A	228	100	100	1418160	1418387	NP_RS07285
*	1	1418525	1419871	NP_2950A	1347	100	100	1418525	1419871	NP_RS07290
*	1	1419924	1420091	NP_2951G	0	0	0	-	-
*	1	1420168	1421790	hyuB1	1623	100	100	1420168	1421790	NP_RS07295
*	1	1421790	1423832	hyuA1	2043	100	100	1421790	1423832	NP_RS07300
*	1	1423834	1425039	mntH	1206	100	100	1423834	1425039	NP_RS07305
*	1	1425184	1425726	NP_2958A	543	100	100	1425184	1425726	NP_RS07310
*	1	1425815	1426060	cbaC	246	100	100	1425815	1426060	NP_RS07315
*	1	1426060	1427805	cbaA	1746	100	100	1426060	1427805	NP_RS07320
*	1	1427802	1428314	cbaB	513	100	100	1427802	1428314	NP_RS07325
*	1	1428311	1428475	cbaD	165	100	100	1428311	1428475	NP_RS07330
*	1	1428577	1428780	cbaE	204	100	100	1428577	1428780	NP_RS07335
*	1	1428784	1429617	NP_2970A	834	100	100	1428784	1429617	NP_RS07340
*	1	1429624	1432080	tpa04	2457	100	100	1429624	1432080	NP_RS07345
*	1	1432090	1432704	NP_2974A	615	100	100	1432090	1432704	NP_RS07350
*	1	1432774	1433077	NP_2975E	304	100	100	1432774	1433077	NP_RS14140
*	1	1433210	1433602	NP_2976A	393	100	100	1433210	1433602	NP_RS07360
*	1	1433612	1434700	asnB	1089	100	100	1433612	1434700	NP_RS07365
*	1	1434709	1435386	NP_2980A	678	100	100	1434709	1435386	NP_RS07370
*	1	1435538	1437679	purL	2142	100	100	1435538	1437679	NP_RS07375
*	1	1437657	1438550	NP_2984A	894	100	100	1437657	1438550	NP_RS07380
*	1	1438556	1440319	dppA3	1764	100	100	1438556	1440319	NP_RS07385
*	1	1440346	1441329	NP_2988A	984	100	100	1440346	1441329	NP_RS07390
*	1	1441429	1442682	NP_2990A	1254	100	100	1441429	1442682	NP_RS07395
*	1	1442780	1443370	NP_2992A	591	100	100	1442780	1443370	NP_RS07400
*	1	1443402	1444292	leuA3	891	100	100	1443402	1444292	NP_RS07405
*	1	1444361	1445089	NP_2996A	729	100	100	1444361	1445089	NP_RS07410
*	1	1445193	1445339	NP_2998A	0	0	0	-	-
*	1	1445538	1445810	NP_3000A	273	100	92	1445538	1445834	NP_RS07415
*	1	1446025	1446303	NP_3002A	279	100	100	1446025	1446303	NP_RS07420
*	1	1446424	1447578	acd6	1155	100	100	1446424	1447578	NP_RS07425
*	1	1447653	1447838	NP_3006A	186	100	100	1447653	1447838	NP_RS07430
*	1	1447897	1448433	pduO	537	100	100	1447897	1448433	NP_RS07435
*	1	1448477	1449112	NP_3010A	636	100	100	1448477	1449112	NP_RS07440
*	1	1449364	1450233	korB2	870	100	100	1449364	1450233	NP_RS07445
*	1	1450238	1450627	NP_3014A	390	100	100	1450238	1450627	NP_RS07450
*	1	1450777	1452207	sufB3	1431	100	100	1450777	1452207	NP_RS07455
*	1	1452380	1452697	NP_3018A	294	92	100	1452380	1452673	NP_RS07460
*	1	1452798	1454315	aldH2	1518	100	100	1452798	1454315	NP_RS07465
*	1	1454388	1455413	speB1	1026	100	100	1454388	1455413	NP_RS07470
*	1	1455614	1456969	NP_3024A	1356	100	100	1455614	1456969	NP_RS07475
*	1	1456954	1457643	NP_3026A	690	100	100	1456954	1457643	NP_RS07480
*	1	1457643	1458863	NP_3028A	1221	100	100	1457643	1458863	NP_RS07485
*	1	1458898	1460181	NP_3030A	1284	100	100	1458898	1460181	NP_RS07490
*	1	1460463	1461782	NP_3032A	1320	100	100	1460463	1461782	NP_RS07495
*	1	1462070	1463998	NP_3034A	1272	66	100	1462462	1463733	NP_RS07505
*	1	1462462	1463733	NP_3036A	1272	100	100	1462462	1463733	NP_RS07505
*	1	1464289	1465194	tupA	906	100	99	1464283	1465194	NP_RS07510
*	1	1465199	1465924	tupB	726	100	100	1465199	1465924	NP_RS07515
*	1	1465921	1466775	tupC	750	88	100	1466026	1466775	NP_RS07520
*	1	1466823	1467515	abc22u	693	100	94	1466778	1467515	NP_RS07525
*	1	1467566	1467841	NP_3048A	276	100	100	1467566	1467841	NP_RS07530
*	1	1467943	1468347	NP_3050A	405	100	100	1467943	1468347	NP_RS07535
*	1	1468740	1469084	NP_3052A	345	100	100	1468740	1469084	NP_RS07540
*	1	1469145	1469696	NP_3054A	552	100	100	1469145	1469696	NP_RS07545
*	1	1469702	1470277	ppiA	576	100	100	1469702	1470277	NP_RS07550
*	1	1470570	1470944	NP_3058A	375	100	100	1470570	1470944	NP_RS07555
*	1	1470947	1471237	NP_3060A	291	100	100	1470947	1471237	NP_RS07560
*	1	1471259	1472323	trpD3	1065	100	100	1471259	1472323	NP_RS07565
*	1	1472424	1473467	ahbA	1044	100	100	1472424	1473467	NP_RS07570
*	1	1473481	1473705	NP_3066A	225	100	100	1473481	1473705	NP_RS07575
*	1	1473834	1474127	NP_3068A	294	100	100	1473834	1474127	NP_RS07580
*	1	1474176	1474796	NP_3070A	621	100	100	1474176	1474796	NP_RS07585
*	1	1474921	1477143	cdc48a	2223	100	100	1474921	1477143	NP_RS07590
*	1	1477162	1478058	tp23	897	100	100	1477162	1478058	NP_RS07595
*	1	1478274	1479455	NP_3076A	1182	100	100	1478274	1479455	NP_RS07600
*	1	1479576	1480892	aroA	1317	100	100	1479576	1480892	NP_RS07605
*	1	1480909	1481946	guaB2	1038	100	100	1480909	1481946	NP_RS07610
*	1	1482045	1483232	aroC	1188	100	100	1482045	1483232	NP_RS07615
*	1	1483246	1483899	NP_3084A	654	100	100	1483246	1483899	NP_RS07620
*	1	1484130	1484864	NP_3086A	735	100	100	1484130	1484864	NP_RS07630
*	1	1484967	1485182	NP_3088A	216	100	100	1484967	1485182	NP_RS07635
*	1	1485395	1486348	mtfK2	954	100	100	1485395	1486348	NP_RS07640
*	1	1486440	1486979	NP_3092A	540	100	100	1486440	1486979	NP_RS07645
*	1	1487344	1487478	NP_3094A	0	0	0	-	-
*	1	1487508	1488704	orc3	1197	100	100	1487508	1488704	NP_RS07650
*	1	1488813	1489283	NP_3098A	471	100	100	1488813	1489283	NP_RS07655
*	1	1489677	1490882	mat	1206	100	100	1489677	1490882	NP_RS07660
*	1	1490976	1491440	NP_3102A	465	100	100	1490976	1491440	NP_RS07665
*	1	1491504	1491956	NP_3104A	453	100	100	1491504	1491956	NP_RS07670
*	1	1492097	1493737	pilB1	1641	100	100	1492097	1493737	NP_RS07675
*	1	1493737	1495755	pilC1	2019	100	100	1493737	1495755	NP_RS07680
*	1	1495856	1496488	NP_3110A	633	100	100	1495856	1496488	NP_RS07685
*	1	1496973	1497146	NP_3111F	174	100	95	1496964	1497146	NP_RS07695
*	1	1497341	1501117	NP_3112A	3777	100	100	1497341	1501117	NP_RS07700
*	1	1501768	1502142	trxA5	375	100	100	1501768	1502142	NP_RS07710
*	1	1502250	1503233	cysK2	984	100	100	1502250	1503233	NP_RS07715
*	1	1503376	1504545	cheC2	1170	100	100	1503376	1504545	NP_RS07720
*	1	1504613	1504822	NP_3120A	210	100	100	1504613	1504822	NP_RS07725
*	1	1504944	1506752	htr23	1809	100	100	1504944	1506752	NP_RS07730
*	1	1506826	1507242	NP_3124A	417	100	100	1506826	1507242	NP_RS07735
*	1	1507373	1507633	NP_3126A	261	100	100	1507373	1507633	NP_RS07740
*	1	1507814	1509403	NP_3128A	1590	100	100	1507814	1509403	NP_RS07745
*	1	1509407	1511974	NP_3130A	2568	100	100	1509407	1511974	NP_RS07750
*	1	1511981	1512694	NP_3132A	714	100	100	1511981	1512694	NP_RS07755
*	1	1512687	1514339	htr24	1653	100	100	1512687	1514339	NP_RS07760
*	1	1514459	1515172	NP_3136A	714	100	100	1514459	1515172	NP_RS07765
*	1	1515203	1516012	NP_3138A	810	100	100	1515203	1516012	NP_RS07770
*	1	1516049	1518397	tpa03	2349	100	100	1516049	1518397	NP_RS07775
*	1	1518546	1519226	nosL2	681	100	100	1518546	1519226	NP_RS07780
*	1	1519326	1519757	NP_3144A	432	100	100	1519326	1519757	NP_RS07785
*	1	1519763	1520269	NP_3146A	507	100	100	1519763	1520269	NP_RS07790
*	1	1520325	1521194	NP_3148A	870	100	100	1520325	1521194	NP_RS07795
*	1	1521236	1522672	NP_3150A	1437	100	100	1521236	1522672	NP_RS07800
*	1	1522772	1523599	NP_3152A	828	100	100	1522772	1523599	NP_RS07805
*	1	1523723	1524778	dph2	1056	100	100	1523723	1524778	NP_RS07810
*	1	1524856	1525752	NP_3156A	897	100	100	1524856	1525752	NP_RS07815
*	1	1525865	1527541	NP_3158A	1677	100	99	1525847	1527541	NP_RS07820
*	1	1527584	1528372	fba2	789	100	100	1527584	1528372	NP_RS07825
*	1	1528399	1529232	trpA	834	100	100	1528399	1529232	NP_RS07830
*	1	1529229	1530482	trpB1	1254	100	100	1529229	1530482	NP_RS07835
*	1	1530475	1531239	trpC	765	100	100	1530475	1531239	NP_RS07840
*	1	1531336	1532304	etfA	969	100	100	1531336	1532304	NP_RS07845
*	1	1532301	1533095	etfB	795	100	100	1532301	1533095	NP_RS07850
*	1	1533279	1533794	NP_3172A	516	100	100	1533279	1533794	NP_RS07855
*	1	1533907	1534221	NP_3174A	315	100	100	1533907	1534221	NP_RS07860
*	1	1534406	1534741	NP_3176A	336	100	100	1534406	1534741	NP_RS07870
*	1	1534895	1536079	pchA1	1185	100	100	1534895	1536079	NP_RS07875
*	1	1536083	1536808	udp2	726	100	100	1536083	1536808	NP_RS07880
*	1	1536832	1537488	NP_3182A	657	100	96	1536832	1537512	NP_RS07885
*	1	1537532	1538392	NP_3184A	861	100	100	1537532	1538392	NP_RS07890
*	1	1538541	1539428	tssA	888	100	100	1538541	1539428	NP_RS07895
*	1	1539630	1540445	NP_3188A	816	100	91	1539630	1540523	NP_RS07900
*	1	1540558	1541451	map	894	100	100	1540558	1541451	NP_RS07905
*	1	1541483	1541686	NP_3192A	204	100	100	1541483	1541686	NP_RS07910
*	1	1541947	1542486	hit1	540	100	100	1541947	1542486	NP_RS07915
*	1	1542568	1543539	tp38	972	100	100	1542568	1543539	NP_RS07920
*	1	1543515	1544759	NP_3198A	1245	100	100	1543515	1544759	NP_RS07925
*	1	1544818	1545465	deoC	648	100	100	1544818	1545465	NP_RS07930
*	1	1545585	1546589	NP_3202A	1005	100	100	1545585	1546589	NP_RS07935
*	1	1546766	1547230	rps15	465	100	100	1546766	1547230	NP_RS07940
*	1	1547240	1548313	recJ2	1074	100	100	1547240	1548313	NP_RS07945
*	1	1548310	1548537	NP_3208A	228	100	100	1548310	1548537	NP_RS07950
*	1	1548534	1549154	rps1e	621	100	100	1548534	1549154	NP_RS07955
*	1	1549371	1551458	htr31	2088	100	100	1549371	1551458	NP_RS07960
*	1	1551500	1551841	NP_3214A	342	100	100	1551500	1551841	NP_RS07965
*	1	1551872	1552948	gth2	1077	100	100	1551872	1552948	NP_RS07970
*	1	1552973	1554076	gth1	1104	100	100	1552973	1554076	NP_RS07975
*	1	1554119	1554541	ribL	423	100	100	1554119	1554541	NP_RS07980
*	1	1554538	1555044	NP_3222A	507	100	100	1554538	1555044	NP_RS07985
*	1	1555167	1557074	NP_3224A	1908	100	100	1555167	1557074	NP_RS07990
*	1	1557076	1558722	NP_3226A	1647	100	98	1557076	1558752	NP_RS07995
*	1	1558804	1560093	NP_3228A	1290	100	100	1558804	1560093	NP_RS08000
*	1	1560117	1560812	assA	696	100	100	1560117	1560812	NP_RS08005
*	1	1560908	1561327	hcp6	420	100	100	1560908	1561327	NP_RS08010
*	1	1561335	1562379	NP_3236A	0	0	0	-	-
*	1	1562790	1563854	NP_3238A	1065	100	100	1562790	1563854	NP_RS08020
*	1	1563851	1564057	NP_3240A	207	100	100	1563851	1564057	NP_RS08025
*	1	1564047	1564316	NP_3242A	270	100	100	1564047	1564316	NP_RS08030
*	1	1564313	1564552	NP_3244A	240	100	100	1564313	1564552	NP_RS08035
*	1	1564552	1564743	NP_3246A	192	100	100	1564552	1564743	NP_RS08040
*	1	1564743	1565009	NP_3248A	267	100	100	1564743	1565009	NP_RS08045
*	1	1565006	1565131	NP_3250A	0	0	0	-	-
*	1	1565678	1565986	NP_3254A	288	93	100	1565699	1565986	NP_RS08050
*	1	1566035	1566664	NP_3256A	597	95	100	1566068	1566664	NP_RS08055
*	1	1566657	1567661	orc4	1005	100	100	1566657	1567661	NP_RS08060
*	1	1568311	1568958	csm6	648	100	100	1568311	1568958	NP_RS08070
*	1	1569096	1569968	cas6	873	100	100	1569096	1569968	NP_RS08075
*	1	1569968	1573039	cas10d	3072	100	100	1569968	1573039	NP_RS08080
*	1	1573042	1574031	cas7	990	100	100	1573042	1574031	NP_RS08085
*	1	1574040	1574783	csc1	744	100	100	1574040	1574783	NP_RS08090
*	1	1574776	1576926	cas3	2151	100	100	1574776	1576926	NP_RS08095
*	1	1576923	1577540	cas4	618	100	100	1576923	1577540	NP_RS08100
*	1	1577537	1578532	cas1	996	100	100	1577537	1578532	NP_RS08105
*	1	1578529	1578807	cas2	273	98	100	1578535	1578807	NP_RS08110
*	1	1579968	1580228	NP_3278A	261	100	100	1579968	1580228	NP_RS08115
*	1	1580988	1581233	NP_3280A	246	100	100	1580988	1581233	NP_RS08120
*	1	1581235	1581489	NP_3282A	255	100	100	1581235	1581489	NP_RS08125
*	1	1581761	1582669	NP_3284A	909	100	100	1581761	1582669	NP_RS08130
*	1	1582672	1583184	NP_3286A	513	100	100	1582672	1583184	NP_RS08135
*	1	1583174	1583494	NP_3288A	321	100	100	1583174	1583494	NP_RS08140
*	1	1583544	1583864	NP_3290A	321	100	100	1583544	1583864	NP_RS08145
*	1	1583868	1584194	NP_3292A	327	100	100	1583868	1584194	NP_RS08150
*	1	1584248	1584451	NP_3294A	204	100	100	1584248	1584451	NP_RS08155
*	1	1584457	1584777	NP_3296A	321	100	100	1584457	1584777	NP_RS08160
*	1	1584770	1585405	NP_3298A	636	100	100	1584770	1585405	NP_RS08165
*	1	1585402	1585719	NP_3300A	318	100	100	1585402	1585719	NP_RS08170
*	1	1585712	1586692	NP_3302A	981	100	100	1585712	1586692	NP_RS08175
*	1	1586694	1586924	NP_3304A	231	100	100	1586694	1586924	NP_RS08180
*	1	1586926	1587183	NP_3306A	258	100	100	1586926	1587183	NP_RS08185
*	1	1587180	1587293	NP_3308A	0	0	0	-	-
*	1	1587286	1587972	NP_3310A	687	100	100	1587286	1587972	NP_RS08190
*	1	1588014	1589714	NP_3312A	1701	100	100	1588014	1589714	NP_RS08195
*	1	1589711	1590118	NP_3314A	408	100	100	1589711	1590118	NP_RS08200
*	1	1590115	1590459	NP_3316A	345	100	100	1590115	1590459	NP_RS08205
*	1	1590483	1590812	NP_3318A	330	100	100	1590483	1590812	NP_RS08210
*	1	1590826	1592229	NP_3320A	1404	100	100	1590826	1592229	NP_RS08215
*	1	1592226	1595336	NP_3322A	3111	100	100	1592226	1595336	NP_RS08220
*	1	1595379	1595591	NP_3324A	213	100	100	1595379	1595591	NP_RS08225
*	1	1595730	1595918	NP_3326A	189	100	100	1595730	1595918	NP_RS08230
*	1	1596118	1596519	NP_3328A	402	100	100	1596118	1596519	NP_RS14150
*	1	1596465	1598339	NP_3330A	1662	89	100	1596465	1598126	NP_RS08235
*	1	1598336	1598647	NP_3332A	312	100	100	1598336	1598647	NP_RS08240
*	1	1598647	1599138	NP_3334A	492	100	100	1598647	1599138	NP_RS08245
*	1	1599850	1600851	trpD1	1002	100	100	1599850	1600851	NP_RS08255
*	1	1600848	1601474	trpF	627	100	100	1600848	1601474	NP_RS08260
*	1	1601465	1603060	trpE1	1596	100	100	1601465	1603060	NP_RS08265
*	1	1603057	1603650	trpG1	594	100	100	1603057	1603650	NP_RS08270
*	1	1604128	1607253	nrdJ	3126	100	100	1604128	1607253	NP_RS08275
*	1	1607334	1607456	NP_3348A	0	0	0	-	-
*	1	1607446	1608105	NP_3350A	660	100	74	1607446	1608336	NP_RS08280
*	1	1608202	1608585	NP_3352A	384	100	100	1608202	1608585	NP_RS08285
*	1	1608612	1609631	NP_3354A	1020	100	100	1608612	1609631	NP_RS08290
*	1	1610434	1611921	NP_3356A	1488	100	98	1610434	1611951	NP_RS08300
*	1	1612154	1612885	tyrA	732	100	100	1612154	1612885	NP_RS08305
*	1	1612882	1614309	NP_3360A	1428	100	100	1612882	1614309	NP_RS08310
*	1	1614383	1614862	NP_3362A	480	100	100	1614383	1614862	NP_RS08315
*	1	1614914	1615243	NP_3364A	330	100	100	1614914	1615243	NP_RS08320
*	1	1615283	1616221	aglJ2	939	100	99	1615283	1616227	NP_RS08325
*	1	1616338	1616829	coaD	492	100	100	1616338	1616829	NP_RS08330
*	1	1616902	1617390	NP_3370A	489	100	100	1616902	1617390	NP_RS08335
*	1	1617435	1618523	gshA	1089	100	100	1617435	1618523	NP_RS08340
*	1	1618721	1620055	htr33	1335	100	100	1618721	1620055	NP_RS08345
*	1	1620613	1624167	NP_3376A	3555	100	100	1620613	1624167	NP_RS08350
*	1	1624391	1624615	NP_3378A	225	100	100	1624391	1624615	NP_RS08355
*	1	1624677	1625594	NP_3380A	918	100	100	1624677	1625594	NP_RS08360
*	1	1625598	1625783	NP_3381D	0	0	0	-	-
*	1	1626057	1627538	guaB1	1482	100	100	1626057	1627538	NP_RS08365
*	1	1627561	1629201	acs9	1641	100	100	1627561	1629201	NP_RS08370
*	1	1629395	1630255	NP_3388A	861	100	100	1629395	1630255	NP_RS08375
*	1	1630424	1631803	NP_3390A	1380	100	98	1630400	1631803	NP_RS08380
*	1	1631823	1633127	NP_3392A	1305	100	100	1631823	1633127	NP_RS08385
*	1	1633253	1633705	cbs4	453	100	100	1633253	1633705	NP_RS08390
*	1	1633773	1634279	NP_3396A	420	83	100	1633773	1634192	NP_RS08395
*	1	1634312	1635001	NP_3398A	690	100	100	1634312	1635001	NP_RS08400
*	1	1635093	1635575	NP_3400A	483	100	100	1635093	1635575	NP_RS08405
*	1	1635634	1636200	NP_3402A	567	100	100	1635634	1636200	NP_RS08410
*	1	1636255	1637094	NP_3404A	840	100	100	1636255	1637094	NP_RS08415
*	1	1637102	1637545	NP_3406A	444	100	100	1637102	1637545	NP_RS08420
*	1	1637705	1638379	NP_3408A	675	100	100	1637705	1638379	NP_RS08425
*	1	1638376	1640151	sph1	1776	100	100	1638376	1640151	NP_RS08430
*	1	1640204	1640692	NP_3412A	489	100	100	1640204	1640692	NP_RS08435
*	1	1640689	1642203	NP_3414A	1515	100	100	1640689	1642203	NP_RS08440
*	1	1642200	1643582	NP_3416A	1383	100	100	1642200	1643582	NP_RS08445
*	1	1643878	1644321	NP_3418A	444	100	100	1643878	1644321	NP_RS08450
*	1	1644318	1645487	acaB3	1170	100	100	1644318	1645487	NP_RS08455
*	1	1645626	1647239	acs8	1614	100	100	1645626	1647239	NP_RS08460
*	1	1647433	1648776	livJ4	1344	100	100	1647433	1648776	NP_RS08465
*	1	1648783	1649697	livH4	915	100	100	1648783	1649697	NP_RS08470
*	1	1649694	1650698	livM4	1005	100	100	1649694	1650698	NP_RS08475
*	1	1650695	1651453	livG4	759	100	100	1650695	1651453	NP_RS08480
*	1	1651455	1652186	livF4	732	100	100	1651455	1652186	NP_RS08485
*	1	1652212	1652976	fadA4	765	100	100	1652212	1652976	NP_RS08490
*	1	1653028	1653447	NP_3436A	420	100	100	1653028	1653447	NP_RS08495
*	1	1653601	1654755	acaB4	1155	100	100	1653601	1654755	NP_RS08500
*	1	1654752	1655117	NP_3440A	366	100	100	1654752	1655117	NP_RS08505
*	1	1655416	1655844	NP_3442A	429	100	100	1655416	1655844	NP_RS08510
*	1	1656112	1658172	prkA1	2061	100	100	1656103	1658172	NP_RS08515
*	1	1658169	1660445	prkA2	2277	100	100	1658169	1660445	NP_RS08520
*	1	1660524	1661843	NP_3448A	1320	100	100	1660524	1661843	NP_RS08525
*	1	1661840	1663825	NP_3450A	1986	100	100	1661840	1663825	NP_RS08530
*	1	1663829	1665118	NP_3452A	1290	100	100	1663829	1665118	NP_RS08535
*	1	1665247	1665627	NP_3454A	381	100	100	1665247	1665627	NP_RS08540
*	1	1665708	1667132	phr1	1425	100	100	1665708	1667132	NP_RS08545
*	1	1667304	1668461	NP_3458A	1158	100	100	1667304	1668461	NP_RS14155
*	1	1668592	1669758	acd3	1167	100	100	1668592	1669758	NP_RS08555
*	1	1669832	1670512	NP_3462A	681	100	100	1669832	1670512	NP_RS08560
*	1	1670681	1672378	pccB3	1698	100	100	1670681	1672378	NP_RS08565
*	1	1672487	1673029	cbs8	543	100	100	1672487	1673029	NP_RS08570
*	1	1673307	1673666	NP_3468A	360	100	100	1673307	1673666	NP_RS08575
*	1	1673927	1674163	NP_3469B	0	0	0	-	-
*	1	1674204	1674923	psmB	720	100	100	1674204	1674923	NP_RS08580
*	1	1674983	1676629	ligB	1647	100	100	1674983	1676629	NP_RS08585
*	1	1676692	1677393	NP_3476A	702	100	100	1676692	1677393	NP_RS08590
*	1	1677441	1678274	NP_3478A	834	100	100	1677441	1678274	NP_RS08595
*	1	1678339	1679445	top6A	1107	100	100	1678339	1679445	NP_RS08600
*	1	1679447	1681843	top6B	2397	100	100	1679447	1681843	NP_RS08605
*	1	1681964	1682926	NP_3484A	963	100	98	1681943	1682926	NP_RS08610
*	1	1682974	1683996	NP_3486A	1023	100	100	1682974	1683996	NP_RS08615
*	1	1683993	1684940	sppA2	948	100	98	1683993	1684962	NP_RS08620
*	1	1685013	1685576	NP_3490A	564	100	100	1685013	1685576	NP_RS08625
*	1	1685578	1686219	NP_3492A	642	100	100	1685578	1686219	NP_RS08630
*	1	1686429	1687355	NP_3494A	927	100	100	1686429	1687355	NP_RS08635
*	1	1687374	1688117	NP_3496A	744	100	100	1687374	1688117	NP_RS08640
*	1	1688355	1690274	gyrB	1920	100	100	1688355	1690274	NP_RS08645
*	1	1690271	1692736	gyrA	2466	100	100	1690271	1692736	NP_RS08650
*	1	1692813	1693982	trpB2	1152	98	100	1692831	1693982	NP_RS08655
*	1	1693991	1694908	NP_3504A	918	100	100	1693991	1694908	NP_RS08660
*	1	1695076	1695615	NP_3506A	540	100	100	1695076	1695615	NP_RS08665
*	1	1695796	1696962	ndh	1167	100	100	1695796	1696962	NP_RS08670
*	1	1696987	1697790	udp1	804	100	100	1696987	1697790	NP_RS08675
*	1	1697787	1698179	cdd	393	100	100	1697787	1698179	NP_RS08680
*	1	1698217	1699563	pmm3	1347	100	100	1698217	1699563	NP_RS08685
*	1	1699646	1700272	NP_3516A	627	100	100	1699646	1700272	NP_RS08690
*	1	1700465	1701367	pyrB	903	100	100	1700465	1701367	NP_RS08695
*	1	1701364	1701825	pyrI	462	100	100	1701364	1701825	NP_RS08700
*	1	1702034	1702900	NP_3522A	867	100	100	1702034	1702900	NP_RS08705
*	1	1702907	1703473	NP_3524A	567	100	100	1702907	1703473	NP_RS08710
*	1	1703641	1703829	NP_3526A	189	100	100	1703641	1703829	NP_RS08715
*	1	1703836	1704273	NP_3528A	438	100	100	1703836	1704273	NP_RS08720
*	1	1704332	1704733	NP_3530A	402	100	100	1704332	1704733	NP_RS08725
*	1	1704812	1705390	tp50	579	100	100	1704812	1705390	NP_RS08730
*	1	1705512	1705826	NP_3534A	315	100	100	1705512	1705826	NP_RS08735
*	1	1705893	1707950	NP_3536A	2058	100	100	1705893	1707950	NP_RS08740
*	1	1708361	1709566	tp17	1095	91	100	1708472	1709566	NP_RS08745
*	1	1709612	1710379	NP_3540A	768	100	100	1709612	1710379	NP_RS08750
*	1	1710453	1712162	tp43	1710	100	100	1710453	1712162	NP_RS08755
*	1	1712172	1713437	NP_3544A	1266	100	100	1712172	1713437	NP_RS08760
*	1	1713434	1713760	NP_3546A	327	100	100	1713434	1713760	NP_RS08765
*	1	1713966	1714937	hypE1	972	100	100	1713966	1714937	NP_RS08770
*	1	1714934	1715287	NP_3550A	354	100	100	1714934	1715287	NP_RS08775
*	1	1715305	1716078	NP_3552A	774	100	100	1715305	1716078	NP_RS08780
*	1	1716136	1717428	tp59	1242	96	100	1716187	1717428	NP_RS08785
*	1	1717504	1718463	menA2	960	100	100	1717504	1718463	NP_RS08790
*	1	1718460	1718600	NP_3558A	0	0	0	-	-
*	1	1718653	1719978	tp13	1326	100	100	1718653	1719978	NP_RS08795
*	1	1720130	1722583	NP_3562A	2454	100	100	1720130	1722583	NP_RS08800
*	1	1722589	1724133	NP_3564A	1545	100	100	1722589	1724133	NP_RS08805
*	1	1724280	1725221	NP_3566A	942	100	100	1724280	1725221	NP_RS08810
*	1	1725313	1725654	NP_3568A	342	100	100	1725313	1725654	NP_RS08815
*	1	1725765	1727012	NP_3570A	1233	99	100	1725765	1726997	NP_RS08820
*	1	1727090	1727386	tif1b	297	100	77	1727000	1727386	NP_RS08825
*	1	1727383	1727592	NP_3574A	210	100	100	1727383	1727592	NP_RS08830
*	1	1727766	1728083	NP_3576A	0	0	0	-	-
*	1	1728080	1729600	dppA2	1521	100	100	1728080	1729600	NP_RS08835
*	1	1729655	1730602	dppB2	948	100	100	1729655	1730602	NP_RS08840
*	1	1730599	1731501	dppC2	903	100	100	1730599	1731501	NP_RS08845
*	1	1731562	1733412	dppDF2	1851	100	100	1731562	1733412	NP_RS08850
*	1	1733502	1734278	NP_3586A	777	100	100	1733502	1734278	NP_RS08855
*	1	1734317	1735900	opuD	1584	100	100	1734317	1735900	NP_RS08860
*	1	1736029	1737270	NP_3590A	1242	100	100	1736029	1737270	NP_RS08865
*	1	1737386	1738312	NP_3592A	870	94	100	1737443	1738312	NP_RS08870
*	1	1738458	1738856	NP_3594A	399	100	100	1738458	1738856	NP_RS08875
*	1	1739059	1739463	NP_3596A	405	100	100	1739059	1739463	NP_RS08880
*	1	1739460	1739762	NP_3598A	303	100	100	1739460	1739762	NP_RS08885
*	1	1739952	1740407	NP_3600A	456	100	97	1739937	1740407	NP_RS08890
*	1	1740417	1742219	kef4	1803	100	100	1740417	1742219	NP_RS08895
*	1	1742212	1743942	kef5	1731	100	100	1742212	1743942	NP_RS08900
*	1	1744306	1745739	NP_3606A	1434	100	100	1744306	1745739	NP_RS08905
*	1	1746008	1746760	NP_3608A	753	100	97	1746008	1746787	NP_RS08910
*	1	1747268	1748539	tp22	1272	100	100	1747268	1748539	NP_RS08915
*	1	1748564	1748848	NP_3612A	285	100	100	1748564	1748848	NP_RS08920
*	1	1749025	1749426	NP_3614A	402	100	100	1749025	1749426	NP_RS08925
*	1	1749544	1749786	NP_3615D	243	100	100	1749544	1749786	NP_RS08930
*	1	1749888	1750226	NP_3616A	315	93	94	1749912	1750247	NP_RS08935
*	1	1750420	1751010	NP_3618A	591	100	100	1750420	1751010	NP_RS08940
*	1	1751077	1752129	NP_3620A	1053	100	100	1751077	1752129	NP_RS08945
*	1	1752205	1752801	NP_3622A	534	89	100	1752205	1752738	NP_RS08950
*	1	1753085	1754602	tp56	1518	100	100	1753085	1754602	NP_RS08955
*	1	1754701	1755492	NP_3626A	792	100	100	1754701	1755492	NP_RS08960
*	1	1755494	1756348	mscS4	855	100	100	1755494	1756348	NP_RS08965
*	1	1756342	1757298	NP_3630A	957	100	100	1756342	1757298	NP_RS08970
*	1	1757696	1757929	NP_3632A	225	96	100	1757705	1757929	NP_RS08975
*	1	1758072	1758341	NP_3634A	270	100	100	1758072	1758341	NP_RS08980
*	1	1758511	1758717	cspA2	207	100	100	1758511	1758717	NP_RS08985
*	1	1758991	1760847	htr8	1857	100	100	1758991	1760847	NP_RS08990
*	1	1761002	1762045	NP_3640A	1044	100	100	1761002	1762045	NP_RS08995
*	1	1762038	1762451	NP_3642A	414	100	100	1762038	1762451	NP_RS09000
*	1	1764007	1764690	abc24p	684	100	100	1764007	1764690	NP_RS09005
*	1	1764683	1764985	abc24u	303	100	100	1764683	1764985	NP_RS09010
*	1	1764992	1766146	abc24a	1050	91	100	1764992	1766041	NP_RS09015
*	1	1766426	1767580	acaB7	1155	100	100	1766426	1767580	NP_RS09020
*	1	1767577	1767939	NP_3652A	363	100	100	1767577	1767939	NP_RS09025
*	1	1767963	1768646	NP_3654A	684	100	100	1767963	1768646	NP_RS09030
*	1	1768747	1768887	NP_3656A	0	0	0	-	-
*	1	1768897	1769442	dpsA	546	100	100	1768897	1769442	NP_RS09035
*	1	1769793	1770155	rpl8e	363	100	100	1769793	1770155	NP_RS09040
*	1	1770166	1770393	rps28e	228	100	100	1770166	1770393	NP_RS09045
*	1	1770393	1770716	rpl24e	324	100	100	1770393	1770716	NP_RS09050
*	1	1770717	1771178	ndk	462	100	100	1770717	1771178	NP_RS09055
*	1	1771242	1771505	NP_3668A	264	100	100	1771242	1771505	NP_RS09060
*	1	1771524	1772594	metE1	1071	100	100	1771524	1772594	NP_RS09065
*	1	1772591	1773574	metE2	984	100	100	1772591	1773574	NP_RS09070
*	1	1773615	1774190	prmC	576	100	100	1773615	1774190	NP_RS09075
*	1	1774187	1775467	mscS5	1281	100	100	1774187	1775467	NP_RS09080
*	1	1775492	1776316	ksgA	825	100	100	1775492	1776316	ksgA
*	1	1776365	1776940	NP_3680A	576	100	100	1776365	1776940	NP_RS09090
*	1	1776983	1777339	rpoF	357	100	100	1776983	1777339	NP_RS09095
*	1	1777336	1777629	rpl21e	294	100	100	1777336	1777629	NP_RS09100
*	1	1777842	1778108	tef1b	267	100	100	1777842	1778108	NP_RS09105
*	1	1778114	1778296	NP_3688A	183	100	100	1778114	1778296	NP_RS14165
*	1	1778410	1780683	tmcA	2274	100	100	1778410	1780683	NP_RS09110
*	1	1780680	1781009	ferB	330	100	100	1780680	1781009	NP_RS09115
*	1	1781053	1782768	gltS	1716	100	100	1781053	1782768	NP_RS09120
*	1	1782973	1783998	idsA3	1026	100	100	1782973	1783998	NP_RS09125
*	1	1783995	1785335	rnj	1341	100	100	1783995	1785335	NP_RS09130
*	1	1785599	1786381	NP_3700A	783	100	100	1785599	1786381	NP_RS09135
*	1	1786538	1787347	NP_3702A	810	100	100	1786538	1787347	NP_RS09140
*	1	1787428	1787814	trxA3	387	100	100	1787428	1787814	NP_RS09145
*	1	1788002	1788292	NP_3706A	291	100	100	1788002	1788292	NP_RS09150
*	1	1788289	1789743	NP_3708A	1455	100	100	1788289	1789743	NP_RS09155
*	1	1790145	1793765	NP_3710A	0	0	0	-	-
*	1	1791484	1792722	NP_3712A	1239	100	100	1791484	1792722	NP_RS09170
*	1	1792728	1792856	NP_3713F	129	100	100	1792728	1792856	NP_RS14170
*	1	1793793	1794485	tpiA2	693	100	100	1793793	1794485	NP_RS09180
*	1	1794789	1795097	NP_3718A	309	100	100	1794789	1795097	NP_RS09190
*	1	1795188	1798061	aglB	2874	100	100	1795188	1798061	NP_RS09195
*	1	1798067	1799044	NP_3722A	978	100	100	1798067	1799044	NP_RS09200
*	1	1799069	1799647	NP_3724A	579	100	100	1799069	1799647	NP_RS09205
*	1	1799702	1800412	rnp3	711	100	100	1799702	1800412	NP_RS09210
*	1	1800444	1801370	NP_3728A	927	100	100	1800444	1801370	NP_RS09215
*	1	1801371	1801832	NP_3730A	462	100	100	1801371	1801832	NP_RS09220
*	1	1801888	1803120	NP_3732A	1233	100	100	1801888	1803120	NP_RS09225
*	1	1803436	1803630	cspA3	195	100	100	1803436	1803630	NP_RS09230
*	1	1803778	1804263	rnp2	486	100	100	1803778	1804263	NP_RS09235
*	1	1804266	1805033	psmA	768	100	100	1804266	1805033	NP_RS09240
*	1	1805088	1805813	NP_3740A	726	100	100	1805088	1805813	NP_RS09245
*	1	1805878	1807185	hflX	1308	100	100	1805878	1807185	NP_RS09250
*	1	1807193	1807534	NP_3744A	342	100	100	1807193	1807534	NP_RS09255
*	1	1807542	1808024	moaC	483	100	100	1807542	1808024	NP_RS09260
*	1	1808063	1809496	nnrDE	1416	99	100	1808063	1809478	NP_RS09265
*	1	1809538	1809816	acyP	279	100	100	1809538	1809816	NP_RS09270
*	1	1809926	1810951	NP_3752A	1026	100	89	1809803	1810951	NP_RS09275
*	1	1810948	1811856	NP_3754A	909	100	100	1810948	1811856	NP_RS09280
*	1	1811905	1812189	NP_3756A	285	100	100	1811905	1812189	NP_RS09285
*	1	1812298	1812573	grx3	276	100	100	1812298	1812573	NP_RS09290
*	1	1812570	1812968	NP_3760A	399	100	100	1812570	1812968	NP_RS09295
*	1	1813024	1813779	sir2	756	100	100	1813024	1813779	NP_RS09300
*	1	1813820	1815241	NP_3764A	1422	100	100	1813820	1815241	NP_RS09305
*	1	1815402	1816373	qor2	972	100	100	1815402	1816373	NP_RS09310
*	1	1816414	1817103	mptE	690	100	100	1816414	1817103	NP_RS09315
*	1	1817244	1818380	folP2	1137	100	100	1817244	1818380	NP_RS09320
*	1	1818508	1819302	NP_3772A	795	100	100	1818508	1819302	NP_RS09325
*	1	1819303	1821156	gatE	1854	100	100	1819303	1821156	NP_RS09330
*	1	1821220	1821720	NP_3776A	501	100	100	1821220	1821720	NP_RS09335
*	1	1821818	1823233	fumC	1416	100	100	1821818	1823233	aspA
*	1	1823288	1823521	bolA	234	100	100	1823288	1823521	NP_RS09345
*	1	1823629	1824780	thiI	1152	100	100	1823629	1824780	NP_RS09350
*	1	1824787	1825773	fen1	987	100	100	1824787	1825773	NP_RS09355
*	1	1825862	1826119	NP_3786A	258	100	100	1825862	1826119	NP_RS09360
*	1	1826116	1826679	NP_3788A	564	100	100	1826116	1826679	NP_RS09365
*	1	1826730	1827305	NP_3790A	576	100	100	1826730	1827305	NP_RS09370
*	1	1827321	1827662	ferA5	342	100	100	1827321	1827662	NP_RS09375
*	1	1827765	1828178	NP_3794A	414	100	100	1827765	1828178	NP_RS09380
*	1	1828263	1829507	NP_3796A	1245	100	100	1828263	1829507	NP_RS09385
*	1	1829504	1830793	tp11	1290	100	100	1829504	1830793	NP_RS09390
*	1	1831135	1831365	NP_3800A	231	100	100	1831135	1831365	NP_RS09395
*	1	1831410	1832408	NP_3802A	999	100	100	1831410	1832408	NP_RS09400
*	1	1832413	1833201	NP_3804A	789	100	100	1832413	1833201	NP_RS09405
*	1	1833446	1834396	tp25	951	100	100	1833446	1834396	NP_RS09410
*	1	1834413	1835528	NP_3808A	1116	100	100	1834413	1835528	NP_RS09415
*	1	1835577	1835810	gar1	234	100	100	1835577	1835810	NP_RS09420
*	1	1835807	1836085	srp19	279	100	100	1835807	1836085	NP_RS09425
*	1	1836154	1837194	btuF	1041	100	100	1836154	1837194	NP_RS09430
*	1	1837253	1838299	btuC	1047	100	100	1837253	1838299	NP_RS09435
*	1	1838296	1839480	btuD	1185	100	100	1838296	1839480	NP_RS09440
*	1	1839539	1839814	NP_3820A	276	100	100	1839539	1839814	NP_RS09445
*	1	1839823	1839981	NP_3821C	0	0	0	-	-
*	1	1840093	1840596	NP_3822A	504	100	100	1840093	1840596	NP_RS09450
*	1	1840670	1841707	NP_3824A	1038	100	100	1840670	1841707	NP_RS09455
*	1	1841763	1841909	NP_3826A	0	0	0	-	-
*	1	1842299	1843126	nadE1	828	100	100	1842299	1843126	NP_RS09465
*	1	1843127	1843825	fadA8	699	100	100	1843127	1843825	NP_RS09470
*	1	1843932	1844597	NP_3832A	666	100	100	1843932	1844597	NP_RS09475
*	1	1844890	1845315	NP_3834A	363	85	100	1844953	1845315	NP_RS09485
*	1	1845312	1845884	NP_3836A	573	100	100	1845312	1845884	NP_RS09490
*	1	1846150	1847256	NP_3838A	1107	100	100	1846150	1847256	NP_RS09495
*	1	1847253	1848146	NP_3840A	894	100	100	1847253	1848146	NP_RS09500
*	1	1848148	1850160	NP_3842A	2013	100	100	1848148	1850160	NP_RS09505
*	1	1850341	1850676	NP_3844A	336	100	100	1850341	1850676	NP_RS09510
*	1	1850832	1852241	rad25b	1410	100	100	1850832	1852241	NP_RS09515
*	1	1852228	1853580	NP_3848A	1353	100	100	1852228	1853580	NP_RS09520
*	1	1853656	1854810	NP_3850A	1155	100	100	1853656	1854810	NP_RS09525
*	1	1855097	1855249	NP_3852A	0	0	0	-	-
*	1	1855246	1855398	NP_3853C	0	0	0	-	-
*	1	1855419	1856387	NP_3854A	969	100	100	1855419	1856387	NP_RS09530
*	1	1856607	1857662	NP_3856A	1056	100	100	1856607	1857662	NP_RS09535
*	1	1857659	1858150	NP_3858A	492	100	100	1857659	1858150	NP_RS09540
*	1	1858248	1858691	NP_3860A	444	100	100	1858248	1858691	NP_RS09545
*	1	1858919	1859332	NP_3862A	0	0	0	-	-
*	1	1859558	1862644	NP_3864A	3087	100	100	1859558	1862644	NP_RS09550
*	1	1862712	1862933	NP_3866A	222	100	100	1862712	1862933	NP_RS09555
*	1	1862933	1865815	NP_3868A	2883	100	100	1862933	1865815	NP_RS09560
*	1	1865808	1868396	NP_3870A	2589	100	100	1865808	1868396	NP_RS09565
*	1	1868552	1871428	NP_3872A	2877	100	100	1868552	1871428	NP_RS09570
*	1	1871431	1875459	NP_3874A	4029	100	100	1871431	1875459	NP_RS09575
*	1	1875459	1880762	NP_3876A	5304	100	100	1875459	1880762	NP_RS09580
*	1	1880863	1881780	NP_3878A	918	100	100	1880863	1881780	NP_RS09585
*	1	1881876	1883201	NP_3880A	1326	100	100	1881876	1883201	NP_RS09590
*	1	1883203	1886082	NP_3882A	2880	100	100	1883203	1886082	NP_RS09595
*	1	1886094	1887134	NP_3884A	1041	100	100	1886094	1887134	NP_RS09600
*	1	1887229	1893228	NP_3886A	0	0	0	-	-
*	1	1893376	1895406	mcm1	2031	100	100	1893376	1895406	NP_RS09610
*	1	1895622	1896149	NP_3890A	528	100	100	1895622	1896149	NP_RS09615
*	1	1896146	1897048	NP_3892A	903	100	100	1896146	1897048	NP_RS14180
*	1	1897045	1897725	NP_3894A	681	100	100	1897045	1897725	NP_RS09625
*	1	1898245	1898442	NP_3894B	198	100	100	1898245	1898442	NP_RS09630
*	1	1898590	1898946	NP_3896A	357	100	100	1898590	1898946	NP_RS14185
*	1	1899775	1901067	NP_3900A	1293	100	100	1899775	1901067	NP_RS09635
*	1	1901323	1901616	NP_3902A	294	100	100	1901323	1901616	NP_RS09640
*	1	1901641	1902330	NP_3904A	690	100	100	1901641	1902330	NP_RS09645
*	1	1902472	1904334	tp27	1851	99	100	1902484	1904334	NP_RS09650
*	1	1904654	1905958	NP_3908A	1305	100	100	1904654	1905958	NP_RS09660
*	1	1906005	1906412	NP_3910A	408	100	100	1906005	1906412	NP_RS09665
*	1	1906464	1907135	NP_3912A	672	100	100	1906464	1907135	NP_RS09670
*	1	1907128	1907694	trxA7	567	100	100	1907128	1907694	NP_RS09675
*	1	1907840	1909720	nosD1	1881	100	100	1907840	1909720	NP_RS09680
*	1	1909717	1910463	nosF1	747	100	100	1909717	1910463	NP_RS09685
*	1	1910460	1911335	nosY1	876	100	100	1910460	1911335	NP_RS09690
*	1	1911432	1913432	nosD2	2001	100	100	1911432	1913432	NP_RS09695
*	1	1913429	1914163	nosF2	735	100	100	1913429	1914163	NP_RS09700
*	1	1914160	1915035	nosY2	876	100	100	1914160	1915035	NP_RS09705
*	1	1915105	1916040	abc13s	936	100	100	1915105	1916040	NP_RS09710
*	1	1916037	1916846	abc13p	810	100	100	1916037	1916846	NP_RS09715
*	1	1916843	1917946	abc13a	1104	100	100	1916843	1917946	NP_RS09720
*	1	1917921	1918520	nosL3	600	100	100	1917921	1918520	NP_RS09725
*	1	1918581	1919090	NP_3936A	510	100	100	1918581	1919090	NP_RS09730
*	1	1919208	1919552	NP_3938A	345	100	100	1919208	1919552	NP_RS09735
*	1	1919604	1920587	purM	984	100	100	1919604	1920587	NP_RS09740
*	1	1920720	1921304	NP_3942A	585	100	100	1920720	1921304	NP_RS09745
*	1	1921301	1922335	NP_3944A	1035	100	100	1921301	1922335	NP_RS09750
*	1	1922332	1922625	NP_3946A	294	100	100	1922332	1922625	NP_RS09755
*	1	1922706	1923317	NP_3948A	612	100	100	1922706	1923317	NP_RS09760
*	1	1923586	1924173	NP_3952A	549	93	100	1923586	1924134	NP_RS09765
*	1	1924255	1924752	hcp1	498	100	100	1924255	1924752	NP_RS09770
*	1	1924900	1926435	phr4	1536	100	100	1924900	1926435	NP_RS09775
*	1	1926489	1927991	deoA	1503	100	100	1926489	1927991	NP_RS09780
*	1	1928033	1929310	rpa1	1278	100	100	1928033	1929310	NP_RS09785
*	1	1929307	1931070	rpap1	1764	100	100	1929307	1931070	NP_RS09790
*	1	1931071	1931805	rpe	735	100	100	1931071	1931805	NP_RS09795
*	1	1931818	1933914	NP_3966A	2097	100	100	1931818	1933914	NP_RS09800
*	1	1934025	1934804	NP_3968A	780	100	100	1934025	1934804	NP_RS09805
*	1	1934813	1935616	NP_3970A	804	100	100	1934813	1935616	NP_RS09810
*	1	1935762	1937057	purD	1296	100	100	1935762	1937057	NP_RS09815
*	1	1937183	1937956	proC	774	100	100	1937183	1937956	NP_RS09820
*	1	1937949	1938803	proB	855	100	100	1937949	1938803	NP_RS09825
*	1	1938796	1940112	proA	1317	100	100	1938796	1940112	NP_RS09830
*	1	1940153	1940443	aroQ	291	100	88	1940153	1940482	NP_RS09835
*	1	1940440	1941282	aroK	843	100	100	1940440	1941282	NP_RS09840
*	1	1941334	1941789	NP_3984A	456	100	100	1941334	1941789	NP_RS09845
*	1	1942061	1942474	NP_3986A	414	100	100	1942061	1942474	NP_RS09855
*	1	1942564	1943061	NP_3988A	492	99	100	1942570	1943061	NP_RS09860
*	1	1943114	1944295	priS	1182	100	100	1943114	1944295	NP_RS09865
*	1	1944292	1945341	ginS	1050	100	100	1944292	1945341	NP_RS09870
*	1	1945342	1946097	NP_3994A	756	100	100	1945342	1946097	NP_RS09875
*	1	1946276	1946512	NP_3996A	237	100	100	1946276	1946512	NP_RS09880
*	1	1946516	1948795	cdc48b	2280	100	100	1946516	1948795	NP_RS09885
*	1	1948944	1949210	NP_4000A	264	99	100	1948947	1949210	NP_RS09890
[truncated: 3,303 more rows]
