# Supplementary material for: SLALOM, a flexible method for the identification and statistical analysis of overlapping continuous sequence elements in sequence- and time-series data
Source: BMC Bioinformatics. 2018 Jan 26;19:24. doi: 10.1186/s12859-018-2020-x (PMC5787307; doi:10.1186/s12859-018-2020-x)
Supplement: Additional file 2: — Contains the python code of SLALOM, the test data required to reproduce the data presented in this manuscript, as well as the User Manual for SLALOM. (ZIP 3622 kb) [file 12859_2018_2020_MOESM2_ESM.zip › test_data/mapping_6frames.txt]

Sequence	Annotation	Site begin	Site end	Site name	Overlapped symbols	Overlapped perc.	Partner overlapped perc.	Partner begin	Partner end	Partner name
+1	1	1933	3858	NP_0006A	1926	100	100	1933	3858	NP_RS00020
+1	1	3961	4830	NP_0008A	870	100	100	3961	4830	NP_RS00025
+1	1	11497	12687	NP_0030A	1191	100	100	11497	12687	NP_RS00080
+1	1	28984	29949	taw1	966	100	99	28975	29949	NP_RS00180
+1	1	39190	39801	NP_0092A	612	100	100	39190	39801	NP_RS00230
+1	1	44722	46146	lpdA	1425	100	100	44722	46146	NP_RS00260
+1	1	47449	49014	rpoB2	1566	100	100	47449	49014	NP_RS00275
+1	1	50848	54027	rpoA1	2904	91	100	51124	54027	NP_RS00285
+1	1	58186	58614	rps12	429	100	100	58186	58614	NP_RS00305
+1	1	59299	60636	NP_0126A	1338	100	100	59299	60636	NP_RS00315
+1	1	63862	66135	maeB1	2274	100	100	63862	66135	NP_RS00330
+1	1	66625	67287	NP_0136A	663	100	100	66625	67287	NP_RS00340
+1	1	81268	82902	acs5	1635	100	100	81268	82902	NP_RS00410
+1	1	97468	97815	NP_0196A	348	100	100	97468	97815	NP_RS00490
+1	1	99766	100512	NP_0200A	747	100	100	99766	100512	NP_RS00500
+1	1	100540	101976	recJ1	1437	100	100	100540	101976	NP_RS00505
+1	1	108682	109137	NP_0214A	456	100	100	108682	109137	NP_RS00535
+1	1	109192	109845	grpE	654	100	100	109192	109845	NP_RS00540
+1	1	122209	122916	NP_0240A	708	100	100	122209	122916	NP_RS00600
+1	1	123562	124578	hypE2	1017	100	100	123562	124578	NP_RS00610
+1	1	129109	130542	NP_0256A	1434	100	100	129109	130542	NP_RS00640
+1	1	134926	135621	atpD	696	100	100	134926	135621	NP_RS00660
+1	1	154579	155526	hom	948	100	100	154579	155526	NP_RS00760
+1	1	159958	161361	rpa2	1404	100	100	159958	161361	NP_RS00795
+1	1	168877	170613	glyS	1737	100	100	168877	170613	NP_RS00840
+1	1	182287	182661	nac	375	100	100	182287	182661	NP_RS00905
+1	1	192064	192549	NP_0370A	486	100	100	192064	192549	NP_RS00945
+1	1	198637	198927	NP_0386A	291	100	100	198637	198927	NP_RS00990
+1	1	199018	199311	tif1a	294	100	100	199018	199311	NP_RS00995
+1	1	202081	202446	NP_0400A	366	100	100	202081	202446	NP_RS01025
+1	1	206077	206424	mptD	348	100	100	206077	206424	NP_RS01045
+1	1	217453	217650	NP_0426A	198	100	100	217453	217650	NP_RS01105
+1	1	220252	220551	NP_0434A	300	100	100	220252	220551	NP_RS01125
+1	1	220651	221733	gcvT2	1083	100	100	220651	221733	NP_RS01130
+1	1	221788	223041	parA3	1254	100	100	221788	223041	NP_RS01135
+1	1	228943	229938	ala	996	100	100	228943	229938	NP_RS01160
+1	1	237343	237648	hisE	306	100	100	237343	237648	NP_RS01215
+1	1	244987	245817	sec11	831	100	100	244987	245817	NP_RS01245
+1	1	249667	249909	ferC	243	100	100	249667	249909	NP_RS01270
+1	1	249976	250083	NP_0496A	0	0	0	-	-
+1	1	252589	253326	NP_0502A	738	100	100	252589	253326	NP_RS01285
+1	1	259309	259929	NP_0514A	621	100	100	259309	259929	NP_RS01315
+1	1	261067	261459	NP_0520A	393	100	100	261067	261459	NP_RS01330
+1	1	261541	262302	NP_0522A	762	100	100	261541	262302	NP_RS01335
+1	1	262693	262881	NP_0526A	189	100	100	262693	262881	NP_RS01345
+1	1	266536	267126	NP_0534A	591	100	100	266536	267126	NP_RS01365
+1	1	285847	288231	NP_0564A	2385	100	99	285820	288231	NP_RS01440
+1	1	288922	289128	NP_0568A	207	100	100	288922	289128	NP_RS01450
+1	1	289534	291219	ths2	1653	98	100	289567	291219	NP_RS01460
+1	1	291334	291801	NP_0572A	468	100	100	291334	291801	NP_RS01465
+1	1	292927	294228	NP_0578A	1302	100	100	292927	294228	NP_RS01480
+1	1	294289	295035	NP_0580A	747	100	100	294289	295035	NP_RS01485
+1	1	314206	314601	pfdB	396	100	100	314206	314601	NP_RS01565
+1	1	314608	314859	NP_0614A	252	100	100	314608	314859	NP_RS01570
+1	1	325084	325608	NP_0630A	525	100	100	325084	325608	NP_RS01610
+1	1	325708	325941	NP_0632A	0	0	0	-	-
+1	1	326446	326742	NP_0636A	297	100	100	326446	326742	NP_RS01620
+1	1	326788	327006	NP_0638A	219	100	100	326788	327006	NP_RS01625
+1	1	328741	328971	NP_0644A	0	0	0	-	-
+1	1	339472	339765	NP_0666A	294	100	100	339472	339765	NP_RS01695
+1	1	340204	341442	NP_0670A	1239	100	100	340204	341442	NP_RS01705
+1	1	345493	345897	NP_0682A	405	100	87	345430	345897	NP_RS01735
+1	1	353419	353586	NP_0700A	0	0	0	-	-
+1	1	356899	357153	NP_0707H	0	0	0	-	-
+1	1	357193	357402	NP_0708A	210	100	100	357193	357402	NP_RS01795
+1	1	360346	360693	NP_0712A	348	100	100	360346	360693	NP_RS01805
+1	1	361702	363030	NP_0716A	1329	100	100	361702	363030	NP_RS01815
+1	1	365698	365859	NP_0724A	0	0	0	-	-
+1	1	371605	372900	cbiA	1296	100	100	371605	372900	NP_RS01865
+1	1	372955	373866	NP_0740A	912	100	100	372955	373866	NP_RS01870
+1	1	384136	385125	dppB1	990	100	100	384136	385125	NP_RS01920
+1	1	386197	387363	dppD1	1167	100	100	386197	387363	NP_RS01930
+1	1	389056	389541	NP_0768A	453	93	100	389089	389541	NP_RS01940
+1	1	408691	409131	spt5	441	100	100	408691	409131	NP_RS02045
+1	1	409519	410274	NP_0818A	756	100	100	409519	410274	NP_RS02055
+1	1	411460	412566	aspC4	1107	100	100	411460	412566	NP_RS02070
+1	1	421345	422163	NP_0844A	819	100	100	421345	422163	NP_RS02120
+1	1	436090	437394	rnr	1305	100	100	436090	437394	NP_RS02195
+1	1	445876	446577	NP_0892A	702	100	100	445876	446577	NP_RS02245
+1	1	450547	450747	samp2	201	100	100	450547	450747	NP_RS02270
+1	1	452578	454755	lon	2178	100	100	452578	454755	NP_RS02290
+1	1	454759	455553	NP_0912A	795	100	100	454759	455553	NP_RS02295
+1	1	457591	458571	hemB	981	100	100	457591	458571	NP_RS02315
+1	1	458890	460650	amtB	1761	100	100	458890	460650	NP_RS02320
+1	1	462178	464019	uvrD	1842	100	100	462178	464019	NP_RS02335
+1	1	465877	466338	hcp3	462	100	100	465877	466338	NP_RS02355
+1	1	466846	467745	panE	900	100	100	466846	467745	NP_RS02365
+1	1	471616	472062	NP_0950A	447	100	100	471616	472062	NP_RS02385
+1	1	476749	477744	NP_0962A	996	100	100	476749	477744	NP_RS02415
+1	1	487372	487809	NP_0984A	438	100	100	487372	487809	NP_RS02465
+1	1	487873	488517	NP_0986A	645	100	100	487873	488517	NP_RS02470
+1	1	488866	489435	carS	570	100	100	488866	489435	NP_RS02480
+1	1	490663	491400	NP_0994A	738	100	100	490663	491400	NP_RS02490
+1	1	493900	494394	NP_1004A	495	100	100	493900	494394	NP_RS02515
+1	1	495190	496878	ths1	1677	99	100	495202	496878	NP_RS02525
+1	1	497605	497757	rpl39e	153	100	100	497605	497757	NP_RS02535
+1	1	498028	498693	tif6	666	100	100	498028	498693	NP_RS02545
+1	1	501841	502419	atpE	579	100	100	501841	502419	NP_RS02565
+1	1	503797	505554	atpA	1758	100	100	503797	505554	NP_RS02580
+1	1	505558	506973	atpB	1416	100	100	505558	506973	NP_RS02585
+1	1	508765	510042	NP_1038A	1278	100	100	508765	510042	NP_RS02600
+1	1	515380	515871	NP_1052A	492	100	100	515380	515871	NP_RS02630
+1	1	516718	517707	mer	990	100	100	516718	517707	NP_RS02640
+1	1	518884	519729	hisG	846	100	100	518884	519729	NP_RS02660
+1	1	523189	524523	NP_1072A	1335	100	100	523189	524523	NP_RS02690
+1	1	524614	526119	NP_1074A	1506	100	100	524614	526119	NP_RS02695
+1	1	551221	551829	NP_1128A	609	100	100	551221	551829	NP_RS02830
+1	1	557170	557514	NP_1144A	345	100	100	557170	557514	NP_RS02870
+1	1	565168	566448	NP_1162A	1281	100	98	565141	566448	NP_RS02915
+1	1	570721	572127	NP_1172A	1407	100	100	570721	572127	NP_RS02940
+1	1	572158	573294	pncB	1137	100	100	572158	573294	NP_RS02945
+1	1	575758	577338	ths3	1581	100	100	575758	577338	NP_RS02965
+1	1	589171	589863	gptA	693	100	100	589171	589863	NP_RS03020
+1	1	609145	609903	rlmE	759	100	100	609145	609903	NP_RS03100
+1	1	609946	610323	NP_1240A	378	100	100	609946	610323	NP_RS03105
+1	1	613183	614523	hemL	1341	100	100	613183	614523	NP_RS03120
+1	1	618787	619854	adh	1068	100	100	618787	619854	NP_RS03155
+1	1	619903	620112	NP_1262A	210	100	100	619903	620112	NP_RS03160
+1	1	623131	624282	tp33	1152	100	100	623131	624282	NP_RS03175
+1	1	626641	628428	tp28	1788	100	100	626641	628428	NP_RS03195
+1	1	631276	631680	NP_1290A	405	100	100	631276	631680	NP_RS03225
+1	1	641218	642174	NP_1316A	957	100	100	641218	642174	NP_RS03290
+1	1	653155	654207	gth6	1053	100	100	653155	654207	NP_RS03355
+1	1	655960	658185	tatC2	2226	100	100	655960	658185	NP_RS03370
+1	1	658270	658449	NP_1352A	180	100	100	658270	658449	NP_RS03375
+1	1	659215	659808	ribE	594	100	100	659215	659808	NP_RS03385
+1	1	665347	665736	rps6e	390	100	100	665347	665736	NP_RS03415
+1	1	670876	671649	NP_1384A	774	100	100	670876	671649	NP_RS03455
+1	1	674050	674682	NP_1390A	633	100	100	674050	674682	NP_RS03470
+1	1	675367	675951	bioY	585	100	100	675367	675951	NP_RS03480
+1	1	680332	680835	NP_1404A	504	100	100	680332	680835	NP_RS03505
+1	1	686089	686604	NP_1418A	516	100	100	686089	686604	NP_RS03540
+1	1	706222	706491	gatC	270	100	100	706222	706491	NP_RS03640
+1	1	711913	712806	livH3	852	95	100	711955	712806	NP_RS03670
+1	1	713839	714570	livG3	732	100	100	713839	714570	NP_RS03680
+1	1	723286	724170	dapA	885	100	100	723286	724170	NP_RS03725
+1	1	730759	732501	NP_1506A	1731	99	100	730771	732501	NP_RS03770
+1	1	737875	738057	NP_1510A	183	100	100	737875	738057	NP_RS03780
+1	1	738133	738507	NP_1512A	375	100	100	738133	738507	NP_RS03785
+1	1	743857	745071	pan2	1215	100	100	743857	745071	NP_RS03815
+1	1	745156	747411	NP_1526A	1503	67	100	745909	747411	NP_RS03820
+1	1	755884	756084	NP_1552A	201	100	100	755884	756084	NP_RS03885
+1	1	771754	772899	acd5	1146	100	100	771754	772899	NP_RS03985
+1	1	775894	776418	trxA6	525	100	100	775894	776418	NP_RS04010
+1	1	778048	778329	rpl42e	282	100	100	778048	778329	NP_RS04030
+1	1	778564	779364	tif2a	801	100	100	778564	779364	NP_RS04040
+1	1	779365	779547	nop10	183	100	100	779365	779547	NP_RS04045
+1	1	783061	783264	NP_1626A	0	0	0	-	-
+1	1	792304	794127	mpcT	1824	100	100	792304	794127	NP_RS04105
+1	1	794185	795417	lysA	1233	100	100	794185	795417	NP_RS04110
+1	1	808087	808218	NP_1674A	0	0	0	-	-
+1	1	808612	808881	NP_1678A	270	100	100	808612	808881	NP_RS04175
+1	1	824269	824637	NP_1710A	369	100	100	824269	824637	NP_RS04255
+1	1	831823	832200	NP_1726A	378	100	100	831823	832200	NP_RS04290
+1	1	833356	834165	pyrF	810	100	100	833356	834165	NP_RS04310
+1	1	835399	837003	NP_1740A	1605	100	100	835399	837003	NP_RS04330
+1	1	841030	841953	phnD1	924	100	100	841030	841953	NP_RS04350
+1	1	841954	842655	phnC1	702	100	100	841954	842655	NP_RS04355
+1	1	846667	847368	NP_1758A	702	100	100	846667	847368	NP_RS04375
+1	1	852661	853500	abc04p1	840	100	100	852661	853500	NP_RS04415
+1	1	855016	855993	abc04p2b	978	100	100	855016	855993	NP_RS04430
+1	1	866902	867357	NP_1798A	456	100	100	866902	867357	NP_RS04465
+1	1	872692	874191	NP_1804A	1500	100	100	872692	874191	NP_RS04480
+1	1	876457	878325	cstA	1869	100	100	876457	878325	NP_RS04495
+1	1	878476	878895	NP_1812A	420	100	100	878476	878895	NP_RS04500
+1	1	879217	880596	NP_1814A	1371	99	100	879226	880596	NP_RS04505
+1	1	880600	881070	mscS2	471	100	99	880597	881070	NP_RS04510
+1	1	885067	885675	NP_1830A	609	100	100	885067	885675	NP_RS04545
+1	1	888697	889209	NP_1836A	513	100	100	888697	889209	NP_RS04560
+1	1	892975	893880	NP_1846A	906	100	100	892975	893880	NP_RS04585
+1	1	895705	896550	NP_1852A	846	100	100	895705	896550	NP_RS04600
+1	1	901264	903249	htr26	1986	100	100	901264	903249	NP_RS14075
+1	1	904123	905562	NP_1864A	1386	96	100	904177	905562	NP_RS04630
+1	1	907282	908406	acd9	1125	100	100	907282	908406	NP_RS04645
+1	1	908470	909417	artA	912	96	100	908506	909417	NP_RS04650
+1	1	923743	924519	NP_1900A	777	100	100	923743	924519	NP_RS04730
+1	1	925666	927360	ilvB2	1695	100	100	925666	927360	NP_RS04740
+1	1	929548	930360	NP_1910A	813	100	100	929548	930360	NP_RS04755
+1	1	942502	943122	NP_1930A	621	100	100	942502	943122	NP_RS04800
+1	1	943126	943857	NP_1932A	732	100	100	943126	943857	NP_RS14085
+1	1	948016	949449	aglR	1434	100	100	948016	949449	NP_RS04825
+1	1	952885	953565	NP_1950A	681	100	100	952885	953565	NP_RS04835
+1	1	961144	962061	guaAb	918	100	100	961144	962061	NP_RS04880
+1	1	964342	965361	pstS1	1020	100	96	964300	965361	NP_RS04900
+1	1	968140	968820	phoU2	681	100	100	968140	968820	NP_RS04920
+1	1	970381	973134	citB2	2754	100	100	970381	973134	NP_RS04935
+1	1	978607	978765	NP_2006A	0	0	0	-	-
+1	1	979225	980937	ureC	1713	100	100	979225	980937	NP_RS04970
+1	1	981880	982779	ureD	900	100	100	981880	982779	NP_RS04985
+1	1	983416	984129	ureF	714	100	100	983416	984129	NP_RS04995
+1	1	992524	992982	ccmE	459	100	100	992524	992982	NP_RS05050
+1	1	995650	996924	glyA	1275	100	100	995650	996924	NP_RS05070
+1	1	997018	998427	NP_2052A	1410	100	100	997018	998427	NP_RS05075
+1	1	1006090	1006233	NP_2068A	0	0	0	-	-
+1	1	1006333	1008432	NP_2070A	2100	100	100	1006333	1008432	NP_RS05115
+1	1	1013764	1014396	flg3	633	100	100	1013764	1014396	NP_RS05165
+1	1	1015318	1015773	flaF	456	100	100	1015318	1015773	NP_RS05175
+1	1	1016374	1016835	flaG2	462	100	100	1016374	1016835	NP_RS05185
+1	1	1016845	1017537	NP_2100A	693	100	100	1016845	1017537	NP_RS05190
+1	1	1028662	1028820	NP_2122A	0	0	0	-	-
+1	1	1028821	1029552	NP_2124A	732	100	100	1028821	1029552	NP_RS05245
+1	1	1038502	1039131	agsA	630	100	100	1038502	1039131	NP_RS05295
+1	1	1039186	1039731	NP_2146A	546	100	100	1039186	1039731	NP_RS05300
+1	1	1040074	1041018	NP_2150A	945	100	100	1040074	1041018	NP_RS05310
+1	1	1041571	1043208	flaCE	1638	100	100	1041571	1043208	NP_RS05320
+1	1	1082383	1084029	NP_2230A	1647	100	100	1082383	1084029	NP_RS05500
+1	1	1085551	1086375	NP_2234A	825	100	100	1085551	1086375	NP_RS05510
+1	1	1089571	1091379	aglD	1809	100	100	1089571	1091379	NP_RS05535
+1	1	1097272	1097859	hisB	588	100	100	1097272	1097859	NP_RS05570
+1	1	1101520	1101804	NP_2266A	285	100	100	1101520	1101804	NP_RS05590
+1	1	1107130	1107369	NP_2276A	240	100	100	1107130	1107369	NP_RS05615
+1	1	1109704	1110159	rps19e	456	100	100	1109704	1110159	NP_RS05630
+1	1	1112071	1113225	purK	1155	100	100	1112071	1113225	NP_RS05640
+1	1	1115794	1117464	nuoCD	1671	100	100	1115794	1117464	NP_RS05665
+1	1	1119889	1120170	nuoJ2	282	100	100	1119889	1120170	NP_RS05690
+1	1	1120486	1122525	nuoL	2040	100	100	1120486	1122525	NP_RS05700
+1	1	1122526	1124073	nuoM	1548	100	100	1122526	1124073	NP_RS05705
+1	1	1134022	1134228	NP_2331E	0	0	0	-	-
+1	1	1134463	1134648	NP_2334A	186	100	100	1134463	1134648	NP_RS05765
+1	1	1134937	1135521	NP_2338A	585	100	100	1134937	1135521	NP_RS05775
+1	1	1137433	1137522	NP_2344A	0	0	0	-	-
+1	1	1138933	1140036	NP_2348A	1104	100	100	1138933	1140036	NP_RS05795
+1	1	1148557	1149645	NP_2370A	1089	100	100	1148557	1149645	NP_RS05850
+1	1	1158901	1159539	rnhB	639	100	100	1158901	1159539	NP_RS05905
+1	1	1159648	1160991	cofH	1344	100	100	1159648	1160991	NP_RS05910
+1	1	1161085	1161636	NP_2396A	552	100	100	1161085	1161636	NP_RS05915
+1	1	1166953	1168881	thrS	1929	100	100	1166953	1168881	NP_RS05950
+1	1	1174954	1176162	hmgA1	1209	100	100	1174954	1176162	NP_RS05980
+1	1	1186888	1187640	coxB1	753	100	100	1186888	1187640	NP_RS06045
+1	1	1201870	1202253	NP_2476A	384	100	100	1201870	1202253	NP_RS06110
+1	1	1209955	1210854	NP_2494A	900	100	100	1209955	1210854	NP_RS06160
+1	1	1225717	1226418	NP_2530A	702	100	100	1225717	1226418	NP_RS14110
+1	1	1234624	1235049	NP_2548A	426	100	100	1234624	1235049	NP_RS06280
+1	1	1244215	1245420	NP_2584A	1206	100	100	1244215	1245420	NP_RS06370
+1	1	1245433	1246371	NP_2586A	939	100	100	1245433	1246371	NP_RS06375
+1	1	1249273	1249674	NP_2596A	402	100	100	1249273	1249674	NP_RS06395
+1	1	1254382	1255563	acaB1	1182	100	100	1254382	1255563	NP_RS06420
+1	1	1260172	1260615	NP_2614A	444	100	100	1260172	1260615	NP_RS06440
+1	1	1264561	1265604	tp54a	1044	100	100	1264561	1265604	NP_RS06460
+1	1	1267975	1269546	acs6	1572	100	100	1267975	1269546	NP_RS06470
+1	1	1271824	1272645	fadA1	822	100	100	1271824	1272645	NP_RS06485
+1	1	1274101	1275024	tp46	924	100	100	1274101	1275024	NP_RS06495
+1	1	1275586	1275804	NP_2640A	219	100	100	1275586	1275804	NP_RS06505
+1	1	1275871	1276794	tp24	924	100	100	1275871	1276794	NP_RS06510
+1	1	1288120	1288596	NP_2660A	477	100	100	1288120	1288596	NP_RS06560
+1	1	1290118	1292673	copA	2556	100	100	1290118	1292673	NP_RS06580
+1	1	1305769	1306188	NP_2698A	420	100	100	1305769	1306188	NP_RS06655
+1	1	1308298	1308945	NP_2704A	648	100	100	1308298	1308945	NP_RS06670
+1	1	1312651	1313067	mmcB	417	100	100	1312651	1313067	NP_RS06690
+1	1	1313068	1314129	ygfD	1062	100	100	1313068	1314129	NP_RS06695
+1	1	1314154	1315077	NP_2714A	924	100	100	1314154	1315077	NP_RS06700
+1	1	1317625	1318962	menF	1338	100	100	1317625	1318962	NP_RS06725
+1	1	1320724	1321089	NP_2728A	366	100	100	1320724	1321089	NP_RS06735
+1	1	1323856	1324860	menC	1005	100	100	1323856	1324860	NP_RS06755
+1	1	1335121	1336452	htr25	1332	100	100	1335121	1336452	NP_RS06815
+1	1	1356754	1357791	tyrS	1038	100	100	1356754	1357791	NP_RS06935
+1	1	1358788	1360050	NP_2816A	1263	100	100	1358788	1360050	NP_RS06950
+1	1	1366741	1367094	rpl18e	354	100	100	1366741	1367094	NP_RS07010
+1	1	1368121	1368294	rpoK	174	100	100	1368121	1368294	rpoK
+1	1	1371409	1372140	NP_2852A	732	100	100	1371409	1372140	NP_RS07050
+1	1	1378240	1378983	znuC1	744	100	100	1378240	1378983	NP_RS07080
+1	1	1388668	1389291	NP_2886A	573	92	100	1388719	1389291	NP_RS07135
+1	1	1392124	1393344	cbs3	1221	100	100	1392124	1393344	NP_RS07155
+1	1	1402162	1403376	polY	1215	100	100	1402162	1403376	NP_RS07215
+1	1	1403464	1405068	pchA2	1605	100	100	1403464	1405068	NP_RS07220
+1	1	1407445	1408125	guaAa4	681	100	100	1407445	1408125	NP_RS07240
+1	1	1413487	1414791	NP_2942A	1305	100	100	1413487	1414791	NP_RS07270
+1	1	1428577	1428780	cbaE	204	100	100	1428577	1428780	NP_RS07335
+1	1	1428784	1429617	NP_2970A	834	100	100	1428784	1429617	NP_RS07340
+1	1	1429624	1432080	tpa04	2457	100	100	1429624	1432080	NP_RS07345
+1	1	1446025	1446303	NP_3002A	279	100	100	1446025	1446303	NP_RS07420
+1	1	1446424	1447578	acd6	1155	100	100	1446424	1447578	NP_RS07425
+1	1	1447897	1448433	pduO	537	100	100	1447897	1448433	NP_RS07435
+1	1	1464289	1465194	tupA	906	100	99	1464283	1465194	NP_RS07510
+1	1	1465921	1466775	tupC	750	88	100	1466026	1466775	NP_RS07520
+1	1	1467943	1468347	NP_3050A	405	100	100	1467943	1468347	NP_RS07535
+1	1	1474921	1477143	cdc48a	2223	100	100	1474921	1477143	NP_RS07590
+1	1	1487344	1487478	NP_3094A	0	0	0	-	-
+1	1	1493737	1495755	pilC1	2019	100	100	1493737	1495755	NP_RS07680
+1	1	1503376	1504545	cheC2	1170	100	100	1503376	1504545	NP_RS07720
+1	1	1524856	1525752	NP_3156A	897	100	100	1524856	1525752	NP_RS07815
+1	1	1533907	1534221	NP_3174A	315	100	100	1533907	1534221	NP_RS07860
+1	1	1540558	1541451	map	894	100	100	1540558	1541451	NP_RS07905
+1	1	1541947	1542486	hit1	540	100	100	1541947	1542486	NP_RS07915
+1	1	1542568	1543539	tp38	972	100	100	1542568	1543539	NP_RS07920
+1	1	1548310	1548537	NP_3208A	228	100	100	1548310	1548537	NP_RS07950
+1	1	1573042	1574031	cas7	990	100	100	1573042	1574031	NP_RS08085
+1	1	1574776	1576926	cas3	2151	100	100	1574776	1576926	NP_RS08095
+1	1	1578529	1578807	cas2	273	98	100	1578535	1578807	NP_RS08110
+1	1	1584457	1584777	NP_3296A	321	100	100	1584457	1584777	NP_RS08160
+1	1	1585402	1585719	NP_3300A	318	100	100	1585402	1585719	NP_RS08170
+1	1	1586926	1587183	NP_3306A	258	100	100	1586926	1587183	NP_RS08185
+1	1	1587286	1587972	NP_3310A	687	100	100	1587286	1587972	NP_RS08190
+1	1	1590115	1590459	NP_3316A	345	100	100	1590115	1590459	NP_RS08205
+1	1	1590826	1592229	NP_3320A	1404	100	100	1590826	1592229	NP_RS08215
+1	1	1596118	1596519	NP_3328A	402	100	100	1596118	1596519	NP_RS14150
+1	1	1599850	1600851	trpD1	1002	100	100	1599850	1600851	NP_RS08255
+1	1	1603057	1603650	trpG1	594	100	100	1603057	1603650	NP_RS08270
+1	1	1604128	1607253	nrdJ	3126	100	100	1604128	1607253	NP_RS08275
+1	1	1608202	1608585	NP_3352A	384	100	100	1608202	1608585	NP_RS08285
+1	1	1612882	1614309	NP_3360A	1428	100	100	1612882	1614309	NP_RS08310
+1	1	1635634	1636200	NP_3402A	567	100	100	1635634	1636200	NP_RS08410
+1	1	1636255	1637094	NP_3404A	840	100	100	1636255	1637094	NP_RS08415
+1	1	1638376	1640151	sph1	1776	100	100	1638376	1640151	NP_RS08430
+1	1	1640689	1642203	NP_3414A	1515	100	100	1640689	1642203	NP_RS08440
+1	1	1647433	1648776	livJ4	1344	100	100	1647433	1648776	NP_RS08465
+1	1	1648783	1649697	livH4	915	100	100	1648783	1649697	NP_RS08470
+1	1	1653601	1654755	acaB4	1155	100	100	1653601	1654755	NP_RS08500
+1	1	1656112	1658172	prkA1	2061	100	100	1656103	1658172	NP_RS08515
+1	1	1665247	1665627	NP_3454A	381	100	100	1665247	1665627	NP_RS08540
+1	1	1676692	1677393	NP_3476A	702	100	100	1676692	1677393	NP_RS08590
+1	1	1695076	1695615	NP_3506A	540	100	100	1695076	1695615	NP_RS08665
+1	1	1695796	1696962	ndh	1167	100	100	1695796	1696962	NP_RS08670
+1	1	1701364	1701825	pyrI	462	100	100	1701364	1701825	NP_RS08700
+1	1	1703641	1703829	NP_3526A	189	100	100	1703641	1703829	NP_RS08715
+1	1	1703836	1704273	NP_3528A	438	100	100	1703836	1704273	NP_RS08720
+1	1	1715305	1716078	NP_3552A	774	100	100	1715305	1716078	NP_RS08780
+1	1	1716136	1717428	tp59	1242	96	100	1716187	1717428	NP_RS08785
+1	1	1730599	1731501	dppC2	903	100	100	1730599	1731501	NP_RS08845
+1	1	1731562	1733412	dppDF2	1851	100	100	1731562	1733412	NP_RS08850
+1	1	1739059	1739463	NP_3596A	405	100	100	1739059	1739463	NP_RS08880
+1	1	1742212	1743942	kef5	1731	100	100	1742212	1743942	NP_RS08900
+1	1	1744306	1745739	NP_3606A	1434	100	100	1744306	1745739	NP_RS08905
+1	1	1749025	1749426	NP_3614A	402	100	100	1749025	1749426	NP_RS08925
+1	1	1750420	1751010	NP_3618A	591	100	100	1750420	1751010	NP_RS08940
+1	1	1751077	1752129	NP_3620A	1053	100	100	1751077	1752129	NP_RS08945
+1	1	1754701	1755492	NP_3626A	792	100	100	1754701	1755492	NP_RS08960
+1	1	1758511	1758717	cspA2	207	100	100	1758511	1758717	NP_RS08985
+1	1	1758991	1760847	htr8	1857	100	100	1758991	1760847	NP_RS08990
+1	1	1764007	1764690	abc24p	684	100	100	1764007	1764690	NP_RS09005
+1	1	1767577	1767939	NP_3652A	363	100	100	1767577	1767939	NP_RS09025
+1	1	1768747	1768887	NP_3656A	0	0	0	-	-
+1	1	1770166	1770393	rps28e	228	100	100	1770166	1770393	NP_RS09045
+1	1	1778410	1780683	tmcA	2274	100	100	1778410	1780683	NP_RS09110
+1	1	1803436	1803630	cspA3	195	100	100	1803436	1803630	NP_RS09230
+1	1	1803778	1804263	rnp2	486	100	100	1803778	1804263	NP_RS09235
+1	1	1805878	1807185	hflX	1308	100	100	1805878	1807185	NP_RS09250
+1	1	1812298	1812573	grx3	276	100	100	1812298	1812573	NP_RS09290
+1	1	1818508	1819302	NP_3772A	795	100	100	1818508	1819302	NP_RS09325
+1	1	1823629	1824780	thiI	1152	100	100	1823629	1824780	NP_RS09350
+1	1	1831135	1831365	NP_3800A	231	100	100	1831135	1831365	NP_RS09395
+1	1	1838296	1839480	btuD	1185	100	100	1838296	1839480	NP_RS09440
+1	1	1844890	1845315	NP_3834A	363	85	100	1844953	1845315	NP_RS09485
+1	1	1846150	1847256	NP_3838A	1107	100	100	1846150	1847256	NP_RS09495
+1	1	1850341	1850676	NP_3844A	336	100	100	1850341	1850676	NP_RS09510
+1	1	1852228	1853580	NP_3848A	1353	100	100	1852228	1853580	NP_RS09520
+1	1	1855246	1855398	NP_3853C	0	0	0	-	-
+1	1	1871431	1875459	NP_3874A	4029	100	100	1871431	1875459	NP_RS09575
+1	1	1880863	1881780	NP_3878A	918	100	100	1880863	1881780	NP_RS09585
+1	1	1883203	1886082	NP_3882A	2880	100	100	1883203	1886082	NP_RS09595
+1	1	1887229	1893228	NP_3886A	0	0	0	-	-
+1	1	1898590	1898946	NP_3896A	357	100	100	1898590	1898946	NP_RS14185
+1	1	1901323	1901616	NP_3902A	294	100	100	1901323	1901616	NP_RS09640
+1	1	1902472	1904334	tp27	1851	99	100	1902484	1904334	NP_RS09650
+1	1	1909717	1910463	nosF1	747	100	100	1909717	1910463	NP_RS09685
+1	1	1914160	1915035	nosY2	876	100	100	1914160	1915035	NP_RS09705
+1	1	1915105	1916040	abc13s	936	100	100	1915105	1916040	NP_RS09710
+1	1	1924900	1926435	phr4	1536	100	100	1924900	1926435	NP_RS09775
+1	1	1929307	1931070	rpap1	1764	100	100	1929307	1931070	NP_RS09790
+1	1	1931071	1931805	rpe	735	100	100	1931071	1931805	NP_RS09795
+1	1	1938796	1940112	proA	1317	100	100	1938796	1940112	NP_RS09830
+1	1	1942564	1943061	NP_3988A	492	99	100	1942570	1943061	NP_RS09860
+1	1	1944292	1945341	ginS	1050	100	100	1944292	1945341	NP_RS09870
+1	1	1954804	1956009	NP_4006A	1206	100	100	1954804	1956009	NP_RS09905
+1	1	1968715	1969296	NP_4032A	582	100	100	1968715	1969296	NP_RS09970
+1	1	1983253	1983591	NP_4062A	339	100	100	1983253	1983591	NP_RS10045
+1	1	1984510	1986009	NP_4066A	1500	100	100	1984510	1986009	NP_RS10055
+1	1	1995499	1995948	NP_4092A	450	100	96	1995478	1995948	NP_RS10120
+1	1	1997989	1998108	NP_4098A	0	0	0	-	-
+1	1	2016448	2017011	NP_4148A	564	100	100	2016448	2017011	NP_RS10255
+1	1	2021497	2022312	NP_4160A	816	100	100	2021497	2022312	NP_RS10285
+1	1	2030092	2030694	psd	603	100	100	2030092	2030694	NP_RS10325
+1	1	2031481	2031729	NP_4182A	249	100	100	2031481	2031729	NP_RS10340
+1	1	2034439	2035242	suhB	804	100	100	2034439	2035242	NP_RS10360
+1	1	2067178	2068017	citE	840	100	100	2067178	2068017	NP_RS10505
+1	1	2084113	2085462	NP_4274A	1350	100	100	2084113	2085462	NP_RS10580
+1	1	2089102	2089245	NP_4282A	0	0	0	-	-
+1	1	2089426	2089602	NP_4284A	0	0	0	-	-
+1	1	2094808	2095491	NP_4298A	684	100	100	2094808	2095491	NP_RS10625
+1	1	2107783	2108067	NP_4324A	285	100	100	2107783	2108067	NP_RS10690
+1	1	2124892	2125134	pccX	243	100	100	2124892	2125134	NP_RS10790
+1	1	2125243	2127084	pccA2	1842	100	100	2125243	2127084	NP_RS10795
+1	1	2127250	2128041	NP_4370A	792	100	100	2127250	2128041	NP_RS10800
+1	1	2143567	2143719	NP_4400A	0	0	0	-	-
+1	1	2145082	2146671	NP_4406A	1590	100	100	2145082	2146671	NP_RS10880
+1	1	2149597	2149944	NP_4416A	348	100	100	2149597	2149944	NP_RS10900
+1	1	2151973	2152455	NP_4424A	483	100	100	2151973	2152455	NP_RS10915
+1	1	2153206	2153598	NP_4428A	393	100	100	2153206	2153598	NP_RS10925
+1	1	2158768	2160261	cysS	1494	100	100	2158768	2160261	NP_RS10955
+1	1	2172991	2173824	ubiA2	834	100	100	2172991	2173824	NP_RS11035
+1	1	2177698	2178324	NP_4486A	582	93	100	2177743	2178324	NP_RS11075
+1	1	2179516	2180421	maa1	906	100	100	2179516	2180421	NP_RS11085
+1	1	2182168	2182857	nthA	690	100	100	2182168	2182857	NP_RS11100
+1	1	2194600	2195199	NP_4518A	600	100	100	2194600	2195199	NP_RS11155
+1	1	2203045	2204574	dnaG	1530	100	100	2203045	2204574	NP_RS11205
+1	1	2208601	2209005	cbs7	405	100	100	2208601	2209005	NP_RS11230
+1	1	2210362	2210766	NP_4554A	405	100	100	2210362	2210766	NP_RS11245
+1	1	2219047	2220309	NP_4572A	1263	100	100	2219047	2220309	NP_RS11290
+1	1	2221285	2222394	NP_4576A	1110	100	100	2221285	2222394	NP_RS11300
+1	1	2227924	2228934	NP_4590A	1011	100	100	2227924	2228934	NP_RS11335
+1	1	2239060	2241039	NP_4610A	1980	100	100	2239060	2241039	NP_RS11385
+1	1	2256169	2256267	NP_4625H	99	100	38	2256010	2256267	NP_RS14200
+1	1	2259295	2260599	NP_4634A	1305	100	100	2259295	2260599	NP_RS11430
+1	1	2271022	2272833	glmS1	1812	100	100	2271022	2272833	NP_RS11475
+1	1	2278345	2278572	NP_4664A	228	100	100	2278345	2278572	NP_RS11500
+1	1	2282668	2284167	pmm2	1485	99	100	2282683	2284167	NP_RS11530
+1	1	2296471	2300517	NP_4696A	4047	100	100	2296471	2300517	NP_RS11580
+1	1	2303758	2304261	NP_4708A	504	100	100	2303758	2304261	NP_RS11605
+1	1	2305759	2306028	NP_4711H	183	68	100	2305846	2306028	NP_RS14220
+1	1	2308525	2309691	NP_4722A	1167	100	96	2308477	2309691	NP_RS11635
+1	1	2313412	2314245	znuC2	834	100	100	2313412	2314245	NP_RS11655
+1	1	2319091	2319975	NP_4738A	885	100	100	2319091	2319975	NP_RS11675
+1	1	2324590	2325783	NP_4750A	1194	100	100	2324590	2325783	NP_RS11700
+1	1	2329405	2330100	NP_4760A	696	100	100	2329405	2330100	NP_RS11725
+1	1	2333281	2334108	cruF	828	100	100	2333281	2334108	NP_RS11745
+1	1	2336803	2337240	NP_4776A	438	100	100	2336803	2337240	NP_RS11765
+1	1	2340595	2341152	NP_4784A	558	100	100	2340595	2341152	NP_RS11785
+1	1	2347126	2348304	tp34	1179	100	100	2347126	2348304	NP_RS11835
+1	1	2348428	2348859	NP_4806A	432	100	100	2348428	2348859	NP_RS11840
+1	1	2351926	2352981	qor1	1056	100	100	2351926	2352981	NP_RS11865
+1	1	2360092	2360811	sopII	720	100	100	2360092	2360811	NP_RS11910
+1	1	2362804	2363094	NP_4838A	291	100	100	2362804	2363094	NP_RS11920
+1	1	2363095	2363604	NP_4840A	510	100	100	2363095	2363604	NP_RS11925
+1	1	2369806	2370816	rpl3	1011	100	100	2369806	2370816	NP_RS11965
+1	1	2370820	2371566	rpl4	747	100	100	2370820	2371566	NP_RS11970
+1	1	2372542	2372964	rps19	423	100	100	2372542	2372964	NP_RS11985
+1	1	2374843	2375187	rps17	345	100	100	2374843	2375187	NP_RS12010
+1	1	2375947	2376660	rps4e	714	100	100	2375947	2376660	NP_RS12025
+1	1	2377357	2377749	rps8	393	100	100	2377357	2377749	NP_RS12040
+1	1	2377753	2378286	rpl6	534	100	100	2377753	2378286	NP_RS12045
+1	1	2379010	2379459	rpl19e	450	100	100	2379010	2379459	NP_RS12055
+1	1	2380642	2381106	rpl30	465	100	100	2380642	2381106	NP_RS12070
+1	1	2388733	2389629	NP_4912A	897	100	100	2388733	2389629	NP_RS12110
+1	1	2389687	2390265	cmk	579	100	100	2389687	2390265	NP_RS12115
+1	1	2390269	2391147	cbf5	879	100	100	2390269	2391147	NP_RS12120
+1	1	2391865	2392155	NP_4920A	291	100	100	2391865	2392155	NP_RS12135
+1	1	2398153	2398674	NP_4936A	522	100	99	2398147	2398674	NP_RS12170
+1	1	2404000	2404497	NP_4950A	498	100	100	2404000	2404497	NP_RS12205
+1	1	2411167	2412936	aor1	1770	100	100	2411167	2412936	NP_RS12235
+1	1	2425102	2426121	purC	1020	100	100	2425102	2426121	NP_RS12310
+1	1	2426170	2426328	NP_4998A	0	0	0	-	-
+1	1	2426596	2427828	abc03s	1233	100	100	2426596	2427828	NP_RS12315
+1	1	2428180	2429787	abc03p	1608	100	100	2428180	2429787	NP_RS12320
+1	1	2433568	2435508	aor4	1941	100	100	2433568	2435508	NP_RS12350
+1	1	2443567	2444505	ilvE1	939	100	100	2443567	2444505	NP_RS12400
+1	1	2451538	2452002	NP_5052A	465	100	100	2451538	2452002	NP_RS12435
+1	1	2453677	2455212	mrpD4	1509	98	100	2453704	2455212	NP_RS12445
+1	1	2468041	2468688	udg2	648	100	100	2468041	2468688	NP_RS12525
+1	1	2470579	2471442	tfbA7	864	100	100	2470579	2471442	NP_RS12545
+1	1	2477671	2478252	NP_5112A	582	100	100	2477671	2478252	NP_RS12585
+1	1	2491342	2493315	acs4	1974	100	100	2491342	2493315	NP_RS12635
+1	1	2493382	2493870	NP_5134A	474	97	100	2493397	2493870	NP_RS12640
+1	1	2500564	2501019	NP_5150A	456	100	100	2500564	2501019	NP_RS12690
+1	1	2501968	2503116	NP_5156A	1149	100	100	2501968	2503116	NP_RS12705
+1	1	2504587	2505363	NP_5160A	777	100	100	2504587	2505363	NP_RS12715
+1	1	2507692	2508279	dcd	588	100	100	2507692	2508279	NP_RS12730
+1	1	2517025	2517612	rnhA2	588	100	100	2517025	2517612	NP_RS12780
+1	1	2518222	2518761	ipp	540	100	100	2518222	2518761	NP_RS12790
+1	1	2521324	2521773	NP_5202A	450	100	100	2521324	2521773	NP_RS12810
+1	1	2525305	2525772	NP_5208A	468	100	100	2525305	2525772	NP_RS12825
+1	1	2526148	2526906	NP_5212A	759	100	98	2526136	2526906	NP_RS12835
+1	1	2532475	2533596	gtl5	1122	100	100	2532475	2533596	NP_RS12860
+1	1	2535190	2535327	NP_5227G	0	0	0	-	-
+1	1	2535397	2536704	truD	1308	100	100	2535397	2536704	NP_RS12875
+1	1	2539312	2539842	NP_5242A	531	100	100	2539312	2539842	NP_RS12905
+1	1	2544790	2544954	argW	165	100	100	2544790	2544954	NP_RS12930
+1	1	2545015	2545878	argX	864	100	100	2545015	2545878	NP_RS12935
+1	1	2546917	2547750	argB	834	100	100	2546917	2547750	NP_RS12945
+1	1	2548888	2549937	argE	1050	100	100	2548888	2549937	NP_RS12955
+1	1	2551585	2551983	NP_5272A	399	100	100	2551585	2551983	NP_RS12970
+1	1	2554156	2555415	thrC1	1260	100	100	2554156	2555415	NP_RS12985
+1	1	2558665	2559057	NP_5286A	393	100	100	2558665	2559057	NP_RS13000
+1	1	2576671	2576904	NP_5330A	234	100	98	2576665	2576904	NP_RS13115
+1	1	2589298	2589615	NP_5366A	186	58	100	2589430	2589615	NP_RS13195
+1	1	2591668	2592873	NP_5372A	1206	100	100	2591668	2592873	NP_RS13210
+1	2	1933	3858	NP_RS00020	1926	100	100	1933	3858	NP_0006A
+1	2	3961	4830	NP_RS00025	870	100	100	3961	4830	NP_0008A
+1	2	11497	12687	NP_RS00080	1191	100	100	11497	12687	NP_0030A
+1	2	28975	29949	NP_RS00180	966	99	100	28984	29949	taw1
+1	2	39190	39801	NP_RS00230	612	100	100	39190	39801	NP_0092A
+1	2	44722	46146	NP_RS00260	1425	100	100	44722	46146	lpdA
+1	2	47449	49014	NP_RS00275	1566	100	100	47449	49014	rpoB2
+1	2	51124	54027	NP_RS00285	2904	100	91	50848	54027	rpoA1
+1	2	58186	58614	NP_RS00305	429	100	100	58186	58614	rps12
+1	2	59299	60636	NP_RS00315	1338	100	100	59299	60636	NP_0126A
+1	2	63862	66135	NP_RS00330	2274	100	100	63862	66135	maeB1
+1	2	66625	67287	NP_RS00340	663	100	100	66625	67287	NP_0136A
+1	2	81268	82902	NP_RS00410	1635	100	100	81268	82902	acs5
+1	2	97468	97815	NP_RS00490	348	100	100	97468	97815	NP_0196A
+1	2	99766	100512	NP_RS00500	747	100	100	99766	100512	NP_0200A
+1	2	100540	101976	NP_RS00505	1437	100	100	100540	101976	recJ1
+1	2	108682	109137	NP_RS00535	456	100	100	108682	109137	NP_0214A
+1	2	109192	109845	NP_RS00540	654	100	100	109192	109845	grpE
+1	2	122209	122916	NP_RS00600	708	100	100	122209	122916	NP_0240A
+1	2	123562	124578	NP_RS00610	1017	100	100	123562	124578	hypE2
+1	2	129109	130542	NP_RS00640	1434	100	100	129109	130542	NP_0256A
+1	2	134926	135621	NP_RS00660	696	100	100	134926	135621	atpD
+1	2	154579	155526	NP_RS00760	948	100	100	154579	155526	hom
+1	2	159958	161361	NP_RS00795	1404	100	100	159958	161361	rpa2
+1	2	168877	170613	NP_RS00840	1737	100	100	168877	170613	glyS
+1	2	182287	182661	NP_RS00905	375	100	100	182287	182661	nac
+1	2	192064	192549	NP_RS00945	486	100	100	192064	192549	NP_0370A
+1	2	198637	198927	NP_RS00990	291	100	100	198637	198927	NP_0386A
+1	2	199018	199311	NP_RS00995	294	100	100	199018	199311	tif1a
+1	2	202081	202446	NP_RS01025	366	100	100	202081	202446	NP_0400A
+1	2	206077	206424	NP_RS01045	348	100	100	206077	206424	mptD
+1	2	217453	217650	NP_RS01105	198	100	100	217453	217650	NP_0426A
+1	2	220252	220551	NP_RS01125	300	100	100	220252	220551	NP_0434A
+1	2	220651	221733	NP_RS01130	1083	100	100	220651	221733	gcvT2
+1	2	221788	223041	NP_RS01135	1254	100	100	221788	223041	parA3
+1	2	228943	229938	NP_RS01160	996	100	100	228943	229938	ala
+1	2	237343	237648	NP_RS01215	306	100	100	237343	237648	hisE
+1	2	244987	245817	NP_RS01245	831	100	100	244987	245817	sec11
+1	2	249667	249909	NP_RS01270	243	100	100	249667	249909	ferC
+1	2	252589	253326	NP_RS01285	738	100	100	252589	253326	NP_0502A
+1	2	259309	259929	NP_RS01315	621	100	100	259309	259929	NP_0514A
+1	2	261067	261459	NP_RS01330	393	100	100	261067	261459	NP_0520A
+1	2	261541	262302	NP_RS01335	762	100	100	261541	262302	NP_0522A
+1	2	262693	262881	NP_RS01345	189	100	100	262693	262881	NP_0526A
+1	2	266536	267126	NP_RS01365	591	100	100	266536	267126	NP_0534A
+1	2	285820	288231	NP_RS01440	2385	99	100	285847	288231	NP_0564A
+1	2	288922	289128	NP_RS01450	207	100	100	288922	289128	NP_0568A
+1	2	289567	291219	NP_RS01460	1653	100	98	289534	291219	ths2
+1	2	291334	291801	NP_RS01465	468	100	100	291334	291801	NP_0572A
+1	2	292927	294228	NP_RS01480	1302	100	100	292927	294228	NP_0578A
+1	2	294289	295035	NP_RS01485	747	100	100	294289	295035	NP_0580A
+1	2	314206	314601	NP_RS01565	396	100	100	314206	314601	pfdB
+1	2	314608	314859	NP_RS01570	252	100	100	314608	314859	NP_0614A
+1	2	325084	325608	NP_RS01610	525	100	100	325084	325608	NP_0630A
+1	2	326446	326742	NP_RS01620	297	100	100	326446	326742	NP_0636A
+1	2	326788	327006	NP_RS01625	219	100	100	326788	327006	NP_0638A
+1	2	339472	339765	NP_RS01695	294	100	100	339472	339765	NP_0666A
+1	2	340204	341442	NP_RS01705	1239	100	100	340204	341442	NP_0670A
+1	2	345430	345897	NP_RS01735	405	87	100	345493	345897	NP_0682A
+1	2	357193	357402	NP_RS01795	210	100	100	357193	357402	NP_0708A
+1	2	360346	360693	NP_RS01805	348	100	100	360346	360693	NP_0712A
+1	2	361702	363030	NP_RS01815	1329	100	100	361702	363030	NP_0716A
+1	2	371605	372900	NP_RS01865	1296	100	100	371605	372900	cbiA
+1	2	372955	373866	NP_RS01870	912	100	100	372955	373866	NP_0740A
+1	2	384136	385125	NP_RS01920	990	100	100	384136	385125	dppB1
+1	2	386197	387363	NP_RS01930	1167	100	100	386197	387363	dppD1
+1	2	389089	389541	NP_RS01940	453	100	93	389056	389541	NP_0768A
+1	2	408691	409131	NP_RS02045	441	100	100	408691	409131	spt5
+1	2	409519	410274	NP_RS02055	756	100	100	409519	410274	NP_0818A
+1	2	411460	412566	NP_RS02070	1107	100	100	411460	412566	aspC4
+1	2	421345	422163	NP_RS02120	819	100	100	421345	422163	NP_0844A
+1	2	436090	437394	NP_RS02195	1305	100	100	436090	437394	rnr
+1	2	445876	446577	NP_RS02245	702	100	100	445876	446577	NP_0892A
+1	2	450547	450747	NP_RS02270	201	100	100	450547	450747	samp2
+1	2	452578	454755	NP_RS02290	2178	100	100	452578	454755	lon
+1	2	454759	455553	NP_RS02295	795	100	100	454759	455553	NP_0912A
+1	2	457591	458571	NP_RS02315	981	100	100	457591	458571	hemB
+1	2	458890	460650	NP_RS02320	1761	100	100	458890	460650	amtB
+1	2	462178	464019	NP_RS02335	1842	100	100	462178	464019	uvrD
+1	2	465877	466338	NP_RS02355	462	100	100	465877	466338	hcp3
+1	2	466846	467745	NP_RS02365	900	100	100	466846	467745	panE
+1	2	471616	472062	NP_RS02385	447	100	100	471616	472062	NP_0950A
+1	2	476749	477744	NP_RS02415	996	100	100	476749	477744	NP_0962A
+1	2	487372	487809	NP_RS02465	438	100	100	487372	487809	NP_0984A
+1	2	487873	488517	NP_RS02470	645	100	100	487873	488517	NP_0986A
+1	2	488866	489435	NP_RS02480	570	100	100	488866	489435	carS
+1	2	490663	491400	NP_RS02490	738	100	100	490663	491400	NP_0994A
+1	2	493900	494394	NP_RS02515	495	100	100	493900	494394	NP_1004A
+1	2	495202	496878	NP_RS02525	1677	100	99	495190	496878	ths1
+1	2	497605	497757	NP_RS02535	153	100	100	497605	497757	rpl39e
+1	2	498028	498693	NP_RS02545	666	100	100	498028	498693	tif6
+1	2	501841	502419	NP_RS02565	579	100	100	501841	502419	atpE
+1	2	503797	505554	NP_RS02580	1758	100	100	503797	505554	atpA
+1	2	505558	506973	NP_RS02585	1416	100	100	505558	506973	atpB
+1	2	508765	510042	NP_RS02600	1278	100	100	508765	510042	NP_1038A
+1	2	515380	515871	NP_RS02630	492	100	100	515380	515871	NP_1052A
+1	2	516718	517707	NP_RS02640	990	100	100	516718	517707	mer
+1	2	518884	519729	NP_RS02660	846	100	100	518884	519729	hisG
+1	2	523189	524523	NP_RS02690	1335	100	100	523189	524523	NP_1072A
+1	2	524614	526119	NP_RS02695	1506	100	100	524614	526119	NP_1074A
+1	2	551221	551829	NP_RS02830	609	100	100	551221	551829	NP_1128A
+1	2	557170	557514	NP_RS02870	345	100	100	557170	557514	NP_1144A
+1	2	565141	566448	NP_RS02915	1281	98	100	565168	566448	NP_1162A
+1	2	570721	572127	NP_RS02940	1407	100	100	570721	572127	NP_1172A
+1	2	572158	573294	NP_RS02945	1137	100	100	572158	573294	pncB
+1	2	575758	577338	NP_RS02965	1581	100	100	575758	577338	ths3
+1	2	589171	589863	NP_RS03020	693	100	100	589171	589863	gptA
+1	2	609145	609903	NP_RS03100	759	100	100	609145	609903	rlmE
+1	2	609946	610323	NP_RS03105	378	100	100	609946	610323	NP_1240A
+1	2	613183	614523	NP_RS03120	1341	100	100	613183	614523	hemL
+1	2	618787	619854	NP_RS03155	1068	100	100	618787	619854	adh
+1	2	619903	620112	NP_RS03160	210	100	100	619903	620112	NP_1262A
+1	2	623131	624282	NP_RS03175	1152	100	100	623131	624282	tp33
+1	2	626641	628428	NP_RS03195	1788	100	100	626641	628428	tp28
+1	2	631276	631680	NP_RS03225	405	100	100	631276	631680	NP_1290A
+1	2	641218	642174	NP_RS03290	957	100	100	641218	642174	NP_1316A
+1	2	653155	654207	NP_RS03355	1053	100	100	653155	654207	gth6
+1	2	655960	658185	NP_RS03370	2226	100	100	655960	658185	tatC2
+1	2	658270	658449	NP_RS03375	180	100	100	658270	658449	NP_1352A
+1	2	659215	659808	NP_RS03385	594	100	100	659215	659808	ribE
+1	2	665347	665736	NP_RS03415	390	100	100	665347	665736	rps6e
+1	2	670876	671649	NP_RS03455	774	100	100	670876	671649	NP_1384A
+1	2	674050	674682	NP_RS03470	633	100	100	674050	674682	NP_1390A
+1	2	675367	675951	NP_RS03480	585	100	100	675367	675951	bioY
+1	2	680332	680835	NP_RS03505	504	100	100	680332	680835	NP_1404A
+1	2	686089	686604	NP_RS03540	516	100	100	686089	686604	NP_1418A
+1	2	706222	706491	NP_RS03640	270	100	100	706222	706491	gatC
+1	2	711955	712806	NP_RS03670	852	100	95	711913	712806	livH3
+1	2	713839	714570	NP_RS03680	732	100	100	713839	714570	livG3
+1	2	723286	724170	NP_RS03725	885	100	100	723286	724170	dapA
+1	2	730771	732501	NP_RS03770	1731	100	99	730759	732501	NP_1506A
+1	2	737875	738057	NP_RS03780	183	100	100	737875	738057	NP_1510A
+1	2	738133	738507	NP_RS03785	375	100	100	738133	738507	NP_1512A
+1	2	743857	745071	NP_RS03815	1215	100	100	743857	745071	pan2
+1	2	745909	747411	NP_RS03820	1503	100	67	745156	747411	NP_1526A
+1	2	755884	756084	NP_RS03885	201	100	100	755884	756084	NP_1552A
+1	2	771754	772899	NP_RS03985	1146	100	100	771754	772899	acd5
+1	2	775894	776418	NP_RS04010	525	100	100	775894	776418	trxA6
+1	2	778048	778329	NP_RS04030	282	100	100	778048	778329	rpl42e
+1	2	778564	779364	NP_RS04040	801	100	100	778564	779364	tif2a
+1	2	779365	779547	NP_RS04045	183	100	100	779365	779547	nop10
+1	2	792304	794127	NP_RS04105	1824	100	100	792304	794127	mpcT
+1	2	794185	795417	NP_RS04110	1233	100	100	794185	795417	lysA
+1	2	808612	808881	NP_RS04175	270	100	100	808612	808881	NP_1678A
+1	2	824269	824637	NP_RS04255	369	100	100	824269	824637	NP_1710A
+1	2	831823	832200	NP_RS04290	378	100	100	831823	832200	NP_1726A
+1	2	833356	834165	NP_RS04310	810	100	100	833356	834165	pyrF
+1	2	835399	837003	NP_RS04330	1605	100	100	835399	837003	NP_1740A
+1	2	841030	841953	NP_RS04350	924	100	100	841030	841953	phnD1
+1	2	841954	842655	NP_RS04355	702	100	100	841954	842655	phnC1
+1	2	846667	847368	NP_RS04375	702	100	100	846667	847368	NP_1758A
+1	2	852661	853500	NP_RS04415	840	100	100	852661	853500	abc04p1
+1	2	855016	855993	NP_RS04430	978	100	100	855016	855993	abc04p2b
+1	2	866902	867357	NP_RS04465	456	100	100	866902	867357	NP_1798A
+1	2	872692	874191	NP_RS04480	1500	100	100	872692	874191	NP_1804A
+1	2	876457	878325	NP_RS04495	1869	100	100	876457	878325	cstA
+1	2	878476	878895	NP_RS04500	420	100	100	878476	878895	NP_1812A
+1	2	879226	880596	NP_RS04505	1371	100	99	879217	880596	NP_1814A
+1	2	880597	881070	NP_RS04510	471	99	100	880600	881070	mscS2
+1	2	885067	885675	NP_RS04545	609	100	100	885067	885675	NP_1830A
+1	2	888697	889209	NP_RS04560	513	100	100	888697	889209	NP_1836A
+1	2	892975	893880	NP_RS04585	906	100	100	892975	893880	NP_1846A
+1	2	895705	896550	NP_RS04600	846	100	100	895705	896550	NP_1852A
+1	2	901264	903249	NP_RS14075	1986	100	100	901264	903249	htr26
+1	2	904177	905562	NP_RS04630	1386	100	96	904123	905562	NP_1864A
+1	2	907282	908406	NP_RS04645	1125	100	100	907282	908406	acd9
+1	2	908506	909417	NP_RS04650	912	100	96	908470	909417	artA
+1	2	921733	921924	NP_RS04715	0	0	0	-	-
+1	2	923743	924519	NP_RS04730	777	100	100	923743	924519	NP_1900A
+1	2	925666	927360	NP_RS04740	1695	100	100	925666	927360	ilvB2
+1	2	929548	930360	NP_RS04755	813	100	100	929548	930360	NP_1910A
+1	2	942502	943122	NP_RS04800	621	100	100	942502	943122	NP_1930A
+1	2	943126	943857	NP_RS14085	732	100	100	943126	943857	NP_1932A
+1	2	948016	949449	NP_RS04825	1434	100	100	948016	949449	aglR
+1	2	952885	953565	NP_RS04835	681	100	100	952885	953565	NP_1950A
+1	2	961144	962061	NP_RS04880	918	100	100	961144	962061	guaAb
+1	2	964300	965361	NP_RS04900	1020	96	100	964342	965361	pstS1
+1	2	968140	968820	NP_RS04920	681	100	100	968140	968820	phoU2
+1	2	970381	973134	NP_RS04935	2754	100	100	970381	973134	citB2
+1	2	979225	980937	NP_RS04970	1713	100	100	979225	980937	ureC
+1	2	981880	982779	NP_RS04985	900	100	100	981880	982779	ureD
+1	2	983416	984129	NP_RS04995	714	100	100	983416	984129	ureF
+1	2	992524	992982	NP_RS05050	459	100	100	992524	992982	ccmE
+1	2	995650	996924	NP_RS05070	1275	100	100	995650	996924	glyA
+1	2	997018	998427	NP_RS05075	1410	100	100	997018	998427	NP_2052A
+1	2	1006333	1008432	NP_RS05115	2100	100	100	1006333	1008432	NP_2070A
+1	2	1013764	1014396	NP_RS05165	633	100	100	1013764	1014396	flg3
+1	2	1015318	1015773	NP_RS05175	456	100	100	1015318	1015773	flaF
+1	2	1016374	1016835	NP_RS05185	462	100	100	1016374	1016835	flaG2
+1	2	1016845	1017537	NP_RS05190	693	100	100	1016845	1017537	NP_2100A
+1	2	1028821	1029552	NP_RS05245	732	100	100	1028821	1029552	NP_2124A
+1	2	1038502	1039131	NP_RS05295	630	100	100	1038502	1039131	agsA
+1	2	1039186	1039731	NP_RS05300	546	100	100	1039186	1039731	NP_2146A
+1	2	1040074	1041018	NP_RS05310	945	100	100	1040074	1041018	NP_2150A
+1	2	1041571	1043208	NP_RS05320	1638	100	100	1041571	1043208	flaCE
+1	2	1082383	1084029	NP_RS05500	1647	100	100	1082383	1084029	NP_2230A
+1	2	1085551	1086375	NP_RS05510	825	100	100	1085551	1086375	NP_2234A
+1	2	1089571	1091379	NP_RS05535	1809	100	100	1089571	1091379	aglD
+1	2	1097272	1097859	NP_RS05570	588	100	100	1097272	1097859	hisB
+1	2	1101520	1101804	NP_RS05590	285	100	100	1101520	1101804	NP_2266A
+1	2	1107130	1107369	NP_RS05615	240	100	100	1107130	1107369	NP_2276A
+1	2	1109704	1110159	NP_RS05630	456	100	100	1109704	1110159	rps19e
+1	2	1112071	1113225	NP_RS05640	1155	100	100	1112071	1113225	purK
+1	2	1115794	1117464	NP_RS05665	1671	100	100	1115794	1117464	nuoCD
+1	2	1119889	1120170	NP_RS05690	282	100	100	1119889	1120170	nuoJ2
+1	2	1120486	1122525	NP_RS05700	2040	100	100	1120486	1122525	nuoL
+1	2	1122526	1124073	NP_RS05705	1548	100	100	1122526	1124073	nuoM
+1	2	1134463	1134648	NP_RS05765	186	100	100	1134463	1134648	NP_2334A
+1	2	1134937	1135521	NP_RS05775	585	100	100	1134937	1135521	NP_2338A
+1	2	1138933	1140036	NP_RS05795	1104	100	100	1138933	1140036	NP_2348A
+1	2	1148557	1149645	NP_RS05850	1089	100	100	1148557	1149645	NP_2370A
+1	2	1158901	1159539	NP_RS05905	639	100	100	1158901	1159539	rnhB
+1	2	1159648	1160991	NP_RS05910	1344	100	100	1159648	1160991	cofH
+1	2	1161085	1161636	NP_RS05915	552	100	100	1161085	1161636	NP_2396A
+1	2	1166953	1168881	NP_RS05950	1929	100	100	1166953	1168881	thrS
+1	2	1174954	1176162	NP_RS05980	1209	100	100	1174954	1176162	hmgA1
+1	2	1186888	1187640	NP_RS06045	753	100	100	1186888	1187640	coxB1
+1	2	1201870	1202253	NP_RS06110	384	100	100	1201870	1202253	NP_2476A
+1	2	1209955	1210854	NP_RS06160	900	100	100	1209955	1210854	NP_2494A
+1	2	1225717	1226418	NP_RS14110	702	100	100	1225717	1226418	NP_2530A
+1	2	1234624	1235049	NP_RS06280	426	100	100	1234624	1235049	NP_2548A
+1	2	1244215	1245420	NP_RS06370	1206	100	100	1244215	1245420	NP_2584A
+1	2	1245433	1246371	NP_RS06375	939	100	100	1245433	1246371	NP_2586A
+1	2	1249273	1249674	NP_RS06395	402	100	100	1249273	1249674	NP_2596A
+1	2	1254382	1255563	NP_RS06420	1182	100	100	1254382	1255563	acaB1
+1	2	1260172	1260615	NP_RS06440	444	100	100	1260172	1260615	NP_2614A
+1	2	1264561	1265604	NP_RS06460	1044	100	100	1264561	1265604	tp54a
+1	2	1267975	1269546	NP_RS06470	1572	100	100	1267975	1269546	acs6
+1	2	1271824	1272645	NP_RS06485	822	100	100	1271824	1272645	fadA1
+1	2	1274101	1275024	NP_RS06495	924	100	100	1274101	1275024	tp46
+1	2	1275586	1275804	NP_RS06505	219	100	100	1275586	1275804	NP_2640A
+1	2	1275871	1276794	NP_RS06510	924	100	100	1275871	1276794	tp24
+1	2	1288120	1288596	NP_RS06560	477	100	100	1288120	1288596	NP_2660A
+1	2	1290118	1292673	NP_RS06580	2556	100	100	1290118	1292673	copA
+1	2	1305769	1306188	NP_RS06655	420	100	100	1305769	1306188	NP_2698A
+1	2	1308298	1308945	NP_RS06670	648	100	100	1308298	1308945	NP_2704A
+1	2	1312651	1313067	NP_RS06690	417	100	100	1312651	1313067	mmcB
+1	2	1313068	1314129	NP_RS06695	1062	100	100	1313068	1314129	ygfD
+1	2	1314154	1315077	NP_RS06700	924	100	100	1314154	1315077	NP_2714A
+1	2	1317625	1318962	NP_RS06725	1338	100	100	1317625	1318962	menF
+1	2	1320724	1321089	NP_RS06735	366	100	100	1320724	1321089	NP_2728A
+1	2	1323856	1324860	NP_RS06755	1005	100	100	1323856	1324860	menC
+1	2	1335121	1336452	NP_RS06815	1332	100	100	1335121	1336452	htr25
+1	2	1347901	1348317	NP_RS06885	0	0	0	-	-
+1	2	1356754	1357791	NP_RS06935	1038	100	100	1356754	1357791	tyrS
+1	2	1358788	1360050	NP_RS06950	1263	100	100	1358788	1360050	NP_2816A
+1	2	1366741	1367094	NP_RS07010	354	100	100	1366741	1367094	rpl18e
+1	2	1368121	1368294	rpoK	174	100	100	1368121	1368294	rpoK
+1	2	1371409	1372140	NP_RS07050	732	100	100	1371409	1372140	NP_2852A
+1	2	1378240	1378983	NP_RS07080	744	100	100	1378240	1378983	znuC1
+1	2	1388719	1389291	NP_RS07135	573	100	92	1388668	1389291	NP_2886A
+1	2	1392124	1393344	NP_RS07155	1221	100	100	1392124	1393344	cbs3
+1	2	1402162	1403376	NP_RS07215	1215	100	100	1402162	1403376	polY
+1	2	1403464	1405068	NP_RS07220	1605	100	100	1403464	1405068	pchA2
+1	2	1407445	1408125	NP_RS07240	681	100	100	1407445	1408125	guaAa4
+1	2	1413487	1414791	NP_RS07270	1305	100	100	1413487	1414791	NP_2942A
+1	2	1428577	1428780	NP_RS07335	204	100	100	1428577	1428780	cbaE
+1	2	1428784	1429617	NP_RS07340	834	100	100	1428784	1429617	NP_2970A
+1	2	1429624	1432080	NP_RS07345	2457	100	100	1429624	1432080	tpa04
+1	2	1446025	1446303	NP_RS07420	279	100	100	1446025	1446303	NP_3002A
+1	2	1446424	1447578	NP_RS07425	1155	100	100	1446424	1447578	acd6
+1	2	1447897	1448433	NP_RS07435	537	100	100	1447897	1448433	pduO
+1	2	1464283	1465194	NP_RS07510	906	99	100	1464289	1465194	tupA
+1	2	1466026	1466775	NP_RS07520	750	100	88	1465921	1466775	tupC
+1	2	1467943	1468347	NP_RS07535	405	100	100	1467943	1468347	NP_3050A
+1	2	1474921	1477143	NP_RS07590	2223	100	100	1474921	1477143	cdc48a
+1	2	1493737	1495755	NP_RS07680	2019	100	100	1493737	1495755	pilC1
+1	2	1503376	1504545	NP_RS07720	1170	100	100	1503376	1504545	cheC2
+1	2	1524856	1525752	NP_RS07815	897	100	100	1524856	1525752	NP_3156A
+1	2	1533907	1534221	NP_RS07860	315	100	100	1533907	1534221	NP_3174A
+1	2	1540558	1541451	NP_RS07905	894	100	100	1540558	1541451	map
+1	2	1541947	1542486	NP_RS07915	540	100	100	1541947	1542486	hit1
+1	2	1542568	1543539	NP_RS07920	972	100	100	1542568	1543539	tp38
+1	2	1548310	1548537	NP_RS07950	228	100	100	1548310	1548537	NP_3208A
+1	2	1567759	1568001	NP_RS08065	0	0	0	-	-
+1	2	1573042	1574031	NP_RS08085	990	100	100	1573042	1574031	cas7
+1	2	1574776	1576926	NP_RS08095	2151	100	100	1574776	1576926	cas3
+1	2	1578535	1578807	NP_RS08110	273	100	98	1578529	1578807	cas2
+1	2	1580461	1580643	NP_RS14145	0	0	0	-	-
+1	2	1584457	1584777	NP_RS08160	321	100	100	1584457	1584777	NP_3296A
+1	2	1585402	1585719	NP_RS08170	318	100	100	1585402	1585719	NP_3300A
+1	2	1586926	1587183	NP_RS08185	258	100	100	1586926	1587183	NP_3306A
+1	2	1587286	1587972	NP_RS08190	687	100	100	1587286	1587972	NP_3310A
+1	2	1590115	1590459	NP_RS08205	345	100	100	1590115	1590459	NP_3316A
+1	2	1590826	1592229	NP_RS08215	1404	100	100	1590826	1592229	NP_3320A
+1	2	1596118	1596519	NP_RS14150	402	100	100	1596118	1596519	NP_3328A
+1	2	1599850	1600851	NP_RS08255	1002	100	100	1599850	1600851	trpD1
+1	2	1603057	1603650	NP_RS08270	594	100	100	1603057	1603650	trpG1
+1	2	1604128	1607253	NP_RS08275	3126	100	100	1604128	1607253	nrdJ
+1	2	1608202	1608585	NP_RS08285	384	100	100	1608202	1608585	NP_3352A
+1	2	1612882	1614309	NP_RS08310	1428	100	100	1612882	1614309	NP_3360A
+1	2	1635634	1636200	NP_RS08410	567	100	100	1635634	1636200	NP_3402A
+1	2	1636255	1637094	NP_RS08415	840	100	100	1636255	1637094	NP_3404A
+1	2	1638376	1640151	NP_RS08430	1776	100	100	1638376	1640151	sph1
+1	2	1640689	1642203	NP_RS08440	1515	100	100	1640689	1642203	NP_3414A
+1	2	1647433	1648776	NP_RS08465	1344	100	100	1647433	1648776	livJ4
+1	2	1648783	1649697	NP_RS08470	915	100	100	1648783	1649697	livH4
+1	2	1653601	1654755	NP_RS08500	1155	100	100	1653601	1654755	acaB4
+1	2	1656103	1658172	NP_RS08515	2061	100	100	1656112	1658172	prkA1
+1	2	1665247	1665627	NP_RS08540	381	100	100	1665247	1665627	NP_3454A
+1	2	1676692	1677393	NP_RS08590	702	100	100	1676692	1677393	NP_3476A
+1	2	1695076	1695615	NP_RS08665	540	100	100	1695076	1695615	NP_3506A
+1	2	1695796	1696962	NP_RS08670	1167	100	100	1695796	1696962	ndh
+1	2	1701364	1701825	NP_RS08700	462	100	100	1701364	1701825	pyrI
+1	2	1703641	1703829	NP_RS08715	189	100	100	1703641	1703829	NP_3526A
+1	2	1703836	1704273	NP_RS08720	438	100	100	1703836	1704273	NP_3528A
+1	2	1715305	1716078	NP_RS08780	774	100	100	1715305	1716078	NP_3552A
+1	2	1716187	1717428	NP_RS08785	1242	100	96	1716136	1717428	tp59
+1	2	1730599	1731501	NP_RS08845	903	100	100	1730599	1731501	dppC2
+1	2	1731562	1733412	NP_RS08850	1851	100	100	1731562	1733412	dppDF2
+1	2	1739059	1739463	NP_RS08880	405	100	100	1739059	1739463	NP_3596A
+1	2	1742212	1743942	NP_RS08900	1731	100	100	1742212	1743942	kef5
+1	2	1744306	1745739	NP_RS08905	1434	100	100	1744306	1745739	NP_3606A
+1	2	1749025	1749426	NP_RS08925	402	100	100	1749025	1749426	NP_3614A
+1	2	1750420	1751010	NP_RS08940	591	100	100	1750420	1751010	NP_3618A
+1	2	1751077	1752129	NP_RS08945	1053	100	100	1751077	1752129	NP_3620A
+1	2	1754701	1755492	NP_RS08960	792	100	100	1754701	1755492	NP_3626A
+1	2	1758511	1758717	NP_RS08985	207	100	100	1758511	1758717	cspA2
+1	2	1758991	1760847	NP_RS08990	1857	100	100	1758991	1760847	htr8
+1	2	1764007	1764690	NP_RS09005	684	100	100	1764007	1764690	abc24p
+1	2	1767577	1767939	NP_RS09025	363	100	100	1767577	1767939	NP_3652A
+1	2	1770166	1770393	NP_RS09045	228	100	100	1770166	1770393	rps28e
+1	2	1778410	1780683	NP_RS09110	2274	100	100	1778410	1780683	tmcA
+1	2	1803436	1803630	NP_RS09230	195	100	100	1803436	1803630	cspA3
+1	2	1803778	1804263	NP_RS09235	486	100	100	1803778	1804263	rnp2
+1	2	1805878	1807185	NP_RS09250	1308	100	100	1805878	1807185	hflX
+1	2	1812298	1812573	NP_RS09290	276	100	100	1812298	1812573	grx3
+1	2	1818508	1819302	NP_RS09325	795	100	100	1818508	1819302	NP_3772A
+1	2	1823629	1824780	NP_RS09350	1152	100	100	1823629	1824780	thiI
+1	2	1831135	1831365	NP_RS09395	231	100	100	1831135	1831365	NP_3800A
+1	2	1838296	1839480	NP_RS09440	1185	100	100	1838296	1839480	btuD
+1	2	1844953	1845315	NP_RS09485	363	100	85	1844890	1845315	NP_3834A
+1	2	1846150	1847256	NP_RS09495	1107	100	100	1846150	1847256	NP_3838A
+1	2	1850341	1850676	NP_RS09510	336	100	100	1850341	1850676	NP_3844A
+1	2	1852228	1853580	NP_RS09520	1353	100	100	1852228	1853580	NP_3848A
+1	2	1871431	1875459	NP_RS09575	4029	100	100	1871431	1875459	NP_3874A
+1	2	1880863	1881780	NP_RS09585	918	100	100	1880863	1881780	NP_3878A
+1	2	1883203	1886082	NP_RS09595	2880	100	100	1883203	1886082	NP_3882A
+1	2	1887229	1888479	NP_RS14175	1251	100	21	1887229	1893228	NP_3886A
+1	2	1898590	1898946	NP_RS14185	357	100	100	1898590	1898946	NP_3896A
+1	2	1901323	1901616	NP_RS09640	294	100	100	1901323	1901616	NP_3902A
+1	2	1902484	1904334	NP_RS09650	1851	100	99	1902472	1904334	tp27
+1	2	1909717	1910463	NP_RS09685	747	100	100	1909717	1910463	nosF1
+1	2	1914160	1915035	NP_RS09705	876	100	100	1914160	1915035	nosY2
+1	2	1915105	1916040	NP_RS09710	936	100	100	1915105	1916040	abc13s
+1	2	1924900	1926435	NP_RS09775	1536	100	100	1924900	1926435	phr4
+1	2	1929307	1931070	NP_RS09790	1764	100	100	1929307	1931070	rpap1
+1	2	1931071	1931805	NP_RS09795	735	100	100	1931071	1931805	rpe
+1	2	1938796	1940112	NP_RS09830	1317	100	100	1938796	1940112	proA
+1	2	1942570	1943061	NP_RS09860	492	100	99	1942564	1943061	NP_3988A
+1	2	1944292	1945341	NP_RS09870	1050	100	100	1944292	1945341	ginS
+1	2	1954804	1956009	NP_RS09905	1206	100	100	1954804	1956009	NP_4006A
+1	2	1968715	1969296	NP_RS09970	582	100	100	1968715	1969296	NP_4032A
+1	2	1983253	1983591	NP_RS10045	339	100	100	1983253	1983591	NP_4062A
+1	2	1984510	1986009	NP_RS10055	1500	100	100	1984510	1986009	NP_4066A
+1	2	1995478	1995948	NP_RS10120	450	96	100	1995499	1995948	NP_4092A
+1	2	2016448	2017011	NP_RS10255	564	100	100	2016448	2017011	NP_4148A
+1	2	2021497	2022312	NP_RS10285	816	100	100	2021497	2022312	NP_4160A
+1	2	2030092	2030694	NP_RS10325	603	100	100	2030092	2030694	psd
+1	2	2031481	2031729	NP_RS10340	249	100	100	2031481	2031729	NP_4182A
+1	2	2034439	2035242	NP_RS10360	804	100	100	2034439	2035242	suhB
+1	2	2042944	2043183	NP_RS10410	0	0	0	-	-
+1	2	2067178	2068017	NP_RS10505	840	100	100	2067178	2068017	citE
+1	2	2084113	2085462	NP_RS10580	1350	100	100	2084113	2085462	NP_4274A
+1	2	2094808	2095491	NP_RS10625	684	100	100	2094808	2095491	NP_4298A
+1	2	2107783	2108067	NP_RS10690	285	100	100	2107783	2108067	NP_4324A
+1	2	2124892	2125134	NP_RS10790	243	100	100	2124892	2125134	pccX
+1	2	2125243	2127084	NP_RS10795	1842	100	100	2125243	2127084	pccA2
+1	2	2127250	2128041	NP_RS10800	792	100	100	2127250	2128041	NP_4370A
+1	2	2145082	2146671	NP_RS10880	1590	100	100	2145082	2146671	NP_4406A
+1	2	2149597	2149944	NP_RS10900	348	100	100	2149597	2149944	NP_4416A
+1	2	2151973	2152455	NP_RS10915	483	100	100	2151973	2152455	NP_4424A
+1	2	2153206	2153598	NP_RS10925	393	100	100	2153206	2153598	NP_4428A
+1	2	2158768	2160261	NP_RS10955	1494	100	100	2158768	2160261	cysS
+1	2	2172991	2173824	NP_RS11035	834	100	100	2172991	2173824	ubiA2
+1	2	2177743	2178324	NP_RS11075	582	100	93	2177698	2178324	NP_4486A
+1	2	2179516	2180421	NP_RS11085	906	100	100	2179516	2180421	maa1
+1	2	2182168	2182857	NP_RS11100	690	100	100	2182168	2182857	nthA
+1	2	2194600	2195199	NP_RS11155	600	100	100	2194600	2195199	NP_4518A
+1	2	2203045	2204574	NP_RS11205	1530	100	100	2203045	2204574	dnaG
+1	2	2208601	2209005	NP_RS11230	405	100	100	2208601	2209005	cbs7
+1	2	2210362	2210766	NP_RS11245	405	100	100	2210362	2210766	NP_4554A
+1	2	2219047	2220309	NP_RS11290	1263	100	100	2219047	2220309	NP_4572A
+1	2	2221285	2222394	NP_RS11300	1110	100	100	2221285	2222394	NP_4576A
+1	2	2227924	2228934	NP_RS11335	1011	100	100	2227924	2228934	NP_4590A
+1	2	2239060	2241039	NP_RS11385	1980	100	100	2239060	2241039	NP_4610A
+1	2	2256010	2256267	NP_RS14200	0	0	0	-	-
+1	2	2259295	2260599	NP_RS11430	1305	100	100	2259295	2260599	NP_4634A
+1	2	2271022	2272833	NP_RS11475	1812	100	100	2271022	2272833	glmS1
+1	2	2278345	2278572	NP_RS11500	228	100	100	2278345	2278572	NP_4664A
+1	2	2282683	2284167	NP_RS11530	1485	100	99	2282668	2284167	pmm2
+1	2	2296471	2300517	NP_RS11580	4047	100	100	2296471	2300517	NP_4696A
+1	2	2303758	2304261	NP_RS11605	504	100	100	2303758	2304261	NP_4708A
+1	2	2305846	2306028	NP_RS14220	183	100	68	2305759	2306028	NP_4711H
+1	2	2308477	2309691	NP_RS11635	1167	96	100	2308525	2309691	NP_4722A
+1	2	2313412	2314245	NP_RS11655	834	100	100	2313412	2314245	znuC2
+1	2	2319091	2319975	NP_RS11675	885	100	100	2319091	2319975	NP_4738A
+1	2	2324590	2325783	NP_RS11700	1194	100	100	2324590	2325783	NP_4750A
+1	2	2329405	2330100	NP_RS11725	696	100	100	2329405	2330100	NP_4760A
+1	2	2333281	2334108	NP_RS11745	828	100	100	2333281	2334108	cruF
+1	2	2336803	2337240	NP_RS11765	438	100	100	2336803	2337240	NP_4776A
+1	2	2340595	2341152	NP_RS11785	558	100	100	2340595	2341152	NP_4784A
+1	2	2347126	2348304	NP_RS11835	1179	100	100	2347126	2348304	tp34
+1	2	2348428	2348859	NP_RS11840	432	100	100	2348428	2348859	NP_4806A
+1	2	2351926	2352981	NP_RS11865	1056	100	100	2351926	2352981	qor1
+1	2	2360092	2360811	NP_RS11910	720	100	100	2360092	2360811	sopII
+1	2	2362804	2363094	NP_RS11920	291	100	100	2362804	2363094	NP_4838A
+1	2	2363095	2363604	NP_RS11925	510	100	100	2363095	2363604	NP_4840A
+1	2	2369806	2370816	NP_RS11965	1011	100	100	2369806	2370816	rpl3
+1	2	2370820	2371566	NP_RS11970	747	100	100	2370820	2371566	rpl4
+1	2	2372542	2372964	NP_RS11985	423	100	100	2372542	2372964	rps19
+1	2	2374843	2375187	NP_RS12010	345	100	100	2374843	2375187	rps17
+1	2	2375947	2376660	NP_RS12025	714	100	100	2375947	2376660	rps4e
+1	2	2377357	2377749	NP_RS12040	393	100	100	2377357	2377749	rps8
+1	2	2377753	2378286	NP_RS12045	534	100	100	2377753	2378286	rpl6
+1	2	2379010	2379459	NP_RS12055	450	100	100	2379010	2379459	rpl19e
+1	2	2380642	2381106	NP_RS12070	465	100	100	2380642	2381106	rpl30
+1	2	2388733	2389629	NP_RS12110	897	100	100	2388733	2389629	NP_4912A
+1	2	2389687	2390265	NP_RS12115	579	100	100	2389687	2390265	cmk
+1	2	2390269	2391147	NP_RS12120	879	100	100	2390269	2391147	cbf5
+1	2	2391865	2392155	NP_RS12135	291	100	100	2391865	2392155	NP_4920A
+1	2	2398147	2398674	NP_RS12170	522	99	100	2398153	2398674	NP_4936A
+1	2	2404000	2404497	NP_RS12205	498	100	100	2404000	2404497	NP_4950A
+1	2	2411167	2412936	NP_RS12235	1770	100	100	2411167	2412936	aor1
+1	2	2425102	2426121	NP_RS12310	1020	100	100	2425102	2426121	purC
+1	2	2426596	2427828	NP_RS12315	1233	100	100	2426596	2427828	abc03s
+1	2	2428180	2429787	NP_RS12320	1608	100	100	2428180	2429787	abc03p
+1	2	2433568	2435508	NP_RS12350	1941	100	100	2433568	2435508	aor4
+1	2	2443567	2444505	NP_RS12400	939	100	100	2443567	2444505	ilvE1
+1	2	2451538	2452002	NP_RS12435	465	100	100	2451538	2452002	NP_5052A
+1	2	2453704	2455212	NP_RS12445	1509	100	98	2453677	2455212	mrpD4
+1	2	2468041	2468688	NP_RS12525	648	100	100	2468041	2468688	udg2
+1	2	2470579	2471442	NP_RS12545	864	100	100	2470579	2471442	tfbA7
+1	2	2477671	2478252	NP_RS12585	582	100	100	2477671	2478252	NP_5112A
+1	2	2491342	2493315	NP_RS12635	1974	100	100	2491342	2493315	acs4
+1	2	2493397	2493870	NP_RS12640	474	100	97	2493382	2493870	NP_5134A
+1	2	2500564	2501019	NP_RS12690	456	100	100	2500564	2501019	NP_5150A
+1	2	2501968	2503116	NP_RS12705	1149	100	100	2501968	2503116	NP_5156A
+1	2	2504587	2505363	NP_RS12715	777	100	100	2504587	2505363	NP_5160A
+1	2	2507692	2508279	NP_RS12730	588	100	100	2507692	2508279	dcd
+1	2	2517025	2517612	NP_RS12780	588	100	100	2517025	2517612	rnhA2
+1	2	2518222	2518761	NP_RS12790	540	100	100	2518222	2518761	ipp
+1	2	2521324	2521773	NP_RS12810	450	100	100	2521324	2521773	NP_5202A
+1	2	2525305	2525772	NP_RS12825	468	100	100	2525305	2525772	NP_5208A
+1	2	2526136	2526906	NP_RS12835	759	98	100	2526148	2526906	NP_5212A
+1	2	2532475	2533596	NP_RS12860	1122	100	100	2532475	2533596	gtl5
+1	2	2535397	2536704	NP_RS12875	1308	100	100	2535397	2536704	truD
+1	2	2539312	2539842	NP_RS12905	531	100	100	2539312	2539842	NP_5242A
+1	2	2544790	2544954	NP_RS12930	165	100	100	2544790	2544954	argW
+1	2	2545015	2545878	NP_RS12935	864	100	100	2545015	2545878	argX
+1	2	2546917	2547750	NP_RS12945	834	100	100	2546917	2547750	argB
+1	2	2548888	2549937	NP_RS12955	1050	100	100	2548888	2549937	argE
+1	2	2551585	2551983	NP_RS12970	399	100	100	2551585	2551983	NP_5272A
+1	2	2554156	2555415	NP_RS12985	1260	100	100	2554156	2555415	thrC1
+1	2	2558665	2559057	NP_RS13000	393	100	100	2558665	2559057	NP_5286A
+1	2	2576665	2576904	NP_RS13115	234	98	100	2576671	2576904	NP_5330A
+1	2	2589430	2589615	NP_RS13195	186	100	58	2589298	2589615	NP_5366A
+1	2	2591668	2592873	NP_RS13210	1206	100	100	2591668	2592873	NP_5372A
+2	1	1310	1861	NP_0004A	552	100	100	1310	1861	NP_RS00015
+2	1	6437	7414	pepB1	978	100	100	6437	7414	NP_RS00040
+2	1	10403	10753	crcB2	351	100	100	10403	10753	NP_RS00070
+2	1	13544	13870	NP_0034A	0	0	0	-	-
+2	1	19733	20146	msrB	414	100	100	19733	20146	NP_RS00125
+2	1	20186	20857	hcp4	672	100	100	20186	20857	NP_RS00130
+2	1	30086	30784	ribK	699	100	100	30086	30784	NP_RS00185
+2	1	33032	33484	NP_0078A	453	100	100	33032	33484	NP_RS00200
+2	1	33527	33814	NP_0080A	288	100	100	33527	33814	NP_RS00205
+2	1	36122	39163	NP_0090A	3042	100	100	36122	39163	NP_RS00225
+2	1	41621	42901	NP_0098A	1281	100	100	41621	42901	NP_RS00245
+2	1	43541	44668	abc30p	1128	100	100	43541	44668	NP_RS00255
+2	1	46208	47011	pheA	804	100	100	46208	47011	NP_RS00265
+2	1	47225	47452	rpoH	228	100	100	47225	47452	NP_RS00270
+2	1	49016	50848	rpoB1	1833	100	100	49016	50848	NP_RS00280
+2	1	54020	56704	rpoA2	2685	100	100	54020	56704	NP_RS00290
+2	1	56711	57136	nusA	426	100	100	56711	57136	NP_RS00295
+2	1	61538	63727	tef2	2190	100	100	61538	63727	NP_RS00325
+2	1	80504	81214	NP_0162A	711	100	100	80504	81214	NP_RS00405
+2	1	92231	94036	NP_0188A	1806	100	100	92231	94036	NP_RS00470
+2	1	109979	111949	dnaK	1971	100	100	109979	111949	NP_RS00545
+2	1	112022	113230	pchB	1209	100	100	112022	113230	NP_RS00550
+2	1	114563	115762	NP_0226A	1200	100	100	114563	115762	NP_RS00565
+2	1	116570	119140	mutS1a	2571	100	100	116570	119140	NP_RS00580
+2	1	119978	121303	NP_0236A	1326	100	100	119978	121303	NP_RS00590
+2	1	137237	137629	NP_0268A	393	100	100	137237	137629	NP_RS00670
+2	1	140894	141598	serB	705	100	100	140894	141598	NP_RS00690
+2	1	141644	141913	NP_0276A	270	100	100	141644	141913	NP_RS00695
+2	1	142022	142705	NP_0278A	684	100	100	142022	142705	NP_RS00700
+2	1	147932	150550	valS	2619	100	100	147932	150550	NP_RS00725
+2	1	153092	153178	NP_0296A	87	100	46	152990	153178	NP_RS00745
+2	1	154058	154582	NP_0300A	525	100	100	154058	154582	NP_RS00755
+2	1	161846	162856	hda1	1011	100	100	161846	162856	NP_RS00805
+2	1	168029	168880	cbs2	852	100	100	168029	168880	NP_RS00835
+2	1	172562	174223	kef3	1662	100	100	172562	174223	NP_RS00850
+2	1	174668	177205	hef	2538	100	100	174668	177205	NP_RS00860
+2	1	178031	178510	NP_0340A	480	100	100	178031	178510	NP_RS00870
+2	1	178643	178999	sepF	357	100	100	178643	178999	NP_RS00875
+2	1	181760	182224	NP_0352A	465	100	100	181760	182224	NP_RS00900
+2	1	188972	190252	tp12	1281	100	100	188972	190252	NP_RS00935
+2	1	195629	196741	NP_0380A	1113	100	100	195629	196741	NP_RS00975
+2	1	196784	197503	dph6	720	100	100	196784	197503	NP_RS00980
+2	1	197666	198634	graD7	969	100	100	197666	198634	NP_RS00985
+2	1	201425	202042	NP_0398A	618	100	100	201425	202042	NP_RS01020
+2	1	206474	207430	NP_0410A	957	100	100	206474	207430	NP_RS01050
+2	1	217862	218914	pyrD	1053	100	100	217862	218914	NP_RS01110
+2	1	236900	237346	NP_0468A	447	100	100	236900	237346	NP_RS01210
+2	1	256439	256849	NP_0506A	411	100	100	256439	256849	NP_RS01295
+2	1	256904	257440	NP_0508A	537	100	100	256904	257440	NP_RS01300
+2	1	257510	258169	NP_0510A	660	100	100	257510	258169	NP_RS01305
+2	1	262967	263908	NP_0528A	942	100	100	262967	263908	NP_RS01350
+2	1	288542	288925	ridA	384	100	100	288542	288925	NP_RS01445
+2	1	291851	292219	NP_0574A	369	100	100	291851	292219	NP_RS01470
+2	1	298796	299920	orc2	1125	100	100	298796	299920	cdc6
+2	1	305138	305923	NP_0598A	786	100	100	305138	305923	NP_RS01530
+2	1	314978	315247	NP_0616A	270	100	100	314978	315247	NP_RS01575
+2	1	321488	324631	NP_0626A	3144	100	99	321461	324631	NP_RS01600
+2	1	339935	340120	NP_0668A	186	100	100	339935	340120	NP_RS01700
+2	1	342989	344827	NP_0678A	1839	100	100	342989	344827	NP_RS01725
+2	1	344888	345406	hjc	519	100	100	344888	345406	NP_RS01730
+2	1	347321	347917	NP_0688A	597	100	100	347321	347917	NP_RS01750
+2	1	357506	360304	alaS	2799	100	100	357506	360304	NP_RS01800
+2	1	370577	371608	cobT	1032	100	100	370577	371608	NP_RS01860
+2	1	380486	381544	NP_0754A	1059	100	98	380465	381544	NP_RS01905
+2	1	387353	389008	dppF1	1656	100	100	387353	389008	NP_RS01935
+2	1	390824	391345	amzA	522	100	100	390824	391345	NP_RS01955
+2	1	394106	396520	NP_0784A	2415	100	100	394106	396520	NP_RS01975
+2	1	405704	407029	dtdA	1326	100	100	405704	407029	NP_RS02030
+2	1	407300	408466	ftsZ1	1167	100	100	407300	408466	NP_RS02035
+2	1	408518	408691	secE	174	100	100	408518	408691	NP_RS02040
+2	1	422675	423415	NP_0848A	741	100	100	422675	423415	NP_RS02130
+2	1	423491	424531	NP_0850A	1041	100	100	423491	424531	NP_RS02135
+2	1	427334	428275	NP_0858A	942	100	98	427310	428275	NP_RS02155
+2	1	432869	433063	NP_0866A	0	0	0	-	-
+2	1	444965	445849	NP_0890A	885	100	100	444965	445849	NP_RS02240
+2	1	446639	447022	NP_0894A	384	100	100	446639	447022	NP_RS02250
+2	1	460655	461101	NP_0924A	447	100	100	460655	461101	NP_RS02325
+2	1	464588	465829	sufS1	1242	100	100	464588	465829	NP_RS02350
+2	1	466421	466837	iscU	417	100	100	466421	466837	NP_RS02360
+2	1	472481	472942	dut	462	100	100	472481	472942	NP_RS02395
+2	1	472988	473671	NP_0956A	684	100	100	472988	473671	NP_RS02400
+2	1	478814	479224	NP_0966A	225	55	100	479000	479224	NP_RS14060
+2	1	485597	486796	NP_0980A	1200	100	100	485597	486796	NP_RS02455
+2	1	486815	487372	NP_0982A	558	100	100	486815	487372	NP_RS02460
+2	1	491774	492877	NP_0998A	1104	100	100	491774	492877	NP_RS02500
+2	1	493391	493903	NP_1002A	513	100	100	493391	493903	NP_RS02510
+2	1	494465	495028	dim2	564	100	100	494465	495028	NP_RS02520
+2	1	497003	497551	thpR	549	100	100	497003	497551	NP_RS02530
+2	1	498800	499138	atpH	339	100	100	498800	499138	NP_RS02550
+2	1	503474	503794	atpF	321	100	100	503474	503794	NP_RS02575
+2	1	515960	516721	cofE	762	100	100	515960	516721	NP_RS02635
+2	1	517979	518161	NP_1058A	183	100	100	517979	518161	NP_RS02650
+2	1	520466	521431	trmG10	966	100	100	520466	521431	NP_RS02670
+2	1	530270	531997	uvrC	1728	100	100	530270	531997	NP_RS02725
+2	1	537347	539473	chlID	2127	100	98	537314	539473	NP_RS02745
+2	1	539531	539716	NP_1096A	186	100	100	539531	539716	NP_RS02750
+2	1	539720	540493	NP_1098A	774	100	100	539720	540493	NP_RS02755
+2	1	560000	560125	NP_1150A	0	0	0	-	-
+2	1	573953	574663	NP_1178A	711	100	100	573953	574663	NP_RS02955
+2	1	587357	588157	abc26p	801	100	100	587357	588157	NP_RS03010
+2	1	597734	599224	gatB	1491	100	100	597734	599224	NP_RS03055
+2	1	599309	601807	topA	2499	100	100	599309	601807	NP_RS03060
+2	1	602699	604369	mmcA2	1671	100	100	602699	604369	NP_RS03070
+2	1	604421	604804	mce	384	100	100	604421	604804	NP_RS03075
+2	1	607508	608377	korB1	870	100	100	607508	608377	NP_RS03090
+2	1	625556	626557	pibD	990	99	100	625568	626557	NP_RS03190
+2	1	630128	630571	NP_1284A	444	100	100	630128	630571	NP_RS03210
+2	1	630992	631231	NP_1288A	240	100	100	630992	631231	NP_RS03220
+2	1	638723	638989	trxA1	267	100	100	638723	638989	NP_RS03275
+2	1	647489	648271	sirA	783	100	100	647489	648271	NP_RS03315
+2	1	649730	650482	pgsA1	753	100	100	649730	650482	NP_RS03330
+2	1	652784	653155	NP_1342A	372	100	100	652784	653155	NP_RS03350
+2	1	658433	659161	NP_1354A	720	99	100	658442	659161	NP_RS03380
+2	1	660980	662017	taw2	1038	100	100	660980	662017	NP_RS03395
+2	1	663449	663985	NP_1364A	537	100	100	663449	663985	NP_RS03405
+2	1	665771	666214	NP_1370A	444	100	100	665771	666214	NP_RS03420
+2	1	668486	668917	NP_1376A	432	100	100	668486	668917	NP_RS03435
+2	1	676640	677353	bioN	714	100	100	676640	677353	NP_RS03490
+2	1	677444	679663	NP_1400A	2220	100	100	677444	679663	NP_RS03495
+2	1	681635	682306	upp	672	100	100	681635	682306	NP_RS03515
+2	1	683126	684292	tp35	1167	100	100	683126	684292	NP_RS03525
+2	1	685823	686092	grx2	270	100	100	685823	686092	NP_RS03535
+2	1	690737	692428	aor2	1692	100	100	690737	692428	NP_RS03575
+2	1	696947	698155	moeA1	1209	100	100	696947	698155	NP_RS03600
+2	1	712799	713842	livM3	1044	100	100	712799	713842	NP_RS03675
+2	1	715976	717031	gth3	1056	100	100	715976	717031	NP_RS03695
+2	1	719957	720892	NP_1482A	936	100	100	719957	720892	NP_RS03710
+2	1	724904	725740	dapD	837	100	100	724904	725740	NP_RS03735
+2	1	748067	749437	purA	1371	100	100	748067	749437	NP_RS03830
+2	1	749594	750253	NP_1532A	660	100	100	749594	750253	NP_RS03835
+2	1	750260	750694	NP_1534A	435	100	100	750260	750694	NP_RS03840
+2	1	750695	751201	mobB	507	100	100	750695	751201	NP_RS03845
+2	1	759398	759859	NP_1572A	462	100	100	759398	759859	NP_RS03925
+2	1	767807	768697	cbiX2	891	100	100	767807	768697	NP_RS03965
+2	1	774206	774832	hcp5	627	100	100	774206	774832	NP_RS03995
+2	1	775208	775891	NP_1604A	684	100	100	775208	775891	NP_RS04005
+2	1	776423	777079	NP_1608A	657	100	100	776423	777079	NP_RS04015
+2	1	788498	789220	NP_1638A	723	100	100	788498	789220	NP_RS04090
+2	1	789341	790405	NP_1640A	1065	100	100	789341	790405	NP_RS04095
+2	1	807824	808021	NP_1672A	198	100	100	807824	808021	NP_RS04165
+2	1	809030	809944	NP_1680A	894	98	100	809051	809944	NP_RS04180
+2	1	811856	812824	tfbA1	969	100	100	811856	812824	NP_RS04190
+2	1	812939	814516	gabD	1578	100	100	812939	814516	gabD2
+2	1	816518	817888	serS	1371	100	100	816518	817888	NP_RS04210
+2	1	818360	819613	NP_1696A	1254	100	100	818360	819613	NP_RS04220
+2	1	822254	823522	pyrC	1269	100	100	822254	823522	NP_RS04245
+2	1	827417	829021	htr29	1605	100	100	827417	829021	NP_RS04275
+2	1	832688	833068	NP_1730A	381	100	100	832688	833068	NP_RS04300
+2	1	842648	843499	phnE1	852	100	100	842648	843499	NP_RS04360
+2	1	845036	846667	htr22	1632	100	100	845036	846667	NP_RS04370
+2	1	847460	847669	NP_1760A	210	100	100	847460	847669	NP_RS04380
+2	1	854291	855019	abc04a	729	100	100	854291	855019	glnQ
+2	1	857609	857752	NP_1784A	0	0	0	-	-
+2	1	858590	859285	radB	696	100	100	858590	859285	NP_RS04445
+2	1	875840	876271	NP_1808A	432	100	100	875840	876271	NP_RS04490
+2	1	909419	910423	NP_1874A	1005	100	100	909419	910423	NP_RS04655
+2	1	915806	916843	trm5	1038	100	100	915806	916843	NP_RS04685
+2	1	924521	925519	NP_1902A	999	100	100	924521	925519	NP_RS04735
+2	1	935297	936223	aglG	927	100	100	935297	936223	NP_RS04770
+2	1	938930	940063	gth4	1134	100	100	938930	940063	NP_RS04785
+2	1	945944	946828	NP_1938A	885	100	100	945944	946828	NP_RS04810
+2	1	947300	947629	NP_1942A	294	89	100	947318	947611	NP_RS14090
+2	1	958799	959410	NP_1966A	612	100	100	958799	959410	NP_RS04870
+2	1	959498	961144	pyrG	1647	100	100	959498	961144	NP_RS04875
+2	1	962054	962374	NP_1972A	321	100	100	962054	962374	NP_RS04885
+2	1	967169	968020	pstB1	852	100	100	967169	968020	NP_RS04915
+2	1	978830	979228	ureB	399	100	100	978830	979228	NP_RS04965
+2	1	981263	981883	ureG	621	100	100	981263	981883	NP_RS04980
+2	1	988724	989740	NP_2032A	1017	100	100	988724	989740	NP_RS05025
+2	1	989822	990322	NP_2034A	501	100	100	989822	990322	NP_RS05030
+2	1	991778	992455	ccdA	678	100	100	991778	992455	NP_RS05045
+2	1	993077	994603	NP_2044A	1527	100	100	993077	994603	NP_RS05055
+2	1	998504	999397	folD	894	100	100	998504	999397	NP_RS05080
+2	1	1005608	1006015	grx4	408	100	100	1005608	1006015	NP_RS05110
+2	1	1009451	1009753	NP_2076A	303	100	100	1009451	1009753	NP_RS05130
+2	1	1013132	1013755	flg2	624	100	100	1013132	1013755	NP_RS05160
+2	1	1017632	1017988	cheY1	357	100	100	1017632	1017988	NP_RS05195
+2	1	1021388	1023964	NP_2110A	2577	100	100	1021388	1023964	NP_RS05215
+2	1	1025108	1025752	NP_2114A	645	100	100	1025108	1025752	NP_RS05225
+2	1	1025792	1026148	NP_2116A	357	100	100	1025792	1026148	NP_RS05230
+2	1	1032290	1033582	NP_2130A	1293	100	100	1032290	1033582	NP_RS05260
+2	1	1037999	1038505	adk2	507	100	100	1037999	1038505	NP_RS05290
+2	1	1041011	1041244	NP_2152A	234	100	100	1041011	1041244	NP_RS05315
+2	1	1047380	1048261	cheF2	882	100	100	1047380	1048261	NP_RS05340
+2	1	1048442	1048666	NP_2164A	225	100	100	1048442	1048666	NP_RS05345
+2	1	1057877	1059334	rtcB1	1458	100	100	1057877	1059334	NP_RS05380
+2	1	1059407	1061350	NP_2180A	1944	100	100	1059407	1061350	NP_RS05385
+2	1	1062110	1062436	NP_2184A	327	100	100	1062110	1062436	NP_RS05395
+2	1	1072658	1073191	NP_2208A	534	100	100	1072658	1073191	NP_RS05450
+2	1	1074749	1076404	NP_2212A	1656	100	100	1074749	1076404	NP_RS05460
+2	1	1077698	1078063	NP_2216A	366	100	100	1077698	1078063	NP_RS05470
+2	1	1079558	1080334	NP_2222A	777	100	100	1079558	1080334	NP_RS05485
+2	1	1080476	1081558	NP_2224A	1083	100	100	1080476	1081558	NP_RS05490
+2	1	1087178	1088344	aroB	1167	100	100	1087178	1088344	NP_RS05520
+2	1	1091531	1092490	tfbA3	960	100	100	1091531	1092490	NP_RS05540
+2	1	1092494	1093453	NP_2248A	960	100	100	1092494	1093453	NP_RS05545
+2	1	1106081	1106869	moaE	789	100	100	1106081	1106869	NP_RS05610
+2	1	1107503	1108669	NP_2278A	1167	100	100	1107503	1108669	NP_RS05620
+2	1	1110287	1112074	NP_2284A	1788	100	100	1110287	1112074	NP_RS05635
+2	1	1113989	1114609	purE	621	100	100	1113989	1114609	NP_RS05650
+2	1	1115114	1115797	nuoB	684	100	100	1115114	1115797	NP_RS05660
+2	1	1118522	1118983	nuoI	462	100	100	1118522	1118983	NP_RS05675
+2	1	1119044	1119556	NP_2302A	513	100	100	1119044	1119556	NP_RS05680
+2	1	1119617	1119892	nuoJ1	276	100	100	1119617	1119892	NP_RS05685
+2	1	1131734	1132480	NP_2326A	678	91	100	1131803	1132480	NP_RS05740
+2	1	1134221	1134466	NP_2332A	246	100	100	1134221	1134466	NP_RS05760
+2	1	1134734	1134934	NP_2336A	201	100	100	1134734	1134934	NP_RS05770
+2	1	1135625	1137430	NP_2342A	906	50	100	1136525	1137430	NP_RS05785
+2	1	1140272	1141009	NP_2352A	738	100	100	1140272	1141009	NP_RS05805
+2	1	1141169	1141822	NP_2354A	654	100	87	1141067	1141822	NP_RS05810
+2	1	1141994	1142851	mutH	858	100	100	1141994	1142851	NP_RS05815
+2	1	1147898	1148236	NP_2368A	339	100	100	1147898	1148236	NP_RS05845
+2	1	1148306	1148560	NP_2369E	0	0	0	-	-
+2	1	1157399	1157596	NP_2388A	198	100	81	1157354	1157596	NP_RS05895
+2	1	1157642	1158880	pus10	1239	100	100	1157642	1158880	NP_RS05900
+2	1	1181699	1182301	NP_2436A	603	100	100	1181699	1182301	NP_RS06015
+2	1	1189595	1191358	coxA1	1764	100	100	1189595	1191358	NP_RS06065
+2	1	1191791	1192060	NP_2460A	270	100	100	1191791	1192060	NP_RS06070
+2	1	1196387	1196995	NP_2466A	609	100	100	1196387	1196995	NP_RS06085
+2	1	1206431	1207210	NP_2488A	780	100	100	1206431	1207210	NP_RS06140
+2	1	1207271	1208068	NP_2490A	798	100	100	1207271	1208068	NP_RS06145
+2	1	1208711	1209955	gatD	1245	100	100	1208711	1209955	NP_RS06155
+2	1	1216976	1217788	nadK1	813	100	100	1216976	1217788	NP_RS06205
+2	1	1217846	1218775	mptA	930	100	100	1217846	1218775	NP_RS06210
+2	1	1226675	1227577	NP_2532A	903	100	100	1226675	1227577	NP_RS06245
+2	1	1228214	1228843	NP_2536A	630	100	100	1228214	1228843	NP_RS06255
+2	1	1229426	1230613	NP_2538A	1188	100	100	1229426	1230613	NP_RS06260
+2	1	1233305	1233427	NP_2544A	0	0	0	-	-
+2	1	1239455	1239637	NP_2566A	0	0	0	-	-
+2	1	1243520	1244212	NP_2582A	672	97	100	1243541	1244212	NP_RS06365
+2	1	1261997	1262755	NP_2618A	759	100	100	1261997	1262755	NP_RS06450
+2	1	1265618	1267882	tp54b	2265	100	100	1265618	1267882	NP_RS06465
+2	1	1270940	1271827	hbd1	888	100	100	1270940	1271827	NP_RS06480
+2	1	1287377	1287730	NP_2658A	318	90	100	1287413	1287730	NP_RS14120
+2	1	1289186	1289776	NP_2664A	591	100	100	1289186	1289776	NP_RS06570
+2	1	1294616	1295872	NP_2674A	1257	100	100	1294616	1295872	NP_RS06595
+2	1	1302959	1303990	NP_2688A	1032	100	100	1302959	1303990	NP_RS06630
+2	1	1304645	1305199	NP_2694A	555	100	100	1304645	1305199	NP_RS06645
+2	1	1306796	1308301	NP_2702A	1506	100	100	1306796	1308301	NP_RS06665
+2	1	1317008	1317220	NP_2720A	213	100	100	1317008	1317220	NP_RS06715
+2	1	1318967	1320727	menD	1761	100	100	1318967	1320727	NP_RS06730
+2	1	1322918	1323856	menA1	939	100	97	1322891	1323856	NP_RS06750
+2	1	1330649	1331014	NP_2748A	366	100	100	1330649	1331014	NP_RS06785
+2	1	1332209	1334164	hbd2	1956	100	100	1332209	1334164	NP_RS06800
+2	1	1334165	1334608	NP_2756A	444	100	100	1334165	1334608	NP_RS06805
+2	1	1337771	1338340	NP_2766A	570	100	100	1337771	1338340	NP_RS06830
+2	1	1346381	1346632	NP_2784A	252	100	100	1346381	1346632	NP_RS06870
+2	1	1346633	1347067	NP_2786A	435	100	100	1346633	1347067	NP_RS06875
+2	1	1348460	1348972	NP_2792A	513	100	100	1348460	1348972	NP_RS06890
+2	1	1361063	1361683	NP_2820A	621	100	100	1361063	1361683	NP_RS06960
+2	1	1364843	1365367	rps4	525	100	100	1364843	1365367	NP_RS06990
+2	1	1365368	1365751	rps11	384	100	100	1365368	1365751	NP_RS06995
+2	1	1367519	1367917	rps9	399	100	100	1367519	1367917	NP_RS07020
+2	1	1367930	1368124	rpoN	195	100	100	1367930	1368124	NP_RS07025
+2	1	1369484	1370317	rps2	834	100	100	1369484	1370317	NP_RS07040
+2	1	1370423	1371412	mvk	990	100	100	1370423	1371412	NP_RS07045
+2	1	1375697	1376698	NP_2860A	0	0	0	-	-
+2	1	1376795	1378186	znuA1	1392	100	100	1376795	1378186	NP_RS07075
+2	1	1386698	1387357	sirR1	660	100	100	1386698	1387357	NP_RS07115
+2	1	1388015	1388671	NP_2884A	657	100	100	1388015	1388671	NP_RS07130
+2	1	1393409	1393639	NP_2896A	231	100	100	1393409	1393639	NP_RS07160
+2	1	1393973	1394452	NP_2900A	480	100	100	1393973	1394452	NP_RS07170
+2	1	1394495	1395313	NP_2902A	819	100	100	1394495	1395313	NP_RS07175
+2	1	1412357	1413238	NP_2938A	882	100	100	1412357	1413238	NP_RS07265
+2	1	1417607	1418158	NP_2946A	552	100	100	1417607	1418158	NP_RS07280
+2	1	1433210	1433602	NP_2976A	393	100	100	1433210	1433602	NP_RS07360
+2	1	1435538	1437679	purL	2142	100	100	1435538	1437679	NP_RS07375
+2	1	1442780	1443370	NP_2992A	591	100	100	1442780	1443370	NP_RS07400
+2	1	1455614	1456969	NP_3024A	1356	100	100	1455614	1456969	NP_RS07475
+2	1	1465199	1465924	tupB	726	100	100	1465199	1465924	NP_RS07515
+2	1	1467566	1467841	NP_3048A	276	100	100	1467566	1467841	NP_RS07530
+2	1	1470947	1471237	NP_3060A	291	100	100	1470947	1471237	NP_RS07560
+2	1	1492097	1493737	pilB1	1641	100	100	1492097	1493737	NP_RS07675
+2	1	1495856	1496488	NP_3110A	633	100	100	1495856	1496488	NP_RS07685
+2	1	1497341	1501117	NP_3112A	3777	100	100	1497341	1501117	NP_RS07700
+2	1	1504613	1504822	NP_3120A	210	100	100	1504613	1504822	NP_RS07725
+2	1	1507373	1507633	NP_3126A	261	100	100	1507373	1507633	NP_RS07740
+2	1	1507814	1509403	NP_3128A	1590	100	100	1507814	1509403	NP_RS07745
+2	1	1509407	1511974	NP_3130A	2568	100	100	1509407	1511974	NP_RS07750
+2	1	1514459	1515172	NP_3136A	714	100	100	1514459	1515172	NP_RS07765
+2	1	1515203	1516012	NP_3138A	810	100	100	1515203	1516012	NP_RS07770
+2	1	1523723	1524778	dph2	1056	100	100	1523723	1524778	NP_RS07810
+2	1	1525865	1527541	NP_3158A	1677	100	99	1525847	1527541	NP_RS07820
+2	1	1534895	1536079	pchA1	1185	100	100	1534895	1536079	NP_RS07875
+2	1	1546766	1547230	rps15	465	100	100	1546766	1547230	NP_RS07940
+2	1	1547240	1548313	recJ2	1074	100	100	1547240	1548313	NP_RS07945
+2	1	1551500	1551841	NP_3214A	342	100	100	1551500	1551841	NP_RS07965
+2	1	1551872	1552948	gth2	1077	100	100	1551872	1552948	NP_RS07970
+2	1	1552973	1554076	gth1	1104	100	100	1552973	1554076	NP_RS07975
+2	1	1560908	1561327	hcp6	420	100	100	1560908	1561327	NP_RS08010
+2	1	1565678	1565986	NP_3254A	288	93	100	1565699	1565986	NP_RS08050
+2	1	1566035	1566664	NP_3256A	597	95	100	1566068	1566664	NP_RS08055
+2	1	1569968	1573039	cas10d	3072	100	100	1569968	1573039	NP_RS08080
+2	1	1577537	1578532	cas1	996	100	100	1577537	1578532	NP_RS08105
+2	1	1584248	1584451	NP_3294A	204	100	100	1584248	1584451	NP_RS08155
+2	1	1584770	1585405	NP_3298A	636	100	100	1584770	1585405	NP_RS08165
+2	1	1585712	1586692	NP_3302A	981	100	100	1585712	1586692	NP_RS08175
+2	1	1589711	1590118	NP_3314A	408	100	100	1589711	1590118	NP_RS08200
+2	1	1601465	1603060	trpE1	1596	100	100	1601465	1603060	NP_RS08265
+2	1	1612154	1612885	tyrA	732	100	100	1612154	1612885	NP_RS08305
+2	1	1614383	1614862	NP_3362A	480	100	100	1614383	1614862	NP_RS08315
+2	1	1614914	1615243	NP_3364A	330	100	100	1614914	1615243	NP_RS08320
+2	1	1618721	1620055	htr33	1335	100	100	1618721	1620055	NP_RS08345
+2	1	1630424	1631803	NP_3390A	1380	100	98	1630400	1631803	NP_RS08380
+2	1	1634312	1635001	NP_3398A	690	100	100	1634312	1635001	NP_RS08400
+2	1	1637705	1638379	NP_3408A	675	100	100	1637705	1638379	NP_RS08425
+2	1	1640204	1640692	NP_3412A	489	100	100	1640204	1640692	NP_RS08435
+2	1	1650695	1651453	livG4	759	100	100	1650695	1651453	NP_RS08480
+2	1	1661840	1663825	NP_3450A	1986	100	100	1661840	1663825	NP_RS08530
+2	1	1670681	1672378	pccB3	1698	100	100	1670681	1672378	NP_RS08565
+2	1	1672487	1673029	cbs8	543	100	100	1672487	1673029	NP_RS08570
+2	1	1673927	1674163	NP_3469B	0	0	0	-	-
+2	1	1674983	1676629	ligB	1647	100	100	1674983	1676629	NP_RS08585
+2	1	1681964	1682926	NP_3484A	963	100	98	1681943	1682926	NP_RS08610
+2	1	1690271	1692736	gyrA	2466	100	100	1690271	1692736	NP_RS08650
+2	1	1700465	1701367	pyrB	903	100	100	1700465	1701367	NP_RS08695
+2	1	1702034	1702900	NP_3522A	867	100	100	1702034	1702900	NP_RS08705
+2	1	1704332	1704733	NP_3530A	402	100	100	1704332	1704733	NP_RS08725
+2	1	1704812	1705390	tp50	579	100	100	1704812	1705390	NP_RS08730
+2	1	1708361	1709566	tp17	1095	91	100	1708472	1709566	NP_RS08745
+2	1	1714934	1715287	NP_3550A	354	100	100	1714934	1715287	NP_RS08775
+2	1	1727090	1727386	tif1b	297	100	77	1727000	1727386	NP_RS08825
+2	1	1728080	1729600	dppA2	1521	100	100	1728080	1729600	NP_RS08835
+2	1	1729655	1730602	dppB2	948	100	100	1729655	1730602	NP_RS08840
+2	1	1737386	1738312	NP_3592A	870	94	100	1737443	1738312	NP_RS08870
+2	1	1747268	1748539	tp22	1272	100	100	1747268	1748539	NP_RS08915
+2	1	1753085	1754602	tp56	1518	100	100	1753085	1754602	NP_RS08955
+2	1	1757696	1757929	NP_3632A	225	96	100	1757705	1757929	NP_RS08975
+2	1	1764683	1764985	abc24u	303	100	100	1764683	1764985	NP_RS09010
+2	1	1766426	1767580	acaB7	1155	100	100	1766426	1767580	NP_RS09020
+2	1	1788002	1788292	NP_3706A	291	100	100	1788002	1788292	NP_RS09150
+2	1	1798067	1799044	NP_3722A	978	100	100	1798067	1799044	NP_RS09200
+2	1	1799069	1799647	NP_3724A	579	100	100	1799069	1799647	NP_RS09205
+2	1	1799702	1800412	rnp3	711	100	100	1799702	1800412	NP_RS09210
+2	1	1807193	1807534	NP_3744A	342	100	100	1807193	1807534	NP_RS09255
+2	1	1809926	1810951	NP_3752A	1026	100	89	1809803	1810951	NP_RS09275
+2	1	1825862	1826119	NP_3786A	258	100	100	1825862	1826119	NP_RS09360
+2	1	1833446	1834396	tp25	951	100	100	1833446	1834396	NP_RS09410
+2	1	1837253	1838299	btuC	1047	100	100	1837253	1838299	NP_RS09435
+2	1	1839539	1839814	NP_3820A	276	100	100	1839539	1839814	NP_RS09445
+2	1	1842299	1843126	nadE1	828	100	100	1842299	1843126	NP_RS09465
+2	1	1855097	1855249	NP_3852A	0	0	0	-	-
+2	1	1858919	1859332	NP_3862A	0	0	0	-	-
+2	1	1868552	1871428	NP_3872A	2877	100	100	1868552	1871428	NP_RS09570
+2	1	1907840	1909720	nosD1	1881	100	100	1907840	1909720	NP_RS09680
+2	1	1913429	1914163	nosF2	735	100	100	1913429	1914163	NP_RS09700
+2	1	1916843	1917946	abc13a	1104	100	100	1916843	1917946	NP_RS09720
+2	1	1928033	1929310	rpa1	1278	100	100	1928033	1929310	NP_RS09785
+2	1	1937183	1937956	proC	774	100	100	1937183	1937956	NP_RS09820
+2	1	1943114	1944295	priS	1182	100	100	1943114	1944295	NP_RS09865
+2	1	1946276	1946512	NP_3996A	237	100	100	1946276	1946512	NP_RS09880
+2	1	1946516	1948795	cdc48b	2280	100	100	1946516	1948795	NP_RS09885
+2	1	1952417	1954804	NP_4004A	2388	100	100	1952417	1954804	NP_RS09900
+2	1	1956233	1957651	NP_4008A	1419	100	100	1956233	1957651	NP_RS09910
+2	1	1967186	1967368	NP_4028A	183	100	100	1967186	1967368	NP_RS09960
+2	1	1967432	1968679	tp21	1248	100	100	1967432	1968679	NP_RS09965
+2	1	1970513	1972273	NP_4038A	1761	100	100	1970513	1972273	NP_RS09985
+2	1	1988114	1988854	NP_4074A	741	100	100	1988114	1988854	NP_RS10075
+2	1	1988912	1989409	NP_4076A	498	100	100	1988912	1989409	NP_RS10080
+2	1	2002154	2003095	NP_4112A	942	100	100	2002154	2003095	NP_RS10165
+2	1	2004917	2005477	NP_4122A	561	100	100	2004917	2005477	NP_RS10185
+2	1	2010122	2011429	livM1	1308	100	100	2010122	2011429	NP_RS10220
+2	1	2012276	2013139	livF1	864	100	100	2012276	2013139	NP_RS10230
+2	1	2015891	2016373	cheW	483	100	100	2015891	2016373	NP_RS10250
+2	1	2020601	2021416	hisF	816	100	100	2020601	2021416	NP_RS10280
+2	1	2024330	2025085	NP_4166A	756	100	100	2024330	2025085	NP_RS10300
+2	1	2025158	2026528	NP_4168A	1371	100	100	2025158	2026528	NP_RS10305
+2	1	2031044	2031481	NP_4180A	438	100	100	2031044	2031481	NP_RS10335
+2	1	2031998	2034106	cdc48c	2109	100	100	2031998	2034106	NP_RS10350
+2	1	2036630	2036881	NP_4192A	252	100	100	2036630	2036881	NP_RS10370
+2	1	2037800	2038594	mscS6	795	100	100	2037800	2038594	NP_RS10380
+2	1	2043230	2044003	surE	774	100	100	2043230	2044003	NP_RS10415
+2	1	2047796	2048866	NP_4216A	1071	100	100	2047796	2048866	NP_RS10435
+2	1	2053364	2055454	nasA1	2091	100	100	2053364	2055454	NP_RS10460
+2	1	2055947	2057305	nasB	1359	100	100	2055947	2057305	NP_RS10465
+2	1	2063267	2065234	acs1	1968	100	100	2063267	2065234	NP_RS10495
+2	1	2068037	2068495	NP_4246A	459	100	100	2068037	2068495	NP_RS10510
+2	1	2085512	2086708	graD6	1197	100	100	2085512	2086708	NP_RS10585
+2	1	2086790	2087656	NP_4278A	867	100	100	2086790	2087656	NP_RS10590
+2	1	2090513	2091814	ctaB2	1302	100	100	2090513	2091814	NP_RS10605
+2	1	2092322	2092471	NP_4292A	0	0	0	-	-
+2	1	2092478	2093023	coxB3	546	100	100	2092478	2093023	NP_RS10615
+2	1	2099504	2100568	NP_4306A	1065	100	100	2099504	2100568	NP_RS10645
+2	1	2100830	2101003	rpl37e	174	100	100	2100830	2101003	NP_RS10655
+2	1	2111945	2112223	NP_4336A	279	100	100	2111945	2112223	NP_RS10715
+2	1	2112371	2112709	NP_4338A	339	100	100	2112371	2112709	NP_RS10720
+2	1	2113997	2115064	pelA	1068	100	100	2113997	2115064	NP_RS10730
+2	1	2121944	2123272	tp55	1329	100	100	2121944	2123272	NP_RS10780
+2	1	2123339	2124889	pccB2	1551	100	100	2123339	2124889	NP_RS10785
+2	1	2133167	2134087	birA	921	100	100	2133167	2134087	NP_RS10820
+2	1	2157536	2158204	NP_4436A	669	100	100	2157536	2158204	NP_RS10945
+2	1	2158259	2158741	NP_4438A	483	100	100	2158259	2158741	NP_RS10950
+2	1	2160299	2161051	NP_4442A	753	100	100	2160299	2161051	NP_RS10960
+2	1	2166131	2167246	drg	1116	100	100	2166131	2167246	NP_RS10995
+2	1	2168540	2169295	NP_4460A	756	100	100	2168540	2169295	NP_RS11005
+2	1	2169332	2169856	NP_4462A	525	100	100	2169332	2169856	NP_RS11010
+2	1	2172551	2172775	NP_4468A	225	100	100	2172551	2172775	NP_RS11025
+2	1	2182946	2184004	ahbB	1059	100	100	2182946	2184004	NP_RS11105
+2	1	2184650	2186011	hemA	1362	100	100	2184650	2186011	NP_RS11115
+2	1	2199362	2200060	NP_4530A	699	100	100	2199362	2200060	NP_RS11185
+2	1	2233367	2233825	NP_4602A	459	100	100	2233367	2233825	NP_RS11365
+2	1	2237573	2238997	NP_4608A	0	0	0	-	-
+2	1	2259164	2259298	NP_4632A	135	100	100	2259164	2259298	NP_RS14205
+2	1	2262134	2264728	NP_4642A	2508	97	100	2262221	2264728	NP_RS11445
+2	1	2264738	2265427	NP_4644A	690	100	100	2264738	2265427	NP_RS11450
+2	1	2266778	2268397	NP_4648A	1281	79	100	2267117	2268397	NP_RS11460
+2	1	2269865	2271019	graD1	1155	100	100	2269865	2271019	NP_RS11470
+2	1	2272889	2274082	graD2	1194	100	100	2272889	2274082	NP_RS11480
+2	1	2284874	2285947	graD4	1074	100	100	2284874	2285947	NP_RS11540
+2	1	2287145	2287573	NP_4684A	429	100	100	2287145	2287573	NP_RS11550
+2	1	2294984	2296474	NP_4694A	1491	100	100	2294984	2296474	NP_RS11575
+2	1	2306282	2306788	NP_4714A	507	100	100	2306282	2306788	NP_RS11615
+2	1	2309843	2311420	NP_4724A	1578	100	100	2309843	2311420	NP_RS11640
+2	1	2311607	2312278	sirR2	672	100	100	2311607	2312278	NP_RS11645
+2	1	2312342	2313364	znuA2	1023	100	100	2312342	2313364	NP_RS11650
+2	1	2318645	2319094	NP_4736A	450	100	100	2318645	2319094	NP_RS11670
+2	1	2320166	2320306	NP_4740A	0	0	0	-	-
+2	1	2325878	2326252	tef5A	375	100	100	2325878	2326252	NP_RS11705
+2	1	2326259	2327059	speB2	801	100	100	2326259	2327059	NP_RS11710
+2	1	2327990	2329402	cat7	1413	100	100	2327990	2329402	NP_RS11720
+2	1	2332367	2333239	lyeJ	873	100	100	2332367	2333239	NP_RS11740
+2	1	2337242	2338252	tp44	1011	100	100	2337242	2338252	NP_RS11770
+2	1	2344793	2345497	NP_4796A	705	100	100	2344793	2345497	NP_RS11815
+2	1	2352974	2353312	NP_4818A	339	100	100	2352974	2353312	NP_RS11870
+2	1	2354777	2355766	tfbA6	990	100	100	2354777	2355766	NP_RS11880
+2	1	2358485	2360089	htrII	1599	100	100	2358491	2360089	NP_RS11905
+2	1	2368193	2368651	NP_4850A	417	91	100	2368235	2368651	NP_RS11950
+2	1	2368964	2369800	NP_4852A	837	100	100	2368964	2369800	NP_RS11960
+2	1	2371814	2372545	rpl2	732	100	100	2371814	2372545	NP_RS11980
+2	1	2373431	2374348	rps3	918	100	100	2373431	2374348	NP_RS11995
+2	1	2374556	2374852	rnp1	297	100	100	2374556	2374852	NP_RS12005
+2	1	2375588	2375950	rpl24	363	100	100	2375588	2375950	NP_RS12020
+2	1	2377184	2377354	rps14a	171	100	100	2377184	2377354	NP_RS12035
+2	1	2380010	2380645	rps5	636	100	100	2380010	2380645	NP_RS12065
+2	1	2383133	2384470	trkA1	1338	100	100	2383133	2384470	NP_RS12085
+2	1	2388005	2388625	adk1	621	100	100	2388005	2388625	NP_RS12105
+2	1	2417057	2417722	cobA	666	100	100	2417057	2417722	NP_RS12255
+2	1	2421404	2421643	NP_4984A	240	100	100	2421404	2421643	NP_RS12280
+2	1	2421650	2422105	nob1	456	100	100	2421650	2422105	NP_RS12285
+2	1	2424572	2425036	NP_4994A	465	100	100	2424572	2425036	NP_RS12305
+2	1	2450204	2451163	NP_5048A	960	100	100	2450204	2451163	NP_RS12430
+2	1	2451257	2451418	NP_5050A	0	0	0	-	-
+2	1	2455202	2457601	NP_5058A	2400	100	100	2455202	2457601	NP_RS12450
+2	1	2478278	2479009	NP_5114A	732	100	100	2478278	2479009	NP_RS12590
+2	1	2482799	2483584	NP_5122A	786	100	100	2482799	2483584	NP_RS12610
+2	1	2495603	2496067	NP_5138A	465	100	100	2495603	2496067	NP_RS12650
+2	1	2496134	2496364	NP_5140A	231	100	100	2496134	2496364	NP_RS12655
+2	1	2496404	2496598	NP_5142A	195	100	100	2496404	2496598	NP_RS12660
+2	1	2509172	2509834	NP_5170A	663	100	100	2509172	2509834	NP_RS12740
+2	1	2511692	2511976	NP_5176A	285	100	100	2511692	2511976	NP_RS12755
+2	1	2517605	2518156	NP_5190A	552	100	100	2517605	2518156	NP_RS12785
+2	1	2520947	2521327	NP_5200A	381	100	100	2520947	2521327	NP_RS12805
+2	1	2523575	2525281	NP_5206A	1707	100	100	2523575	2525281	NP_RS12820
+2	1	2525753	2526151	NP_5210A	399	100	100	2525753	2526151	NP_RS12830
+2	1	2530256	2531149	NP_5218A	888	99	100	2530262	2531149	NP_RS12850
+2	1	2531198	2532388	tp19	1191	100	100	2531198	2532388	NP_RS12855
+2	1	2533637	2533975	pth	339	100	100	2533637	2533975	NP_RS12865
+2	1	2536844	2537566	NP_5230A	723	100	100	2536844	2537566	NP_RS12880
+2	1	2537618	2537878	rpl43e	261	100	100	2537618	2537878	NP_RS12885
+2	1	2537885	2538019	rpoP	135	100	100	2537885	2538019	rpoP
+2	1	2538551	2539315	parA1	765	100	100	2538551	2539315	NP_RS12900
+2	1	2539895	2540911	rtcA	1017	100	100	2539895	2540911	NP_RS12910
+2	1	2541974	2543176	argG	1203	100	100	2541974	2543176	NP_RS12920
+2	1	2547764	2548891	argD	1128	100	100	2547764	2548891	NP_RS12950
+2	1	2560040	2561476	NP_5292A	1437	100	95	2559968	2561476	NP_RS13015
+2	1	2571794	2572252	hsp20D	459	100	100	2571794	2572252	NP_RS13080
+2	1	2573030	2574007	tuc1	978	100	100	2573030	2574007	NP_RS13090
+2	1	2577002	2578654	NP_5332A	1653	100	100	2577002	2578654	NP_RS13120
+2	1	2586773	2586952	NP_5356A	180	100	100	2586773	2586952	NP_RS13170
+2	1	2587103	2587639	pilA2	537	100	100	2587103	2587639	NP_RS13175
+2	1	2589770	2590819	NP_5368A	1050	100	100	2589770	2590819	NP_RS13200
+2	1	2591048	2591671	NP_5370A	624	100	100	2591048	2591671	NP_RS13205
+2	1	2594096	2594488	NP_5376A	393	100	100	2594096	2594488	NP_RS13220
+2	2	1310	1861	NP_RS00015	552	100	100	1310	1861	NP_0004A
+2	2	6437	7414	NP_RS00040	978	100	100	6437	7414	pepB1
+2	2	10403	10753	NP_RS00070	351	100	100	10403	10753	crcB2
+2	2	19733	20146	NP_RS00125	414	100	100	19733	20146	msrB
+2	2	20186	20857	NP_RS00130	672	100	100	20186	20857	hcp4
+2	2	30086	30784	NP_RS00185	699	100	100	30086	30784	ribK
+2	2	33032	33484	NP_RS00200	453	100	100	33032	33484	NP_0078A
+2	2	33527	33814	NP_RS00205	288	100	100	33527	33814	NP_0080A
+2	2	36122	39163	NP_RS00225	3042	100	100	36122	39163	NP_0090A
+2	2	41621	42901	NP_RS00245	1281	100	100	41621	42901	NP_0098A
+2	2	43541	44668	NP_RS00255	1128	100	100	43541	44668	abc30p
+2	2	46208	47011	NP_RS00265	804	100	100	46208	47011	pheA
+2	2	47225	47452	NP_RS00270	228	100	100	47225	47452	rpoH
+2	2	49016	50848	NP_RS00280	1833	100	100	49016	50848	rpoB1
+2	2	54020	56704	NP_RS00290	2685	100	100	54020	56704	rpoA2
+2	2	56711	57136	NP_RS00295	426	100	100	56711	57136	nusA
+2	2	61538	63727	NP_RS00325	2190	100	100	61538	63727	tef2
+2	2	80504	81214	NP_RS00405	711	100	100	80504	81214	NP_0162A
+2	2	92231	94036	NP_RS00470	1806	100	100	92231	94036	NP_0188A
+2	2	109979	111949	NP_RS00545	1971	100	100	109979	111949	dnaK
+2	2	112022	113230	NP_RS00550	1209	100	100	112022	113230	pchB
+2	2	114563	115762	NP_RS00565	1200	100	100	114563	115762	NP_0226A
+2	2	116570	119140	NP_RS00580	2571	100	100	116570	119140	mutS1a
+2	2	119978	121303	NP_RS00590	1326	100	100	119978	121303	NP_0236A
+2	2	137237	137629	NP_RS00670	393	100	100	137237	137629	NP_0268A
+2	2	140894	141598	NP_RS00690	705	100	100	140894	141598	serB
+2	2	141644	141913	NP_RS00695	270	100	100	141644	141913	NP_0276A
+2	2	142022	142705	NP_RS00700	684	100	100	142022	142705	NP_0278A
+2	2	147932	150550	NP_RS00725	2619	100	100	147932	150550	valS
+2	2	152990	153178	NP_RS00745	0	0	0	-	-
+2	2	154058	154582	NP_RS00755	525	100	100	154058	154582	NP_0300A
+2	2	161846	162856	NP_RS00805	1011	100	100	161846	162856	hda1
+2	2	168029	168880	NP_RS00835	852	100	100	168029	168880	cbs2
+2	2	172562	174223	NP_RS00850	1662	100	100	172562	174223	kef3
+2	2	174668	177205	NP_RS00860	2538	100	100	174668	177205	hef
+2	2	178031	178510	NP_RS00870	480	100	100	178031	178510	NP_0340A
+2	2	178643	178999	NP_RS00875	357	100	100	178643	178999	sepF
+2	2	181760	182224	NP_RS00900	465	100	100	181760	182224	NP_0352A
+2	2	188972	190252	NP_RS00935	1281	100	100	188972	190252	tp12
+2	2	195629	196741	NP_RS00975	1113	100	100	195629	196741	NP_0380A
+2	2	196784	197503	NP_RS00980	720	100	100	196784	197503	dph6
+2	2	197666	198634	NP_RS00985	969	100	100	197666	198634	graD7
+2	2	201425	202042	NP_RS01020	618	100	100	201425	202042	NP_0398A
+2	2	206474	207430	NP_RS01050	957	100	100	206474	207430	NP_0410A
+2	2	217862	218914	NP_RS01110	1053	100	100	217862	218914	pyrD
+2	2	236900	237346	NP_RS01210	447	100	100	236900	237346	NP_0468A
+2	2	256439	256849	NP_RS01295	411	100	100	256439	256849	NP_0506A
+2	2	256904	257440	NP_RS01300	537	100	100	256904	257440	NP_0508A
+2	2	257510	258169	NP_RS01305	660	100	100	257510	258169	NP_0510A
+2	2	262967	263908	NP_RS01350	942	100	100	262967	263908	NP_0528A
+2	2	288542	288925	NP_RS01445	384	100	100	288542	288925	ridA
+2	2	291851	292219	NP_RS01470	369	100	100	291851	292219	NP_0574A
+2	2	298796	299920	cdc6	1125	100	100	298796	299920	orc2
+2	2	305138	305923	NP_RS01530	786	100	100	305138	305923	NP_0598A
+2	2	314978	315247	NP_RS01575	270	100	100	314978	315247	NP_0616A
+2	2	321461	324631	NP_RS01600	3144	99	100	321488	324631	NP_0626A
+2	2	339935	340120	NP_RS01700	186	100	100	339935	340120	NP_0668A
+2	2	342989	344827	NP_RS01725	1839	100	100	342989	344827	NP_0678A
+2	2	344888	345406	NP_RS01730	519	100	100	344888	345406	hjc
+2	2	347321	347917	NP_RS01750	597	100	100	347321	347917	NP_0688A
+2	2	357506	360304	NP_RS01800	2799	100	100	357506	360304	alaS
+2	2	370577	371608	NP_RS01860	1032	100	100	370577	371608	cobT
+2	2	380465	381544	NP_RS01905	1059	98	100	380486	381544	NP_0754A
+2	2	387353	389008	NP_RS01935	1656	100	100	387353	389008	dppF1
+2	2	390824	391345	NP_RS01955	522	100	100	390824	391345	amzA
+2	2	394106	396520	NP_RS01975	2415	100	100	394106	396520	NP_0784A
+2	2	405704	407029	NP_RS02030	1326	100	100	405704	407029	dtdA
+2	2	407300	408466	NP_RS02035	1167	100	100	407300	408466	ftsZ1
+2	2	408518	408691	NP_RS02040	174	100	100	408518	408691	secE
+2	2	422675	423415	NP_RS02130	741	100	100	422675	423415	NP_0848A
+2	2	423491	424531	NP_RS02135	1041	100	100	423491	424531	NP_0850A
+2	2	427310	428275	NP_RS02155	942	98	100	427334	428275	NP_0858A
+2	2	444965	445849	NP_RS02240	885	100	100	444965	445849	NP_0890A
+2	2	446639	447022	NP_RS02250	384	100	100	446639	447022	NP_0894A
+2	2	460655	461101	NP_RS02325	447	100	100	460655	461101	NP_0924A
+2	2	464588	465829	NP_RS02350	1242	100	100	464588	465829	sufS1
+2	2	466421	466837	NP_RS02360	417	100	100	466421	466837	iscU
+2	2	472481	472942	NP_RS02395	462	100	100	472481	472942	dut
+2	2	472988	473671	NP_RS02400	684	100	100	472988	473671	NP_0956A
+2	2	479000	479224	NP_RS14060	225	100	55	478814	479224	NP_0966A
+2	2	485597	486796	NP_RS02455	1200	100	100	485597	486796	NP_0980A
+2	2	486815	487372	NP_RS02460	558	100	100	486815	487372	NP_0982A
+2	2	491774	492877	NP_RS02500	1104	100	100	491774	492877	NP_0998A
+2	2	493391	493903	NP_RS02510	513	100	100	493391	493903	NP_1002A
+2	2	494465	495028	NP_RS02520	564	100	100	494465	495028	dim2
+2	2	497003	497551	NP_RS02530	549	100	100	497003	497551	thpR
+2	2	498800	499138	NP_RS02550	339	100	100	498800	499138	atpH
+2	2	503474	503794	NP_RS02575	321	100	100	503474	503794	atpF
+2	2	515960	516721	NP_RS02635	762	100	100	515960	516721	cofE
+2	2	517979	518161	NP_RS02650	183	100	100	517979	518161	NP_1058A
+2	2	520466	521431	NP_RS02670	966	100	100	520466	521431	trmG10
+2	2	530270	531997	NP_RS02725	1728	100	100	530270	531997	uvrC
+2	2	537314	539473	NP_RS02745	2127	98	100	537347	539473	chlID
+2	2	539531	539716	NP_RS02750	186	100	100	539531	539716	NP_1096A
+2	2	539720	540493	NP_RS02755	774	100	100	539720	540493	NP_1098A
+2	2	573953	574663	NP_RS02955	711	100	100	573953	574663	NP_1178A
+2	2	587357	588157	NP_RS03010	801	100	100	587357	588157	abc26p
+2	2	597734	599224	NP_RS03055	1491	100	100	597734	599224	gatB
+2	2	599309	601807	NP_RS03060	2499	100	100	599309	601807	topA
+2	2	602699	604369	NP_RS03070	1671	100	100	602699	604369	mmcA2
+2	2	604421	604804	NP_RS03075	384	100	100	604421	604804	mce
+2	2	607508	608377	NP_RS03090	870	100	100	607508	608377	korB1
+2	2	625568	626557	NP_RS03190	990	100	99	625556	626557	pibD
+2	2	630128	630571	NP_RS03210	444	100	100	630128	630571	NP_1284A
+2	2	630992	631231	NP_RS03220	240	100	100	630992	631231	NP_1288A
+2	2	638723	638989	NP_RS03275	267	100	100	638723	638989	trxA1
+2	2	647489	648271	NP_RS03315	783	100	100	647489	648271	sirA
+2	2	649730	650482	NP_RS03330	753	100	100	649730	650482	pgsA1
+2	2	652784	653155	NP_RS03350	372	100	100	652784	653155	NP_1342A
+2	2	658442	659161	NP_RS03380	720	100	99	658433	659161	NP_1354A
+2	2	660980	662017	NP_RS03395	1038	100	100	660980	662017	taw2
+2	2	663449	663985	NP_RS03405	537	100	100	663449	663985	NP_1364A
+2	2	665771	666214	NP_RS03420	444	100	100	665771	666214	NP_1370A
+2	2	668486	668917	NP_RS03435	432	100	100	668486	668917	NP_1376A
+2	2	676640	677353	NP_RS03490	714	100	100	676640	677353	bioN
+2	2	677444	679663	NP_RS03495	2220	100	100	677444	679663	NP_1400A
+2	2	681635	682306	NP_RS03515	672	100	100	681635	682306	upp
+2	2	683126	684292	NP_RS03525	1167	100	100	683126	684292	tp35
+2	2	685823	686092	NP_RS03535	270	100	100	685823	686092	grx2
+2	2	690737	692428	NP_RS03575	1692	100	100	690737	692428	aor2
+2	2	696947	698155	NP_RS03600	1209	100	100	696947	698155	moeA1
+2	2	712799	713842	NP_RS03675	1044	100	100	712799	713842	livM3
+2	2	715976	717031	NP_RS03695	1056	100	100	715976	717031	gth3
+2	2	719957	720892	NP_RS03710	936	100	100	719957	720892	NP_1482A
+2	2	724904	725740	NP_RS03735	837	100	100	724904	725740	dapD
+2	2	748067	749437	NP_RS03830	1371	100	100	748067	749437	purA
+2	2	749594	750253	NP_RS03835	660	100	100	749594	750253	NP_1532A
+2	2	750260	750694	NP_RS03840	435	100	100	750260	750694	NP_1534A
+2	2	750695	751201	NP_RS03845	507	100	100	750695	751201	mobB
+2	2	759398	759859	NP_RS03925	462	100	100	759398	759859	NP_1572A
+2	2	767807	768697	NP_RS03965	891	100	100	767807	768697	cbiX2
+2	2	774206	774832	NP_RS03995	627	100	100	774206	774832	hcp5
+2	2	775208	775891	NP_RS04005	684	100	100	775208	775891	NP_1604A
+2	2	776423	777079	NP_RS04015	657	100	100	776423	777079	NP_1608A
+2	2	788498	789220	NP_RS04090	723	100	100	788498	789220	NP_1638A
+2	2	789341	790405	NP_RS04095	1065	100	100	789341	790405	NP_1640A
+2	2	807824	808021	NP_RS04165	198	100	100	807824	808021	NP_1672A
+2	2	809051	809944	NP_RS04180	894	100	98	809030	809944	NP_1680A
+2	2	811856	812824	NP_RS04190	969	100	100	811856	812824	tfbA1
+2	2	812939	814516	gabD2	1578	100	100	812939	814516	gabD
+2	2	816518	817888	NP_RS04210	1371	100	100	816518	817888	serS
+2	2	818360	819613	NP_RS04220	1254	100	100	818360	819613	NP_1696A
+2	2	822254	823522	NP_RS04245	1269	100	100	822254	823522	pyrC
+2	2	827417	829021	NP_RS04275	1605	100	100	827417	829021	htr29
+2	2	832688	833068	NP_RS04300	381	100	100	832688	833068	NP_1730A
+2	2	842648	843499	NP_RS04360	852	100	100	842648	843499	phnE1
+2	2	845036	846667	NP_RS04370	1632	100	100	845036	846667	htr22
+2	2	847460	847669	NP_RS04380	210	100	100	847460	847669	NP_1760A
+2	2	854291	855019	glnQ	729	100	100	854291	855019	abc04a
+2	2	858590	859285	NP_RS04445	696	100	100	858590	859285	radB
+2	2	875840	876271	NP_RS04490	432	100	100	875840	876271	NP_1808A
+2	2	909419	910423	NP_RS04655	1005	100	100	909419	910423	NP_1874A
+2	2	915806	916843	NP_RS04685	1038	100	100	915806	916843	trm5
+2	2	924521	925519	NP_RS04735	999	100	100	924521	925519	NP_1902A
+2	2	935297	936223	NP_RS04770	927	100	100	935297	936223	aglG
+2	2	938930	940063	NP_RS04785	1134	100	100	938930	940063	gth4
+2	2	945944	946828	NP_RS04810	885	100	100	945944	946828	NP_1938A
+2	2	947318	947611	NP_RS14090	294	100	89	947300	947629	NP_1942A
+2	2	958799	959410	NP_RS04870	612	100	100	958799	959410	NP_1966A
+2	2	959498	961144	NP_RS04875	1647	100	100	959498	961144	pyrG
+2	2	962054	962374	NP_RS04885	321	100	100	962054	962374	NP_1972A
+2	2	967169	968020	NP_RS04915	852	100	100	967169	968020	pstB1
+2	2	978830	979228	NP_RS04965	399	100	100	978830	979228	ureB
+2	2	981263	981883	NP_RS04980	621	100	100	981263	981883	ureG
+2	2	988724	989740	NP_RS05025	1017	100	100	988724	989740	NP_2032A
+2	2	989822	990322	NP_RS05030	501	100	100	989822	990322	NP_2034A
+2	2	991778	992455	NP_RS05045	678	100	100	991778	992455	ccdA
+2	2	993077	994603	NP_RS05055	1527	100	100	993077	994603	NP_2044A
+2	2	998504	999397	NP_RS05080	894	100	100	998504	999397	folD
+2	2	1005608	1006015	NP_RS05110	408	100	100	1005608	1006015	grx4
+2	2	1009451	1009753	NP_RS05130	303	100	100	1009451	1009753	NP_2076A
+2	2	1013132	1013755	NP_RS05160	624	100	100	1013132	1013755	flg2
+2	2	1017632	1017988	NP_RS05195	357	100	100	1017632	1017988	cheY1
+2	2	1021388	1023964	NP_RS05215	2577	100	100	1021388	1023964	NP_2110A
+2	2	1025108	1025752	NP_RS05225	645	100	100	1025108	1025752	NP_2114A
+2	2	1025792	1026148	NP_RS05230	357	100	100	1025792	1026148	NP_2116A
+2	2	1029791	1029979	NP_RS14100	0	0	0	-	-
+2	2	1032290	1033582	NP_RS05260	1293	100	100	1032290	1033582	NP_2130A
+2	2	1037999	1038505	NP_RS05290	507	100	100	1037999	1038505	adk2
+2	2	1041011	1041244	NP_RS05315	234	100	100	1041011	1041244	NP_2152A
+2	2	1047380	1048261	NP_RS05340	882	100	100	1047380	1048261	cheF2
+2	2	1048442	1048666	NP_RS05345	225	100	100	1048442	1048666	NP_2164A
+2	2	1057877	1059334	NP_RS05380	1458	100	100	1057877	1059334	rtcB1
+2	2	1059407	1061350	NP_RS05385	1944	100	100	1059407	1061350	NP_2180A
+2	2	1062110	1062436	NP_RS05395	327	100	100	1062110	1062436	NP_2184A
+2	2	1072658	1073191	NP_RS05450	534	100	100	1072658	1073191	NP_2208A
+2	2	1074749	1076404	NP_RS05460	1656	100	100	1074749	1076404	NP_2212A
+2	2	1077698	1078063	NP_RS05470	366	100	100	1077698	1078063	NP_2216A
+2	2	1079558	1080334	NP_RS05485	777	100	100	1079558	1080334	NP_2222A
+2	2	1080476	1081558	NP_RS05490	1083	100	100	1080476	1081558	NP_2224A
+2	2	1087178	1088344	NP_RS05520	1167	100	100	1087178	1088344	aroB
+2	2	1091531	1092490	NP_RS05540	960	100	100	1091531	1092490	tfbA3
+2	2	1092494	1093453	NP_RS05545	960	100	100	1092494	1093453	NP_2248A
+2	2	1106081	1106869	NP_RS05610	789	100	100	1106081	1106869	moaE
+2	2	1107503	1108669	NP_RS05620	1167	100	100	1107503	1108669	NP_2278A
+2	2	1110287	1112074	NP_RS05635	1788	100	100	1110287	1112074	NP_2284A
+2	2	1113989	1114609	NP_RS05650	621	100	100	1113989	1114609	purE
+2	2	1115114	1115797	NP_RS05660	684	100	100	1115114	1115797	nuoB
+2	2	1118522	1118983	NP_RS05675	462	100	100	1118522	1118983	nuoI
+2	2	1119044	1119556	NP_RS05680	513	100	100	1119044	1119556	NP_2302A
+2	2	1119617	1119892	NP_RS05685	276	100	100	1119617	1119892	nuoJ1
+2	2	1131803	1132480	NP_RS05740	678	100	91	1131734	1132480	NP_2326A
+2	2	1134221	1134466	NP_RS05760	246	100	100	1134221	1134466	NP_2332A
+2	2	1134734	1134934	NP_RS05770	201	100	100	1134734	1134934	NP_2336A
+2	2	1136525	1137430	NP_RS05785	906	100	50	1135625	1137430	NP_2342A
+2	2	1140272	1141009	NP_RS05805	738	100	100	1140272	1141009	NP_2352A
+2	2	1141067	1141822	NP_RS05810	654	87	100	1141169	1141822	NP_2354A
+2	2	1141994	1142851	NP_RS05815	858	100	100	1141994	1142851	mutH
+2	2	1147898	1148236	NP_RS05845	339	100	100	1147898	1148236	NP_2368A
+2	2	1157354	1157596	NP_RS05895	198	81	100	1157399	1157596	NP_2388A
+2	2	1157642	1158880	NP_RS05900	1239	100	100	1157642	1158880	pus10
+2	2	1181699	1182301	NP_RS06015	603	100	100	1181699	1182301	NP_2436A
+2	2	1189595	1191358	NP_RS06065	1764	100	100	1189595	1191358	coxA1
+2	2	1191791	1192060	NP_RS06070	270	100	100	1191791	1192060	NP_2460A
+2	2	1196387	1196995	NP_RS06085	609	100	100	1196387	1196995	NP_2466A
+2	2	1206431	1207210	NP_RS06140	780	100	100	1206431	1207210	NP_2488A
+2	2	1207271	1208068	NP_RS06145	798	100	100	1207271	1208068	NP_2490A
+2	2	1208711	1209955	NP_RS06155	1245	100	100	1208711	1209955	gatD
+2	2	1216976	1217788	NP_RS06205	813	100	100	1216976	1217788	nadK1
+2	2	1217846	1218775	NP_RS06210	930	100	100	1217846	1218775	mptA
+2	2	1226675	1227577	NP_RS06245	903	100	100	1226675	1227577	NP_2532A
+2	2	1228214	1228843	NP_RS06255	630	100	100	1228214	1228843	NP_2536A
+2	2	1229426	1230613	NP_RS06260	1188	100	100	1229426	1230613	NP_2538A
+2	2	1243541	1244212	NP_RS06365	672	100	97	1243520	1244212	NP_2582A
+2	2	1261997	1262755	NP_RS06450	759	100	100	1261997	1262755	NP_2618A
+2	2	1265618	1267882	NP_RS06465	2265	100	100	1265618	1267882	tp54b
+2	2	1270940	1271827	NP_RS06480	888	100	100	1270940	1271827	hbd1
+2	2	1287413	1287730	NP_RS14120	318	100	90	1287377	1287730	NP_2658A
+2	2	1289186	1289776	NP_RS06570	591	100	100	1289186	1289776	NP_2664A
+2	2	1294616	1295872	NP_RS06595	1257	100	100	1294616	1295872	NP_2674A
+2	2	1302959	1303990	NP_RS06630	1032	100	100	1302959	1303990	NP_2688A
+2	2	1304645	1305199	NP_RS06645	555	100	100	1304645	1305199	NP_2694A
+2	2	1306796	1308301	NP_RS06665	1506	100	100	1306796	1308301	NP_2702A
+2	2	1317008	1317220	NP_RS06715	213	100	100	1317008	1317220	NP_2720A
+2	2	1318967	1320727	NP_RS06730	1761	100	100	1318967	1320727	menD
+2	2	1322891	1323856	NP_RS06750	939	97	100	1322918	1323856	menA1
+2	2	1330649	1331014	NP_RS06785	366	100	100	1330649	1331014	NP_2748A
+2	2	1332209	1334164	NP_RS06800	1956	100	100	1332209	1334164	hbd2
+2	2	1334165	1334608	NP_RS06805	444	100	100	1334165	1334608	NP_2756A
+2	2	1337771	1338340	NP_RS06830	570	100	100	1337771	1338340	NP_2766A
+2	2	1346381	1346632	NP_RS06870	252	100	100	1346381	1346632	NP_2784A
+2	2	1346633	1347067	NP_RS06875	435	100	100	1346633	1347067	NP_2786A
+2	2	1348460	1348972	NP_RS06890	513	100	100	1348460	1348972	NP_2792A
+2	2	1361063	1361683	NP_RS06960	621	100	100	1361063	1361683	NP_2820A
+2	2	1364843	1365367	NP_RS06990	525	100	100	1364843	1365367	rps4
+2	2	1365368	1365751	NP_RS06995	384	100	100	1365368	1365751	rps11
+2	2	1367519	1367917	NP_RS07020	399	100	100	1367519	1367917	rps9
+2	2	1367930	1368124	NP_RS07025	195	100	100	1367930	1368124	rpoN
+2	2	1369484	1370317	NP_RS07040	834	100	100	1369484	1370317	rps2
+2	2	1370423	1371412	NP_RS07045	990	100	100	1370423	1371412	mvk
+2	2	1376795	1378186	NP_RS07075	1392	100	100	1376795	1378186	znuA1
+2	2	1386698	1387357	NP_RS07115	660	100	100	1386698	1387357	sirR1
+2	2	1388015	1388671	NP_RS07130	657	100	100	1388015	1388671	NP_2884A
+2	2	1393409	1393639	NP_RS07160	231	100	100	1393409	1393639	NP_2896A
+2	2	1393973	1394452	NP_RS07170	480	100	100	1393973	1394452	NP_2900A
+2	2	1394495	1395313	NP_RS07175	819	100	100	1394495	1395313	NP_2902A
+2	2	1412357	1413238	NP_RS07265	882	100	100	1412357	1413238	NP_2938A
+2	2	1417607	1418158	NP_RS07280	552	100	100	1417607	1418158	NP_2946A
+2	2	1433210	1433602	NP_RS07360	393	100	100	1433210	1433602	NP_2976A
+2	2	1435538	1437679	NP_RS07375	2142	100	100	1435538	1437679	purL
+2	2	1442780	1443370	NP_RS07400	591	100	100	1442780	1443370	NP_2992A
+2	2	1455614	1456969	NP_RS07475	1356	100	100	1455614	1456969	NP_3024A
+2	2	1465199	1465924	NP_RS07515	726	100	100	1465199	1465924	tupB
+2	2	1467566	1467841	NP_RS07530	276	100	100	1467566	1467841	NP_3048A
+2	2	1470947	1471237	NP_RS07560	291	100	100	1470947	1471237	NP_3060A
+2	2	1492097	1493737	NP_RS07675	1641	100	100	1492097	1493737	pilB1
+2	2	1495856	1496488	NP_RS07685	633	100	100	1495856	1496488	NP_3110A
+2	2	1497341	1501117	NP_RS07700	3777	100	100	1497341	1501117	NP_3112A
+2	2	1504613	1504822	NP_RS07725	210	100	100	1504613	1504822	NP_3120A
+2	2	1507373	1507633	NP_RS07740	261	100	100	1507373	1507633	NP_3126A
+2	2	1507814	1509403	NP_RS07745	1590	100	100	1507814	1509403	NP_3128A
+2	2	1509407	1511974	NP_RS07750	2568	100	100	1509407	1511974	NP_3130A
+2	2	1514459	1515172	NP_RS07765	714	100	100	1514459	1515172	NP_3136A
+2	2	1515203	1516012	NP_RS07770	810	100	100	1515203	1516012	NP_3138A
+2	2	1523723	1524778	NP_RS07810	1056	100	100	1523723	1524778	dph2
+2	2	1525847	1527541	NP_RS07820	1677	99	100	1525865	1527541	NP_3158A
+2	2	1534895	1536079	NP_RS07875	1185	100	100	1534895	1536079	pchA1
+2	2	1546766	1547230	NP_RS07940	465	100	100	1546766	1547230	rps15
+2	2	1547240	1548313	NP_RS07945	1074	100	100	1547240	1548313	recJ2
+2	2	1551500	1551841	NP_RS07965	342	100	100	1551500	1551841	NP_3214A
+2	2	1551872	1552948	NP_RS07970	1077	100	100	1551872	1552948	gth2
+2	2	1552973	1554076	NP_RS07975	1104	100	100	1552973	1554076	gth1
+2	2	1560908	1561327	NP_RS08010	420	100	100	1560908	1561327	hcp6
+2	2	1565699	1565986	NP_RS08050	288	100	93	1565678	1565986	NP_3254A
+2	2	1566068	1566664	NP_RS08055	597	100	95	1566035	1566664	NP_3256A
+2	2	1569968	1573039	NP_RS08080	3072	100	100	1569968	1573039	cas10d
+2	2	1577537	1578532	NP_RS08105	996	100	100	1577537	1578532	cas1
+2	2	1584248	1584451	NP_RS08155	204	100	100	1584248	1584451	NP_3294A
+2	2	1584770	1585405	NP_RS08165	636	100	100	1584770	1585405	NP_3298A
+2	2	1585712	1586692	NP_RS08175	981	100	100	1585712	1586692	NP_3302A
+2	2	1589711	1590118	NP_RS08200	408	100	100	1589711	1590118	NP_3314A
+2	2	1601465	1603060	NP_RS08265	1596	100	100	1601465	1603060	trpE1
+2	2	1612154	1612885	NP_RS08305	732	100	100	1612154	1612885	tyrA
+2	2	1614383	1614862	NP_RS08315	480	100	100	1614383	1614862	NP_3362A
+2	2	1614914	1615243	NP_RS08320	330	100	100	1614914	1615243	NP_3364A
+2	2	1618721	1620055	NP_RS08345	1335	100	100	1618721	1620055	htr33
+2	2	1630400	1631803	NP_RS08380	1380	98	100	1630424	1631803	NP_3390A
+2	2	1634312	1635001	NP_RS08400	690	100	100	1634312	1635001	NP_3398A
+2	2	1637705	1638379	NP_RS08425	675	100	100	1637705	1638379	NP_3408A
+2	2	1640204	1640692	NP_RS08435	489	100	100	1640204	1640692	NP_3412A
+2	2	1650695	1651453	NP_RS08480	759	100	100	1650695	1651453	livG4
+2	2	1661840	1663825	NP_RS08530	1986	100	100	1661840	1663825	NP_3450A
+2	2	1670681	1672378	NP_RS08565	1698	100	100	1670681	1672378	pccB3
+2	2	1672487	1673029	NP_RS08570	543	100	100	1672487	1673029	cbs8
+2	2	1674983	1676629	NP_RS08585	1647	100	100	1674983	1676629	ligB
+2	2	1681943	1682926	NP_RS08610	963	98	100	1681964	1682926	NP_3484A
+2	2	1690271	1692736	NP_RS08650	2466	100	100	1690271	1692736	gyrA
+2	2	1700465	1701367	NP_RS08695	903	100	100	1700465	1701367	pyrB
+2	2	1702034	1702900	NP_RS08705	867	100	100	1702034	1702900	NP_3522A
+2	2	1704332	1704733	NP_RS08725	402	100	100	1704332	1704733	NP_3530A
+2	2	1704812	1705390	NP_RS08730	579	100	100	1704812	1705390	tp50
+2	2	1708472	1709566	NP_RS08745	1095	100	91	1708361	1709566	tp17
+2	2	1714934	1715287	NP_RS08775	354	100	100	1714934	1715287	NP_3550A
+2	2	1727000	1727386	NP_RS08825	297	77	100	1727090	1727386	tif1b
+2	2	1728080	1729600	NP_RS08835	1521	100	100	1728080	1729600	dppA2
+2	2	1729655	1730602	NP_RS08840	948	100	100	1729655	1730602	dppB2
+2	2	1737443	1738312	NP_RS08870	870	100	94	1737386	1738312	NP_3592A
+2	2	1747268	1748539	NP_RS08915	1272	100	100	1747268	1748539	tp22
+2	2	1753085	1754602	NP_RS08955	1518	100	100	1753085	1754602	tp56
+2	2	1757705	1757929	NP_RS08975	225	100	96	1757696	1757929	NP_3632A
+2	2	1764683	1764985	NP_RS09010	303	100	100	1764683	1764985	abc24u
+2	2	1766426	1767580	NP_RS09020	1155	100	100	1766426	1767580	acaB7
+2	2	1788002	1788292	NP_RS09150	291	100	100	1788002	1788292	NP_3706A
+2	2	1798067	1799044	NP_RS09200	978	100	100	1798067	1799044	NP_3722A
+2	2	1799069	1799647	NP_RS09205	579	100	100	1799069	1799647	NP_3724A
+2	2	1799702	1800412	NP_RS09210	711	100	100	1799702	1800412	rnp3
+2	2	1807193	1807534	NP_RS09255	342	100	100	1807193	1807534	NP_3744A
+2	2	1809803	1810951	NP_RS09275	1026	89	100	1809926	1810951	NP_3752A
+2	2	1825862	1826119	NP_RS09360	258	100	100	1825862	1826119	NP_3786A
+2	2	1833446	1834396	NP_RS09410	951	100	100	1833446	1834396	tp25
+2	2	1837253	1838299	NP_RS09435	1047	100	100	1837253	1838299	btuC
+2	2	1839539	1839814	NP_RS09445	276	100	100	1839539	1839814	NP_3820A
+2	2	1842299	1843126	NP_RS09465	828	100	100	1842299	1843126	nadE1
+2	2	1868552	1871428	NP_RS09570	2877	100	100	1868552	1871428	NP_3872A
+2	2	1907840	1909720	NP_RS09680	1881	100	100	1907840	1909720	nosD1
+2	2	1913429	1914163	NP_RS09700	735	100	100	1913429	1914163	nosF2
+2	2	1916843	1917946	NP_RS09720	1104	100	100	1916843	1917946	abc13a
+2	2	1928033	1929310	NP_RS09785	1278	100	100	1928033	1929310	rpa1
+2	2	1937183	1937956	NP_RS09820	774	100	100	1937183	1937956	proC
+2	2	1943114	1944295	NP_RS09865	1182	100	100	1943114	1944295	priS
+2	2	1946276	1946512	NP_RS09880	237	100	100	1946276	1946512	NP_3996A
+2	2	1946516	1948795	NP_RS09885	2280	100	100	1946516	1948795	cdc48b
+2	2	1952417	1954804	NP_RS09900	2388	100	100	1952417	1954804	NP_4004A
+2	2	1956233	1957651	NP_RS09910	1419	100	100	1956233	1957651	NP_4008A
+2	2	1967186	1967368	NP_RS09960	183	100	100	1967186	1967368	NP_4028A
+2	2	1967432	1968679	NP_RS09965	1248	100	100	1967432	1968679	tp21
+2	2	1970513	1972273	NP_RS09985	1761	100	100	1970513	1972273	NP_4038A
+2	2	1988114	1988854	NP_RS10075	741	100	100	1988114	1988854	NP_4074A
+2	2	1988912	1989409	NP_RS10080	498	100	100	1988912	1989409	NP_4076A
+2	2	2002154	2003095	NP_RS10165	942	100	100	2002154	2003095	NP_4112A
+2	2	2004917	2005477	NP_RS10185	561	100	100	2004917	2005477	NP_4122A
+2	2	2010122	2011429	NP_RS10220	1308	100	100	2010122	2011429	livM1
+2	2	2012276	2013139	NP_RS10230	864	100	100	2012276	2013139	livF1
+2	2	2015891	2016373	NP_RS10250	483	100	100	2015891	2016373	cheW
+2	2	2020601	2021416	NP_RS10280	816	100	100	2020601	2021416	hisF
+2	2	2024330	2025085	NP_RS10300	756	100	100	2024330	2025085	NP_4166A
+2	2	2025158	2026528	NP_RS10305	1371	100	100	2025158	2026528	NP_4168A
+2	2	2031044	2031481	NP_RS10335	438	100	100	2031044	2031481	NP_4180A
+2	2	2031998	2034106	NP_RS10350	2109	100	100	2031998	2034106	cdc48c
+2	2	2036630	2036881	NP_RS10370	252	100	100	2036630	2036881	NP_4192A
+2	2	2037800	2038594	NP_RS10380	795	100	100	2037800	2038594	mscS6
+2	2	2043230	2044003	NP_RS10415	774	100	100	2043230	2044003	surE
+2	2	2047796	2048866	NP_RS10435	1071	100	100	2047796	2048866	NP_4216A
+2	2	2053364	2055454	NP_RS10460	2091	100	100	2053364	2055454	nasA1
+2	2	2055947	2057305	NP_RS10465	1359	100	100	2055947	2057305	nasB
+2	2	2063267	2065234	NP_RS10495	1968	100	100	2063267	2065234	acs1
+2	2	2068037	2068495	NP_RS10510	459	100	100	2068037	2068495	NP_4246A
+2	2	2085512	2086708	NP_RS10585	1197	100	100	2085512	2086708	graD6
+2	2	2086790	2087656	NP_RS10590	867	100	100	2086790	2087656	NP_4278A
+2	2	2090513	2091814	NP_RS10605	1302	100	100	2090513	2091814	ctaB2
+2	2	2092478	2093023	NP_RS10615	546	100	100	2092478	2093023	coxB3
+2	2	2099504	2100568	NP_RS10645	1065	100	100	2099504	2100568	NP_4306A
+2	2	2100830	2101003	NP_RS10655	174	100	100	2100830	2101003	rpl37e
+2	2	2111945	2112223	NP_RS10715	279	100	100	2111945	2112223	NP_4336A
+2	2	2112371	2112709	NP_RS10720	339	100	100	2112371	2112709	NP_4338A
+2	2	2113997	2115064	NP_RS10730	1068	100	100	2113997	2115064	pelA
+2	2	2121944	2123272	NP_RS10780	1329	100	100	2121944	2123272	tp55
+2	2	2123339	2124889	NP_RS10785	1551	100	100	2123339	2124889	pccB2
+2	2	2133167	2134087	NP_RS10820	921	100	100	2133167	2134087	birA
+2	2	2157536	2158204	NP_RS10945	669	100	100	2157536	2158204	NP_4436A
+2	2	2158259	2158741	NP_RS10950	483	100	100	2158259	2158741	NP_4438A
+2	2	2160299	2161051	NP_RS10960	753	100	100	2160299	2161051	NP_4442A
+2	2	2166131	2167246	NP_RS10995	1116	100	100	2166131	2167246	drg
+2	2	2168540	2169295	NP_RS11005	756	100	100	2168540	2169295	NP_4460A
+2	2	2169332	2169856	NP_RS11010	525	100	100	2169332	2169856	NP_4462A
+2	2	2172551	2172775	NP_RS11025	225	100	100	2172551	2172775	NP_4468A
+2	2	2182946	2184004	NP_RS11105	1059	100	100	2182946	2184004	ahbB
+2	2	2184650	2186011	NP_RS11115	1362	100	100	2184650	2186011	hemA
+2	2	2199362	2200060	NP_RS11185	699	100	100	2199362	2200060	NP_4530A
+2	2	2233367	2233825	NP_RS11365	459	100	100	2233367	2233825	NP_4602A
+2	2	2238452	2238997	NP_RS14195	546	100	38	2237573	2238997	NP_4608A
+2	2	2259164	2259298	NP_RS14205	135	100	100	2259164	2259298	NP_4632A
+2	2	2262221	2264728	NP_RS11445	2508	100	97	2262134	2264728	NP_4642A
+2	2	2264738	2265427	NP_RS11450	690	100	100	2264738	2265427	NP_4644A
+2	2	2267117	2268397	NP_RS11460	1281	100	79	2266778	2268397	NP_4648A
+2	2	2269865	2271019	NP_RS11470	1155	100	100	2269865	2271019	graD1
+2	2	2272889	2274082	NP_RS11480	1194	100	100	2272889	2274082	graD2
+2	2	2284874	2285947	NP_RS11540	1074	100	100	2284874	2285947	graD4
+2	2	2287145	2287573	NP_RS11550	429	100	100	2287145	2287573	NP_4684A
+2	2	2294984	2296474	NP_RS11575	1491	100	100	2294984	2296474	NP_4694A
+2	2	2306282	2306788	NP_RS11615	507	100	100	2306282	2306788	NP_4714A
+2	2	2309843	2311420	NP_RS11640	1578	100	100	2309843	2311420	NP_4724A
+2	2	2311607	2312278	NP_RS11645	672	100	100	2311607	2312278	sirR2
+2	2	2312342	2313364	NP_RS11650	1023	100	100	2312342	2313364	znuA2
+2	2	2318645	2319094	NP_RS11670	450	100	100	2318645	2319094	NP_4736A
+2	2	2325878	2326252	NP_RS11705	375	100	100	2325878	2326252	tef5A
+2	2	2326259	2327059	NP_RS11710	801	100	100	2326259	2327059	speB2
+2	2	2327990	2329402	NP_RS11720	1413	100	100	2327990	2329402	cat7
+2	2	2332367	2333239	NP_RS11740	873	100	100	2332367	2333239	lyeJ
+2	2	2337242	2338252	NP_RS11770	1011	100	100	2337242	2338252	tp44
+2	2	2344793	2345497	NP_RS11815	705	100	100	2344793	2345497	NP_4796A
+2	2	2352974	2353312	NP_RS11870	339	100	100	2352974	2353312	NP_4818A
+2	2	2354777	2355766	NP_RS11880	990	100	100	2354777	2355766	tfbA6
+2	2	2358491	2360089	NP_RS11905	1599	100	100	2358485	2360089	htrII
+2	2	2368235	2368651	NP_RS11950	417	100	91	2368193	2368651	NP_4850A
+2	2	2368964	2369800	NP_RS11960	837	100	100	2368964	2369800	NP_4852A
+2	2	2371814	2372545	NP_RS11980	732	100	100	2371814	2372545	rpl2
+2	2	2373431	2374348	NP_RS11995	918	100	100	2373431	2374348	rps3
+2	2	2374556	2374852	NP_RS12005	297	100	100	2374556	2374852	rnp1
+2	2	2375588	2375950	NP_RS12020	363	100	100	2375588	2375950	rpl24
+2	2	2377184	2377354	NP_RS12035	171	100	100	2377184	2377354	rps14a
+2	2	2380010	2380645	NP_RS12065	636	100	100	2380010	2380645	rps5
+2	2	2383133	2384470	NP_RS12085	1338	100	100	2383133	2384470	trkA1
+2	2	2388005	2388625	NP_RS12105	621	100	100	2388005	2388625	adk1
+2	2	2417057	2417722	NP_RS12255	666	100	100	2417057	2417722	cobA
+2	2	2421404	2421643	NP_RS12280	240	100	100	2421404	2421643	NP_4984A
+2	2	2421650	2422105	NP_RS12285	456	100	100	2421650	2422105	nob1
+2	2	2424572	2425036	NP_RS12305	465	100	100	2424572	2425036	NP_4994A
+2	2	2450204	2451163	NP_RS12430	960	100	100	2450204	2451163	NP_5048A
+2	2	2455202	2457601	NP_RS12450	2400	100	100	2455202	2457601	NP_5058A
+2	2	2478278	2479009	NP_RS12590	732	100	100	2478278	2479009	NP_5114A
+2	2	2482799	2483584	NP_RS12610	786	100	100	2482799	2483584	NP_5122A
+2	2	2495603	2496067	NP_RS12650	465	100	100	2495603	2496067	NP_5138A
+2	2	2496134	2496364	NP_RS12655	231	100	100	2496134	2496364	NP_5140A
+2	2	2496404	2496598	NP_RS12660	195	100	100	2496404	2496598	NP_5142A
+2	2	2509172	2509834	NP_RS12740	663	100	100	2509172	2509834	NP_5170A
+2	2	2511692	2511976	NP_RS12755	285	100	100	2511692	2511976	NP_5176A
+2	2	2517605	2518156	NP_RS12785	552	100	100	2517605	2518156	NP_5190A
+2	2	2520947	2521327	NP_RS12805	381	100	100	2520947	2521327	NP_5200A
+2	2	2523575	2525281	NP_RS12820	1707	100	100	2523575	2525281	NP_5206A
+2	2	2525753	2526151	NP_RS12830	399	100	100	2525753	2526151	NP_5210A
+2	2	2530262	2531149	NP_RS12850	888	100	99	2530256	2531149	NP_5218A
+2	2	2531198	2532388	NP_RS12855	1191	100	100	2531198	2532388	tp19
+2	2	2533637	2533975	NP_RS12865	339	100	100	2533637	2533975	pth
+2	2	2536844	2537566	NP_RS12880	723	100	100	2536844	2537566	NP_5230A
+2	2	2537618	2537878	NP_RS12885	261	100	100	2537618	2537878	rpl43e
+2	2	2537885	2538019	rpoP	135	100	100	2537885	2538019	rpoP
+2	2	2538551	2539315	NP_RS12900	765	100	100	2538551	2539315	parA1
+2	2	2539895	2540911	NP_RS12910	1017	100	100	2539895	2540911	rtcA
+2	2	2541974	2543176	NP_RS12920	1203	100	100	2541974	2543176	argG
+2	2	2547764	2548891	NP_RS12950	1128	100	100	2547764	2548891	argD
+2	2	2559968	2561476	NP_RS13015	1437	95	100	2560040	2561476	NP_5292A
+2	2	2571794	2572252	NP_RS13080	459	100	100	2571794	2572252	hsp20D
+2	2	2573030	2574007	NP_RS13090	978	100	100	2573030	2574007	tuc1
+2	2	2577002	2578654	NP_RS13120	1653	100	100	2577002	2578654	NP_5332A
+2	2	2586773	2586952	NP_RS13170	180	100	100	2586773	2586952	NP_5356A
+2	2	2587103	2587639	NP_RS13175	537	100	100	2587103	2587639	pilA2
+2	2	2589770	2590819	NP_RS13200	1050	100	100	2589770	2590819	NP_5368A
+2	2	2591048	2591671	NP_RS13205	624	100	100	2591048	2591671	NP_5370A
+2	2	2594096	2594488	NP_RS13220	393	100	100	2594096	2594488	NP_5376A
+3	1	7452	8102	NP_0016A	651	100	100	7452	8102	NP_RS00045
+3	1	8106	8744	pimT1	639	100	100	8106	8744	NP_RS00050
+3	1	8784	9524	pimT2	741	100	100	8784	9524	NP_RS00055
+3	1	10056	10415	crcB1	360	100	100	10056	10415	NP_RS00065
+3	1	20919	21731	ubaA	813	100	100	20919	21731	NP_RS00135
+3	1	30771	31496	ribB	726	100	100	30771	31496	NP_RS00190
+3	1	40146	41546	srp54	1401	100	100	40146	41546	NP_RS00240
+3	1	42888	43544	abc30a	657	100	100	42888	43544	NP_RS00250
+3	1	58614	59225	rps7	612	100	100	58611	59225	NP_RS00310
+3	1	66192	66542	NP_0134A	351	100	100	66192	66542	NP_RS00335
+3	1	105297	107216	ncsA	1920	100	100	105297	107216	NP_RS00525
+3	1	119262	119927	NP_0234A	666	100	100	119262	119927	NP_RS00585
+3	1	134001	134861	ubiA3	861	100	100	134001	134861	NP_RS00655
+3	1	135780	137201	NP_0266A	1422	100	100	135780	137201	NP_RS00665
+3	1	150645	150926	NP_0290A	282	100	100	150645	150926	NP_RS00730
+3	1	155694	156962	tef1a	1269	100	100	155694	156962	NP_RS00765
+3	1	156966	157274	rps10a	309	100	100	156966	157274	NP_RS00770
+3	1	157614	158381	azf	768	100	100	157614	158381	NP_RS00780
+3	1	161412	161849	hstA	438	100	100	161412	161849	NP_RS00800
+3	1	166425	167975	NP_0324A	1551	100	100	166425	167975	NP_RS00830
+3	1	170712	172493	kef2	1782	100	100	170712	172493	NP_RS00845
+3	1	179274	180416	dnaJ	1143	100	100	179274	180416	NP_RS00885
+3	1	182679	183410	trmI	732	100	100	182679	183410	NP_RS00910
+3	1	207489	207881	NP_0412A	393	100	100	207489	207881	NP_RS01055
+3	1	230277	232919	leuS	2643	100	100	230277	232919	NP_RS01170
+3	1	232974	233432	NP_0454A	459	100	100	232974	233432	NP_RS01175
+3	1	233697	234461	NP_0458A	765	100	100	233697	234461	NP_RS01185
+3	1	235788	236366	pdxT	579	100	100	235788	236366	NP_RS01200
+3	1	238128	238649	NP_0474A	396	76	100	238254	238649	NP_RS01225
+3	1	246267	246740	maoC5	474	100	100	246267	246740	NP_RS01255
+3	1	251247	252539	tp14	1293	100	100	251247	252539	NP_RS01280
+3	1	253407	256340	uvrA	2934	100	100	253407	256340	NP_RS01290
+3	1	258207	259292	NP_0512A	1086	100	100	258207	259292	NP_RS01310
+3	1	260436	260882	NP_0518A	447	100	100	260436	260882	NP_RS01325
+3	1	265392	266468	trpD2	1077	100	100	265392	266468	NP_RS01360
+3	1	278394	279578	lysC	1185	100	100	278394	279578	NP_RS01405
+3	1	279582	280043	NP_0552A	462	100	100	279582	280043	NP_RS01410
+3	1	295092	295547	NP_0582A	456	100	100	295092	295547	NP_RS01490
+3	1	296715	298718	mutS5a	2004	100	100	296715	298718	NP_RS01500
+3	1	303234	304949	orc1	1503	88	100	303447	304949	NP_RS01525
+3	1	307344	308219	idsA2	876	100	100	307344	308219	NP_RS01545
+3	1	308274	309107	prsA	834	100	100	308274	309107	NP_RS01550
+3	1	328956	331331	cat6	2376	100	100	328956	331331	NP_RS01645
+3	1	341616	342251	NP_0672A	636	100	100	341616	342251	NP_RS01710
+3	1	342672	342989	NP_0676A	318	100	100	342672	342989	NP_RS01720
+3	1	345954	346151	NP_0684A	198	100	100	345954	346151	NP_RS01740
+3	1	347982	348437	NP_0690A	456	100	100	347982	348437	NP_RS01755
+3	1	363027	364397	NP_0718A	1371	100	100	363027	364397	NP_RS01820
+3	1	364836	365606	NP_0722A	771	100	100	364836	365606	NP_RS01830
+3	1	365904	366644	fabG	741	100	100	365904	366644	NP_RS01835
+3	1	382425	384065	dppA1	1641	100	100	382425	384065	NP_RS01915
+3	1	385122	386195	dppC1	1074	100	100	385122	386195	NP_RS01925
+3	1	392211	392378	NP_0780A	168	100	100	392211	392378	NP_RS01965
+3	1	392556	394100	NP_0782A	1545	100	100	392556	394100	NP_RS01970
+3	1	398841	399620	NP_0792A	780	100	100	398841	399620	NP_RS01990
+3	1	399714	400418	guaAa2	705	100	100	399714	400418	NP_RS01995
+3	1	400680	401015	NP_0796A	336	100	100	400680	401015	NP_RS02000
+3	1	428334	429317	NP_0860A	984	100	100	428334	429317	NP_RS02160
+3	1	429408	431546	NP_0862A	2139	100	99	429390	431546	NP_RS02165
+3	1	431586	432668	trm14	1083	100	100	431586	432668	NP_RS02170
+3	1	450744	451100	NP_0904A	357	100	100	450744	451100	NP_RS02275
+3	1	456345	456977	maoC4	633	100	100	456345	456977	NP_RS02305
+3	1	461925	462092	NP_0928A	0	0	0	-	-
+3	1	474315	476699	rad3a	2385	100	100	474315	476699	NP_RS02410
+3	1	483072	484316	NP_0974A	1245	100	100	483072	484316	NP_RS02440
+3	1	489519	490619	NP_0992A	1101	100	100	489519	490619	NP_RS02485
+3	1	491397	491693	NP_0996A	291	98	100	491403	491693	NP_RS02495
+3	1	497754	498026	rpl31e	273	100	100	497754	498026	NP_RS02540
+3	1	499119	501341	atpI	2223	100	100	499119	501341	NP_RS02555
+3	1	501540	501818	atpK	279	100	100	501540	501818	NP_RS02560
+3	1	502416	503477	atpC	1062	100	100	502416	503477	NP_RS02570
+3	1	507558	508763	NP_1036A	1206	100	100	507558	508763	NP_RS02595
+3	1	510039	510587	moaB2	549	100	100	510039	510587	NP_RS02605
+3	1	513576	513956	NP_1048A	381	100	100	513576	513956	NP_RS02620
+3	1	518478	518828	NP_1060A	351	100	100	518478	518828	NP_RS02655
+3	1	522558	522962	NP_1070A	387	96	100	522576	522962	NP_RS02680
+3	1	540498	540827	NP_1100A	330	100	100	540498	540827	NP_RS02760
+3	1	550023	551174	NP_1126A	1152	100	100	550023	551174	NP_RS02825
+3	1	560196	560849	NP_1152A	654	100	100	560196	560849	NP_RS02885
+3	1	562596	563540	NP_1156A	945	100	100	562596	563540	NP_RS02900
+3	1	563544	564290	nfi	747	100	100	563544	564290	NP_RS02905
+3	1	564339	565166	NP_1160A	828	100	100	564339	565166	NP_RS02910
+3	1	574713	575612	gtl4	900	100	100	574713	575612	NP_RS02960
+3	1	577449	578657	mscS1	1209	100	100	577449	578657	NP_RS02970
+3	1	578703	579425	NP_1186A	723	100	100	578703	579425	NP_RS02975
+3	1	586452	587360	abc26a	909	100	100	586452	587360	NP_RS03005
+3	1	589860	590456	NP_1206A	597	100	100	589860	590456	NP_RS03025
+3	1	591198	592439	NP_1210A	1242	100	100	591198	592439	NP_RS03035
+3	1	601884	602591	pcrB	708	100	100	601884	602591	NP_RS03065
+3	1	605742	607505	korA	1764	100	100	605742	607505	NP_RS03085
+3	1	624375	624764	fdx	390	100	100	624375	624764	NP_RS03180
+3	1	630609	630917	NP_1286A	309	100	100	630609	630917	NP_RS03215
+3	1	634398	634856	NP_1300A	459	100	100	634398	634856	NP_RS03250
+3	1	634881	635480	NP_1302A	600	100	100	634881	635480	NP_RS03255
+3	1	643677	644630	NP_1320A	954	100	100	643677	644630	NP_RS03300
+3	1	646407	647492	hemC	1086	100	100	646407	647492	NP_RS03310
+3	1	648309	649028	hemD	720	100	100	648309	649028	NP_RS03320
+3	1	651768	652784	NP_1340A	1017	100	100	651768	652784	NP_RS03345
+3	1	654192	654989	NP_1346A	798	100	100	654192	654989	NP_RS03360
+3	1	659859	660983	NP_1358A	1125	100	100	659859	660983	NP_RS03390
+3	1	668958	669254	NP_1378A	255	86	100	669000	669254	NP_RS03440
+3	1	675948	676646	bioM	699	100	100	675948	676646	NP_RS03485
+3	1	686601	687185	yrdC	585	100	100	686601	687185	NP_RS03545
+3	1	687249	687608	NP_1422A	360	100	100	687249	687608	NP_RS03550
+3	1	693948	696242	NP_1438A	2295	100	100	693948	696242	NP_RS03595
+3	1	698148	700025	moeA2	1878	100	100	698148	700025	NP_RS03605
+3	1	701352	701678	trxA2	327	100	100	701352	701678	NP_RS03625
+3	1	706488	707759	gatA	1272	100	100	706488	707759	NP_RS03645
+3	1	710463	711788	livJ3	1326	100	100	710463	711788	NP_RS03665
+3	1	714573	715277	livF3	705	100	99	714567	715277	NP_RS03685
+3	1	719580	719960	NP_1480A	381	100	100	719580	719960	NP_RS03705
+3	1	721887	723092	htr35	1206	100	100	721887	723092	NP_RS03720
+3	1	724167	724907	dapB	741	100	100	724167	724907	NP_RS03730
+3	1	738504	738917	NP_1514A	414	100	100	738504	738917	NP_RS03790
+3	1	755190	755471	NP_1548A	282	100	100	755190	755471	NP_RS03875
+3	1	756168	756614	NP_1554A	447	100	100	756168	756614	NP_RS03890
+3	1	757596	758243	NP_1564A	648	100	100	757596	758243	NP_RS03905
+3	1	758550	758798	NP_1568A	249	100	100	758550	758798	NP_RS03915
+3	1	758874	759401	NP_1570A	528	100	100	758874	759401	NP_RS03920
+3	1	767235	767738	NP_1586A	504	100	100	767235	767738	NP_RS03960
+3	1	768690	769784	NP_1590A	1095	100	100	768690	769784	NP_RS03970
+3	1	773076	774164	nirK	1089	100	100	773076	774164	NP_RS03990
+3	1	774861	775250	NP_1602A	390	100	100	774861	775250	NP_RS04000
+3	1	777090	777671	NP_1610A	582	100	100	777090	777671	NP_RS04020
+3	1	778332	778505	rps27e	174	100	100	778332	778505	NP_RS04035
+3	1	782301	783056	NP_1624A	0	0	0	-	-
+3	1	785487	786653	thrC3	1167	100	100	785487	786653	NP_RS04075
+3	1	786711	787361	tp10	651	100	100	786711	787361	NP_RS04080
+3	1	801519	802046	NP_1660A	528	100	100	801519	802046	NP_RS04140
+3	1	802203	803774	purNH	1572	100	100	802203	803774	NP_RS04145
+3	1	803820	803972	NP_1664A	0	0	0	-	-
+3	1	804024	805145	aspC2	1122	100	100	804024	805145	NP_RS04150
+3	1	820029	820532	NP_1700A	504	100	100	820029	820532	NP_RS04230
[truncated: 3,303 more rows]
