# Supplementary material for: SLALOM, a flexible method for the identification and statistical analysis of overlapping continuous sequence elements in sequence- and time-series data
Source: BMC Bioinformatics. 2018 Jan 26;19:24. doi: 10.1186/s12859-018-2020-x (PMC5787307; doi:10.1186/s12859-018-2020-x)
Supplement: Additional file 2: — Contains the python code of SLALOM, the test data required to reproduce the data presented in this manuscript, as well as the User Manual for SLALOM. (ZIP 3622 kb) [file 12859_2018_2020_MOESM2_ESM.zip › test_data/scores_6frames_gross.tsv]

Frame	Nseq	P1P2	P2P1	AP	PA	AA	F1	SiteN1	SiteN2	SiteN1m	SiteN2m	SiteL1	SiteL2	SiteF1	SitePCV
+1	1	0.1577	0.1577	0.0007	0.0039	0.8377	0.9857	475	458	452	452	419436	410952	0.9689	0.9689
+2	1	0.1582	0.1582	0.0004	0.0025	0.8390	0.9911	473	460	458	458	416979	411405	0.9818	0.9818
+3	1	0.1517	0.1517	0.0003	0.0024	0.8455	0.9911	459	441	438	440	400059	394497	0.9755	0.9756
-1	1	0.1461	0.1461	0.0011	0.0020	0.8508	0.9897	456	438	436	435	384372	382003	0.9743	0.9743
-2	1	0.1301	0.1301	0.0005	0.0025	0.8669	0.9884	382	376	370	372	344138	339013	0.9789	0.9789
-3	1	0.1533	0.1533	0.0014	0.0019	0.8434	0.9894	449	435	429	430	402931	401479	0.9717	0.9717
Average	1.0000	0.1495	0.1495	0.0007	0.0025	0.8472	0.9892	449.00	434.67	430.50	431.17	394652	389892	0.9751	0.9751
Sum	6							2694	2608	2583	2587	2367915	2339349
