# Supplementary material for: SLALOM, a flexible method for the identification and statistical analysis of overlapping continuous sequence elements in sequence- and time-series data
Source: BMC Bioinformatics. 2018 Jan 26;19:24. doi: 10.1186/s12859-018-2020-x (PMC5787307; doi:10.1186/s12859-018-2020-x)
Supplement: Additional file 2: — Contains the python code of SLALOM, the test data required to reproduce the data presented in this manuscript, as well as the User Manual for SLALOM. (ZIP 3622 kb) [file 12859_2018_2020_MOESM2_ESM.zip › test_data/N_pharaonis_annotation1.gb]

LOCUS       CR936257             2595221 bp    DNA     circular BCT 01-FEB-2017
DEFINITION  Natronomonas pharaonis DSM 2160 complete genome.
ACCESSION   CR936257
VERSION     CR936257.1  GI:76556520
DBLINK      BioProject: PRJNA15742
            BioSample: SAMEA3138222
KEYWORDS    complete genome.
SOURCE      Natronomonas pharaonis DSM 2160
  ORGANISM  Natronomonas pharaonis DSM 2160
            Archaea; Euryarchaeota; Halobacteria; Halobacteriales;
            Haloarculaceae; Natronomonas.
REFERENCE   1
  AUTHORS   Falb,M., Pfeiffer,F., Palm,P., Rodewald,K., Hickmann,V., Tittor,J.
            and Oesterhelt,D.
  TITLE     Living with two extremes: conclusions from the genome sequence of
            Natronomonas pharaonis
  JOURNAL   Genome Res. 15 (10), 1336-1343 (2005)
   PUBMED   16169924
REFERENCE   2  (bases 1 to 2595221)
  AUTHORS   Pfeiffer,F.
  TITLE     Direct Submission
  JOURNAL   Submitted (28-JAN-2005) Pfeiffer F., Max-Planck-Institute of
            Biochemistry, Dept. Membrane Biochemistry, Am Klopferspitz 18,
            D-82152 Martinsried, GERMANY
COMMENT     Clone requests: fpf@rzg.mpg.de.
FEATURES             Location/Qualifiers
     source          1..2595221
                     /organism="Natronomonas pharaonis DSM 2160"
                     /mol_type="genomic DNA"
                     /strain="Gabara"
                     /culture_collection="DSM:2160"
                     /db_xref="taxon:348780"
     gene            complement(6..1106)
                     /locus_tag="NP_0002A"
     CDS             complement(6..1106)
                     /locus_tag="NP_0002A"
                     /codon_start=1
                     /transl_table=11
                     /product="uncharacterized protein"
                     /protein_id="CAI48092.1"
                     /db_xref="GI:76556521"
                     /db_xref="EnsemblGenomes-Gn:NP_0002A"
                     /db_xref="EnsemblGenomes-Tr:CAI48092"
                     /db_xref="UniProtKB/TrEMBL:Q3IUT8"
     gene            complement(1153..1224)
                     /gene="tRNAVal1"
                     /locus_tag="NP_TRNA01"
     tRNA            complement(1153..1224)
                     /gene="tRNAVal1"
                     /locus_tag="NP_TRNA01"
                     /product="tRNA-Val"
                     /note="anticodon TAC"
     gene            1310..1861
                     /locus_tag="NP_0004A"
     CDS             1310..1861
                     /locus_tag="NP_0004A"
                     /codon_start=1
                     /transl_table=11
                     /product="DUF192 family protein"
                     /protein_id="CAI48093.2"
                     /db_xref="GI:76556522"
                     /db_xref="EnsemblGenomes-Gn:NP_0004A"
                     /db_xref="EnsemblGenomes-Tr:CAI48093"
                     /db_xref="GOA:Q3IUT7"
                     /db_xref="InterPro:IPR003795"
                     /db_xref="UniProtKB/TrEMBL:Q3IUT7"
     gene            1933..3858
                     /locus_tag="NP_0006A"
     CDS             1933..3858
                     /locus_tag="NP_0006A"
                     /codon_start=1
                     /transl_table=11
                     /product="ABC-type transport system ATP-binding/permease
                     protein"
                     /protein_id="CAI48094.1"
                     /db_xref="GI:76556523"
                     /db_xref="EnsemblGenomes-Gn:NP_0006A"
                     /db_xref="EnsemblGenomes-Tr:CAI48094"
                     /db_xref="GOA:Q3IUT6"
                     /db_xref="InterPro:IPR003439"
                     /db_xref="InterPro:IPR003593"
                     /db_xref="InterPro:IPR011527"
                     /db_xref="InterPro:IPR017871"
                     /db_xref="InterPro:IPR027417"
                     /db_xref="UniProtKB/TrEMBL:Q3IUT6"
     gene            3961..4830
                     /locus_tag="NP_0008A"
     CDS             3961..4830
                     /locus_tag="NP_0008A"
                     /codon_start=1
                     /transl_table=11
                     /product="ATP-grasp fold protein"
                     /protein_id="CAI48095.1"
                     /db_xref="GI:76556524"
                     /db_xref="EnsemblGenomes-Gn:NP_0008A"
                     /db_xref="EnsemblGenomes-Tr:CAI48095"
                     /db_xref="GOA:Q3IUT5"
                     /db_xref="InterPro:IPR011761"
                     /db_xref="InterPro:IPR013651"
                     /db_xref="InterPro:IPR013815"
                     /db_xref="InterPro:IPR013816"
                     /db_xref="UniProtKB/TrEMBL:Q3IUT5"
     gene            complement(4864..5238)
                     /gene="hsp20A"
                     /locus_tag="NP_0010A"
     CDS             complement(4864..5238)
                     /gene="hsp20A"
                     /locus_tag="NP_0010A"
                     /codon_start=1
                     /transl_table=11
                     /product="Hsp20-type molecular chaperone"
                     /protein_id="CAI48096.1"
                     /db_xref="GI:76556525"
                     /db_xref="EnsemblGenomes-Gn:NP_0010A"
                     /db_xref="EnsemblGenomes-Tr:CAI48096"
                     /db_xref="InterPro:IPR002068"
                     /db_xref="InterPro:IPR008978"
                     /db_xref="InterPro:IPR031107"
                     /db_xref="UniProtKB/TrEMBL:Q3IUT4"
     gene            complement(5289..6305)
                     /gene="gap"
                     /locus_tag="NP_0012A"
     CDS             complement(5289..6305)
                     /gene="gap"
                     /locus_tag="NP_0012A"
                     /EC_number="1.2.1.59"
                     /codon_start=1
                     /transl_table=11
                     /product="glyceraldehyde-3-phosphate dehydrogenase
                     (NAD(P)) (phosphorylating)"
                     /protein_id="CAI48097.1"
                     /db_xref="GI:76556526"
                     /db_xref="EnsemblGenomes-Gn:NP_0012A"
                     /db_xref="EnsemblGenomes-Tr:CAI48097"
                     /db_xref="GOA:Q3IUT3"
                     /db_xref="InterPro:IPR000846"
                     /db_xref="InterPro:IPR006436"
                     /db_xref="InterPro:IPR016040"
                     /db_xref="InterPro:IPR020828"
                     /db_xref="InterPro:IPR020829"
                     /db_xref="InterPro:IPR020830"
                     /db_xref="InterPro:IPR020831"
                     /db_xref="UniProtKB/Swiss-Prot:Q3IUT3"
     gene            6437..7414
                     /gene="pepB1"
                     /locus_tag="NP_0014A"
     CDS             6437..7414
                     /gene="pepB1"
                     /locus_tag="NP_0014A"
                     /EC_number="3.4.11.-"
                     /codon_start=1
                     /transl_table=11
                     /product="aminopeptidase (homolog to leucyl aminopeptidase
                     / aminopeptidase T)"
                     /protein_id="CAI48098.1"
                     /db_xref="GI:76556527"
                     /db_xref="EnsemblGenomes-Gn:NP_0014A"
                     /db_xref="EnsemblGenomes-Tr:CAI48098"
                     /db_xref="GOA:Q3IUT2"
                     /db_xref="InterPro:IPR000787"
                     /db_xref="UniProtKB/TrEMBL:Q3IUT2"
     gene            7452..8102
                     /locus_tag="NP_0016A"
     CDS             7452..8102
                     /locus_tag="NP_0016A"
                     /codon_start=1
                     /transl_table=11
                     /product="UCP015877 family protein"
                     /protein_id="CAI48099.1"
                     /db_xref="GI:76556528"
                     /db_xref="EnsemblGenomes-Gn:NP_0016A"
                     /db_xref="EnsemblGenomes-Tr:CAI48099"
                     /db_xref="InterPro:IPR012041"
                     /db_xref="UniProtKB/TrEMBL:Q3IUT1"
     gene            8106..8744
                     /gene="pimT1"
                     /locus_tag="NP_0018A"
     CDS             8106..8744
                     /gene="pimT1"
                     /locus_tag="NP_0018A"
                     /EC_number="2.1.1.77"
                     /codon_start=1
                     /transl_table=11
                     /product="protein-L-isoaspartate O-methyltransferase"
                     /protein_id="CAI48100.1"
                     /db_xref="GI:76556529"
                     /db_xref="EnsemblGenomes-Gn:NP_0018A"
                     /db_xref="EnsemblGenomes-Tr:CAI48100"
                     /db_xref="GOA:Q3IUT0"
                     /db_xref="InterPro:IPR000682"
                     /db_xref="InterPro:IPR029063"
                     /db_xref="UniProtKB/TrEMBL:Q3IUT0"
     gene            8784..9524
                     /gene="pimT2"
                     /locus_tag="NP_0020A"
     CDS             8784..9524
                     /gene="pimT2"
                     /locus_tag="NP_0020A"
                     /EC_number="2.1.1.77"
                     /codon_start=1
                     /transl_table=11
                     /product="protein-L-isoaspartate O-methyltransferase"
                     /protein_id="CAI48101.1"
                     /db_xref="GI:76556530"
                     /db_xref="EnsemblGenomes-Gn:NP_0020A"
                     /db_xref="EnsemblGenomes-Tr:CAI48101"
                     /db_xref="GOA:Q3IUS9"
                     /db_xref="InterPro:IPR000682"
                     /db_xref="InterPro:IPR029063"
                     /db_xref="UniProtKB/TrEMBL:Q3IUS9"
     gene            complement(9525..9974)
                     /locus_tag="NP_0022A"
     CDS             complement(9525..9974)
                     /locus_tag="NP_0022A"
                     /codon_start=1
                     /transl_table=11
                     /product="uncharacterized protein"
                     /protein_id="CAI48102.1"
                     /db_xref="GI:76556531"
                     /db_xref="EnsemblGenomes-Gn:NP_0022A"
                     /db_xref="EnsemblGenomes-Tr:CAI48102"
                     /db_xref="GOA:Q3IUS8"
                     /db_xref="UniProtKB/TrEMBL:Q3IUS8"
     gene            10056..10415
                     /gene="crcB1"
                     /locus_tag="NP_0024A"
     CDS             10056..10415
                     /gene="crcB1"
                     /locus_tag="NP_0024A"
                     /codon_start=1
                     /transl_table=11
                     /product="putative fluoride ion transport protein CrcB"
                     /protein_id="CAI48103.1"
                     /db_xref="GI:76556532"
                     /db_xref="EnsemblGenomes-Gn:NP_0024A"
                     /db_xref="EnsemblGenomes-Tr:CAI48103"
                     /db_xref="GOA:Q3IUS7"
                     /db_xref="InterPro:IPR003691"
                     /db_xref="UniProtKB/Swiss-Prot:Q3IUS7"
     gene            10403..10753
                     /gene="crcB2"
                     /locus_tag="NP_0026A"
     CDS             10403..10753
                     /gene="crcB2"
                     /locus_tag="NP_0026A"
                     /codon_start=1
                     /transl_table=11
                     /product="putative fluoride ion transport protein CrcB"
                     /protein_id="CAI48104.1"
                     /db_xref="GI:76556533"
                     /db_xref="EnsemblGenomes-Gn:NP_0026A"
                     /db_xref="EnsemblGenomes-Tr:CAI48104"
                     /db_xref="GOA:Q3IUS6"
                     /db_xref="InterPro:IPR003691"
                     /db_xref="UniProtKB/Swiss-Prot:Q3IUS6"
     gene            complement(10790..11356)
                     /locus_tag="NP_0028A"
     CDS             complement(10790..11356)
                     /locus_tag="NP_0028A"
                     /codon_start=1
                     /transl_table=11
                     /product="receiver box response regulator"
                     /protein_id="CAI48105.1"
                     /db_xref="GI:76556534"
                     /db_xref="EnsemblGenomes-Gn:NP_0028A"
                     /db_xref="EnsemblGenomes-Tr:CAI48105"
                     /db_xref="GOA:Q3IUS5"
                     /db_xref="InterPro:IPR001789"
                     /db_xref="InterPro:IPR011006"
                     /db_xref="InterPro:IPR013971"
                     /db_xref="UniProtKB/TrEMBL:Q3IUS5"
     gene            11497..12687
                     /locus_tag="NP_0030A"
     CDS             11497..12687
                     /locus_tag="NP_0030A"
                     /EC_number="3.4.24.-"
                     /codon_start=1
                     /transl_table=11
                     /product="M50 family metalloprotease"
                     /protein_id="CAI48106.1"
                     /db_xref="GI:76556535"
                     /db_xref="EnsemblGenomes-Gn:NP_0030A"
                     /db_xref="EnsemblGenomes-Tr:CAI48106"
                     /db_xref="GOA:Q3IUS4"
                     /db_xref="InterPro:IPR000644"
                     /db_xref="InterPro:IPR008915"
                     /db_xref="InterPro:IPR013785"
                     /db_xref="InterPro:IPR016483"
                     /db_xref="UniProtKB/TrEMBL:Q3IUS4"
     gene            complement(12688..13455)
                     /gene="fadA6"
                     /locus_tag="NP_0032A"
     CDS             complement(12688..13455)
                     /gene="fadA6"
                     /locus_tag="NP_0032A"
                     /EC_number="4.2.1.17"
                     /codon_start=1
                     /transl_table=11
                     /product="enoyl-CoA hydratase"
                     /protein_id="CAI48107.1"
                     /db_xref="GI:76556536"
                     /db_xref="EnsemblGenomes-Gn:NP_0032A"
                     /db_xref="EnsemblGenomes-Tr:CAI48107"
                     /db_xref="GOA:Q3IUS3"
                     /db_xref="InterPro:IPR001753"
                     /db_xref="InterPro:IPR029045"
                     /db_xref="UniProtKB/TrEMBL:Q3IUS3"
     gene            13544..13870
                     /locus_tag="NP_0034A"
     CDS             13544..13870
                     /locus_tag="NP_0034A"
                     /codon_start=1
                     /transl_table=11
                     /product="uncharacterized protein"
                     /protein_id="CAI48108.1"
                     /db_xref="GI:76556537"
                     /db_xref="EnsemblGenomes-Gn:NP_0034A"
                     /db_xref="EnsemblGenomes-Tr:CAI48108"
                     /db_xref="GOA:Q3IUS2"
                     /db_xref="UniProtKB/TrEMBL:Q3IUS2"
     gene            complement(13872..14303)
                     /locus_tag="NP_0036A"
     CDS             complement(13872..14303)
                     /locus_tag="NP_0036A"
                     /codon_start=1
                     /transl_table=11
                     /product="UspA domain protein"
                     /protein_id="CAI48109.1"
                     /db_xref="GI:76556538"
                     /db_xref="EnsemblGenomes-Gn:NP_0036A"
                     /db_xref="EnsemblGenomes-Tr:CAI48109"
                     /db_xref="GOA:Q3IUS1"
                     /db_xref="InterPro:IPR006015"
                     /db_xref="InterPro:IPR006016"
                     /db_xref="InterPro:IPR014729"
                     /db_xref="UniProtKB/TrEMBL:Q3IUS1"
     gene            complement(14372..14908)
                     /gene="msrA"
                     /locus_tag="NP_0038A"
     CDS             complement(14372..14908)
                     /gene="msrA"
                     /locus_tag="NP_0038A"
                     /EC_number="1.8.4.11"
                     /codon_start=1
                     /transl_table=11
                     /product="peptide methionine sulfoxide reductase MsrA
                     (S-form specific)"
                     /protein_id="CAI48110.1"
                     /db_xref="GI:76556539"
                     /db_xref="EnsemblGenomes-Gn:NP_0038A"
                     /db_xref="EnsemblGenomes-Tr:CAI48110"
                     /db_xref="GOA:Q3IUS0"
                     /db_xref="InterPro:IPR002569"
                     /db_xref="InterPro:IPR028427"
                     /db_xref="UniProtKB/Swiss-Prot:Q3IUS0"
     gene            complement(14974..16449)
                     /gene="cat1"
                     /locus_tag="NP_0040A"
                     /gene_synonym="tp01b"
     CDS             complement(14974..16449)
                     /gene="cat1"
                     /locus_tag="NP_0040A"
                     /gene_synonym="tp01b"
                     /codon_start=1
                     /transl_table=11
                     /product="transport protein (probable substrate cationic
                     amino acids)"
                     /protein_id="CAI48111.1"
                     /db_xref="GI:76556540"
                     /db_xref="EnsemblGenomes-Gn:NP_0040A"
                     /db_xref="EnsemblGenomes-Tr:CAI48111"
                     /db_xref="GOA:Q3IUR9"
                     /db_xref="InterPro:IPR002293"
                     /db_xref="UniProtKB/TrEMBL:Q3IUR9"
     gene            complement(16562..18856)
                     /gene="cat2"
                     /locus_tag="NP_0042A"
                     /gene_synonym="tp01a"
     CDS             complement(16562..18856)
                     /gene="cat2"
                     /locus_tag="NP_0042A"
                     /gene_synonym="tp01a"
                     /codon_start=1
                     /transl_table=11
                     /product="transport protein (probable substrate cationic
                     amino acids)"
                     /protein_id="CAI48112.1"
                     /db_xref="GI:76556541"
                     /db_xref="EnsemblGenomes-Gn:NP_0042A"
                     /db_xref="EnsemblGenomes-Tr:CAI48112"
                     /db_xref="GOA:Q3IUR8"
                     /db_xref="InterPro:IPR002293"
                     /db_xref="InterPro:IPR006016"
                     /db_xref="InterPro:IPR014729"
                     /db_xref="UniProtKB/TrEMBL:Q3IUR8"
     gene            complement(18907..19326)
                     /locus_tag="NP_0044A"
     CDS             complement(18907..19326)
                     /locus_tag="NP_0044A"
                     /codon_start=1
                     /transl_table=11
                     /product="UspA domain protein"
                     /protein_id="CAI48113.1"
                     /db_xref="GI:76556542"
                     /db_xref="EnsemblGenomes-Gn:NP_0044A"
                     /db_xref="EnsemblGenomes-Tr:CAI48113"
                     /db_xref="GOA:Q3IUR7"
                     /db_xref="InterPro:IPR006016"
                     /db_xref="InterPro:IPR014729"
                     /db_xref="UniProtKB/TrEMBL:Q3IUR7"
     gene            complement(19448..19627)
                     /locus_tag="NP_0046A"
     CDS             complement(19448..19627)
                     /locus_tag="NP_0046A"
                     /codon_start=1
                     /transl_table=11
                     /product="uncharacterized protein"
                     /protein_id="CAI48114.1"
                     /db_xref="GI:76556543"
                     /db_xref="EnsemblGenomes-Gn:NP_0046A"
                     /db_xref="EnsemblGenomes-Tr:CAI48114"
                     /db_xref="UniProtKB/TrEMBL:Q3IUR6"
     gene            19733..20146
                     /gene="msrB"
                     /locus_tag="NP_0048A"
     CDS             19733..20146
                     /gene="msrB"
                     /locus_tag="NP_0048A"
                     /EC_number="1.8.4.12"
                     /codon_start=1
                     /transl_table=11
                     /product="peptide methionine sulfoxide reductase MsrB
                     (R-form specific)"
                     /protein_id="CAI48115.1"
                     /db_xref="GI:76556544"
                     /db_xref="EnsemblGenomes-Gn:NP_0048A"
                     /db_xref="EnsemblGenomes-Tr:CAI48115"
                     /db_xref="GOA:Q3IUR5"
                     /db_xref="InterPro:IPR002579"
                     /db_xref="InterPro:IPR011057"
                     /db_xref="InterPro:IPR028427"
                     /db_xref="UniProtKB/TrEMBL:Q3IUR5"
     gene            20186..20857
                     /gene="hcp4"
                     /locus_tag="NP_0050A"
     CDS             20186..20857
                     /gene="hcp4"
                     /locus_tag="NP_0050A"
                     /codon_start=1
                     /transl_table=11
                     /product="halocyanin"
                     /protein_id="CAI48116.1"
                     /db_xref="GI:76556545"
                     /db_xref="EnsemblGenomes-Gn:NP_0050A"
                     /db_xref="EnsemblGenomes-Tr:CAI48116"
                     /db_xref="GOA:Q3IUR4"
                     /db_xref="InterPro:IPR000923"
                     /db_xref="InterPro:IPR002386"
                     /db_xref="InterPro:IPR006311"
                     /db_xref="InterPro:IPR008972"
                     /db_xref="InterPro:IPR017533"
                     /db_xref="InterPro:IPR028871"
                     /db_xref="UniProtKB/TrEMBL:Q3IUR4"
     gene            20919..21731
                     /gene="ubaA"
                     /locus_tag="NP_0052A"
                     /gene_synonym="moeB"
     CDS             20919..21731
                     /gene="ubaA"
                     /locus_tag="NP_0052A"
                     /gene_synonym="moeB"
                     /EC_number="2.7.7.-"
                     /codon_start=1
                     /transl_table=11
                     /product="SAMP-activating enzyme E1"
                     /protein_id="CAI48117.1"
                     /db_xref="GI:76556546"
                     /db_xref="EnsemblGenomes-Gn:NP_0052A"
                     /db_xref="EnsemblGenomes-Tr:CAI48117"
                     /db_xref="GOA:Q3IUR3"
                     /db_xref="InterPro:IPR000594"
                     /db_xref="InterPro:IPR016040"
                     /db_xref="UniProtKB/TrEMBL:Q3IUR3"
     gene            complement(21724..22536)
                     /gene="nadE2"
                     /locus_tag="NP_0054A"
     CDS             complement(21724..22536)
                     /gene="nadE2"
                     /locus_tag="NP_0054A"
                     /EC_number="6.3.1.5"
                     /codon_start=1
                     /transl_table=11
                     /product="NAD synthase, ammonia-dependent"
                     /protein_id="CAI48118.1"
                     /db_xref="GI:76556547"
                     /db_xref="EnsemblGenomes-Gn:NP_0054A"
                     /db_xref="EnsemblGenomes-Tr:CAI48118"
                     /db_xref="GOA:Q3IUR2"
                     /db_xref="InterPro:IPR003694"
                     /db_xref="InterPro:IPR014729"
                     /db_xref="InterPro:IPR022310"
                     /db_xref="InterPro:IPR022926"
                     /db_xref="UniProtKB/TrEMBL:Q3IUR2"
     gene            complement(22737..23171)
                     /locus_tag="NP_0056A"
     CDS             complement(22737..23171)
                     /locus_tag="NP_0056A"
                     /codon_start=1
                     /transl_table=11
                     /product="UspA domain protein"
                     /protein_id="CAI48119.1"
                     /db_xref="GI:76556548"
                     /db_xref="EnsemblGenomes-Gn:NP_0056A"
                     /db_xref="EnsemblGenomes-Tr:CAI48119"
                     /db_xref="GOA:Q3IUR1"
                     /db_xref="InterPro:IPR006015"
                     /db_xref="InterPro:IPR006016"
                     /db_xref="InterPro:IPR014729"
                     /db_xref="UniProtKB/TrEMBL:Q3IUR1"
     gene            complement(23247..23489)
                     /locus_tag="NP_0058A"
     CDS             complement(23247..23489)
                     /locus_tag="NP_0058A"
                     /codon_start=1
                     /transl_table=11
                     /product="uncharacterized protein"
                     /protein_id="CAI48120.1"
                     /db_xref="GI:76556549"
                     /db_xref="EnsemblGenomes-Gn:NP_0058A"
                     /db_xref="EnsemblGenomes-Tr:CAI48120"
                     /db_xref="GOA:Q3IUR0"
                     /db_xref="UniProtKB/TrEMBL:Q3IUR0"
     gene            complement(23556..25034)
                     /gene="hemAT1"
                     /locus_tag="NP_0060A"
                     /gene_synonym="htr10"
     CDS             complement(23556..25034)
                     /gene="hemAT1"
                     /locus_tag="NP_0060A"
                     /gene_synonym="htr10"
                     /codon_start=1
                     /transl_table=11
                     /product="transducer protein HemAT"
                     /protein_id="CAI48121.1"
                     /db_xref="GI:76556550"
                     /db_xref="EnsemblGenomes-Gn:NP_0060A"
                     /db_xref="EnsemblGenomes-Tr:CAI48121"
                     /db_xref="GOA:Q3IUQ9"
                     /db_xref="InterPro:IPR004089"
                     /db_xref="InterPro:IPR004090"
                     /db_xref="InterPro:IPR009050"
                     /db_xref="InterPro:IPR012292"
                     /db_xref="UniProtKB/TrEMBL:Q3IUQ9"
     gene            complement(25106..25519)
                     /gene="jamm1"
                     /locus_tag="NP_0062A"
     CDS             complement(25106..25519)
                     /gene="jamm1"
                     /locus_tag="NP_0062A"
                     /EC_number="3.4.24.88"
                     /codon_start=1
                     /transl_table=11
                     /product="metalloprotease JAMM1, desampylating"
                     /protein_id="CAI48122.1"
                     /db_xref="GI:76556551"
                     /db_xref="EnsemblGenomes-Gn:NP_0062A"
                     /db_xref="EnsemblGenomes-Tr:CAI48122"
                     /db_xref="GOA:Q3IUQ8"
                     /db_xref="InterPro:IPR000555"
                     /db_xref="InterPro:IPR028090"
                     /db_xref="UniProtKB/TrEMBL:Q3IUQ8"
     gene            complement(25516..26430)
                     /locus_tag="NP_0064A"
     CDS             complement(25516..26430)
                     /locus_tag="NP_0064A"
                     /codon_start=1
                     /transl_table=11
                     /product="ABC-type transport system periplasmic
                     substrate-binding protein (probable substrate
                     iron/cobalamin)"
                     /protein_id="CAI48123.1"
                     /db_xref="GI:76556552"
                     /db_xref="EnsemblGenomes-Gn:NP_0064A"
                     /db_xref="EnsemblGenomes-Tr:CAI48123"
                     /db_xref="InterPro:IPR002491"
                     /db_xref="UniProtKB/TrEMBL:Q3IUQ7"
     gene            complement(26480..28222)
                     /gene="argS"
                     /locus_tag="NP_0066A"
     CDS             complement(26480..28222)
                     /gene="argS"
                     /locus_tag="NP_0066A"
                     /EC_number="6.1.1.19"
                     /codon_start=1
                     /transl_table=11
                     /product="arginine--tRNA ligase"
                     /protein_id="CAI48124.1"
                     /db_xref="GI:76556553"
                     /db_xref="EnsemblGenomes-Gn:NP_0066A"
                     /db_xref="EnsemblGenomes-Tr:CAI48124"
                     /db_xref="GOA:Q3IUQ6"
                     /db_xref="InterPro:IPR001278"
                     /db_xref="InterPro:IPR005148"
                     /db_xref="InterPro:IPR008909"
                     /db_xref="InterPro:IPR009080"
                     /db_xref="InterPro:IPR014729"
                     /db_xref="UniProtKB/Swiss-Prot:Q3IUQ6"
     gene            complement(28298..28840)
                     /locus_tag="NP_0068A"
     CDS             complement(28298..28840)
                     /locus_tag="NP_0068A"
                     /codon_start=1
                     /transl_table=11
                     /product="uncharacterized protein"
                     /protein_id="CAI48125.1"
                     /db_xref="GI:76556554"
                     /db_xref="EnsemblGenomes-Gn:NP_0068A"
                     /db_xref="EnsemblGenomes-Tr:CAI48125"
                     /db_xref="UniProtKB/TrEMBL:Q3IUQ5"
     gene            28984..29949
                     /gene="taw1"
                     /locus_tag="NP_0070A"
     CDS             28984..29949
                     /gene="taw1"
                     /locus_tag="NP_0070A"
                     /EC_number="4.1.3.44"
                     /codon_start=1
                     /transl_table=11
                     /product="tRNA-(4-demethylwyosine) synthase,
                     S-adenosyl-L-methionine-dependent"
                     /protein_id="CAI48126.2"
                     /db_xref="GI:392050604"
                     /db_xref="EnsemblGenomes-Gn:NP_0070A"
                     /db_xref="EnsemblGenomes-Tr:CAI48126"
                     /db_xref="GOA:Q3IUQ4"
                     /db_xref="InterPro:IPR007197"
                     /db_xref="InterPro:IPR013785"
                     /db_xref="InterPro:IPR013917"
                     /db_xref="InterPro:IPR023993"
                     /db_xref="UniProtKB/TrEMBL:Q3IUQ4"
     gene            30086..30784
                     /gene="ribK"
                     /locus_tag="NP_0072A"
                     /gene_synonym="rfk"
     CDS             30086..30784
                     /gene="ribK"
                     /locus_tag="NP_0072A"
                     /gene_synonym="rfk"
                     /EC_number="2.7.1.161"
                     /codon_start=1
                     /transl_table=11
                     /product="riboflavin kinase, CTP-dependent"
                     /protein_id="CAI48127.1"
                     /db_xref="GI:76556556"
                     /db_xref="EnsemblGenomes-Gn:NP_0072A"
                     /db_xref="EnsemblGenomes-Tr:CAI48127"
                     /db_xref="GOA:Q3IUQ3"
                     /db_xref="InterPro:IPR011991"
                     /db_xref="InterPro:IPR015865"
                     /db_xref="InterPro:IPR023465"
                     /db_xref="InterPro:IPR023470"
                     /db_xref="InterPro:IPR023602"
                     /db_xref="UniProtKB/Swiss-Prot:Q3IUQ3"
     gene            30771..31496
                     /gene="ribB"
                     /locus_tag="NP_0074A"
     CDS             30771..31496
                     /gene="ribB"
                     /locus_tag="NP_0074A"
                     /EC_number="4.1.99.12"
                     /codon_start=1
                     /transl_table=11
                     /product="3,4-dihydroxy-2-butanone 4-phosphate synthase"
                     /protein_id="CAI48128.1"
                     /db_xref="GI:76556557"
                     /db_xref="EnsemblGenomes-Gn:NP_0074A"
                     /db_xref="EnsemblGenomes-Tr:CAI48128"
                     /db_xref="GOA:Q3IUQ2"
                     /db_xref="InterPro:IPR000422"
                     /db_xref="InterPro:IPR017945"
                     /db_xref="UniProtKB/TrEMBL:Q3IUQ2"
     gene            complement(31534..32904)
                     /gene="glnA1"
                     /locus_tag="NP_0076A"
     CDS             complement(31534..32904)
                     /gene="glnA1"
                     /locus_tag="NP_0076A"
                     /EC_number="6.3.1.2"
                     /codon_start=1
                     /transl_table=11
                     /product="glutamine synthetase"
                     /protein_id="CAI48129.1"
                     /db_xref="GI:76556558"
                     /db_xref="EnsemblGenomes-Gn:NP_0076A"
                     /db_xref="EnsemblGenomes-Tr:CAI48129"
                     /db_xref="GOA:Q3IUQ1"
                     /db_xref="InterPro:IPR004809"
                     /db_xref="InterPro:IPR008146"
                     /db_xref="InterPro:IPR008147"
                     /db_xref="InterPro:IPR014746"
                     /db_xref="InterPro:IPR027302"
                     /db_xref="InterPro:IPR027303"
                     /db_xref="UniProtKB/TrEMBL:Q3IUQ1"
     gene            33032..33484
                     /locus_tag="NP_0078A"
     CDS             33032..33484
                     /locus_tag="NP_0078A"
                     /codon_start=1
                     /transl_table=11
                     /product="Lrp/AsnC family transcription regulator"
                     /protein_id="CAI48130.1"
                     /db_xref="GI:76556559"
                     /db_xref="EnsemblGenomes-Gn:NP_0078A"
                     /db_xref="EnsemblGenomes-Tr:CAI48130"
                     /db_xref="GOA:Q3IUQ0"
                     /db_xref="InterPro:IPR000485"
                     /db_xref="InterPro:IPR011008"
                     /db_xref="InterPro:IPR011991"
                     /db_xref="InterPro:IPR019887"
                     /db_xref="InterPro:IPR019888"
                     /db_xref="UniProtKB/TrEMBL:Q3IUQ0"
     gene            33527..33814
                     /locus_tag="NP_0080A"
     CDS             33527..33814
                     /locus_tag="NP_0080A"
                     /codon_start=1
                     /transl_table=11
                     /product="uncharacterized protein"
                     /protein_id="CAI48131.1"
                     /db_xref="GI:76556560"
                     /db_xref="EnsemblGenomes-Gn:NP_0080A"
                     /db_xref="EnsemblGenomes-Tr:CAI48131"
                     /db_xref="GOA:Q3IUP9"
                     /db_xref="UniProtKB/TrEMBL:Q3IUP9"
     gene            complement(33811..34458)
                     /gene="hisH"
                     /locus_tag="NP_0082A"
     CDS             complement(33811..34458)
                     /gene="hisH"
                     /locus_tag="NP_0082A"
                     /EC_number="2.4.2.-"
                     /codon_start=1
                     /transl_table=11
                     /product="imidazoleglycerol-phosphate synthase subunit
                     HisH"
                     /protein_id="CAI48132.1"
                     /db_xref="GI:76556561"
                     /db_xref="EnsemblGenomes-Gn:NP_0082A"
                     /db_xref="EnsemblGenomes-Tr:CAI48132"
                     /db_xref="GOA:Q3IUP8"
                     /db_xref="InterPro:IPR010139"
                     /db_xref="InterPro:IPR017926"
                     /db_xref="InterPro:IPR029062"
                     /db_xref="UniProtKB/Swiss-Prot:Q3IUP8"
     gene            complement(34551..35135)
                     /gene="udg1"
                     /locus_tag="NP_0084A"
     CDS             complement(34551..35135)
                     /gene="udg1"
                     /locus_tag="NP_0084A"
                     /EC_number="3.2.2.27"
                     /codon_start=1
                     /transl_table=11
                     /product="uracil-DNA glycosylase"
                     /protein_id="CAI48133.1"
                     /db_xref="GI:76556562"
                     /db_xref="EnsemblGenomes-Gn:NP_0084A"
                     /db_xref="EnsemblGenomes-Tr:CAI48133"
                     /db_xref="GOA:Q3IUP7"
                     /db_xref="InterPro:IPR005122"
                     /db_xref="InterPro:IPR005273"
                     /db_xref="UniProtKB/TrEMBL:Q3IUP7"
     gene            complement(35132..35752)
                     /locus_tag="NP_0086A"
     CDS             complement(35132..35752)
                     /locus_tag="NP_0086A"
                     /codon_start=1
                     /transl_table=11
                     /product="UPF0215 family protein"
                     /protein_id="CAI48134.1"
                     /db_xref="GI:76556563"
                     /db_xref="EnsemblGenomes-Gn:NP_0086A"
                     /db_xref="EnsemblGenomes-Tr:CAI48134"
                     /db_xref="InterPro:IPR002802"
                     /db_xref="UniProtKB/TrEMBL:Q3IUP6"
     gene            complement(35749..35925)
                     /locus_tag="NP_0088A"
     CDS             complement(35749..35925)
                     /locus_tag="NP_0088A"
                     /codon_start=1
                     /transl_table=11
                     /product="uncharacterized protein"
                     /protein_id="CAI48135.1"
                     /db_xref="GI:76556564"
                     /db_xref="EnsemblGenomes-Gn:NP_0088A"
                     /db_xref="EnsemblGenomes-Tr:CAI48135"
                     /db_xref="UniProtKB/TrEMBL:Q3IUP5"
     gene            36122..39163
                     /locus_tag="NP_0090A"
     CDS             36122..39163
                     /locus_tag="NP_0090A"
                     /EC_number="2.7.13.3"
                     /codon_start=1
                     /transl_table=11
                     /product="sensor box histidine kinase"
                     /protein_id="CAI48136.2"
                     /db_xref="GI:392050605"
                     /db_xref="EnsemblGenomes-Gn:NP_0090A"
                     /db_xref="EnsemblGenomes-Tr:CAI48136"
                     /db_xref="GOA:Q3IUP4"
                     /db_xref="InterPro:IPR000014"
                     /db_xref="InterPro:IPR000700"
                     /db_xref="InterPro:IPR003018"
                     /db_xref="InterPro:IPR003594"
                     /db_xref="InterPro:IPR003661"
                     /db_xref="InterPro:IPR005467"
                     /db_xref="InterPro:IPR013656"
                     /db_xref="InterPro:IPR013767"
                     /db_xref="InterPro:IPR029016"
                     /db_xref="UniProtKB/TrEMBL:Q3IUP4"
     gene            39190..39801
                     /locus_tag="NP_0092A"
     CDS             39190..39801
                     /locus_tag="NP_0092A"
                     /codon_start=1
                     /transl_table=11
                     /product="beta-lactamase domain protein"
                     /protein_id="CAI48137.1"
                     /db_xref="GI:76556566"
                     /db_xref="EnsemblGenomes-Gn:NP_0092A"
                     /db_xref="EnsemblGenomes-Tr:CAI48137"
                     /db_xref="InterPro:IPR001279"
                     /db_xref="UniProtKB/TrEMBL:Q3IUP3"
     gene            complement(39868..40017)
                     /gene="rpl40e"
                     /locus_tag="NP_0094A"
     CDS             complement(39868..40017)
                     /gene="rpl40e"
                     /locus_tag="NP_0094A"
                     /codon_start=1
                     /transl_table=11
                     /product="50S ribosomal protein L40e"
                     /protein_id="CAI48138.1"
                     /db_xref="GI:76556567"
                     /db_xref="EnsemblGenomes-Gn:NP_0094A"
                     /db_xref="EnsemblGenomes-Tr:CAI48138"
                     /db_xref="GOA:Q3IUP2"
                     /db_xref="InterPro:IPR001975"
                     /db_xref="InterPro:IPR011332"
                     /db_xref="InterPro:IPR023657"
                     /db_xref="UniProtKB/Swiss-Prot:Q3IUP2"
     gene            40146..41546
                     /gene="srp54"
                     /locus_tag="NP_0096A"
     CDS             40146..41546
                     /gene="srp54"
                     /locus_tag="NP_0096A"
                     /codon_start=1
                     /transl_table=11
                     /product="signal recognition particle 54K protein"
                     /protein_id="CAI48139.1"
                     /db_xref="GI:76556568"
                     /db_xref="EnsemblGenomes-Gn:NP_0096A"
                     /db_xref="EnsemblGenomes-Tr:CAI48139"
                     /db_xref="GOA:Q3IUP1"
                     /db_xref="InterPro:IPR000897"
                     /db_xref="InterPro:IPR003593"
                     /db_xref="InterPro:IPR004125"
                     /db_xref="InterPro:IPR013822"
                     /db_xref="InterPro:IPR022941"
                     /db_xref="InterPro:IPR027417"
                     /db_xref="UniProtKB/Swiss-Prot:Q3IUP1"
     gene            41621..42901
                     /locus_tag="NP_0098A"
     CDS             41621..42901
                     /locus_tag="NP_0098A"
                     /codon_start=1
                     /transl_table=11
                     /product="uncharacterized protein"
                     /protein_id="CAI48140.1"
                     /db_xref="GI:76556569"
                     /db_xref="EnsemblGenomes-Gn:NP_0098A"
                     /db_xref="EnsemblGenomes-Tr:CAI48140"
                     /db_xref="GOA:Q3IUP0"
                     /db_xref="UniProtKB/TrEMBL:Q3IUP0"
     gene            42888..43544
                     /gene="abc30a"
                     /locus_tag="NP_0100A"
     CDS             42888..43544
                     /gene="abc30a"
                     /locus_tag="NP_0100A"
                     /codon_start=1
                     /transl_table=11
                     /product="ABC-type transport system ATP-binding protein
                     (probable substrate macrolides)"
                     /protein_id="CAI48141.1"
                     /db_xref="GI:76556570"
                     /db_xref="EnsemblGenomes-Gn:NP_0100A"
                     /db_xref="EnsemblGenomes-Tr:CAI48141"
                     /db_xref="GOA:Q3IUN9"
                     /db_xref="InterPro:IPR003439"
                     /db_xref="InterPro:IPR003593"
                     /db_xref="InterPro:IPR017871"
                     /db_xref="InterPro:IPR027417"
                     /db_xref="UniProtKB/TrEMBL:Q3IUN9"
     gene            43541..44668
                     /gene="abc30p"
                     /locus_tag="NP_0102A"
     CDS             43541..44668
                     /gene="abc30p"
                     /locus_tag="NP_0102A"
                     /codon_start=1
                     /transl_table=11
                     /product="ABC-type transport system permease protein
                     (probable substrate macrolides)"
                     /protein_id="CAI48142.1"
                     /db_xref="GI:76556571"
                     /db_xref="EnsemblGenomes-Gn:NP_0102A"
                     /db_xref="EnsemblGenomes-Tr:CAI48142"
                     /db_xref="GOA:Q3IUN8"
                     /db_xref="InterPro:IPR003838"
                     /db_xref="InterPro:IPR025857"
                     /db_xref="UniProtKB/TrEMBL:Q3IUN8"
     gene            44722..46146
                     /gene="lpdA"
                     /locus_tag="NP_0104A"
     CDS             44722..46146
                     /gene="lpdA"
                     /locus_tag="NP_0104A"
                     /EC_number="1.8.1.4"
                     /codon_start=1
                     /transl_table=11
                     /product="dihydrolipoyl dehydrogenase"
                     /protein_id="CAI48143.1"
                     /db_xref="GI:76556572"
                     /db_xref="EnsemblGenomes-Gn:NP_0104A"
                     /db_xref="EnsemblGenomes-Tr:CAI48143"
                     /db_xref="GOA:Q3IUN7"
                     /db_xref="InterPro:IPR004099"
                     /db_xref="InterPro:IPR006258"
                     /db_xref="InterPro:IPR012999"
                     /db_xref="InterPro:IPR016156"
                     /db_xref="InterPro:IPR023753"
                     /db_xref="UniProtKB/TrEMBL:Q3IUN7"
     gene            46208..47011
                     /gene="pheA"
                     /locus_tag="NP_0106A"
     CDS             46208..47011
                     /gene="pheA"
                     /locus_tag="NP_0106A"
                     /EC_number="4.2.1.51"
                     /codon_start=1
                     /transl_table=11
                     /product="prephenate dehydratase"
                     /protein_id="CAI48144.1"
                     /db_xref="GI:76556573"
                     /db_xref="EnsemblGenomes-Gn:NP_0106A"
                     /db_xref="EnsemblGenomes-Tr:CAI48144"
                     /db_xref="GOA:Q3IUN6"
                     /db_xref="InterPro:IPR001086"
                     /db_xref="InterPro:IPR002912"
                     /db_xref="InterPro:IPR018528"
                     /db_xref="UniProtKB/TrEMBL:Q3IUN6"
     gene            47225..47452
                     /gene="rpoH"
                     /locus_tag="NP_0108A"
     CDS             47225..47452
                     /gene="rpoH"
                     /locus_tag="NP_0108A"
                     /EC_number="2.7.7.6"
                     /codon_start=1
                     /transl_table=11
                     /product="DNA-directed RNA polymerase subunit H"
                     /protein_id="CAI48145.1"
                     /db_xref="GI:76556574"
                     /db_xref="EnsemblGenomes-Gn:NP_0108A"
                     /db_xref="EnsemblGenomes-Tr:CAI48145"
                     /db_xref="GOA:Q3IUN5"
                     /db_xref="InterPro:IPR000783"
                     /db_xref="InterPro:IPR020608"
                     /db_xref="InterPro:IPR020609"
                     /db_xref="UniProtKB/TrEMBL:Q3IUN5"
     gene            47449..49014
                     /gene="rpoB2"
                     /locus_tag="NP_0110A"
     CDS             47449..49014
                     /gene="rpoB2"
                     /locus_tag="NP_0110A"
                     /EC_number="2.7.7.6"
                     /codon_start=1
                     /transl_table=11
                     /product="DNA-directed RNA polymerase subunit B''"
                     /protein_id="CAI48146.1"
                     /db_xref="GI:76556575"
                     /db_xref="EnsemblGenomes-Gn:NP_0110A"
                     /db_xref="EnsemblGenomes-Tr:CAI48146"
                     /db_xref="GOA:Q3IUN4"
                     /db_xref="InterPro:IPR007642"
                     /db_xref="InterPro:IPR007644"
                     /db_xref="InterPro:IPR007645"
                     /db_xref="InterPro:IPR015712"
                     /db_xref="UniProtKB/TrEMBL:Q3IUN4"
     gene            49016..50848
                     /gene="rpoB1"
                     /locus_tag="NP_0112A"
     CDS             49016..50848
                     /gene="rpoB1"
                     /locus_tag="NP_0112A"
                     /EC_number="2.7.7.6"
                     /codon_start=1
                     /transl_table=11
                     /product="DNA-directed RNA polymerase subunit B'"
                     /protein_id="CAI48147.1"
                     /db_xref="GI:76556576"
                     /db_xref="EnsemblGenomes-Gn:NP_0112A"
                     /db_xref="EnsemblGenomes-Tr:CAI48147"
                     /db_xref="GOA:Q3IUN3"
                     /db_xref="InterPro:IPR007120"
                     /db_xref="InterPro:IPR007121"
                     /db_xref="InterPro:IPR007641"
                     /db_xref="InterPro:IPR007646"
                     /db_xref="InterPro:IPR007647"
                     /db_xref="InterPro:IPR014724"
                     /db_xref="InterPro:IPR015712"
                     /db_xref="InterPro:IPR019969"
                     /db_xref="UniProtKB/TrEMBL:Q3IUN3"
     gene            50848..54027
                     /gene="rpoA1"
                     /locus_tag="NP_0114A"
     CDS             50848..54027
                     /gene="rpoA1"
                     /locus_tag="NP_0114A"
                     /EC_number="2.7.7.6"
                     /codon_start=1
                     /transl_table=11
                     /product="DNA-directed RNA polymerase subunit A'"
                     /protein_id="CAI48148.1"
                     /db_xref="GI:76556577"
                     /db_xref="EnsemblGenomes-Gn:NP_0114A"
                     /db_xref="EnsemblGenomes-Tr:CAI48148"
                     /db_xref="GOA:Q3IUN2"
                     /db_xref="InterPro:IPR000722"
                     /db_xref="InterPro:IPR006592"
                     /db_xref="InterPro:IPR007066"
                     /db_xref="InterPro:IPR007080"
                     /db_xref="InterPro:IPR007081"
                     /db_xref="InterPro:IPR007083"
                     /db_xref="InterPro:IPR012758"
                     /db_xref="UniProtKB/TrEMBL:Q3IUN2"
     gene            54020..56704
                     /gene="rpoA2"
                     /locus_tag="NP_0116A"
     CDS             54020..56704
                     /gene="rpoA2"
                     /locus_tag="NP_0116A"
                     /EC_number="2.7.7.6"
                     /codon_start=1
                     /transl_table=11
                     /product="DNA-directed RNA polymerase subunit A''
                     (intein-containing)"
                     /protein_id="CAI48149.1"
                     /db_xref="GI:76556578"
                     /db_xref="EnsemblGenomes-Gn:NP_0116A"
                     /db_xref="EnsemblGenomes-Tr:CAI48149"
                     /db_xref="GOA:Q3IUN1"
                     /db_xref="InterPro:IPR003586"
                     /db_xref="InterPro:IPR003587"
                     /db_xref="InterPro:IPR004042"
                     /db_xref="InterPro:IPR004860"
                     /db_xref="InterPro:IPR006141"
                     /db_xref="InterPro:IPR006142"
                     /db_xref="InterPro:IPR007081"
                     /db_xref="InterPro:IPR012757"
                     /db_xref="InterPro:IPR027434"
                     /db_xref="InterPro:IPR028992"
                     /db_xref="InterPro:IPR030934"
                     /db_xref="UniProtKB/TrEMBL:Q3IUN1"
     gene            56711..57136
                     /gene="nusA"
                     /locus_tag="NP_0118A"
     CDS             56711..57136
                     /gene="nusA"
                     /locus_tag="NP_0118A"
                     /codon_start=1
                     /transl_table=11
                     /product="transcription elongation factor NusA"
                     /protein_id="CAI48150.1"
                     /db_xref="GI:76556579"
                     /db_xref="EnsemblGenomes-Gn:NP_0118A"
                     /db_xref="EnsemblGenomes-Tr:CAI48150"
                     /db_xref="GOA:Q3IUN0"
                     /db_xref="InterPro:IPR009019"
                     /db_xref="InterPro:IPR010212"
                     /db_xref="InterPro:IPR015946"
                     /db_xref="InterPro:IPR025249"
                     /db_xref="UniProtKB/TrEMBL:Q3IUN0"
     gene            complement(57142..58068)
                     /gene="tp37"
                     /locus_tag="NP_0120A"
     CDS             complement(57142..58068)
                     /gene="tp37"
                     /locus_tag="NP_0120A"
                     /codon_start=1
                     /transl_table=11
                     /product="transport protein (probable substrate
                     zinc/cadmium/cobalt)"
                     /protein_id="CAI48151.1"
                     /db_xref="GI:76556580"
                     /db_xref="EnsemblGenomes-Gn:NP_0120A"
                     /db_xref="EnsemblGenomes-Tr:CAI48151"
                     /db_xref="GOA:Q3IUM9"
                     /db_xref="InterPro:IPR002524"
                     /db_xref="InterPro:IPR027469"
                     /db_xref="InterPro:IPR027470"
                     /db_xref="UniProtKB/TrEMBL:Q3IUM9"
     gene            58186..58614
                     /gene="rps12"
                     /locus_tag="NP_0122A"
     CDS             58186..58614
                     /gene="rps12"
                     /locus_tag="NP_0122A"
                     /codon_start=1
                     /transl_table=11
                     /product="30S ribosomal protein S12"
                     /protein_id="CAI48152.1"
                     /db_xref="GI:76556581"
                     /db_xref="EnsemblGenomes-Gn:NP_0122A"
                     /db_xref="EnsemblGenomes-Tr:CAI48152"
                     /db_xref="GOA:Q3IUM8"
                     /db_xref="InterPro:IPR005680"
                     /db_xref="InterPro:IPR006032"
                     /db_xref="InterPro:IPR012340"
                     /db_xref="InterPro:IPR022863"
                     /db_xref="UniProtKB/Swiss-Prot:Q3IUM8"
     gene            58614..59225
                     /gene="rps7"
                     /locus_tag="NP_0124A"
     CDS             58614..59225
                     /gene="rps7"
                     /locus_tag="NP_0124A"
                     /codon_start=1
                     /transl_table=11
                     /product="30S ribosomal protein S7"
                     /protein_id="CAI48153.1"
                     /db_xref="GI:76556582"
                     /db_xref="EnsemblGenomes-Gn:NP_0124A"
                     /db_xref="EnsemblGenomes-Tr:CAI48153"
                     /db_xref="GOA:Q3IUM7"
                     /db_xref="InterPro:IPR000235"
                     /db_xref="InterPro:IPR005716"
                     /db_xref="InterPro:IPR020606"
                     /db_xref="InterPro:IPR023798"
                     /db_xref="InterPro:IPR026018"
                     /db_xref="UniProtKB/Swiss-Prot:Q3IUM7"
     gene            59299..60636
                     /locus_tag="NP_0126A"
     CDS             59299..60636
                     /locus_tag="NP_0126A"
                     /EC_number="1.1.1.-"
                     /codon_start=1
                     /transl_table=11
                     /product="probable sugar dehydrogenase (homolog to aldose
                     sugar dehydrogenase)"
                     /protein_id="CAI48154.1"
                     /db_xref="GI:76556583"
                     /db_xref="EnsemblGenomes-Gn:NP_0126A"
                     /db_xref="EnsemblGenomes-Tr:CAI48154"
                     /db_xref="GOA:Q3IUM6"
                     /db_xref="InterPro:IPR006311"
                     /db_xref="InterPro:IPR011041"
                     /db_xref="InterPro:IPR011042"
                     /db_xref="InterPro:IPR012938"
                     /db_xref="UniProtKB/TrEMBL:Q3IUM6"
     gene            complement(60633..61388)
                     /locus_tag="NP_0128A"
     CDS             complement(60633..61388)
                     /locus_tag="NP_0128A"
                     /codon_start=1
                     /transl_table=11
                     /product="uncharacterized protein"
                     /protein_id="CAI48155.1"
                     /db_xref="GI:76556584"
                     /db_xref="EnsemblGenomes-Gn:NP_0128A"
                     /db_xref="EnsemblGenomes-Tr:CAI48155"
                     /db_xref="UniProtKB/TrEMBL:Q3IUM5"
     gene            61538..63727
                     /gene="tef2"
                     /locus_tag="NP_0130A"
     CDS             61538..63727
                     /gene="tef2"
                     /locus_tag="NP_0130A"
                     /codon_start=1
                     /transl_table=11
                     /product="translation elongation factor aEF-2"
                     /protein_id="CAI48156.1"
                     /db_xref="GI:76556585"
                     /db_xref="EnsemblGenomes-Gn:NP_0130A"
                     /db_xref="EnsemblGenomes-Tr:CAI48156"
                     /db_xref="GOA:Q3IUM4"
                     /db_xref="InterPro:IPR000640"
                     /db_xref="InterPro:IPR000795"
                     /db_xref="InterPro:IPR004161"
                     /db_xref="InterPro:IPR004543"
                     /db_xref="InterPro:IPR005225"
                     /db_xref="InterPro:IPR005517"
                     /db_xref="InterPro:IPR009000"
                     /db_xref="InterPro:IPR009022"
                     /db_xref="InterPro:IPR014721"
                     /db_xref="InterPro:IPR020568"
                     /db_xref="InterPro:IPR027417"
                     /db_xref="InterPro:IPR031157"
                     /db_xref="UniProtKB/Swiss-Prot:Q3IUM4"
     gene            63862..66135
                     /gene="maeB1"
                     /locus_tag="NP_0132A"
                     /gene_synonym="mdh1"
                     /gene_synonym="pta1"
     CDS             63862..66135
                     /gene="maeB1"
                     /locus_tag="NP_0132A"
                     /gene_synonym="mdh1"
                     /gene_synonym="pta1"
                     /EC_number="1.1.1.40"
                     /codon_start=1
                     /transl_table=11
                     /product="malate dehydrogenase
                     (oxaloacetate-decarboxylating)"
                     /protein_id="CAI48157.1"
                     /db_xref="GI:76556586"
                     /db_xref="EnsemblGenomes-Gn:NP_0132A"
                     /db_xref="EnsemblGenomes-Tr:CAI48157"
                     /db_xref="GOA:Q3IUM3"
                     /db_xref="InterPro:IPR002505"
                     /db_xref="InterPro:IPR012188"
                     /db_xref="InterPro:IPR012301"
                     /db_xref="InterPro:IPR012302"
                     /db_xref="InterPro:IPR016040"
                     /db_xref="UniProtKB/TrEMBL:Q3IUM3"
     gene            66192..66542
                     /locus_tag="NP_0134A"
     CDS             66192..66542
                     /locus_tag="NP_0134A"
                     /codon_start=1
                     /transl_table=11
                     /product="HTH domain protein"
                     /protein_id="CAI48158.1"
                     /db_xref="GI:76556587"
                     /db_xref="EnsemblGenomes-Gn:NP_0134A"
                     /db_xref="EnsemblGenomes-Tr:CAI48158"
                     /db_xref="InterPro:IPR011991"
                     /db_xref="UniProtKB/TrEMBL:Q3IUM2"
     gene            66625..67287
                     /locus_tag="NP_0136A"
     CDS             66625..67287
                     /locus_tag="NP_0136A"
                     /codon_start=1
                     /transl_table=11
                     /product="HTH-10 family transcription regulator"
                     /protein_id="CAI48159.1"
                     /db_xref="GI:76556588"
                     /db_xref="EnsemblGenomes-Gn:NP_0136A"
                     /db_xref="EnsemblGenomes-Tr:CAI48159"
                     /db_xref="GOA:Q3IUM1"
                     /db_xref="InterPro:IPR007050"
                     /db_xref="InterPro:IPR013324"
                     /db_xref="UniProtKB/TrEMBL:Q3IUM1"
     gene            complement(67270..68724)
                     /locus_tag="NP_0138A"
     CDS             complement(67270..68724)
                     /locus_tag="NP_0138A"
                     /EC_number="2.7.13.3"
                     /codon_start=1
                     /transl_table=11
                     /product="receiver/sensor box histidine kinase"
                     /protein_id="CAI48160.1"
                     /db_xref="GI:76556589"
                     /db_xref="EnsemblGenomes-Gn:NP_0138A"
                     /db_xref="EnsemblGenomes-Tr:CAI48160"
                     /db_xref="GOA:Q3IUM0"
                     /db_xref="InterPro:IPR000014"
                     /db_xref="InterPro:IPR000700"
                     /db_xref="InterPro:IPR001789"
                     /db_xref="InterPro:IPR003594"
                     /db_xref="InterPro:IPR003661"
                     /db_xref="InterPro:IPR004358"
                     /db_xref="InterPro:IPR005467"
                     /db_xref="InterPro:IPR011006"
                     /db_xref="InterPro:IPR013656"
                     /db_xref="UniProtKB/TrEMBL:Q3IUM0"
     gene            complement(68731..69210)
                     /locus_tag="NP_0140A"
     CDS             complement(68731..69210)
                     /locus_tag="NP_0140A"
                     /codon_start=1
                     /transl_table=11
                     /product="receiver box response regulator"
                     /protein_id="CAI48161.2"
                     /db_xref="GI:76556590"
                     /db_xref="EnsemblGenomes-Gn:NP_0140A"
                     /db_xref="EnsemblGenomes-Tr:CAI48161"
                     /db_xref="GOA:Q3IUL9"
                     /db_xref="InterPro:IPR001789"
                     /db_xref="InterPro:IPR011006"
                     /db_xref="UniProtKB/TrEMBL:Q3IUL9"
     gene            complement(69266..70954)
                     /locus_tag="NP_0142A"
     CDS             complement(69266..70954)
                     /locus_tag="NP_0142A"
                     /EC_number="2.7.13.3"
                     /codon_start=1
                     /transl_table=11
                     /product="histidine kinase"
                     /protein_id="CAI48162.1"
                     /db_xref="GI:76556591"
                     /db_xref="EnsemblGenomes-Gn:NP_0142A"
                     /db_xref="EnsemblGenomes-Tr:CAI48162"
                     /db_xref="GOA:Q3IUL8"
                     /db_xref="InterPro:IPR003594"
                     /db_xref="InterPro:IPR003660"
                     /db_xref="InterPro:IPR003661"
                     /db_xref="InterPro:IPR004358"
                     /db_xref="InterPro:IPR005467"
                     /db_xref="InterPro:IPR033479"
                     /db_xref="UniProtKB/TrEMBL:Q3IUL8"
     gene            complement(70951..72837)
                     /locus_tag="NP_0144A"
     CDS             complement(70951..72837)
                     /locus_tag="NP_0144A"
                     /EC_number="2.7.13.3"
                     /codon_start=1
                     /transl_table=11
                     /product="sensor box histidine kinase"
                     /protein_id="CAI48163.1"
                     /db_xref="GI:76556592"
                     /db_xref="EnsemblGenomes-Gn:NP_0144A"
                     /db_xref="EnsemblGenomes-Tr:CAI48163"
                     /db_xref="GOA:Q3IUL7"
                     /db_xref="InterPro:IPR000014"
                     /db_xref="InterPro:IPR000700"
                     /db_xref="InterPro:IPR003594"
                     /db_xref="InterPro:IPR003661"
                     /db_xref="InterPro:IPR004358"
                     /db_xref="InterPro:IPR005467"
                     /db_xref="InterPro:IPR013656"
                     /db_xref="InterPro:IPR013767"
                     /db_xref="UniProtKB/TrEMBL:Q3IUL7"
     gene            complement(72886..73431)
                     /locus_tag="NP_0146A"
     CDS             complement(72886..73431)
                     /locus_tag="NP_0146A"
                     /codon_start=1
                     /transl_table=11
                     /product="probable coiled coil protein"
                     /protein_id="CAI48164.1"
                     /db_xref="GI:76556593"
                     /db_xref="EnsemblGenomes-Gn:NP_0146A"
                     /db_xref="EnsemblGenomes-Tr:CAI48164"
                     /db_xref="UniProtKB/TrEMBL:Q3IUL6"
     gene            complement(73546..74070)
                     /locus_tag="NP_0148A"
     CDS             complement(73546..74070)
                     /locus_tag="NP_0148A"
                     /codon_start=1
                     /transl_table=11
                     /product="uncharacterized protein"
                     /protein_id="CAI48165.2"
                     /db_xref="GI:76556594"
                     /db_xref="EnsemblGenomes-Gn:NP_0148A"
                     /db_xref="EnsemblGenomes-Tr:CAI48165"
                     /db_xref="GOA:Q3IUL5"
                     /db_xref="UniProtKB/TrEMBL:Q3IUL5"
     gene            complement(74052..74459)
                     /locus_tag="NP_0150A"
     CDS             complement(74052..74459)
                     /locus_tag="NP_0150A"
                     /codon_start=1
                     /transl_table=11
                     /product="uncharacterized protein"
                     /protein_id="CAI48166.1"
                     /db_xref="GI:76556595"
                     /db_xref="EnsemblGenomes-Gn:NP_0150A"
                     /db_xref="EnsemblGenomes-Tr:CAI48166"
                     /db_xref="GOA:Q3IUL4"
                     /db_xref="UniProtKB/TrEMBL:Q3IUL4"
     gene            complement(74452..75093)
                     /locus_tag="NP_0152A"
     CDS             complement(74452..75093)
                     /locus_tag="NP_0152A"
                     /codon_start=1
                     /transl_table=11
                     /product="uncharacterized protein"
                     /protein_id="CAI48167.1"
                     /db_xref="GI:76556596"
                     /db_xref="EnsemblGenomes-Gn:NP_0152A"
                     /db_xref="EnsemblGenomes-Tr:CAI48167"
                     /db_xref="UniProtKB/TrEMBL:Q3IUL3"
     gene            complement(75090..75551)
                     /locus_tag="NP_0154A"
     CDS             complement(75090..75551)
                     /locus_tag="NP_0154A"
                     /codon_start=1
                     /transl_table=11
                     /product="uncharacterized protein"
                     /protein_id="CAI48168.1"
                     /db_xref="GI:76556597"
                     /db_xref="EnsemblGenomes-Gn:NP_0154A"
                     /db_xref="EnsemblGenomes-Tr:CAI48168"
                     /db_xref="GOA:Q3IUL2"
                     /db_xref="UniProtKB/TrEMBL:Q3IUL2"
     gene            complement(75544..76251)
                     /locus_tag="NP_0156A"
     CDS             complement(75544..76251)
                     /locus_tag="NP_0156A"
                     /codon_start=1
                     /transl_table=11
                     /product="probable secreted glycoprotein"
                     /protein_id="CAI48169.1"
                     /db_xref="GI:76556598"
                     /db_xref="EnsemblGenomes-Gn:NP_0156A"
                     /db_xref="EnsemblGenomes-Tr:CAI48169"
                     /db_xref="UniProtKB/TrEMBL:Q3IUL1"
     gene            complement(76248..78095)
                     /gene="pilC2"
                     /locus_tag="NP_0158A"
     CDS             complement(76248..78095)
                     /gene="pilC2"
                     /locus_tag="NP_0158A"
                     /codon_start=1
                     /transl_table=11
                     /product="type IV pilus biogenesis complex membrane
                     subunit"
                     /protein_id="CAI48170.1"
                     /db_xref="GI:76556599"
                     /db_xref="EnsemblGenomes-Gn:NP_0158A"
                     /db_xref="EnsemblGenomes-Tr:CAI48170"
                     /db_xref="GOA:Q3IUL0"
                     /db_xref="InterPro:IPR018076"
                     /db_xref="UniProtKB/TrEMBL:Q3IUL0"
     gene            complement(78201..80363)
                     /gene="pilB2"
                     /locus_tag="NP_0160A"
     CDS             complement(78201..80363)
                     /gene="pilB2"
                     /locus_tag="NP_0160A"
                     /codon_start=1
                     /transl_table=11
                     /product="type IV pilus biogenesis complex ATPase subunit"
                     /protein_id="CAI48171.1"
                     /db_xref="GI:76556600"
                     /db_xref="EnsemblGenomes-Gn:NP_0160A"
                     /db_xref="EnsemblGenomes-Tr:CAI48171"
                     /db_xref="GOA:Q3IUK9"
                     /db_xref="InterPro:IPR001482"
                     /db_xref="InterPro:IPR027417"
                     /db_xref="UniProtKB/TrEMBL:Q3IUK9"
     gene            80504..81214
                     /locus_tag="NP_0162A"
     CDS             80504..81214
                     /locus_tag="NP_0162A"
                     /codon_start=1
                     /transl_table=11
                     /product="HTH-10 family transcription regulator"
                     /protein_id="CAI48172.1"
                     /db_xref="GI:76556601"
                     /db_xref="EnsemblGenomes-Gn:NP_0162A"
                     /db_xref="EnsemblGenomes-Tr:CAI48172"
                     /db_xref="InterPro:IPR007050"
                     /db_xref="UniProtKB/TrEMBL:Q3IUK8"
     gene            81268..82902
                     /gene="acs5"
                     /locus_tag="NP_0164A"
     CDS             81268..82902
                     /gene="acs5"
                     /locus_tag="NP_0164A"
                     /EC_number="6.2.1.-"
                     /codon_start=1
                     /transl_table=11
                     /product="acyl-CoA synthetase"
                     /protein_id="CAI48173.1"
                     /db_xref="GI:76556602"
                     /db_xref="EnsemblGenomes-Gn:NP_0164A"
                     /db_xref="EnsemblGenomes-Tr:CAI48173"
                     /db_xref="GOA:Q3IUK7"
                     /db_xref="InterPro:IPR000873"
                     /db_xref="InterPro:IPR018486"
                     /db_xref="InterPro:IPR020845"
                     /db_xref="InterPro:IPR025110"
                     /db_xref="UniProtKB/TrEMBL:Q3IUK7"
     gene            complement(82918..83652)
                     /gene="livF5"
                     /locus_tag="NP_0166A"
                     /gene_synonym="abc09a1"
     CDS             complement(82918..83652)
                     /gene="livF5"
                     /locus_tag="NP_0166A"
                     /gene_synonym="abc09a1"
                     /codon_start=1
                     /transl_table=11
                     /product="ABC-type transport system ATP-binding protein
                     (probable substrate branched-chain amino acids)"
                     /protein_id="CAI48174.1"
                     /db_xref="GI:76556603"
                     /db_xref="EnsemblGenomes-Gn:NP_0166A"
                     /db_xref="EnsemblGenomes-Tr:CAI48174"
                     /db_xref="GOA:Q3IUK6"
                     /db_xref="InterPro:IPR003439"
                     /db_xref="InterPro:IPR003593"
                     /db_xref="InterPro:IPR027417"
                     /db_xref="UniProtKB/TrEMBL:Q3IUK6"
     gene            complement(83645..84424)
                     /gene="livG5"
                     /locus_tag="NP_0168A"
                     /gene_synonym="abc09a2"
     CDS             complement(83645..84424)
                     /gene="livG5"
                     /locus_tag="NP_0168A"
                     /gene_synonym="abc09a2"
                     /codon_start=1
                     /transl_table=11
                     /product="ABC-type transport system ATP-binding protein
                     (probable substrate branched-chain amino acids)"
                     /protein_id="CAI48175.1"
                     /db_xref="GI:76556604"
                     /db_xref="EnsemblGenomes-Gn:NP_0168A"
                     /db_xref="EnsemblGenomes-Tr:CAI48175"
                     /db_xref="GOA:Q3IUK5"
                     /db_xref="InterPro:IPR003439"
                     /db_xref="InterPro:IPR003593"
                     /db_xref="InterPro:IPR027417"
                     /db_xref="UniProtKB/TrEMBL:Q3IUK5"
     gene            complement(84426..85562)
                     /gene="livM5"
                     /locus_tag="NP_0170A"
                     /gene_synonym="abc09p2"
     CDS             complement(84426..85562)
                     /gene="livM5"
                     /locus_tag="NP_0170A"
                     /gene_synonym="abc09p2"
                     /codon_start=1
                     /transl_table=11
                     /product="ABC-type transport system permease protein
                     (probable substrate branched-chain amino acids)"
                     /protein_id="CAI48176.1"
                     /db_xref="GI:76556605"
                     /db_xref="EnsemblGenomes-Gn:NP_0170A"
                     /db_xref="EnsemblGenomes-Tr:CAI48176"
                     /db_xref="GOA:Q3IUK4"
                     /db_xref="InterPro:IPR001851"
                     /db_xref="UniProtKB/TrEMBL:Q3IUK4"
     gene            complement(85559..86518)
                     /gene="livH5"
                     /locus_tag="NP_0172A"
                     /gene_synonym="abc09p1"
     CDS             complement(85559..86518)
                     /gene="livH5"
                     /locus_tag="NP_0172A"
                     /gene_synonym="abc09p1"
                     /codon_start=1
                     /transl_table=11
                     /product="ABC-type transport system permease protein
                     (probable substrate branched-chain amino acids)"
                     /protein_id="CAI48177.1"
                     /db_xref="GI:76556606"
                     /db_xref="EnsemblGenomes-Gn:NP_0172A"
                     /db_xref="EnsemblGenomes-Tr:CAI48177"
                     /db_xref="GOA:Q3IUK3"
                     /db_xref="InterPro:IPR001851"
                     /db_xref="UniProtKB/TrEMBL:Q3IUK3"
     gene            complement(86582..87898)
                     /gene="livJ5"
                     /locus_tag="NP_0174A"
                     /gene_synonym="abc09s"
     CDS             complement(86582..87898)
                     /gene="livJ5"
                     /locus_tag="NP_0174A"
                     /gene_synonym="abc09s"
                     /codon_start=1
                     /transl_table=11
                     /product="ABC-type transport system periplasmic
                     substrate-binding protein (probable substrate
                     branched-chain amino acids)"
                     /protein_id="CAI48178.1"
                     /db_xref="GI:76556607"
                     /db_xref="EnsemblGenomes-Gn:NP_0174A"
                     /db_xref="EnsemblGenomes-Tr:CAI48178"
                     /db_xref="InterPro:IPR006311"
                     /db_xref="InterPro:IPR019546"
                     /db_xref="InterPro:IPR028081"
                     /db_xref="InterPro:IPR028082"
                     /db_xref="UniProtKB/TrEMBL:Q3IUK2"
     gene            complement(88031..88702)
                     /locus_tag="NP_0176A"
     CDS             complement(88031..88702)
                     /locus_tag="NP_0176A"
                     /codon_start=1
                     /transl_table=11
                     /product="nitroreductase family protein"
                     /protein_id="CAI48179.1"
                     /db_xref="GI:76556608"
                     /db_xref="EnsemblGenomes-Gn:NP_0176A"
                     /db_xref="EnsemblGenomes-Tr:CAI48179"
                     /db_xref="GOA:Q3IUK1"
                     /db_xref="InterPro:IPR000415"
                     /db_xref="InterPro:IPR029479"
                     /db_xref="UniProtKB/TrEMBL:Q3IUK1"
     gene            complement(88807..89910)
                     /gene="nitB"
                     /locus_tag="NP_0178A"
     CDS             complement(88807..89910)
                     /gene="nitB"
                     /locus_tag="NP_0178A"
                     /EC_number="3.5.5.1"
                     /codon_start=1
                     /transl_table=11
                     /product="nitrilase"
                     /protein_id="CAI48180.1"
                     /db_xref="GI:76556609"
                     /db_xref="EnsemblGenomes-Gn:NP_0178A"
                     /db_xref="EnsemblGenomes-Tr:CAI48180"
                     /db_xref="GOA:Q3IUK0"
                     /db_xref="InterPro:IPR003010"
                     /db_xref="UniProtKB/TrEMBL:Q3IUK0"
     gene            complement(89986..90369)
                     /locus_tag="NP_0180A"
     CDS             complement(89986..90369)
                     /locus_tag="NP_0180A"
                     /codon_start=1
                     /transl_table=11
                     /product="uncharacterized protein"
                     /protein_id="CAI48181.1"
                     /db_xref="GI:76556610"
                     /db_xref="EnsemblGenomes-Gn:NP_0180A"
                     /db_xref="EnsemblGenomes-Tr:CAI48181"
                     /db_xref="InterPro:IPR012859"
                     /db_xref="UniProtKB/TrEMBL:Q3IUJ9"
     gene            complement(90374..91480)
                     /gene="ftsY"
                     /locus_tag="NP_0182A"
     CDS             complement(90374..91480)
                     /gene="ftsY"
                     /locus_tag="NP_0182A"
                     /codon_start=1
                     /transl_table=11
                     /product="signal recognition particle receptor FtsY"
                     /protein_id="CAI48182.1"
                     /db_xref="GI:76556611"
                     /db_xref="EnsemblGenomes-Gn:NP_0182A"
                     /db_xref="EnsemblGenomes-Tr:CAI48182"
                     /db_xref="GOA:Q3IUJ8"
                     /db_xref="InterPro:IPR000897"
                     /db_xref="InterPro:IPR003593"
                     /db_xref="InterPro:IPR004390"
                     /db_xref="InterPro:IPR013822"
                     /db_xref="InterPro:IPR027417"
                     /db_xref="UniProtKB/TrEMBL:Q3IUJ8"
     gene            complement(91488..91943)
                     /gene="pfdA"
                     /locus_tag="NP_0184A"
     CDS             complement(91488..91943)
                     /gene="pfdA"
                     /locus_tag="NP_0184A"
                     /codon_start=1
                     /transl_table=11
                     /product="prefoldin alpha subunit"
                     /protein_id="CAI48183.1"
                     /db_xref="GI:76556612"
                     /db_xref="EnsemblGenomes-Gn:NP_0184A"
                     /db_xref="EnsemblGenomes-Tr:CAI48183"
                     /db_xref="GOA:Q3IUJ7"
                     /db_xref="InterPro:IPR004127"
                     /db_xref="InterPro:IPR009053"
                     /db_xref="InterPro:IPR011599"
                     /db_xref="UniProtKB/Swiss-Prot:Q3IUJ7"
     gene            complement(91940..92113)
                     /gene="rpl20e"
                     /locus_tag="NP_0186A"
                     /gene_synonym="rplX"
     CDS             complement(91940..92113)
                     /gene="rpl20e"
                     /locus_tag="NP_0186A"
                     /gene_synonym="rplX"
                     /codon_start=1
                     /transl_table=11
                     /product="50S ribosomal protein L20e"
                     /protein_id="CAI48184.1"
                     /db_xref="GI:76556613"
                     /db_xref="EnsemblGenomes-Gn:NP_0186A"
                     /db_xref="EnsemblGenomes-Tr:CAI48184"
                     /db_xref="GOA:Q3IUJ6"
                     /db_xref="InterPro:IPR002768"
                     /db_xref="InterPro:IPR023573"
                     /db_xref="InterPro:IPR028877"
                     /db_xref="UniProtKB/Swiss-Prot:Q3IUJ6"
     gene            92231..94036
                     /locus_tag="NP_0188A"
     CDS             92231..94036
                     /locus_tag="NP_0188A"
                     /EC_number="2.7.13.3"
                     /codon_start=1
                     /transl_table=11
                     /product="receiver/sensor box histidine kinase"
                     /protein_id="CAI48185.3"
                     /db_xref="GI:392050606"
                     /db_xref="EnsemblGenomes-Gn:NP_0188A"
                     /db_xref="EnsemblGenomes-Tr:CAI48185"
                     /db_xref="GOA:Q3IUJ5"
                     /db_xref="InterPro:IPR000014"
                     /db_xref="InterPro:IPR000700"
                     /db_xref="InterPro:IPR001610"
                     /db_xref="InterPro:IPR001789"
                     /db_xref="InterPro:IPR003594"
                     /db_xref="InterPro:IPR004358"
                     /db_xref="InterPro:IPR005467"
                     /db_xref="InterPro:IPR011006"
                     /db_xref="InterPro:IPR013767"
                     /db_xref="UniProtKB/TrEMBL:Q3IUJ5"
     gene            complement(94020..94910)
                     /locus_tag="NP_0190A"
     CDS             complement(94020..94910)
                     /locus_tag="NP_0190A"
                     /EC_number="3.1.3.-"
                     /codon_start=1
                     /transl_table=11
                     /product="probable PAP2-type phosphatase"
                     /protein_id="CAI48186.1"
                     /db_xref="GI:76556615"
                     /db_xref="EnsemblGenomes-Gn:NP_0190A"
                     /db_xref="EnsemblGenomes-Tr:CAI48186"
                     /db_xref="GOA:Q3IUJ4"
                     /db_xref="InterPro:IPR000326"
                     /db_xref="UniProtKB/TrEMBL:Q3IUJ4"
     gene            complement(94907..96214)
                     /locus_tag="NP_0192A"
     CDS             complement(94907..96214)
                     /locus_tag="NP_0192A"
                     /codon_start=1
                     /transl_table=11
                     /product="UPF0761 family protein"
                     /protein_id="CAI48187.1"
                     /db_xref="GI:76556616"
                     /db_xref="EnsemblGenomes-Gn:NP_0192A"
                     /db_xref="EnsemblGenomes-Tr:CAI48187"
                     /db_xref="GOA:Q3IUJ3"
                     /db_xref="InterPro:IPR017039"
                     /db_xref="UniProtKB/TrEMBL:Q3IUJ3"
     gene            complement(96272..97372)
                     /gene="trm1"
                     /locus_tag="NP_0194A"
     CDS             complement(96272..97372)
                     /gene="trm1"
                     /locus_tag="NP_0194A"
                     /EC_number="2.1.1.216"
                     /codon_start=1
                     /transl_table=11
                     /product="tRNA (guanine(26)-N(2))-dimethyltransferase"
                     /protein_id="CAI48188.1"
                     /db_xref="GI:76556617"
                     /db_xref="EnsemblGenomes-Gn:NP_0194A"
                     /db_xref="EnsemblGenomes-Tr:CAI48188"
                     /db_xref="GOA:Q3IUJ2"
                     /db_xref="InterPro:IPR002905"
                     /db_xref="InterPro:IPR022923"
                     /db_xref="InterPro:IPR029063"
                     /db_xref="UniProtKB/Swiss-Prot:Q3IUJ2"
     gene            97468..97815
                     /locus_tag="NP_0196A"
     CDS             97468..97815
                     /locus_tag="NP_0196A"
                     /codon_start=1
                     /transl_table=11
                     /product="SWIM zinc finger domain protein"
                     /protein_id="CAI48189.3"
                     /db_xref="GI:392050607"
                     /db_xref="EnsemblGenomes-Gn:NP_0196A"
                     /db_xref="EnsemblGenomes-Tr:CAI48189"
                     /db_xref="GOA:Q3IUJ1"
                     /db_xref="InterPro:IPR007527"
                     /db_xref="UniProtKB/TrEMBL:Q3IUJ1"
     gene            complement(97816..99669)
                     /locus_tag="NP_0198A"
     CDS             complement(97816..99669)
                     /locus_tag="NP_0198A"
                     /codon_start=1
                     /transl_table=11
                     /product="arNOG04375 family protein (homolog to PilT-type
                     ATPase)"
                     /protein_id="CAI48190.1"
                     /db_xref="GI:76556619"
                     /db_xref="EnsemblGenomes-Gn:NP_0198A"
                     /db_xref="EnsemblGenomes-Tr:CAI48190"
                     /db_xref="GOA:Q3IUJ0"
                     /db_xref="InterPro:IPR001482"
                     /db_xref="InterPro:IPR002716"
                     /db_xref="InterPro:IPR003593"
                     /db_xref="InterPro:IPR004087"
                     /db_xref="InterPro:IPR004088"
                     /db_xref="InterPro:IPR009019"
                     /db_xref="InterPro:IPR027417"
                     /db_xref="InterPro:IPR029060"
                     /db_xref="UniProtKB/TrEMBL:Q3IUJ0"
     gene            99766..100512
                     /locus_tag="NP_0200A"
     CDS             99766..100512
                     /locus_tag="NP_0200A"
                     /codon_start=1
                     /transl_table=11
                     /product="peptidase M20 family protein (homolog to
                     succinyl-diaminopimelate desuccinylase)"
                     /protein_id="CAI48191.1"
                     /db_xref="GI:76556620"
                     /db_xref="EnsemblGenomes-Gn:NP_0200A"
                     /db_xref="EnsemblGenomes-Tr:CAI48191"
                     /db_xref="GOA:Q3IUI9"
                     /db_xref="InterPro:IPR002933"
                     /db_xref="InterPro:IPR011650"
                     /db_xref="UniProtKB/TrEMBL:Q3IUI9"
     gene            100540..101976
                     /gene="recJ1"
                     /locus_tag="NP_0202A"
     CDS             100540..101976
                     /gene="recJ1"
                     /locus_tag="NP_0202A"
                     /EC_number="3.1.-.-"
                     /codon_start=1
                     /transl_table=11
                     /product="single-stranded-DNA-specific exonuclease RecJ1"
                     /protein_id="CAI48192.1"
                     /db_xref="GI:76556621"
                     /db_xref="EnsemblGenomes-Gn:NP_0202A"
                     /db_xref="EnsemblGenomes-Tr:CAI48192"
                     /db_xref="GOA:Q3IUI8"
                     /db_xref="InterPro:IPR003156"
                     /db_xref="UniProtKB/TrEMBL:Q3IUI8"
     gene            complement(101973..103505)
                     /gene="crtI2"
                     /locus_tag="NP_0204A"
     CDS             complement(101973..103505)
                     /gene="crtI2"
                     /locus_tag="NP_0204A"
                     /EC_number="1.14.99.-"
                     /codon_start=1
                     /transl_table=11
                     /product="phytoene dehydrogenase (phytoene desaturase)"
                     /protein_id="CAI48193.1"
                     /db_xref="GI:76556622"
                     /db_xref="EnsemblGenomes-Gn:NP_0204A"
                     /db_xref="EnsemblGenomes-Tr:CAI48193"
                     /db_xref="GOA:Q3IUI7"
                     /db_xref="InterPro:IPR002937"
                     /db_xref="InterPro:IPR014105"
                     /db_xref="InterPro:IPR023753"
                     /db_xref="UniProtKB/TrEMBL:Q3IUI7"
     gene            complement(103507..104550)
                     /gene="brp"
                     /locus_tag="NP_0206A"
     CDS             complement(103507..104550)
                     /gene="brp"
                     /locus_tag="NP_0206A"
                     /EC_number="1.13.11.63"
                     /codon_start=1
                     /transl_table=11
                     /product="beta-carotene 15,15'-dioxygenase Brp"
                     /protein_id="CAI48194.1"
                     /db_xref="GI:76556623"
                     /db_xref="EnsemblGenomes-Gn:NP_0206A"
                     /db_xref="EnsemblGenomes-Tr:CAI48194"
                     /db_xref="GOA:Q3IUI6"
                     /db_xref="InterPro:IPR022270"
                     /db_xref="UniProtKB/TrEMBL:Q3IUI6"
     gene            complement(104605..105093)
                     /locus_tag="NP_0208A"
     CDS             complement(104605..105093)
                     /locus_tag="NP_0208A"
                     /codon_start=1
                     /transl_table=11
                     /product="PgpA domain protein"
                     /protein_id="CAI48195.1"
                     /db_xref="GI:76556624"
                     /db_xref="EnsemblGenomes-Gn:NP_0208A"
                     /db_xref="EnsemblGenomes-Tr:CAI48195"
                     /db_xref="GOA:Q3IUI5"
                     /db_xref="InterPro:IPR007686"
                     /db_xref="UniProtKB/TrEMBL:Q3IUI5"
     gene            105297..107216
                     /gene="ncsA"
                     /locus_tag="NP_0210A"
     CDS             105297..107216
                     /gene="ncsA"
                     /locus_tag="NP_0210A"
                     /codon_start=1
                     /transl_table=11
                     /product="zinc-dependent nuclease"
                     /protein_id="CAI48196.1"
                     /db_xref="GI:76556625"
                     /db_xref="EnsemblGenomes-Gn:NP_0210A"
                     /db_xref="EnsemblGenomes-Tr:CAI48196"
                     /db_xref="GOA:Q3IUI4"
                     /db_xref="InterPro:IPR001279"
                     /db_xref="InterPro:IPR004044"
                     /db_xref="InterPro:IPR004087"
                     /db_xref="InterPro:IPR004088"
                     /db_xref="InterPro:IPR009019"
                     /db_xref="InterPro:IPR011108"
                     /db_xref="InterPro:IPR019975"
                     /db_xref="InterPro:IPR022712"
                     /db_xref="UniProtKB/TrEMBL:Q3IUI4"
     gene            complement(107218..108570)
                     /gene="rad25a"
                     /locus_tag="NP_0212A"
     CDS             complement(107218..108570)
                     /gene="rad25a"
                     /locus_tag="NP_0212A"
                     /EC_number="3.6.4.12"
                     /codon_start=1
                     /transl_table=11
                     /product="DNA repair helicase Rad25"
                     /protein_id="CAI48197.1"
                     /db_xref="GI:76556626"
                     /db_xref="EnsemblGenomes-Gn:NP_0212A"
                     /db_xref="EnsemblGenomes-Tr:CAI48197"
                     /db_xref="GOA:Q3IUI3"
                     /db_xref="InterPro:IPR001650"
                     /db_xref="InterPro:IPR006935"
                     /db_xref="InterPro:IPR014001"
                     /db_xref="InterPro:IPR027417"
                     /db_xref="InterPro:IPR032438"
                     /db_xref="UniProtKB/TrEMBL:Q3IUI3"
     gene            108682..109137
                     /locus_tag="NP_0214A"
     CDS             108682..109137
                     /locus_tag="NP_0214A"
                     /codon_start=1
                     /transl_table=11
                     /product="DUF2267 family protein"
                     /protein_id="CAI48198.1"
                     /db_xref="GI:76556627"
                     /db_xref="EnsemblGenomes-Gn:NP_0214A"
                     /db_xref="EnsemblGenomes-Tr:CAI48198"
                     /db_xref="InterPro:IPR018727"
                     /db_xref="UniProtKB/TrEMBL:Q3IUI2"
     gene            109192..109845
                     /gene="grpE"
                     /locus_tag="NP_0216A"
     CDS             109192..109845
                     /gene="grpE"
                     /locus_tag="NP_0216A"
                     /codon_start=1
                     /transl_table=11
                     /product="DnaJ/DnaK ATPase stimulator GrpE"
                     /protein_id="CAI48199.1"
                     /db_xref="GI:76556628"
                     /db_xref="EnsemblGenomes-Gn:NP_0216A"
                     /db_xref="EnsemblGenomes-Tr:CAI48199"
                     /db_xref="GOA:Q3IUI1"
                     /db_xref="InterPro:IPR000740"
                     /db_xref="InterPro:IPR009012"
                     /db_xref="InterPro:IPR013805"
                     /db_xref="UniProtKB/Swiss-Prot:Q3IUI1"
     gene            109979..111949
                     /gene="dnaK"
                     /locus_tag="NP_0218A"
     CDS             109979..111949
                     /gene="dnaK"
                     /locus_tag="NP_0218A"
                     /codon_start=1
                     /transl_table=11
                     /product="Hsp70-type molecular chaperone DnaK"
                     /protein_id="CAI48200.1"
                     /db_xref="GI:76556629"
                     /db_xref="EnsemblGenomes-Gn:NP_0218A"
                     /db_xref="EnsemblGenomes-Tr:CAI48200"
                     /db_xref="GOA:Q3IUI0"
                     /db_xref="InterPro:IPR012725"
                     /db_xref="InterPro:IPR013126"
                     /db_xref="InterPro:IPR018181"
                     /db_xref="InterPro:IPR029047"
                     /db_xref="InterPro:IPR029048"
                     /db_xref="UniProtKB/Swiss-Prot:Q3IUI0"
     gene            112022..113230
                     /gene="pchB"
                     /locus_tag="NP_0220A"
     CDS             112022..113230
                     /gene="pchB"
                     /locus_tag="NP_0220A"
                     /codon_start=1
                     /transl_table=11
                     /product="PhoU/TrkA-C domain protein"
                     /protein_id="CAI48201.1"
                     /db_xref="GI:76556630"
                     /db_xref="EnsemblGenomes-Gn:NP_0220A"
                     /db_xref="EnsemblGenomes-Tr:CAI48201"
                     /db_xref="GOA:Q3IUH9"
                     /db_xref="InterPro:IPR006037"
                     /db_xref="InterPro:IPR026022"
                     /db_xref="UniProtKB/TrEMBL:Q3IUH9"
     gene            complement(113243..113893)
                     /gene="tp48b"
                     /locus_tag="NP_0222A"
     CDS             complement(113243..113893)
                     /gene="tp48b"
                     /locus_tag="NP_0222A"
                     /codon_start=1
                     /transl_table=11
                     /product="MgtE family transport protein"
                     /protein_id="CAI48202.1"
                     /db_xref="GI:76556631"
                     /db_xref="EnsemblGenomes-Gn:NP_0222A"
                     /db_xref="EnsemblGenomes-Tr:CAI48202"
                     /db_xref="GOA:Q3IUH8"
                     /db_xref="InterPro:IPR006667"
                     /db_xref="UniProtKB/TrEMBL:Q3IUH8"
     gene            complement(113894..114472)
                     /gene="tp48a"
                     /locus_tag="NP_0224A"
     CDS             complement(113894..114472)
                     /gene="tp48a"
                     /locus_tag="NP_0224A"
                     /codon_start=1
                     /transl_table=11
                     /product="MgtE family transport protein"
                     /protein_id="CAI48203.1"
                     /db_xref="GI:76556632"
                     /db_xref="EnsemblGenomes-Gn:NP_0224A"
                     /db_xref="EnsemblGenomes-Tr:CAI48203"
                     /db_xref="GOA:Q3IUH7"
                     /db_xref="InterPro:IPR006667"
                     /db_xref="UniProtKB/TrEMBL:Q3IUH7"
     gene            114563..115762
                     /locus_tag="NP_0226A"
     CDS             114563..115762
                     /locus_tag="NP_0226A"
                     /codon_start=1
                     /transl_table=11
                     /product="uncharacterized protein"
                     /protein_id="CAI48204.1"
                     /db_xref="GI:76556633"
                     /db_xref="EnsemblGenomes-Gn:NP_0226A"
                     /db_xref="EnsemblGenomes-Tr:CAI48204"
                     /db_xref="GOA:Q3IUH6"
                     /db_xref="InterPro:IPR023753"
                     /db_xref="UniProtKB/TrEMBL:Q3IUH6"
     gene            complement(115759..116163)
                     /locus_tag="NP_0228A"
     CDS             complement(115759..116163)
                     /locus_tag="NP_0228A"
                     /codon_start=1
                     /transl_table=11
                     /product="uncharacterized protein"
                     /protein_id="CAI48205.1"
                     /db_xref="GI:76556634"
                     /db_xref="EnsemblGenomes-Gn:NP_0228A"
                     /db_xref="EnsemblGenomes-Tr:CAI48205"
                     /db_xref="UniProtKB/TrEMBL:Q3IUH5"
     gene            complement(116202..116495)
                     /locus_tag="NP_0230A"
     CDS             complement(116202..116495)
                     /locus_tag="NP_0230A"
                     /codon_start=1
                     /transl_table=11
                     /product="uncharacterized protein"
                     /protein_id="CAI48206.1"
                     /db_xref="GI:76556635"
                     /db_xref="EnsemblGenomes-Gn:NP_0230A"
                     /db_xref="EnsemblGenomes-Tr:CAI48206"
                     /db_xref="GOA:Q3IUH4"
                     /db_xref="UniProtKB/TrEMBL:Q3IUH4"
     gene            116570..119140
                     /gene="mutS1a"
                     /locus_tag="NP_0232A"
     CDS             116570..119140
                     /gene="mutS1a"
                     /locus_tag="NP_0232A"
                     /codon_start=1
                     /transl_table=11
                     /product="DNA mismatch repair protein MutS"
                     /protein_id="CAI48207.1"
                     /db_xref="GI:76556636"
                     /db_xref="EnsemblGenomes-Gn:NP_0232A"
                     /db_xref="EnsemblGenomes-Tr:CAI48207"
                     /db_xref="GOA:Q3IUH3"
                     /db_xref="InterPro:IPR000432"
                     /db_xref="InterPro:IPR005748"
                     /db_xref="InterPro:IPR007695"
                     /db_xref="InterPro:IPR007696"
                     /db_xref="InterPro:IPR007860"
                     /db_xref="InterPro:IPR007861"
                     /db_xref="InterPro:IPR016151"
                     /db_xref="InterPro:IPR027417"
                     /db_xref="UniProtKB/Swiss-Prot:Q3IUH3"
     gene            119262..119927
                     /locus_tag="NP_0234A"
     CDS             119262..119927
                     /locus_tag="NP_0234A"
                     /codon_start=1
                     /transl_table=11
                     /product="uncharacterized protein"
                     /protein_id="CAI48208.1"
                     /db_xref="GI:76556637"
                     /db_xref="EnsemblGenomes-Gn:NP_0234A"
                     /db_xref="EnsemblGenomes-Tr:CAI48208"
                     /db_xref="GOA:Q3IUH2"
                     /db_xref="UniProtKB/TrEMBL:Q3IUH2"
     gene            119978..121303
                     /locus_tag="NP_0236A"
     CDS             119978..121303
                     /locus_tag="NP_0236A"
                     /codon_start=1
                     /transl_table=11
                     /product="homolog to restriction system mrr"
                     /protein_id="CAI48209.1"
                     /db_xref="GI:76556638"
                     /db_xref="EnsemblGenomes-Gn:NP_0236A"
                     /db_xref="EnsemblGenomes-Tr:CAI48209"
                     /db_xref="GOA:Q3IUH1"
                     /db_xref="InterPro:IPR007560"
                     /db_xref="InterPro:IPR011335"
                     /db_xref="InterPro:IPR011856"
                     /db_xref="UniProtKB/TrEMBL:Q3IUH1"
     gene            complement(121300..121388)
                     /locus_tag="NP_ISNph13_C"
     repeat_region   complement(121300..121388)
                     /locus_tag="NP_ISNph13_C"
     gene            complement(121305..121388)
                     /locus_tag="NP_0237H"
                     /pseudo
     CDS             complement(121305..121388)
                     /locus_tag="NP_0237H"
                     /note="gene truncated at the N-terminus;
                     product: IS1341-type transposase ISNph13 (nonfunctional)"
                     /pseudo
                     /codon_start=1
                     /transl_table=11
                     /db_xref="EnsemblGenomes-Gn:NP_1866A"
                     /db_xref="EnsemblGenomes-Tr:CAI49024"
                     /db_xref="UniProtKB/TrEMBL:Q3IS64"
     gene            complement(121388..122128)
                     /gene="nucS"
                     /locus_tag="NP_0238A"
     CDS             complement(121388..122128)
                     /gene="nucS"
                     /locus_tag="NP_0238A"
                     /EC_number="3.1.-.-"
                     /codon_start=1
                     /transl_table=11
                     /product="endonuclease NucS"
                     /protein_id="CAI48210.1"
                     /db_xref="GI:76556639"
                     /db_xref="EnsemblGenomes-Gn:NP_0238A"
                     /db_xref="EnsemblGenomes-Tr:CAI48210"
                     /db_xref="GOA:Q3IUH0"
                     /db_xref="InterPro:IPR002793"
                     /db_xref="UniProtKB/TrEMBL:Q3IUH0"
     gene            122209..122916
                     /locus_tag="NP_0240A"
     CDS             122209..122916
                     /locus_tag="NP_0240A"
                     /codon_start=1
                     /transl_table=11
                     /product="DUF2270 family protein"
                     /protein_id="CAI48211.1"
                     /db_xref="GI:76556640"
                     /db_xref="EnsemblGenomes-Gn:NP_0240A"
                     /db_xref="EnsemblGenomes-Tr:CAI48211"
                     /db_xref="GOA:Q3IUG9"
                     /db_xref="InterPro:IPR014470"
                     /db_xref="UniProtKB/TrEMBL:Q3IUG9"
     gene            complement(122922..123458)
                     /locus_tag="NP_0242A"
     CDS             complement(122922..123458)
                     /locus_tag="NP_0242A"
                     /codon_start=1
                     /transl_table=11
                     /product="uncharacterized protein"
                     /protein_id="CAI48212.1"
                     /db_xref="GI:76556641"
                     /db_xref="EnsemblGenomes-Gn:NP_0242A"
                     /db_xref="EnsemblGenomes-Tr:CAI48212"
                     /db_xref="UniProtKB/TrEMBL:Q3IUG8"
     gene            123562..124578
                     /gene="hypE2"
                     /locus_tag="NP_0244A"
     CDS             123562..124578
                     /gene="hypE2"
                     /locus_tag="NP_0244A"
                     /codon_start=1
                     /transl_table=11
                     /product="HypE family protein"
                     /protein_id="CAI48213.1"
                     /db_xref="GI:76556642"
                     /db_xref="EnsemblGenomes-Gn:NP_0244A"
                     /db_xref="EnsemblGenomes-Tr:CAI48213"
                     /db_xref="InterPro:IPR010918"
                     /db_xref="InterPro:IPR011854"
                     /db_xref="InterPro:IPR016188"
                     /db_xref="UniProtKB/TrEMBL:Q3IUG7"
     gene            complement(124769..125359)
                     /gene="rpl15e"
                     /locus_tag="NP_0246A"
     CDS             complement(124769..125359)
                     /gene="rpl15e"
                     /locus_tag="NP_0246A"
                     /codon_start=1
                     /transl_table=11
                     /product="50S ribosomal protein L15e"
                     /protein_id="CAI48214.1"
                     /db_xref="GI:76556643"
                     /db_xref="EnsemblGenomes-Gn:NP_0246A"
                     /db_xref="EnsemblGenomes-Tr:CAI48214"
                     /db_xref="GOA:Q3IUG6"
                     /db_xref="InterPro:IPR000439"
                     /db_xref="InterPro:IPR012678"
                     /db_xref="InterPro:IPR020925"
                     /db_xref="InterPro:IPR020926"
                     /db_xref="InterPro:IPR024794"
                     /db_xref="UniProtKB/Swiss-Prot:Q3IUG6"
     gene            complement(125615..126523)
                     /gene="rio2"
                     /locus_tag="NP_0248A"
                     /gene_synonym="pkn1"
     CDS             complement(125615..126523)
                     /gene="rio2"
                     /locus_tag="NP_0248A"
                     /gene_synonym="pkn1"
                     /EC_number="2.7.11.1"
                     /codon_start=1
                     /transl_table=11
                     /product="RIO-type serine/threonine protein kinase Rio2"
                     /protein_id="CAI48215.1"
                     /db_xref="GI:76556644"
                     /db_xref="EnsemblGenomes-Gn:NP_0248A"
                     /db_xref="EnsemblGenomes-Tr:CAI48215"
                     /db_xref="GOA:Q3IUG5"
                     /db_xref="InterPro:IPR000687"
                     /db_xref="InterPro:IPR011009"
                     /db_xref="InterPro:IPR011991"
                     /db_xref="InterPro:IPR015285"
                     /db_xref="InterPro:IPR030484"
                     /db_xref="UniProtKB/TrEMBL:Q3IUG5"
     gene            complement(126622..127140)
                     /locus_tag="NP_0250A"
     CDS             complement(126622..127140)
                     /locus_tag="NP_0250A"
                     /codon_start=1
                     /transl_table=11
                     /product="DUF411 family protein"
                     /protein_id="CAI48216.1"
                     /db_xref="GI:76556645"
                     /db_xref="EnsemblGenomes-Gn:NP_0250A"
                     /db_xref="EnsemblGenomes-Tr:CAI48216"
                     /db_xref="InterPro:IPR006311"
                     /db_xref="InterPro:IPR007332"
                     /db_xref="UniProtKB/TrEMBL:Q3IUG4"
     gene            complement(127201..127626)
                     /locus_tag="NP_0252A"
     CDS             complement(127201..127626)
                     /locus_tag="NP_0252A"
                     /codon_start=1
                     /transl_table=11
                     /product="NikR family transcription regulator"
                     /protein_id="CAI48217.1"
                     /db_xref="GI:76556646"
                     /db_xref="EnsemblGenomes-Gn:NP_0252A"
                     /db_xref="EnsemblGenomes-Tr:CAI48217"
                     /db_xref="GOA:Q3IUG3"
                     /db_xref="InterPro:IPR002145"
                     /db_xref="InterPro:IPR010985"
                     /db_xref="InterPro:IPR013321"
                     /db_xref="InterPro:IPR014864"
                     /db_xref="InterPro:IPR022988"
                     /db_xref="UniProtKB/Swiss-Prot:Q3IUG3"
     gene            complement(127826..129019)
                     /locus_tag="NP_0254A"
     CDS             complement(127826..129019)
                     /locus_tag="NP_0254A"
                     /EC_number="1.1.1.-"
                     /codon_start=1
                     /transl_table=11
                     /product="probable sugar dehydrogenase (homolog to aldose
                     sugar dehydrogenase)"
                     /protein_id="CAI48218.1"
                     /db_xref="GI:76556647"
                     /db_xref="EnsemblGenomes-Gn:NP_0254A"
                     /db_xref="EnsemblGenomes-Tr:CAI48218"
                     /db_xref="GOA:Q3IUG2"
                     /db_xref="InterPro:IPR006311"
                     /db_xref="InterPro:IPR011041"
                     /db_xref="InterPro:IPR011042"
                     /db_xref="InterPro:IPR012938"
                     /db_xref="UniProtKB/TrEMBL:Q3IUG2"
     gene            129109..130542
                     /locus_tag="NP_0256A"
     CDS             129109..130542
                     /locus_tag="NP_0256A"
                     /codon_start=1
                     /transl_table=11
                     /product="probable amidase"
                     /protein_id="CAI48219.1"
                     /db_xref="GI:76556648"
                     /db_xref="EnsemblGenomes-Gn:NP_0256A"
                     /db_xref="EnsemblGenomes-Tr:CAI48219"
                     /db_xref="GOA:Q3IUG1"
                     /db_xref="InterPro:IPR000120"
                     /db_xref="InterPro:IPR020556"
                     /db_xref="InterPro:IPR023631"
                     /db_xref="UniProtKB/TrEMBL:Q3IUG1"
     gene            complement(130549..132777)
                     /gene="cadA"
                     /locus_tag="NP_0258A"
                     /gene_synonym="tpa02"
     CDS             complement(130549..132777)
                     /gene="cadA"
                     /locus_tag="NP_0258A"
                     /gene_synonym="tpa02"
                     /EC_number="3.6.3.-"
                     /codon_start=1
                     /transl_table=11
                     /product="P-type transport ATPase (probable substrate
                     zinc/cadmium)"
                     /protein_id="CAI48220.2"
                     /db_xref="GI:392050608"
                     /db_xref="EnsemblGenomes-Gn:NP_0258A"
                     /db_xref="EnsemblGenomes-Tr:CAI48220"
                     /db_xref="GOA:Q3IUG0"
                     /db_xref="InterPro:IPR001757"
                     /db_xref="InterPro:IPR006121"
                     /db_xref="InterPro:IPR008250"
                     /db_xref="InterPro:IPR018303"
                     /db_xref="InterPro:IPR023214"
                     /db_xref="InterPro:IPR023299"
                     /db_xref="InterPro:IPR027256"
                     /db_xref="UniProtKB/TrEMBL:Q3IUG0"
     gene            complement(132850..133890)
                     /gene="zim"
                     /locus_tag="NP_0260A"
     CDS             complement(132850..133890)
                     /gene="zim"
                     /locus_tag="NP_0260A"
                     /EC_number="2.1.1.113"
                     /codon_start=1
                     /transl_table=11
                     /product="CTAG modification methylase"
                     /protein_id="CAI48221.1"
                     /db_xref="GI:76556650"
                     /db_xref="EnsemblGenomes-Gn:NP_0260A"
                     /db_xref="EnsemblGenomes-Tr:CAI48221"
                     /db_xref="GOA:Q3IUF9"
                     /db_xref="InterPro:IPR001091"
                     /db_xref="InterPro:IPR002941"
                     /db_xref="InterPro:IPR017985"
                     /db_xref="InterPro:IPR029063"
                     /db_xref="UniProtKB/TrEMBL:Q3IUF9"
     gene            134001..134861
                     /gene="ubiA3"
                     /locus_tag="NP_0262A"
     CDS             134001..134861
                     /gene="ubiA3"
                     /locus_tag="NP_0262A"
                     /EC_number="2.5.1.-"
                     /codon_start=1
                     /transl_table=11
                     /product="UbiA family prenyltransferase"
                     /protein_id="CAI48222.1"
                     /db_xref="GI:76556651"
                     /db_xref="EnsemblGenomes-Gn:NP_0262A"
                     /db_xref="EnsemblGenomes-Tr:CAI48222"
                     /db_xref="GOA:Q3IUF8"
                     /db_xref="InterPro:IPR000537"
                     /db_xref="UniProtKB/TrEMBL:Q3IUF8"
     gene            134926..135621
                     /gene="atpD"
                     /locus_tag="NP_0264A"
     CDS             134926..135621
                     /gene="atpD"
                     /locus_tag="NP_0264A"
                     /EC_number="3.6.3.14"
                     /codon_start=1
                     /transl_table=11
                     /product="A-type ATP synthase subunit D"
                     /protein_id="CAI48223.1"
                     /db_xref="GI:76556652"
                     /db_xref="EnsemblGenomes-Gn:NP_0264A"
                     /db_xref="EnsemblGenomes-Tr:CAI48223"
                     /db_xref="GOA:Q3IUF7"
                     /db_xref="InterPro:IPR002699"
                     /db_xref="UniProtKB/Swiss-Prot:Q3IUF7"
     gene            135780..137201
                     /locus_tag="NP_0266A"
     CDS             135780..137201
                     /locus_tag="NP_0266A"
                     /codon_start=1
                     /transl_table=11
                     /product="homolog to diacyglycerol O-acyltransferase"
                     /protein_id="CAI48224.1"
                     /db_xref="GI:76556653"
                     /db_xref="EnsemblGenomes-Gn:NP_0266A"
                     /db_xref="EnsemblGenomes-Tr:CAI48224"
                     /db_xref="GOA:Q3IUF6"
                     /db_xref="InterPro:IPR004255"
                     /db_xref="InterPro:IPR009721"
                     /db_xref="InterPro:IPR014292"
                     /db_xref="UniProtKB/TrEMBL:Q3IUF6"
     gene            137237..137629
                     /locus_tag="NP_0268A"
     CDS             137237..137629
                     /locus_tag="NP_0268A"
                     /codon_start=1
                     /transl_table=11
                     /product="small CPxCG-related zinc finger protein"
                     /protein_id="CAI48225.1"
                     /db_xref="GI:76556654"
                     /db_xref="EnsemblGenomes-Gn:NP_0268A"
                     /db_xref="EnsemblGenomes-Tr:CAI48225"
                     /db_xref="UniProtKB/TrEMBL:Q3IUF5"
     gene            complement(137626..138867)
                     /gene="arf1"
                     /locus_tag="NP_0270A"
                     /gene_synonym="prf1"
     CDS             complement(137626..138867)
                     /gene="arf1"
                     /locus_tag="NP_0270A"
                     /gene_synonym="prf1"
                     /codon_start=1
                     /transl_table=11
                     /product="peptide chain release factor aRF-1"
                     /protein_id="CAI48226.1"
                     /db_xref="GI:76556655"
                     /db_xref="EnsemblGenomes-Gn:NP_0270A"
                     /db_xref="EnsemblGenomes-Tr:CAI48226"
                     /db_xref="GOA:Q3IUF4"
                     /db_xref="InterPro:IPR004403"
                     /db_xref="InterPro:IPR005140"
                     /db_xref="InterPro:IPR005141"
                     /db_xref="InterPro:IPR005142"
                     /db_xref="InterPro:IPR020918"
                     /db_xref="InterPro:IPR024049"
                     /db_xref="InterPro:IPR029064"
                     /db_xref="UniProtKB/TrEMBL:Q3IUF4"
     gene            complement(139165..140745)
                     /gene="serA1"
                     /locus_tag="NP_0272A"
     CDS             complement(139165..140745)
                     /gene="serA1"
                     /locus_tag="NP_0272A"
                     /EC_number="1.1.1.95"
                     /codon_start=1
                     /transl_table=11
                     /product="D-3-phosphoglycerate dehydrogenase"
                     /protein_id="CAI48227.1"
                     /db_xref="GI:76556656"
                     /db_xref="EnsemblGenomes-Gn:NP_0272A"
                     /db_xref="EnsemblGenomes-Tr:CAI48227"
                     /db_xref="GOA:Q3IUF3"
                     /db_xref="InterPro:IPR006139"
                     /db_xref="InterPro:IPR006140"
                     /db_xref="InterPro:IPR006236"
                     /db_xref="InterPro:IPR016040"
                     /db_xref="InterPro:IPR029009"
                     /db_xref="InterPro:IPR029752"
                     /db_xref="InterPro:IPR029753"
                     /db_xref="UniProtKB/TrEMBL:Q3IUF3"
     gene            140894..141598
                     /gene="serB"
                     /locus_tag="NP_0274A"
     CDS             140894..141598
                     /gene="serB"
                     /locus_tag="NP_0274A"
                     /EC_number="3.1.3.3"
                     /codon_start=1
                     /transl_table=11
                     /product="phosphoserine phosphatase"
                     /protein_id="CAI48228.1"
                     /db_xref="GI:76556657"
                     /db_xref="EnsemblGenomes-Gn:NP_0274A"
                     /db_xref="EnsemblGenomes-Tr:CAI48228"
                     /db_xref="GOA:Q3IUF2"
                     /db_xref="InterPro:IPR006383"
                     /db_xref="InterPro:IPR023190"
                     /db_xref="InterPro:IPR023214"
                     /db_xref="UniProtKB/TrEMBL:Q3IUF2"
     gene            141644..141913
                     /locus_tag="NP_0276A"
     CDS             141644..141913
                     /locus_tag="NP_0276A"
                     /codon_start=1
                     /transl_table=11
                     /product="uncharacterized protein"
                     /protein_id="CAI48229.1"
                     /db_xref="GI:76556658"
                     /db_xref="EnsemblGenomes-Gn:NP_0276A"
                     /db_xref="EnsemblGenomes-Tr:CAI48229"
                     /db_xref="GOA:Q3IUF1"
                     /db_xref="UniProtKB/TrEMBL:Q3IUF1"
     gene            142022..142705
                     /locus_tag="NP_0278A"
     CDS             142022..142705
                     /locus_tag="NP_0278A"
                     /codon_start=1
                     /transl_table=11
                     /product="uncharacterized protein"
                     /protein_id="CAI48230.1"
                     /db_xref="GI:76556659"
                     /db_xref="EnsemblGenomes-Gn:NP_0278A"
                     /db_xref="EnsemblGenomes-Tr:CAI48230"
                     /db_xref="UniProtKB/TrEMBL:Q3IUF0"
     gene            complement(142796..144079)
                     /gene="metY2"
                     /locus_tag="NP_0280A"
     CDS             complement(142796..144079)
                     /gene="metY2"
                     /locus_tag="NP_0280A"
                     /EC_number="2.5.1.49"
                     /codon_start=1
                     /transl_table=11
                     /product="O-acetylhomoserine aminocarboxypropyltransferase
                     (methionine synthase)"
                     /protein_id="CAI48231.1"
                     /db_xref="GI:76556660"
                     /db_xref="EnsemblGenomes-Gn:NP_0280A"
                     /db_xref="EnsemblGenomes-Tr:CAI48231"
                     /db_xref="GOA:Q3IUE9"
                     /db_xref="InterPro:IPR000277"
                     /db_xref="InterPro:IPR006235"
                     /db_xref="InterPro:IPR015421"
                     /db_xref="InterPro:IPR015422"
                     /db_xref="InterPro:IPR015424"
                     /db_xref="UniProtKB/TrEMBL:Q3IUE9"
     gene            complement(144163..145368)
                     /gene="metX"
                     /locus_tag="NP_0282A"
     CDS             complement(144163..145368)
                     /gene="metX"
                     /locus_tag="NP_0282A"
                     /EC_number="2.3.1.31"
                     /codon_start=1
                     /transl_table=11
                     /product="homoserine O-acetyltransferase"
                     /protein_id="CAI48232.1"
                     /db_xref="GI:76556661"
                     /db_xref="EnsemblGenomes-Gn:NP_0282A"
                     /db_xref="EnsemblGenomes-Tr:CAI48232"
                     /db_xref="GOA:Q3IUE8"
                     /db_xref="InterPro:IPR000073"
                     /db_xref="InterPro:IPR008220"
                     /db_xref="InterPro:IPR029058"
                     /db_xref="UniProtKB/Swiss-Prot:Q3IUE8"
     gene            complement(145365..146648)
                     /gene="metY1"
                     /locus_tag="NP_0284A"
     CDS             complement(145365..146648)
                     /gene="metY1"
                     /locus_tag="NP_0284A"
                     /EC_number="2.5.1.49"
                     /codon_start=1
                     /transl_table=11
                     /product="O-acetylhomoserine aminocarboxypropyltransferase
                     (methionine synthase)"
                     /protein_id="CAI48233.2"
                     /db_xref="GI:392050609"
                     /db_xref="EnsemblGenomes-Gn:NP_0284A"
                     /db_xref="EnsemblGenomes-Tr:CAI48233"
                     /db_xref="GOA:Q3IUE7"
                     /db_xref="InterPro:IPR000277"
                     /db_xref="InterPro:IPR006235"
                     /db_xref="InterPro:IPR015421"
                     /db_xref="InterPro:IPR015422"
                     /db_xref="InterPro:IPR015424"
                     /db_xref="UniProtKB/TrEMBL:Q3IUE7"
     gene            complement(146762..147661)
                     /gene="gndA"
                     /locus_tag="NP_0286A"
     CDS             complement(146762..147661)
                     /gene="gndA"
                     /locus_tag="NP_0286A"
                     /EC_number="1.1.1.343"
                     /codon_start=1
                     /transl_table=11
                     /product="6-phosphogluconate dehydrogenase (NAD-dependent,
                     decarboxylating)"
                     /protein_id="CAI48234.1"
                     /db_xref="GI:76556663"
                     /db_xref="EnsemblGenomes-Gn:NP_0286A"
                     /db_xref="EnsemblGenomes-Tr:CAI48234"
                     /db_xref="GOA:Q3IUE6"
                     /db_xref="InterPro:IPR004849"
                     /db_xref="InterPro:IPR006114"
                     /db_xref="InterPro:IPR006115"
                     /db_xref="InterPro:IPR006183"
                     /db_xref="InterPro:IPR008927"
                     /db_xref="InterPro:IPR013328"
                     /db_xref="InterPro:IPR016040"
                     /db_xref="InterPro:IPR032883"
                     /db_xref="UniProtKB/TrEMBL:Q3IUE6"
     gene            147932..150550
                     /gene="valS"
                     /locus_tag="NP_0288A"
     CDS             147932..150550
                     /gene="valS"
                     /locus_tag="NP_0288A"
                     /EC_number="6.1.1.9"
                     /codon_start=1
                     /transl_table=11
                     /product="valine--tRNA ligase"
                     /protein_id="CAI48235.1"
                     /db_xref="GI:76556664"
                     /db_xref="EnsemblGenomes-Gn:NP_0288A"
                     /db_xref="EnsemblGenomes-Tr:CAI48235"
                     /db_xref="GOA:Q3IUE5"
                     /db_xref="InterPro:IPR001412"
                     /db_xref="InterPro:IPR002300"
                     /db_xref="InterPro:IPR002303"
                     /db_xref="InterPro:IPR009008"
                     /db_xref="InterPro:IPR009080"
                     /db_xref="InterPro:IPR013155"
                     /db_xref="InterPro:IPR014729"
                     /db_xref="InterPro:IPR022874"
                     /db_xref="InterPro:IPR033705"
                     /db_xref="UniProtKB/Swiss-Prot:Q3IUE5"
     gene            150645..150926
                     /locus_tag="NP_0290A"
     CDS             150645..150926
                     /locus_tag="NP_0290A"
                     /codon_start=1
                     /transl_table=11
                     /product="uncharacterized protein"
                     /protein_id="CAI48236.1"
                     /db_xref="GI:76556665"
                     /db_xref="EnsemblGenomes-Gn:NP_0290A"
                     /db_xref="EnsemblGenomes-Tr:CAI48236"
                     /db_xref="UniProtKB/TrEMBL:Q3IUE4"
     gene            complement(150936..151502)
                     /locus_tag="NP_0292A"
     CDS             complement(150936..151502)
                     /locus_tag="NP_0292A"
                     /codon_start=1
                     /transl_table=11
                     /product="HAD superfamily hydrolase"
                     /protein_id="CAI48237.2"
                     /db_xref="GI:76556666"
                     /db_xref="EnsemblGenomes-Gn:NP_0292A"
                     /db_xref="EnsemblGenomes-Tr:CAI48237"
                     /db_xref="GOA:Q3IUE3"
                     /db_xref="InterPro:IPR010708"
                     /db_xref="InterPro:IPR023214"
                     /db_xref="UniProtKB/TrEMBL:Q3IUE3"
     gene            complement(151631..153096)
                     /locus_tag="NP_ISNph9"
     repeat_region   complement(151631..153096)
                     /locus_tag="NP_ISNph9"
     gene            complement(151686..152906)
                     /locus_tag="NP_0294A"
     CDS             complement(151686..152906)
                     /locus_tag="NP_0294A"
                     /codon_start=1
                     /transl_table=11
                     /product="IS1341-type transposase ISNph9"
                     /protein_id="CAI48238.1"
                     /db_xref="GI:76556667"
                     /db_xref="EnsemblGenomes-Gn:NP_0294A"
                     /db_xref="EnsemblGenomes-Tr:CAI48238"
                     /db_xref="InterPro:IPR001959"
                     /db_xref="InterPro:IPR010095"
                     /db_xref="UniProtKB/TrEMBL:Q3IUE2"
     gene            153092..153178
                     /locus_tag="NP_0296A"
                     /pseudo
     CDS             153092..153178
                     /locus_tag="NP_0296A"
                     /note="gene truncated at the N-terminus;
                     homolog to phage PhiH1 repressor protein (nonfunctional)"
                     /pseudo
                     /codon_start=1
                     /transl_table=11
     gene            complement(153318..153623)
                     /locus_tag="NP_0298A"
     CDS             complement(153318..153623)
                     /locus_tag="NP_0298A"
                     /codon_start=1
                     /transl_table=11
                     /product="uncharacterized protein"
                     /protein_id="CAI48240.1"
                     /db_xref="GI:76556668"
                     /db_xref="EnsemblGenomes-Gn:NP_0298A"
                     /db_xref="EnsemblGenomes-Tr:CAI48240"
                     /db_xref="UniProtKB/TrEMBL:Q3IUE1"
     gene            complement(153834..153907)
                     /gene="tRNAPhe"
                     /locus_tag="NP_TRNA02"
     tRNA            complement(153834..153907)
                     /gene="tRNAPhe"
                     /locus_tag="NP_TRNA02"
                     /product="tRNA-Phe"
                     /note="anticodon GAA"
     gene            154058..154582
                     /locus_tag="NP_0300A"
     CDS             154058..154582
                     /locus_tag="NP_0300A"
                     /codon_start=1
                     /transl_table=11
                     /product="ACT domain protein"
                     /protein_id="CAI48241.1"
                     /db_xref="GI:76556669"
                     /db_xref="EnsemblGenomes-Gn:NP_0300A"
                     /db_xref="EnsemblGenomes-Tr:CAI48241"
                     /db_xref="UniProtKB/TrEMBL:Q3IUE0"
     gene            154579..155526
                     /gene="hom"
                     /locus_tag="NP_0302A"
     CDS             154579..155526
                     /gene="hom"
                     /locus_tag="NP_0302A"
                     /EC_number="1.1.1.3"
                     /codon_start=1
                     /transl_table=11
                     /product="homoserine dehydrogenase"
                     /protein_id="CAI48242.1"
                     /db_xref="GI:76556670"
                     /db_xref="EnsemblGenomes-Gn:NP_0302A"
                     /db_xref="EnsemblGenomes-Tr:CAI48242"
                     /db_xref="GOA:Q3IUD9"
                     /db_xref="InterPro:IPR001342"
                     /db_xref="InterPro:IPR006096"
                     /db_xref="InterPro:IPR016040"
                     /db_xref="InterPro:IPR019811"
                     /db_xref="InterPro:IPR022697"
                     /db_xref="UniProtKB/TrEMBL:Q3IUD9"
     gene            155694..156962
                     /gene="tef1a"
                     /locus_tag="NP_0304A"
     CDS             155694..156962
                     /gene="tef1a"
                     /locus_tag="NP_0304A"
                     /codon_start=1
                     /transl_table=11
                     /product="translation elongation factor aEF-1 alpha
                     subunit"
                     /protein_id="CAI48243.1"
                     /db_xref="GI:76556671"
                     /db_xref="EnsemblGenomes-Gn:NP_0304A"
                     /db_xref="EnsemblGenomes-Tr:CAI48243"
                     /db_xref="GOA:Q3IUD8"
                     /db_xref="InterPro:IPR000795"
                     /db_xref="InterPro:IPR004160"
                     /db_xref="InterPro:IPR004161"
                     /db_xref="InterPro:IPR004539"
                     /db_xref="InterPro:IPR005225"
                     /db_xref="InterPro:IPR009000"
                     /db_xref="InterPro:IPR009001"
                     /db_xref="InterPro:IPR027417"
                     /db_xref="InterPro:IPR031157"
                     /db_xref="UniProtKB/Swiss-Prot:Q3IUD8"
     gene            156966..157274
                     /gene="rps10a"
                     /locus_tag="NP_0306A"
     CDS             156966..157274
                     /gene="rps10a"
                     /locus_tag="NP_0306A"
                     /codon_start=1
                     /transl_table=11
                     /product="30S ribosomal protein S10a"
                     /protein_id="CAI48244.1"
                     /db_xref="GI:76556672"
                     /db_xref="EnsemblGenomes-Gn:NP_0306A"
                     /db_xref="EnsemblGenomes-Tr:CAI48244"
                     /db_xref="GOA:Q3IUD7"
                     /db_xref="InterPro:IPR001848"
                     /db_xref="InterPro:IPR005729"
                     /db_xref="InterPro:IPR018268"
                     /db_xref="InterPro:IPR027486"
                     /db_xref="UniProtKB/Swiss-Prot:Q3IUD7"
     gene            157388..157459
                     /gene="tRNAAla1"
                     /locus_tag="NP_TRNA04"
     tRNA            157388..157459
                     /gene="tRNAAla1"
                     /locus_tag="NP_TRNA04"
                     /product="tRNA-Ala"
                     /note="anticodon CGC"
     gene            157614..158381
                     /gene="azf"
                     /locus_tag="NP_0308A"
     CDS             157614..158381
                     /gene="azf"
                     /locus_tag="NP_0308A"
                     /EC_number="1.1.1.388"
                     /codon_start=1
                     /transl_table=11
                     /product="glucose-6-phosphate 1-dehydrogenase (NAD)"
                     /protein_id="CAI48245.1"
                     /db_xref="GI:76556673"
                     /db_xref="EnsemblGenomes-Gn:NP_0308A"
                     /db_xref="EnsemblGenomes-Tr:CAI48245"
                     /db_xref="GOA:Q3IUD6"
                     /db_xref="InterPro:IPR001509"
                     /db_xref="InterPro:IPR016040"
                     /db_xref="InterPro:IPR032884"
                     /db_xref="UniProtKB/TrEMBL:Q3IUD6"
     gene            complement(158426..158932)
                     /gene="nadM2"
                     /locus_tag="NP_0310A"
     CDS             complement(158426..158932)
                     /gene="nadM2"
                     /locus_tag="NP_0310A"
                     /EC_number="2.7.7.1"
                     /codon_start=1
                     /transl_table=11
                     /product="nicotinamide-nucleotide adenylyltransferase"
                     /protein_id="CAI48246.1"
                     /db_xref="GI:76556674"
                     /db_xref="EnsemblGenomes-Gn:NP_0310A"
                     /db_xref="EnsemblGenomes-Tr:CAI48246"
                     /db_xref="GOA:Q3IUD5"
                     /db_xref="InterPro:IPR004821"
                     /db_xref="InterPro:IPR006418"
                     /db_xref="InterPro:IPR014729"
                     /db_xref="UniProtKB/TrEMBL:Q3IUD5"
     gene            complement(158981..159565)
                     /locus_tag="NP_0312A"
     CDS             complement(158981..159565)
                     /locus_tag="NP_0312A"
                     /codon_start=1
                     /transl_table=11
                     /product="DUF309 family protein"
                     /protein_id="CAI48247.1"
                     /db_xref="GI:76556675"
                     /db_xref="EnsemblGenomes-Gn:NP_0312A"
                     /db_xref="EnsemblGenomes-Tr:CAI48247"
                     /db_xref="InterPro:IPR005500"
                     /db_xref="InterPro:IPR023203"
                     /db_xref="UniProtKB/TrEMBL:Q3IUD4"
     gene            complement(159641..159713)
                     /gene="tRNAArg1"
                     /locus_tag="NP_TRNA05"
     tRNA            complement(159641..159713)
                     /gene="tRNAArg1"
                     /locus_tag="NP_TRNA05"
                     /product="tRNA-Arg"
                     /note="anticodon GCG"
     gene            159958..161361
                     /gene="rpa2"
                     /locus_tag="NP_0314A"
     CDS             159958..161361
                     /gene="rpa2"
                     /locus_tag="NP_0314A"
                     /codon_start=1
                     /transl_table=11
                     /product="replication protein A"
                     /protein_id="CAI48248.1"
                     /db_xref="GI:76556676"
                     /db_xref="EnsemblGenomes-Gn:NP_0314A"
                     /db_xref="EnsemblGenomes-Tr:CAI48248"
                     /db_xref="GOA:Q3IUD3"
                     /db_xref="InterPro:IPR004365"
                     /db_xref="InterPro:IPR012340"
                     /db_xref="InterPro:IPR031657"
                     /db_xref="UniProtKB/TrEMBL:Q3IUD3"
     gene            161412..161849
                     /gene="hstA"
                     /locus_tag="NP_0316A"
     CDS             161412..161849
                     /gene="hstA"
                     /locus_tag="NP_0316A"
                     /codon_start=1
                     /transl_table=11
                     /product="archaeal histone"
                     /protein_id="CAI48249.1"
                     /db_xref="GI:76556677"
                     /db_xref="EnsemblGenomes-Gn:NP_0316A"
                     /db_xref="EnsemblGenomes-Tr:CAI48249"
                     /db_xref="GOA:Q3IUD2"
                     /db_xref="InterPro:IPR003958"
                     /db_xref="InterPro:IPR009072"
                     /db_xref="UniProtKB/TrEMBL:Q3IUD2"
     gene            161846..162856
                     /gene="hda1"
                     /locus_tag="NP_0318A"
     CDS             161846..162856
                     /gene="hda1"
                     /locus_tag="NP_0318A"
                     /codon_start=1
                     /transl_table=11
                     /product="HdaI-type histone deacetylase"
                     /protein_id="CAI48250.1"
                     /db_xref="GI:76556678"
                     /db_xref="EnsemblGenomes-Gn:NP_0318A"
                     /db_xref="EnsemblGenomes-Tr:CAI48250"
                     /db_xref="InterPro:IPR000286"
                     /db_xref="InterPro:IPR023801"
                     /db_xref="UniProtKB/TrEMBL:Q3IUD1"
     gene            complement(162859..164205)
                     /gene="cca"
                     /locus_tag="NP_0320A"
     CDS             complement(162859..164205)
                     /gene="cca"
                     /locus_tag="NP_0320A"
                     /EC_number="2.7.7.72"
                     /codon_start=1
                     /transl_table=11
                     /product="tRNA adenylyltransferase, CCA-adding"
                     /protein_id="CAI48251.1"
                     /db_xref="GI:76556679"
                     /db_xref="EnsemblGenomes-Gn:NP_0320A"
                     /db_xref="EnsemblGenomes-Tr:CAI48251"
                     /db_xref="GOA:Q3IUD0"
                     /db_xref="InterPro:IPR002934"
                     /db_xref="InterPro:IPR008229"
                     /db_xref="InterPro:IPR011068"
                     /db_xref="InterPro:IPR015329"
                     /db_xref="UniProtKB/TrEMBL:Q3IUD0"
     gene            164329..164401
                     /gene="tRNAAsn"
                     /locus_tag="NP_TRNA06"
     tRNA            164329..164401
                     /gene="tRNAAsn"
                     /locus_tag="NP_TRNA06"
                     /product="tRNA-Asn"
                     /note="anticodon GTT"
     gene            complement(164418..165404)
                     /locus_tag="NP_0322A"
     CDS             complement(164418..165404)
                     /locus_tag="NP_0322A"
                     /codon_start=1
                     /transl_table=11
                     /product="peptidase M10 family protein"
                     /protein_id="CAI48252.1"
                     /db_xref="GI:76556680"
                     /db_xref="EnsemblGenomes-Gn:NP_0322A"
                     /db_xref="EnsemblGenomes-Tr:CAI48252"
                     /db_xref="GOA:Q3IUC9"
                     /db_xref="InterPro:IPR024079"
                     /db_xref="UniProtKB/TrEMBL:Q3IUC9"
     gene            165494..165600
                     /gene="tRNAIniMet"
                     /locus_tag="NP_TRNA07"
     tRNA            165494..165600
                     /gene="tRNAIniMet"
                     /locus_tag="NP_TRNA07"
                     /product="tRNA-Met"
                     /note="intron-containing, anticodon CAT"
     misc_feature    165989..166216
                     /product="CRISPR_1"
                     /note="spacers=3, DRlen=30,
                     DR=GTTTCAGACGAACCCTTGTGGGGTTGAAGC"
     gene            166425..167975
                     /locus_tag="NP_0324A"
     CDS             166425..167975
                     /locus_tag="NP_0324A"
                     /codon_start=1
                     /transl_table=11
                     /product="uncharacterized protein"
                     /protein_id="CAI48253.2"
                     /db_xref="GI:408449793"
                     /db_xref="EnsemblGenomes-Gn:NP_0324A"
                     /db_xref="EnsemblGenomes-Tr:CAI48253"
                     /db_xref="GOA:Q3IUC8"
                     /db_xref="UniProtKB/TrEMBL:Q3IUC8"
     gene            168029..168880
                     /gene="cbs2"
                     /locus_tag="NP_0326A"
     CDS             168029..168880
                     /gene="cbs2"
                     /locus_tag="NP_0326A"
                     /codon_start=1
                     /transl_table=11
                     /product="CBS domain protein"
                     /protein_id="CAI48254.1"
                     /db_xref="GI:76556682"
                     /db_xref="EnsemblGenomes-Gn:NP_0326A"
                     /db_xref="EnsemblGenomes-Tr:CAI48254"
                     /db_xref="GOA:Q3IUC7"
                     /db_xref="InterPro:IPR000644"
                     /db_xref="UniProtKB/TrEMBL:Q3IUC7"
     gene            168877..170613
                     /gene="glyS"
                     /locus_tag="NP_0328A"
     CDS             168877..170613
                     /gene="glyS"
                     /locus_tag="NP_0328A"
                     /EC_number="6.1.1.14"
                     /codon_start=1
                     /transl_table=11
                     /product="glycine--tRNA ligase"
                     /protein_id="CAI48255.1"
                     /db_xref="GI:76556683"
                     /db_xref="EnsemblGenomes-Gn:NP_0328A"
                     /db_xref="EnsemblGenomes-Tr:CAI48255"
                     /db_xref="GOA:Q3IUC6"
                     /db_xref="InterPro:IPR002314"
                     /db_xref="InterPro:IPR002315"
                     /db_xref="InterPro:IPR004154"
                     /db_xref="InterPro:IPR006195"
                     /db_xref="InterPro:IPR027031"
                     /db_xref="InterPro:IPR033731"
                     /db_xref="UniProtKB/TrEMBL:Q3IUC6"
     gene            170712..172493
                     /gene="kef2"
                     /locus_tag="NP_0330A"
                     /gene_synonym="tp40a"
     CDS             170712..172493
                     /gene="kef2"
                     /locus_tag="NP_0330A"
                     /gene_synonym="tp40a"
                     /codon_start=1
                     /transl_table=11
                     /product="Kef-type transport system"
                     /protein_id="CAI48256.1"
                     /db_xref="GI:76556684"
                     /db_xref="EnsemblGenomes-Gn:NP_0330A"
                     /db_xref="EnsemblGenomes-Tr:CAI48256"
                     /db_xref="GOA:Q3IUC5"
                     /db_xref="InterPro:IPR003148"
                     /db_xref="InterPro:IPR006153"
                     /db_xref="InterPro:IPR016040"
                     /db_xref="UniProtKB/TrEMBL:Q3IUC5"
     gene            172562..174223
                     /gene="kef3"
                     /locus_tag="NP_0332A"
                     /gene_synonym="tp40b"
     CDS             172562..174223
                     /gene="kef3"
                     /locus_tag="NP_0332A"
                     /gene_synonym="tp40b"
                     /codon_start=1
                     /transl_table=11
                     /product="Kef-type transport system"
                     /protein_id="CAI48257.1"
                     /db_xref="GI:76556685"
                     /db_xref="EnsemblGenomes-Gn:NP_0332A"
                     /db_xref="EnsemblGenomes-Tr:CAI48257"
                     /db_xref="GOA:Q3IUC4"
                     /db_xref="InterPro:IPR003148"
                     /db_xref="InterPro:IPR006153"
                     /db_xref="InterPro:IPR016040"
                     /db_xref="UniProtKB/TrEMBL:Q3IUC4"
     gene            complement(174256..174540)
                     /gene="tif1A2"
                     /locus_tag="NP_0334A"
     CDS             complement(174256..174540)
                     /gene="tif1A2"
                     /locus_tag="NP_0334A"
                     /codon_start=1
                     /transl_table=11
                     /product="translation initiation factor aIF-1A"
                     /protein_id="CAI48258.2"
                     /db_xref="GI:392050610"
                     /db_xref="EnsemblGenomes-Gn:NP_0334A"
                     /db_xref="EnsemblGenomes-Tr:CAI48258"
                     /db_xref="GOA:Q3IUC3"
                     /db_xref="InterPro:IPR001253"
                     /db_xref="InterPro:IPR006196"
                     /db_xref="InterPro:IPR012340"
                     /db_xref="UniProtKB/TrEMBL:Q3IUC3"
     gene            174668..177205
                     /gene="hef"
                     /locus_tag="NP_0336A"
     CDS             174668..177205
                     /gene="hef"
                     /locus_tag="NP_0336A"
                     /EC_number="3.6.4.13"
                     /codon_start=1
                     /transl_table=11
                     /product="ATP-dependent RNA helicase/nuclease Hef"
                     /protein_id="CAI48259.1"
                     /db_xref="GI:76556687"
                     /db_xref="EnsemblGenomes-Gn:NP_0336A"
                     /db_xref="EnsemblGenomes-Tr:CAI48259"
                     /db_xref="GOA:Q3IUC2"
                     /db_xref="InterPro:IPR001650"
                     /db_xref="InterPro:IPR003583"
                     /db_xref="InterPro:IPR006166"
                     /db_xref="InterPro:IPR010994"
                     /db_xref="InterPro:IPR011335"
                     /db_xref="InterPro:IPR011545"
                     /db_xref="InterPro:IPR014001"
                     /db_xref="InterPro:IPR020819"
                     /db_xref="InterPro:IPR027417"
                     /db_xref="UniProtKB/TrEMBL:Q3IUC2"
     gene            complement(177202..177936)
                     /locus_tag="NP_0338A"
     CDS             complement(177202..177936)
                     /locus_tag="NP_0338A"
                     /codon_start=1
                     /transl_table=11
                     /product="UPF0148 family protein"
                     /protein_id="CAI48260.1"
                     /db_xref="GI:76556688"
                     /db_xref="EnsemblGenomes-Gn:NP_0338A"
                     /db_xref="EnsemblGenomes-Tr:CAI48260"
                     /db_xref="InterPro:IPR009563"
                     /db_xref="UniProtKB/TrEMBL:Q3IUC1"
     gene            178031..178510
                     /locus_tag="NP_0340A"
     CDS             178031..178510
                     /locus_tag="NP_0340A"
                     /codon_start=1
                     /transl_table=11
                     /product="PUA domain protein"
                     /protein_id="CAI48261.1"
                     /db_xref="GI:76556689"
                     /db_xref="EnsemblGenomes-Gn:NP_0340A"
                     /db_xref="EnsemblGenomes-Tr:CAI48261"
                     /db_xref="GOA:Q3IUC0"
                     /db_xref="InterPro:IPR002478"
                     /db_xref="InterPro:IPR004521"
                     /db_xref="InterPro:IPR015947"
                     /db_xref="InterPro:IPR016437"
                     /db_xref="InterPro:IPR022430"
                     /db_xref="UniProtKB/TrEMBL:Q3IUC0"
     gene            178643..178999
                     /gene="sepF"
                     /locus_tag="NP_0342A"
     CDS             178643..178999
                     /gene="sepF"
                     /locus_tag="NP_0342A"
                     /codon_start=1
                     /transl_table=11
                     /product="probable SepF protein"
                     /protein_id="CAI48262.1"
                     /db_xref="GI:76556690"
                     /db_xref="EnsemblGenomes-Gn:NP_0342A"
                     /db_xref="EnsemblGenomes-Tr:CAI48262"
                     /db_xref="GOA:Q3IUB9"
                     /db_xref="InterPro:IPR007561"
                     /db_xref="InterPro:IPR012426"
                     /db_xref="UniProtKB/TrEMBL:Q3IUB9"
     gene            complement(179002..179181)
                     /locus_tag="NP_0344A"
     CDS             complement(179002..179181)
                     /locus_tag="NP_0344A"
                     /codon_start=1
                     /transl_table=11
                     /product="uncharacterized protein"
                     /protein_id="CAI48263.2"
                     /db_xref="GI:403218675"
                     /db_xref="EnsemblGenomes-Gn:NP_0344A"
                     /db_xref="EnsemblGenomes-Tr:CAI48263"
                     /db_xref="GOA:Q3IUB8"
                     /db_xref="UniProtKB/TrEMBL:Q3IUB8"
     gene            179274..180416
                     /gene="dnaJ"
                     /locus_tag="NP_0346A"
     CDS             179274..180416
                     /gene="dnaJ"
                     /locus_tag="NP_0346A"
                     /codon_start=1
                     /transl_table=11
                     /product="molecular chaperone DnaJ"
                     /protein_id="CAI48264.1"
                     /db_xref="GI:76556692"
                     /db_xref="EnsemblGenomes-Gn:NP_0346A"
                     /db_xref="EnsemblGenomes-Tr:CAI48264"
                     /db_xref="GOA:Q3IUB7"
                     /db_xref="InterPro:IPR001305"
                     /db_xref="InterPro:IPR001623"
                     /db_xref="InterPro:IPR002939"
                     /db_xref="InterPro:IPR008971"
                     /db_xref="InterPro:IPR012724"
                     /db_xref="UniProtKB/Swiss-Prot:Q3IUB7"
     gene            complement(180423..181421)
                     /gene="sppA1"
                     /locus_tag="NP_0348A"
     CDS             complement(180423..181421)
                     /gene="sppA1"
                     /locus_tag="NP_0348A"
                     /EC_number="3.4.21.-"
                     /codon_start=1
                     /transl_table=11
                     /product="signal peptide peptidase SppA"
                     /protein_id="CAI48265.2"
                     /db_xref="GI:392050611"
                     /db_xref="EnsemblGenomes-Gn:NP_0348A"
                     /db_xref="EnsemblGenomes-Tr:CAI48265"
                     /db_xref="GOA:Q3IUB6"
                     /db_xref="InterPro:IPR002142"
                     /db_xref="InterPro:IPR004635"
                     /db_xref="InterPro:IPR029045"
                     /db_xref="UniProtKB/TrEMBL:Q3IUB6"
     gene            complement(181468..181650)
                     /locus_tag="NP_0350A"
     CDS             complement(181468..181650)
                     /locus_tag="NP_0350A"
                     /codon_start=1
                     /transl_table=11
                     /product="uncharacterized protein"
                     /protein_id="CAI48266.1"
                     /db_xref="GI:76556694"
                     /db_xref="EnsemblGenomes-Gn:NP_0350A"
                     /db_xref="EnsemblGenomes-Tr:CAI48266"
                     /db_xref="GOA:Q3IUB5"
                     /db_xref="UniProtKB/TrEMBL:Q3IUB5"
     gene            181760..182224
                     /locus_tag="NP_0352A"
     CDS             181760..182224
                     /locus_tag="NP_0352A"
                     /codon_start=1
                     /transl_table=11
                     /product="MiaB-like tRNA modifying enzyme"
                     /protein_id="CAI48267.1"
                     /db_xref="GI:76556695"
                     /db_xref="EnsemblGenomes-Gn:NP_0352A"
                     /db_xref="EnsemblGenomes-Tr:CAI48267"
                     /db_xref="GOA:Q3IUB4"
                     /db_xref="InterPro:IPR002478"
                     /db_xref="InterPro:IPR015947"
                     /db_xref="InterPro:IPR029402"
                     /db_xref="UniProtKB/TrEMBL:Q3IUB4"
     gene            182287..182661
                     /gene="nac"
                     /locus_tag="NP_0354A"
     CDS             182287..182661
                     /gene="nac"
                     /locus_tag="NP_0354A"
                     /codon_start=1
                     /transl_table=11
                     /product="nascent polypeptide-associated complex protein"
                     /protein_id="CAI48268.1"
                     /db_xref="GI:76556696"
                     /db_xref="EnsemblGenomes-Gn:NP_0354A"
                     /db_xref="EnsemblGenomes-Tr:CAI48268"
                     /db_xref="GOA:Q3IUB3"
                     /db_xref="InterPro:IPR002715"
                     /db_xref="InterPro:IPR005231"
                     /db_xref="UniProtKB/Swiss-Prot:Q3IUB3"
     gene            182679..183410
                     /gene="trmI"
                     /locus_tag="NP_0356A"
     CDS             182679..183410
                     /gene="trmI"
                     /locus_tag="NP_0356A"
                     /EC_number="2.1.1.219"
                     /codon_start=1
                     /transl_table=11
                     /product="tRNA (adenine-N(1))-methyltransferase TrmI"
                     /protein_id="CAI48269.2"
                     /db_xref="GI:392050612"
                     /db_xref="EnsemblGenomes-Gn:NP_0356A"
                     /db_xref="EnsemblGenomes-Tr:CAI48269"
                     /db_xref="GOA:Q3IUB2"
                     /db_xref="InterPro:IPR014816"
                     /db_xref="InterPro:IPR029063"
                     /db_xref="UniProtKB/TrEMBL:Q3IUB2"
     gene            complement(183376..183942)
                     /locus_tag="NP_0358A"
     CDS             complement(183376..183942)
                     /locus_tag="NP_0358A"
                     /codon_start=1
                     /transl_table=11
                     /product="uncharacterized protein"
                     /protein_id="CAI48270.1"
                     /db_xref="GI:76556698"
                     /db_xref="EnsemblGenomes-Gn:NP_0358A"
                     /db_xref="EnsemblGenomes-Tr:CAI48270"
                     /db_xref="UniProtKB/TrEMBL:Q3IUB1"
     gene            complement(183996..185072)
                     /gene="idiB"
                     /locus_tag="NP_0360A"
     CDS             complement(183996..185072)
                     /gene="idiB"
                     /locus_tag="NP_0360A"
                     /EC_number="5.3.3.2"
                     /codon_start=1
                     /transl_table=11
                     /product="isopentenyl-diphosphate delta-isomerase, type
                     II"
                     /protein_id="CAI48271.1"
                     /db_xref="GI:76556699"
                     /db_xref="EnsemblGenomes-Gn:NP_0360A"
                     /db_xref="EnsemblGenomes-Tr:CAI48271"
                     /db_xref="GOA:Q3IUB0"
                     /db_xref="InterPro:IPR000262"
                     /db_xref="InterPro:IPR011179"
                     /db_xref="InterPro:IPR013785"
                     /db_xref="UniProtKB/Swiss-Prot:Q3IUB0"
     gene            complement(185131..188265)
                     /locus_tag="NP_0362A"
     CDS             complement(185131..188265)
                     /locus_tag="NP_0362A"
                     /codon_start=1
                     /transl_table=11
                     /product="probable secreted glycoprotein"
                     /protein_id="CAI48272.2"
                     /db_xref="GI:76556700"
                     /db_xref="EnsemblGenomes-Gn:NP_0362A"
                     /db_xref="EnsemblGenomes-Tr:CAI48272"
                     /db_xref="GOA:Q3IUA9"
                     /db_xref="InterPro:IPR008965"
                     /db_xref="InterPro:IPR008969"
                     /db_xref="InterPro:IPR014766"
                     /db_xref="UniProtKB/TrEMBL:Q3IUA9"
     gene            complement(188526..188852)
                     /gene="tfs1"
                     /locus_tag="NP_0364A"
                     /gene_synonym="rpoM1"
     CDS             complement(188526..188852)
                     /gene="tfs1"
                     /locus_tag="NP_0364A"
                     /gene_synonym="rpoM1"
                     /codon_start=1
                     /transl_table=11
                     /product="transcription elongation factor TFS"
                     /protein_id="CAI48273.1"
                     /db_xref="GI:76556701"
                     /db_xref="EnsemblGenomes-Gn:NP_0364A"
                     /db_xref="EnsemblGenomes-Tr:CAI48273"
                     /db_xref="GOA:Q3IUA8"
                     /db_xref="InterPro:IPR001222"
                     /db_xref="InterPro:IPR001529"
                     /db_xref="InterPro:IPR006288"
                     /db_xref="InterPro:IPR012164"
                     /db_xref="InterPro:IPR019761"
                     /db_xref="UniProtKB/TrEMBL:Q3IUA8"
     gene            188972..190252
                     /gene="tp12"
                     /locus_tag="NP_0366A"
     CDS             188972..190252
                     /gene="tp12"
                     /locus_tag="NP_0366A"
                     /codon_start=1
                     /transl_table=11
                     /product="major facilitator superfamily transport protein"
                     /protein_id="CAI48274.1"
                     /db_xref="GI:76556702"
                     /db_xref="EnsemblGenomes-Gn:NP_0366A"
                     /db_xref="EnsemblGenomes-Tr:CAI48274"
                     /db_xref="GOA:Q3IUA7"
                     /db_xref="InterPro:IPR005829"
                     /db_xref="InterPro:IPR011701"
                     /db_xref="InterPro:IPR020846"
                     /db_xref="UniProtKB/TrEMBL:Q3IUA7"
     gene            complement(190249..191868)
                     /gene="hmgA2"
                     /locus_tag="NP_0368A"
                     /gene_synonym="mvaA2"
     CDS             complement(190249..191868)
                     /gene="hmgA2"
                     /locus_tag="NP_0368A"
                     /gene_synonym="mvaA2"
                     /EC_number="1.1.1.34"
                     /codon_start=1
                     /transl_table=11
                     /product="hydroxymethylglutaryl-CoA reductase (NADPH)"
                     /protein_id="CAI48275.1"
                     /db_xref="GI:76556703"
                     /db_xref="EnsemblGenomes-Gn:NP_0368A"
                     /db_xref="EnsemblGenomes-Tr:CAI48275"
                     /db_xref="GOA:Q3IUA6"
                     /db_xref="InterPro:IPR002202"
                     /db_xref="InterPro:IPR004554"
                     /db_xref="InterPro:IPR009023"
                     /db_xref="InterPro:IPR009029"
                     /db_xref="InterPro:IPR023074"
                     /db_xref="UniProtKB/TrEMBL:Q3IUA6"
     gene            192064..192549
                     /locus_tag="NP_0370A"
     CDS             192064..192549
                     /locus_tag="NP_0370A"
                     /codon_start=1
                     /transl_table=11
                     /product="uncharacterized protein"
                     /protein_id="CAI48276.1"
                     /db_xref="GI:76556704"
                     /db_xref="EnsemblGenomes-Gn:NP_0370A"
                     /db_xref="EnsemblGenomes-Tr:CAI48276"
                     /db_xref="UniProtKB/TrEMBL:Q3IUA5"
     gene            complement(192546..193538)
                     /locus_tag="NP_0372A"
     CDS             complement(192546..193538)
                     /locus_tag="NP_0372A"
                     /codon_start=1
                     /transl_table=11
                     /product="uncharacterized protein"
                     /protein_id="CAI48277.1"
                     /db_xref="GI:76556705"
                     /db_xref="EnsemblGenomes-Gn:NP_0372A"
                     /db_xref="EnsemblGenomes-Tr:CAI48277"
                     /db_xref="UniProtKB/TrEMBL:Q3IUA4"
     gene            complement(193774..194592)
                     /locus_tag="NP_0374A"
     CDS             complement(193774..194592)
                     /locus_tag="NP_0374A"
                     /codon_start=1
                     /transl_table=11
                     /product="probable carbon-nitrogen hydrolase"
                     /protein_id="CAI48278.1"
                     /db_xref="GI:76556706"
                     /db_xref="EnsemblGenomes-Gn:NP_0374A"
                     /db_xref="EnsemblGenomes-Tr:CAI48278"
                     /db_xref="GOA:Q3IUA3"
                     /db_xref="InterPro:IPR001110"
                     /db_xref="InterPro:IPR003010"
                     /db_xref="UniProtKB/TrEMBL:Q3IUA3"
     gene            complement(194589..195029)
                     /locus_tag="NP_0376A"
     CDS             complement(194589..195029)
                     /locus_tag="NP_0376A"
                     /codon_start=1
                     /transl_table=11
                     /product="START domain protein"
                     /protein_id="CAI48279.1"
                     /db_xref="GI:76556707"
                     /db_xref="EnsemblGenomes-Gn:NP_0376A"
                     /db_xref="EnsemblGenomes-Tr:CAI48279"
                     /db_xref="InterPro:IPR019587"
                     /db_xref="InterPro:IPR023393"
                     /db_xref="UniProtKB/TrEMBL:Q3IUA2"
     gene            complement(195075..195299)
                     /locus_tag="NP_0378A"
     CDS             complement(195075..195299)
                     /locus_tag="NP_0378A"
                     /codon_start=1
                     /transl_table=11
                     /product="HTH domain protein"
                     /protein_id="CAI48280.1"
                     /db_xref="GI:76556708"
                     /db_xref="EnsemblGenomes-Gn:NP_0378A"
                     /db_xref="EnsemblGenomes-Tr:CAI48280"
                     /db_xref="InterPro:IPR011991"
                     /db_xref="UniProtKB/TrEMBL:Q3IUA1"
     gene            complement(195340..195528)
                     /locus_tag="NP_0379C"
     CDS             complement(195340..195528)
                     /locus_tag="NP_0379C"
                     /codon_start=1
                     /transl_table=11
                     /product="uncharacterized protein"
                     /protein_id="CCI69575.1"
                     /db_xref="GI:392050619"
                     /db_xref="EnsemblGenomes-Gn:NP_0379C"
                     /db_xref="EnsemblGenomes-Tr:CCI69575"
                     /db_xref="GOA:I7L1X6"
                     /db_xref="UniProtKB/TrEMBL:I7L1X6"
     gene            195629..196741
                     /locus_tag="NP_0380A"
     CDS             195629..196741
                     /locus_tag="NP_0380A"
                     /codon_start=1
                     /transl_table=11
                     /product="DUF373 family protein"
                     /protein_id="CAI48281.1"
                     /db_xref="GI:76556709"
                     /db_xref="EnsemblGenomes-Gn:NP_0380A"
                     /db_xref="EnsemblGenomes-Tr:CAI48281"
                     /db_xref="GOA:Q3IUA0"
                     /db_xref="InterPro:IPR007254"
                     /db_xref="UniProtKB/TrEMBL:Q3IUA0"
     gene            196784..197503
                     /gene="dph6"
                     /locus_tag="NP_0382A"
     CDS             196784..197503
                     /gene="dph6"
                     /locus_tag="NP_0382A"
                     /codon_start=1
                     /transl_table=11
                     /product="diphthamide biosynthesis protein Dph6"
                     /protein_id="CAI48282.1"
                     /db_xref="GI:76556710"
                     /db_xref="EnsemblGenomes-Gn:NP_0382A"
                     /db_xref="EnsemblGenomes-Tr:CAI48282"
                     /db_xref="InterPro:IPR002761"
                     /db_xref="InterPro:IPR014729"
                     /db_xref="InterPro:IPR022427"
                     /db_xref="InterPro:IPR030662"
                     /db_xref="UniProtKB/TrEMBL:Q3IU99"
     gene            197666..198634
                     /gene="graD7"
                     /locus_tag="NP_0384A"
     CDS             197666..198634
                     /gene="graD7"
                     /locus_tag="NP_0384A"
                     /EC_number="2.7.7.-"
                     /codon_start=1
                     /transl_table=11
                     /product="sugar nucleotidyltransferase"
                     /protein_id="CAI48283.1"
                     /db_xref="GI:76556711"
                     /db_xref="EnsemblGenomes-Gn:NP_0384A"
                     /db_xref="EnsemblGenomes-Tr:CAI48283"
                     /db_xref="GOA:Q3IU98"
                     /db_xref="InterPro:IPR005835"
                     /db_xref="InterPro:IPR029044"
                     /db_xref="UniProtKB/TrEMBL:Q3IU98"
     gene            198637..198927
                     /locus_tag="NP_0386A"
     CDS             198637..198927
                     /locus_tag="NP_0386A"
                     /codon_start=1
                     /transl_table=11
                     /product="HTH domain protein"
                     /protein_id="CAI48284.1"
                     /db_xref="GI:76556712"
                     /db_xref="EnsemblGenomes-Gn:NP_0386A"
                     /db_xref="EnsemblGenomes-Tr:CAI48284"
                     /db_xref="InterPro:IPR011991"
                     /db_xref="UniProtKB/TrEMBL:Q3IU97"
     gene            199018..199311
                     /gene="tif1a"
                     /locus_tag="NP_0388A"
                     /gene_synonym="sui1a"
     CDS             199018..199311
                     /gene="tif1a"
                     /locus_tag="NP_0388A"
                     /gene_synonym="sui1a"
                     /codon_start=1
                     /transl_table=11
                     /product="translation initiation factor aIF-1 (SUI1
                     protein, bacterial-type IF3)"
                     /protein_id="CAI48285.1"
                     /db_xref="GI:76556713"
                     /db_xref="EnsemblGenomes-Gn:NP_0388A"
                     /db_xref="EnsemblGenomes-Tr:CAI48285"
                     /db_xref="GOA:Q3IU96"
                     /db_xref="InterPro:IPR001950"
                     /db_xref="InterPro:IPR005872"
                     /db_xref="InterPro:IPR022851"
                     /db_xref="UniProtKB/Swiss-Prot:Q3IU96"
     gene            complement(199378..199728)
                     /locus_tag="NP_0390A"
     CDS             complement(199378..199728)
                     /locus_tag="NP_0390A"
                     /codon_start=1
                     /transl_table=11
                     /product="rhodanese domain protein"
                     /protein_id="CAI48286.1"
                     /db_xref="GI:76556714"
                     /db_xref="EnsemblGenomes-Gn:NP_0390A"
                     /db_xref="EnsemblGenomes-Tr:CAI48286"
                     /db_xref="InterPro:IPR001763"
                     /db_xref="UniProtKB/TrEMBL:Q3IU95"
     gene            complement(199759..200343)
                     /locus_tag="NP_0392A"
     CDS             complement(199759..200343)
                     /locus_tag="NP_0392A"
                     /codon_start=1
                     /transl_table=11
                     /product="NUDIX family hydrolase"
                     /protein_id="CAI48287.1"
                     /db_xref="GI:76556715"
                     /db_xref="EnsemblGenomes-Gn:NP_0392A"
                     /db_xref="EnsemblGenomes-Tr:CAI48287"
                     /db_xref="GOA:Q3IU94"
                     /db_xref="InterPro:IPR000086"
                     /db_xref="InterPro:IPR015797"
                     /db_xref="UniProtKB/TrEMBL:Q3IU94"
     gene            complement(200340..200777)
                     /locus_tag="NP_0394A"
     CDS             complement(200340..200777)
                     /locus_tag="NP_0394A"
                     /codon_start=1
                     /transl_table=11
                     /product="uncharacterized protein"
                     /protein_id="CAI48288.1"
                     /db_xref="GI:76556716"
                     /db_xref="EnsemblGenomes-Gn:NP_0394A"
                     /db_xref="EnsemblGenomes-Tr:CAI48288"
                     /db_xref="UniProtKB/TrEMBL:Q3IU93"
     gene            complement(200803..201252)
                     /locus_tag="NP_0396A"
     CDS             complement(200803..201252)
                     /locus_tag="NP_0396A"
                     /codon_start=1
                     /transl_table=11
                     /product="uncharacterized protein"
                     /protein_id="CAI48289.1"
                     /db_xref="GI:76556717"
                     /db_xref="EnsemblGenomes-Gn:NP_0396A"
                     /db_xref="EnsemblGenomes-Tr:CAI48289"
                     /db_xref="UniProtKB/TrEMBL:Q3IU92"
     gene            201425..202042
                     /locus_tag="NP_0398A"
     CDS             201425..202042
                     /locus_tag="NP_0398A"
                     /codon_start=1
                     /transl_table=11
                     /product="uncharacterized protein"
                     /protein_id="CAI48290.1"
                     /db_xref="GI:76556718"
                     /db_xref="EnsemblGenomes-Gn:NP_0398A"
                     /db_xref="EnsemblGenomes-Tr:CAI48290"
                     /db_xref="UniProtKB/TrEMBL:Q3IU91"
     gene            202081..202446
                     /locus_tag="NP_0400A"
     CDS             202081..202446
                     /locus_tag="NP_0400A"
                     /codon_start=1
                     /transl_table=11
                     /product="rhodanese domain protein"
                     /protein_id="CAI48291.1"
                     /db_xref="GI:76556719"
                     /db_xref="EnsemblGenomes-Gn:NP_0400A"
                     /db_xref="EnsemblGenomes-Tr:CAI48291"
                     /db_xref="InterPro:IPR001763"
                     /db_xref="UniProtKB/TrEMBL:Q3IU90"
     gene            complement(202443..202907)
                     /locus_tag="NP_0402A"
     CDS             complement(202443..202907)
                     /locus_tag="NP_0402A"
                     /EC_number="2.3.1.-"
                     /codon_start=1
                     /transl_table=11
                     /product="GNAT family acetyltransferase"
                     /protein_id="CAI48292.1"
                     /db_xref="GI:76556720"
                     /db_xref="EnsemblGenomes-Gn:NP_0402A"
                     /db_xref="EnsemblGenomes-Tr:CAI48292"
                     /db_xref="GOA:Q3IU89"
                     /db_xref="InterPro:IPR000182"
                     /db_xref="InterPro:IPR006464"
                     /db_xref="InterPro:IPR016181"
                     /db_xref="UniProtKB/TrEMBL:Q3IU89"
     gene            complement(203241..205214)
                     /gene="citB1"
                     /locus_tag="NP_0404A"
     CDS             complement(203241..205214)
                     /gene="citB1"
                     /locus_tag="NP_0404A"
                     /EC_number="4.2.1.3"
                     /codon_start=1
                     /transl_table=11
                     /product="aconitate hydratase"
                     /protein_id="CAI48293.1"
                     /db_xref="GI:76556721"
                     /db_xref="EnsemblGenomes-Gn:NP_0404A"
                     /db_xref="EnsemblGenomes-Tr:CAI48293"
                     /db_xref="GOA:Q3IU88"
                     /db_xref="InterPro:IPR000573"
                     /db_xref="InterPro:IPR001030"
                     /db_xref="InterPro:IPR006250"
                     /db_xref="InterPro:IPR015928"
                     /db_xref="InterPro:IPR015931"
                     /db_xref="InterPro:IPR015932"
                     /db_xref="InterPro:IPR015937"
                     /db_xref="InterPro:IPR018136"
                     /db_xref="UniProtKB/TrEMBL:Q3IU88"
     gene            complement(205390..206001)
                     /gene="tif2b2"
                     /locus_tag="NP_0406A"
     CDS             complement(205390..206001)
                     /gene="tif2b2"
                     /locus_tag="NP_0406A"
                     /codon_start=1
                     /transl_table=11
                     /product="translation initiation factor aIF-2 beta subunit
                     / probable RNA-binding protein"
                     /protein_id="CAI48294.1"
                     /db_xref="GI:76556722"
                     /db_xref="EnsemblGenomes-Gn:NP_0406A"
                     /db_xref="EnsemblGenomes-Tr:CAI48294"
                     /db_xref="GOA:Q3IU87"
                     /db_xref="InterPro:IPR000679"
                     /db_xref="InterPro:IPR002735"
                     /db_xref="InterPro:IPR002792"
                     /db_xref="InterPro:IPR012340"
                     /db_xref="InterPro:IPR016189"
                     /db_xref="InterPro:IPR016190"
                     /db_xref="UniProtKB/TrEMBL:Q3IU87"
     gene            206077..206424
                     /gene="mptD"
                     /locus_tag="NP_0408A"
     CDS             206077..206424
                     /gene="mptD"
                     /locus_tag="NP_0408A"
                     /EC_number="4.1.2.25"
                     /codon_start=1
                     /transl_table=11
                     /product="dihydroneopterin aldolase, archaeal-type"
                     /protein_id="CAI48295.1"
                     /db_xref="GI:76556723"
                     /db_xref="EnsemblGenomes-Gn:NP_0408A"
                     /db_xref="EnsemblGenomes-Tr:CAI48295"
                     /db_xref="GOA:Q3IU86"
                     /db_xref="InterPro:IPR007179"
                     /db_xref="InterPro:IPR007181"
                     /db_xref="InterPro:IPR027508"
                     /db_xref="UniProtKB/TrEMBL:Q3IU86"
     gene            206474..207430
                     /locus_tag="NP_0410A"
     CDS             206474..207430
                     /locus_tag="NP_0410A"
                     /codon_start=1
                     /transl_table=11
                     /product="uncharacterized protein"
                     /protein_id="CAI48296.1"
                     /db_xref="GI:76556724"
                     /db_xref="EnsemblGenomes-Gn:NP_0410A"
                     /db_xref="EnsemblGenomes-Tr:CAI48296"
                     /db_xref="GOA:Q3IU85"
                     /db_xref="UniProtKB/TrEMBL:Q3IU85"
     gene            207489..207881
                     /locus_tag="NP_0412A"
     CDS             207489..207881
                     /locus_tag="NP_0412A"
                     /codon_start=1
                     /transl_table=11
                     /product="uncharacterized protein"
                     /protein_id="CAI48297.1"
                     /db_xref="GI:76556725"
                     /db_xref="EnsemblGenomes-Gn:NP_0412A"
                     /db_xref="EnsemblGenomes-Tr:CAI48297"
                     /db_xref="UniProtKB/TrEMBL:Q3IU84"
     gene            complement(207878..208606)
                     /gene="cre1"
                     /locus_tag="NP_0414A"
     CDS             complement(207878..208606)
                     /gene="cre1"
                     /locus_tag="NP_0414A"
                     /codon_start=1
                     /transl_table=11
                     /product="creatininase domain protein"
                     /protein_id="CAI48298.1"
                     /db_xref="GI:76556726"
                     /db_xref="EnsemblGenomes-Gn:NP_0414A"
                     /db_xref="EnsemblGenomes-Tr:CAI48298"
                     /db_xref="GOA:Q3IU83"
                     /db_xref="InterPro:IPR003785"
                     /db_xref="InterPro:IPR024087"
                     /db_xref="UniProtKB/TrEMBL:Q3IU83"
     gene            complement(208685..209218)
                     /gene="rpl16"
                     /locus_tag="NP_0416A"
     CDS             complement(208685..209218)
                     /gene="rpl16"
                     /locus_tag="NP_0416A"
                     /codon_start=1
                     /transl_table=11
                     /product="50S ribosomal protein L16"
                     /protein_id="CAI48299.1"
                     /db_xref="GI:76556727"
                     /db_xref="EnsemblGenomes-Gn:NP_0416A"
                     /db_xref="EnsemblGenomes-Tr:CAI48299"
                     /db_xref="GOA:Q3IU82"
                     /db_xref="InterPro:IPR001197"
                     /db_xref="InterPro:IPR016180"
                     /db_xref="InterPro:IPR018255"
                     /db_xref="InterPro:IPR022981"
                     /db_xref="UniProtKB/Swiss-Prot:Q3IU82"
     gene            complement(209283..210242)
                     /locus_tag="NP_0418A"
     CDS             complement(209283..210242)
                     /locus_tag="NP_0418A"
                     /codon_start=1
                     /transl_table=11
                     /product="Abi/CAAX domain protein"
                     /protein_id="CAI48300.1"
                     /db_xref="GI:76556728"
                     /db_xref="EnsemblGenomes-Gn:NP_0418A"
                     /db_xref="EnsemblGenomes-Tr:CAI48300"
                     /db_xref="GOA:Q3IU81"
                     /db_xref="InterPro:IPR003675"
                     /db_xref="UniProtKB/TrEMBL:Q3IU81"
     gene            complement(210747..210822)
                     /gene="tRNACys"
                     /locus_tag="NP_TRNA08"
     tRNA            complement(210747..210822)
                     /gene="tRNACys"
                     /locus_tag="NP_TRNA08"
                     /product="tRNA-Cys"
                     /note="anticodon GCA"
     gene            complement(210946..211068)
                     /gene="rRNA5S"
                     /locus_tag="NP_rRNA5S"
     rRNA            complement(210946..211068)
                     /gene="rRNA5S"
                     /locus_tag="NP_rRNA5S"
                     /product="5S ribosomal RNA"
     gene            complement(211174..214083)
                     /gene="rRNA23S"
                     /locus_tag="NP_rRNA23S"
     rRNA            complement(211174..214083)
                     /gene="rRNA23S"
                     /locus_tag="NP_rRNA23S"
                     /product="23S ribosomal RNA"
     gene            complement(214296..214367)
                     /gene="tRNAAla2"
                     /locus_tag="NP_TRNA09"
     tRNA            complement(214296..214367)
                     /gene="tRNAAla2"
                     /locus_tag="NP_TRNA09"
                     /product="tRNA-Ala"
                     /note="anticodon TGC"
     gene            complement(214463..215929)
                     /gene="rRNA16S"
                     /locus_tag="NP_rRNA16S"
     rRNA            complement(214463..215929)
                     /gene="rRNA16S"
                     /locus_tag="NP_rRNA16S"
                     /product="16S ribosomal RNA"
     gene            complement(216903..217220)
                     /locus_tag="NP_0424A"
     CDS             complement(216903..217220)
                     /locus_tag="NP_0424A"
                     /codon_start=1
                     /transl_table=11
                     /product="nonhistone chromosomal protein"
                     /protein_id="CAI48303.1"
                     /db_xref="GI:76556729"
                     /db_xref="EnsemblGenomes-Gn:NP_0424A"
                     /db_xref="EnsemblGenomes-Tr:CAI48303"
                     /db_xref="GOA:Q3IU80"
                     /db_xref="InterPro:IPR008674"
                     /db_xref="UniProtKB/TrEMBL:Q3IU80"
     gene            217453..217650
                     /locus_tag="NP_0426A"
     CDS             217453..217650
                     /locus_tag="NP_0426A"
                     /codon_start=1
                     /transl_table=11
                     /product="uncharacterized protein"
                     /protein_id="CAI48304.1"
                     /db_xref="GI:76556730"
                     /db_xref="EnsemblGenomes-Gn:NP_0426A"
                     /db_xref="EnsemblGenomes-Tr:CAI48304"
                     /db_xref="UniProtKB/TrEMBL:Q3IU79"
     gene            217862..218914
                     /gene="pyrD"
                     /locus_tag="NP_0428A"
     CDS             217862..218914
                     /gene="pyrD"
                     /locus_tag="NP_0428A"
                     /EC_number="1.3.5.2"
                     /codon_start=1
                     /transl_table=11
                     /product="dihydroorotate dehydrogenase (quinone)"
                     /protein_id="CAI48305.1"
                     /db_xref="GI:76556731"
                     /db_xref="EnsemblGenomes-Gn:NP_0428A"
                     /db_xref="EnsemblGenomes-Tr:CAI48305"
                     /db_xref="GOA:Q3IU78"
                     /db_xref="InterPro:IPR001295"
                     /db_xref="InterPro:IPR005719"
                     /db_xref="InterPro:IPR005720"
                     /db_xref="InterPro:IPR012135"
                     /db_xref="InterPro:IPR013785"
                     /db_xref="UniProtKB/Swiss-Prot:Q3IU78"
     gene            complement(218911..219303)
                     /locus_tag="NP_0430A"
     CDS             complement(218911..219303)
                     /locus_tag="NP_0430A"
                     /codon_start=1
                     /transl_table=11
                     /product="uncharacterized protein"
                     /protein_id="CAI48306.1"
                     /db_xref="GI:76556732"
                     /db_xref="EnsemblGenomes-Gn:NP_0430A"
                     /db_xref="EnsemblGenomes-Tr:CAI48306"
                     /db_xref="UniProtKB/TrEMBL:Q3IU77"
     gene            complement(219329..220165)
                     /locus_tag="NP_0432A"
     CDS             complement(219329..220165)
                     /locus_tag="NP_0432A"
                     /codon_start=1
                     /transl_table=11
                     /product="uncharacterized protein"
                     /protein_id="CAI48307.1"
                     /db_xref="GI:76556733"
                     /db_xref="EnsemblGenomes-Gn:NP_0432A"
                     /db_xref="EnsemblGenomes-Tr:CAI48307"
                     /db_xref="UniProtKB/TrEMBL:Q3IU76"
     gene            220252..220551
                     /locus_tag="NP_0434A"
     CDS             220252..220551
                     /locus_tag="NP_0434A"
                     /codon_start=1
                     /transl_table=11
                     /product="uncharacterized protein"
                     /protein_id="CAI48308.1"
                     /db_xref="GI:76556734"
                     /db_xref="EnsemblGenomes-Gn:NP_0434A"
                     /db_xref="EnsemblGenomes-Tr:CAI48308"
                     /db_xref="UniProtKB/TrEMBL:Q3IU75"
     gene            220651..221733
                     /gene="gcvT2"
                     /locus_tag="NP_0436A"
     CDS             220651..221733
                     /gene="gcvT2"
                     /locus_tag="NP_0436A"
                     /codon_start=1
                     /transl_table=11
                     /product="homolog to glycine cleavage system protein T"
                     /protein_id="CAI48309.1"
                     /db_xref="GI:76556735"
                     /db_xref="EnsemblGenomes-Gn:NP_0436A"
                     /db_xref="EnsemblGenomes-Tr:CAI48309"
                     /db_xref="InterPro:IPR006222"
                     /db_xref="InterPro:IPR013977"
                     /db_xref="InterPro:IPR017703"
                     /db_xref="InterPro:IPR027266"
                     /db_xref="InterPro:IPR028896"
                     /db_xref="InterPro:IPR029043"
                     /db_xref="UniProtKB/TrEMBL:Q3IU74"
     gene            221788..223041
                     /gene="parA3"
                     /locus_tag="NP_0438A"
     CDS             221788..223041
                     /gene="parA3"
                     /locus_tag="NP_0438A"
                     /codon_start=1
                     /transl_table=11
                     /product="ParA domain protein"
                     /protein_id="CAI48310.1"
                     /db_xref="GI:76556736"
                     /db_xref="EnsemblGenomes-Gn:NP_0438A"
                     /db_xref="EnsemblGenomes-Tr:CAI48310"
                     /db_xref="InterPro:IPR002586"
                     /db_xref="InterPro:IPR027417"
                     /db_xref="UniProtKB/TrEMBL:Q3IU73"
     gene            complement(223048..225351)
                     /locus_tag="NP_0440A"
     CDS             complement(223048..225351)
                     /locus_tag="NP_0440A"
                     /codon_start=1
                     /transl_table=11
                     /product="probable coiled-coil protein"
                     /protein_id="CAI48311.1"
                     /db_xref="GI:76556737"
                     /db_xref="EnsemblGenomes-Gn:NP_0440A"
                     /db_xref="EnsemblGenomes-Tr:CAI48311"
                     /db_xref="GOA:Q3IU72"
                     /db_xref="InterPro:IPR004089"
                     /db_xref="UniProtKB/TrEMBL:Q3IU72"
     gene            complement(225419..226969)
                     /gene="trpS"
                     /locus_tag="NP_0442A"
     CDS             complement(225419..226969)
                     /gene="trpS"
                     /locus_tag="NP_0442A"
                     /EC_number="6.1.1.2"
                     /codon_start=1
                     /transl_table=11
                     /product="tryptophan--tRNA ligase"
                     /protein_id="CAI48312.1"
                     /db_xref="GI:76556738"
                     /db_xref="EnsemblGenomes-Gn:NP_0442A"
                     /db_xref="EnsemblGenomes-Tr:CAI48312"
                     /db_xref="GOA:Q3IU71"
                     /db_xref="InterPro:IPR002305"
                     /db_xref="InterPro:IPR002306"
                     /db_xref="InterPro:IPR014729"
                     /db_xref="InterPro:IPR020653"
                     /db_xref="UniProtKB/TrEMBL:Q3IU71"
     gene            complement(227029..228039)
                     /gene="endA"
                     /locus_tag="NP_0444A"
     CDS             complement(227029..228039)
                     /gene="endA"
                     /locus_tag="NP_0444A"
                     /EC_number="4.6.1.16"
                     /codon_start=1
                     /transl_table=11
                     /product="tRNA-splicing endonuclease"
                     /protein_id="CAI48313.1"
                     /db_xref="GI:76556739"
                     /db_xref="EnsemblGenomes-Gn:NP_0444A"
                     /db_xref="EnsemblGenomes-Tr:CAI48313"
                     /db_xref="GOA:Q3IU70"
                     /db_xref="InterPro:IPR006676"
                     /db_xref="InterPro:IPR006677"
                     /db_xref="InterPro:IPR006678"
                     /db_xref="InterPro:IPR011856"
                     /db_xref="InterPro:IPR023516"
                     /db_xref="UniProtKB/Swiss-Prot:Q3IU70"
     gene            complement(228118..228840)
                     /locus_tag="NP_0446A"
     CDS             complement(228118..228840)
                     /locus_tag="NP_0446A"
                     /codon_start=1
                     /transl_table=11
                     /product="homolog to DNA topoisomerase 1"
                     /protein_id="CAI48314.1"
                     /db_xref="GI:76556740"
                     /db_xref="EnsemblGenomes-Gn:NP_0446A"
                     /db_xref="EnsemblGenomes-Tr:CAI48314"
                     /db_xref="GOA:Q3IU69"
                     /db_xref="InterPro:IPR002793"
                     /db_xref="UniProtKB/TrEMBL:Q3IU69"
     gene            228943..229938
                     /gene="ala"
                     /locus_tag="NP_0448A"
                     /gene_synonym="arcB1"
                     /gene_synonym="ocd1"
     CDS             228943..229938
                     /gene="ala"
                     /locus_tag="NP_0448A"
                     /gene_synonym="arcB1"
                     /gene_synonym="ocd1"
                     /EC_number="1.4.1.1"
                     /codon_start=1
                     /transl_table=11
                     /product="alanine dehydrogenase"
                     /protein_id="CAI48315.1"
                     /db_xref="GI:76556741"
                     /db_xref="EnsemblGenomes-Gn:NP_0448A"
                     /db_xref="EnsemblGenomes-Tr:CAI48315"
                     /db_xref="GOA:Q3IU68"
                     /db_xref="InterPro:IPR003462"
                     /db_xref="InterPro:IPR016040"
                     /db_xref="InterPro:IPR023401"
                     /db_xref="InterPro:IPR028609"
                     /db_xref="UniProtKB/TrEMBL:Q3IU68"
     gene            complement(229957..230157)
                     /locus_tag="NP_0450A"
     CDS             complement(229957..230157)
                     /locus_tag="NP_0450A"
                     /codon_start=1
                     /transl_table=11
                     /product="uncharacterized protein"
                     /protein_id="CAI48316.1"
                     /db_xref="GI:76556742"
                     /db_xref="EnsemblGenomes-Gn:NP_0450A"
                     /db_xref="EnsemblGenomes-Tr:CAI48316"
                     /db_xref="GOA:Q3IU67"
                     /db_xref="UniProtKB/TrEMBL:Q3IU67"
     gene            230277..232919
                     /gene="leuS"
                     /locus_tag="NP_0452A"
     CDS             230277..232919
                     /gene="leuS"
                     /locus_tag="NP_0452A"
                     /EC_number="6.1.1.4"
                     /codon_start=1
                     /transl_table=11
                     /product="leucine--tRNA ligase"
                     /protein_id="CAI48317.1"
                     /db_xref="GI:76556743"
                     /db_xref="EnsemblGenomes-Gn:NP_0452A"
                     /db_xref="EnsemblGenomes-Tr:CAI48317"
                     /db_xref="GOA:Q3IU66"
                     /db_xref="InterPro:IPR001412"
                     /db_xref="InterPro:IPR002300"
                     /db_xref="InterPro:IPR002302"
                     /db_xref="InterPro:IPR009008"
                     /db_xref="InterPro:IPR009080"
                     /db_xref="InterPro:IPR013155"
                     /db_xref="InterPro:IPR014729"
                     /db_xref="InterPro:IPR025709"
                     /db_xref="UniProtKB/TrEMBL:Q3IU66"
     gene            232974..233432
                     /locus_tag="NP_0454A"
     CDS             232974..233432
                     /locus_tag="NP_0454A"
                     /codon_start=1
                     /transl_table=11
                     /product="uncharacterized protein"
                     /protein_id="CAI48318.1"
                     /db_xref="GI:76556744"
                     /db_xref="EnsemblGenomes-Gn:NP_0454A"
                     /db_xref="EnsemblGenomes-Tr:CAI48318"
                     /db_xref="UniProtKB/TrEMBL:Q3IU65"
     gene            complement(233439..233603)
                     /locus_tag="NP_0456A"
     CDS             complement(233439..233603)
                     /locus_tag="NP_0456A"
                     /codon_start=1
                     /transl_table=11
                     /product="uncharacterized protein"
                     /protein_id="CAI48319.1"
                     /db_xref="GI:76556745"
                     /db_xref="EnsemblGenomes-Gn:NP_0456A"
                     /db_xref="EnsemblGenomes-Tr:CAI48319"
                     /db_xref="GOA:Q3IU64"
                     /db_xref="UniProtKB/TrEMBL:Q3IU64"
     gene            233697..234461
                     /locus_tag="NP_0458A"
     CDS             233697..234461
                     /locus_tag="NP_0458A"
                     /codon_start=1
                     /transl_table=11
                     /product="ArsR family transcription regulator"
                     /protein_id="CAI48320.1"
                     /db_xref="GI:76556746"
                     /db_xref="EnsemblGenomes-Gn:NP_0458A"
                     /db_xref="EnsemblGenomes-Tr:CAI48320"
                     /db_xref="GOA:Q3IU63"
                     /db_xref="InterPro:IPR001845"
                     /db_xref="InterPro:IPR011991"
                     /db_xref="UniProtKB/TrEMBL:Q3IU63"
     gene            complement(234458..235013)
                     /locus_tag="NP_ISNph20_B"
     repeat_region   complement(234458..235013)
                     /locus_tag="NP_ISNph20_B"
     gene            complement(234463..234963)
                     /locus_tag="NP_0460A"
                     /pseudo
     CDS             complement(234463..234963)
                     /locus_tag="NP_0460A"
                     /note="gene truncated at the N-terminus;
                     product: IS1341-type transposase ISNph20 (nonfunctional)"
                     /pseudo
                     /codon_start=1
                     /transl_table=11
     gene            complement(235136..235654)
                     /locus_tag="NP_0462A"
     CDS             complement(235136..235654)
                     /locus_tag="NP_0462A"
                     /EC_number="3.1.4.-"
                     /codon_start=1
                     /transl_table=11
                     /product="MJ0936 family phosphodiesterase"
                     /protein_id="CAI48322.1"
                     /db_xref="GI:76556748"
                     /db_xref="EnsemblGenomes-Gn:NP_0462A"
                     /db_xref="EnsemblGenomes-Tr:CAI48322"
                     /db_xref="GOA:Q3IU61"
                     /db_xref="InterPro:IPR000979"
                     /db_xref="InterPro:IPR024654"
                     /db_xref="InterPro:IPR029052"
                     /db_xref="UniProtKB/TrEMBL:Q3IU61"
     gene            235788..236366
                     /gene="pdxT"
                     /locus_tag="NP_0464A"
     CDS             235788..236366
                     /gene="pdxT"
                     /locus_tag="NP_0464A"
                     /EC_number="4.3.3.6"
                     /codon_start=1
                     /transl_table=11
                     /product="pyridoxal 5'-phosphate synthase subunit PdxT"
                     /protein_id="CAI48323.1"
                     /db_xref="GI:76556749"
                     /db_xref="EnsemblGenomes-Gn:NP_0464A"
                     /db_xref="EnsemblGenomes-Tr:CAI48323"
                     /db_xref="GOA:Q3IU60"
                     /db_xref="InterPro:IPR002161"
                     /db_xref="InterPro:IPR029062"
                     /db_xref="UniProtKB/Swiss-Prot:Q3IU60"
     gene            complement(236359..236817)
                     /locus_tag="NP_0466A"
     CDS             complement(236359..236817)
                     /locus_tag="NP_0466A"
                     /codon_start=1
                     /transl_table=11
                     /product="uncharacterized protein"
                     /protein_id="CAI48324.1"
                     /db_xref="GI:76556750"
                     /db_xref="EnsemblGenomes-Gn:NP_0466A"
                     /db_xref="EnsemblGenomes-Tr:CAI48324"
                     /db_xref="GOA:Q3IU59"
                     /db_xref="UniProtKB/TrEMBL:Q3IU59"
     gene            236900..237346
                     /locus_tag="NP_0468A"
     CDS             236900..237346
                     /locus_tag="NP_0468A"
                     /codon_start=1
                     /transl_table=11
                     /product="DUF151 family protein"
                     /protein_id="CAI48325.1"
                     /db_xref="GI:76556751"
                     /db_xref="EnsemblGenomes-Gn:NP_0468A"
                     /db_xref="EnsemblGenomes-Tr:CAI48325"
                     /db_xref="GOA:Q3IU58"
                     /db_xref="InterPro:IPR003729"
                     /db_xref="UniProtKB/TrEMBL:Q3IU58"
     gene            237343..237648
                     /gene="hisE"
                     /locus_tag="NP_0470A"
     CDS             237343..237648
                     /gene="hisE"
                     /locus_tag="NP_0470A"
                     /EC_number="3.6.1.31"
                     /codon_start=1
                     /transl_table=11
                     /product="phosphoribosyl-ATP pyrophosphatase"
                     /protein_id="CAI48326.1"
                     /db_xref="GI:76556752"
                     /db_xref="EnsemblGenomes-Gn:NP_0470A"
                     /db_xref="EnsemblGenomes-Tr:CAI48326"
                     /db_xref="GOA:Q3IU57"
                     /db_xref="InterPro:IPR008179"
                     /db_xref="InterPro:IPR021130"
                     /db_xref="UniProtKB/Swiss-Prot:Q3IU57"
     gene            complement(237702..238022)
                     /locus_tag="NP_0472A"
     CDS             complement(237702..238022)
                     /locus_tag="NP_0472A"
                     /codon_start=1
                     /transl_table=11
                     /product="uncharacterized protein"
                     /protein_id="CAI48327.1"
                     /db_xref="GI:76556753"
                     /db_xref="EnsemblGenomes-Gn:NP_0472A"
                     /db_xref="EnsemblGenomes-Tr:CAI48327"
                     /db_xref="InterPro:IPR015947"
                     /db_xref="UniProtKB/TrEMBL:Q3IU56"
     gene            238128..238649
                     /locus_tag="NP_0474A"
     CDS             238128..238649
                     /locus_tag="NP_0474A"
                     /codon_start=1
                     /transl_table=11
                     /product="uncharacterized protein"
                     /protein_id="CAI48328.1"
                     /db_xref="GI:76556754"
                     /db_xref="EnsemblGenomes-Gn:NP_0474A"
                     /db_xref="EnsemblGenomes-Tr:CAI48328"
                     /db_xref="InterPro:IPR006311"
                     /db_xref="UniProtKB/TrEMBL:Q3IU55"
     gene            complement(238701..242297)
                     /gene="polD2"
                     /locus_tag="NP_0476A"
     CDS             complement(238701..242297)
                     /gene="polD2"
                     /locus_tag="NP_0476A"
                     /EC_number="2.7.7.7"
                     /codon_start=1
                     /transl_table=11
                     /product="DNA-directed DNA polymerase D large subunit"
                     /protein_id="CAI48329.1"
                     /db_xref="GI:76556755"
                     /db_xref="EnsemblGenomes-Gn:NP_0476A"
                     /db_xref="EnsemblGenomes-Tr:CAI48329"
                     /db_xref="GOA:Q3IU54"
                     /db_xref="InterPro:IPR004475"
                     /db_xref="InterPro:IPR016033"
                     /db_xref="UniProtKB/Swiss-Prot:Q3IU54"
     gene            complement(242313..242735)
                     /locus_tag="NP_0478A"
     CDS             complement(242313..242735)
                     /locus_tag="NP_0478A"
                     /codon_start=1
                     /transl_table=11
                     /product="DUF296 family protein"
                     /protein_id="CAI48330.1"
                     /db_xref="GI:76556756"
                     /db_xref="EnsemblGenomes-Gn:NP_0478A"
                     /db_xref="EnsemblGenomes-Tr:CAI48330"
                     /db_xref="InterPro:IPR005175"
                     /db_xref="InterPro:IPR025707"
                     /db_xref="UniProtKB/TrEMBL:Q3IU53"
     gene            complement(242814..242981)
                     /locus_tag="NP_0480A"
     CDS             complement(242814..242981)
                     /locus_tag="NP_0480A"
                     /codon_start=1
                     /transl_table=11
                     /product="uncharacterized protein"
                     /protein_id="CAI48331.1"
                     /db_xref="GI:76556757"
                     /db_xref="EnsemblGenomes-Gn:NP_0480A"
                     /db_xref="EnsemblGenomes-Tr:CAI48331"
                     /db_xref="UniProtKB/TrEMBL:Q3IU52"
     gene            complement(243124..244875)
                     /gene="polD1"
                     /locus_tag="NP_0482A"
     CDS             complement(243124..244875)
                     /gene="polD1"
                     /locus_tag="NP_0482A"
                     /EC_number="2.7.7.7"
                     /codon_start=1
                     /transl_table=11
                     /product="DNA-directed DNA polymerase D exonuclease
                     subunit DP1"
                     /protein_id="CAI48332.1"
                     /db_xref="GI:76556758"
                     /db_xref="EnsemblGenomes-Gn:NP_0482A"
                     /db_xref="EnsemblGenomes-Tr:CAI48332"
                     /db_xref="GOA:Q3IU51"
                     /db_xref="InterPro:IPR011149"
                     /db_xref="InterPro:IPR024654"
                     /db_xref="InterPro:IPR024826"
                     /db_xref="InterPro:IPR029052"
                     /db_xref="UniProtKB/TrEMBL:Q3IU51"
     gene            244987..245817
                     /gene="sec11"
                     /locus_tag="NP_0484A"
     CDS             244987..245817
                     /gene="sec11"
                     /locus_tag="NP_0484A"
                     /EC_number="3.4.21.89"
                     /codon_start=1
                     /transl_table=11
                     /product="signal peptidase I"
                     /protein_id="CAI48333.1"
                     /db_xref="GI:76556759"
                     /db_xref="EnsemblGenomes-Gn:NP_0484A"
                     /db_xref="EnsemblGenomes-Tr:CAI48333"
                     /db_xref="GOA:Q3IU50"
                     /db_xref="InterPro:IPR001733"
                     /db_xref="InterPro:IPR015927"
                     /db_xref="InterPro:IPR019759"
                     /db_xref="UniProtKB/TrEMBL:Q3IU50"
     gene            complement(245846..246172)
                     /locus_tag="NP_0486A"
     CDS             complement(245846..246172)
                     /locus_tag="NP_0486A"
                     /codon_start=1
                     /transl_table=11
                     /product="homolog to PHA granule-associated 12K protein"
                     /protein_id="CAI48334.2"
                     /db_xref="GI:392050613"
                     /db_xref="EnsemblGenomes-Gn:NP_0486A"
                     /db_xref="EnsemblGenomes-Tr:CAI48334"
                     /db_xref="GOA:Q3IU49"
                     /db_xref="InterPro:IPR007159"
                     /db_xref="UniProtKB/TrEMBL:Q3IU49"
     gene            246267..246740
                     /gene="maoC5"
                     /locus_tag="NP_0488A"
     CDS             246267..246740
                     /gene="maoC5"
                     /locus_tag="NP_0488A"
                     /codon_start=1
                     /transl_table=11
                     /product="MaoC domain protein"
                     /protein_id="CAI48335.1"
                     /db_xref="GI:76556761"
                     /db_xref="EnsemblGenomes-Gn:NP_0488A"
                     /db_xref="EnsemblGenomes-Tr:CAI48335"
                     /db_xref="InterPro:IPR002539"
                     /db_xref="InterPro:IPR029069"
                     /db_xref="UniProtKB/TrEMBL:Q3IU48"
     gene            complement(246779..247285)
                     /gene="cgi121"
                     /locus_tag="NP_0490A"
     CDS             complement(246779..247285)
                     /gene="cgi121"
                     /locus_tag="NP_0490A"
                     /codon_start=1
                     /transl_table=11
                     /product="KEOPS complex subunit Cgi121"
                     /protein_id="CAI48336.1"
                     /db_xref="GI:76556762"
                     /db_xref="EnsemblGenomes-Gn:NP_0490A"
                     /db_xref="EnsemblGenomes-Tr:CAI48336"
                     /db_xref="InterPro:IPR011528"
                     /db_xref="InterPro:IPR013926"
                     /db_xref="InterPro:IPR016799"
                     /db_xref="UniProtKB/TrEMBL:Q3IU47"
     gene            complement(247302..249545)
                     /gene="hel308a"
                     /locus_tag="NP_0492A"
     CDS             complement(247302..249545)
                     /gene="hel308a"
                     /locus_tag="NP_0492A"
                     /EC_number="3.6.4.12"
                     /codon_start=1
                     /transl_table=11
                     /product="ATP-dependent DNA helicase Hel308"
                     /protein_id="CAI48337.1"
                     /db_xref="GI:76556763"
                     /db_xref="EnsemblGenomes-Gn:NP_0492A"
                     /db_xref="EnsemblGenomes-Tr:CAI48337"
                     /db_xref="GOA:Q3IU46"
                     /db_xref="InterPro:IPR001650"
                     /db_xref="InterPro:IPR011545"
                     /db_xref="InterPro:IPR011991"
                     /db_xref="InterPro:IPR014001"
                     /db_xref="InterPro:IPR022965"
                     /db_xref="InterPro:IPR027417"
                     /db_xref="UniProtKB/Swiss-Prot:Q3IU46"
     gene            249667..249909
                     /gene="ferC"
                     /locus_tag="NP_0494A"
     CDS             249667..249909
                     /gene="ferC"
                     /locus_tag="NP_0494A"
                     /codon_start=1
                     /transl_table=11
                     /product="ferredoxin (4Fe-4S)"
                     /protein_id="CAI48338.1"
                     /db_xref="GI:76556764"
                     /db_xref="EnsemblGenomes-Gn:NP_0494A"
                     /db_xref="EnsemblGenomes-Tr:CAI48338"
                     /db_xref="UniProtKB/TrEMBL:Q3IU45"
     gene            249976..250083
                     /locus_tag="NP_0496A"
     CDS             249976..250083
                     /locus_tag="NP_0496A"
                     /codon_start=1
                     /transl_table=11
                     /product="uncharacterized protein"
                     /protein_id="CAI48339.1"
                     /db_xref="GI:76556765"
                     /db_xref="EnsemblGenomes-Gn:NP_0496A"
                     /db_xref="EnsemblGenomes-Tr:CAI48339"
                     /db_xref="UniProtKB/TrEMBL:Q3IU44"
     gene            complement(250093..251007)
                     /gene="mdh"
                     /locus_tag="NP_0498A"
     CDS             complement(250093..251007)
                     /gene="mdh"
                     /locus_tag="NP_0498A"
                     /EC_number="1.1.1.37"
                     /codon_start=1
                     /transl_table=11
                     /product="malate dehydrogenase"
                     /protein_id="CAI48340.1"
                     /db_xref="GI:76556766"
                     /db_xref="EnsemblGenomes-Gn:NP_0498A"
                     /db_xref="EnsemblGenomes-Tr:CAI48340"
                     /db_xref="GOA:Q3IU43"
                     /db_xref="InterPro:IPR001236"
                     /db_xref="InterPro:IPR001557"
                     /db_xref="InterPro:IPR015955"
                     /db_xref="InterPro:IPR016040"
                     /db_xref="InterPro:IPR022383"
                     /db_xref="UniProtKB/Swiss-Prot:Q3IU43"
     gene            251247..252539
                     /gene="tp14"
                     /locus_tag="NP_0500A"
     CDS             251247..252539
                     /gene="tp14"
                     /locus_tag="NP_0500A"
                     /codon_start=1
                     /transl_table=11
                     /product="major facilitator superfamily transport protein"
                     /protein_id="CAI48341.2"
                     /db_xref="GI:76556767"
                     /db_xref="EnsemblGenomes-Gn:NP_0500A"
                     /db_xref="EnsemblGenomes-Tr:CAI48341"
                     /db_xref="GOA:Q3IU42"
                     /db_xref="InterPro:IPR011701"
                     /db_xref="InterPro:IPR020846"
                     /db_xref="UniProtKB/TrEMBL:Q3IU42"
     gene            252589..253326
                     /locus_tag="NP_0502A"
     CDS             252589..253326
                     /locus_tag="NP_0502A"
                     /EC_number="1.1.1.-"
                     /codon_start=1
                     /transl_table=11
                     /product="probable oxidoreductase (short-chain
                     dehydrogenase family)"
                     /protein_id="CAI48342.1"
                     /db_xref="GI:76556768"
                     /db_xref="EnsemblGenomes-Gn:NP_0502A"
                     /db_xref="EnsemblGenomes-Tr:CAI48342"
                     /db_xref="GOA:Q3IU41"
                     /db_xref="InterPro:IPR002347"
                     /db_xref="InterPro:IPR016040"
                     /db_xref="UniProtKB/TrEMBL:Q3IU41"
     gene            253407..256340
                     /gene="uvrA"
                     /locus_tag="NP_0504A"
     CDS             253407..256340
                     /gene="uvrA"
                     /locus_tag="NP_0504A"
                     /codon_start=1
                     /transl_table=11
                     /product="UvrABC system protein A"
                     /protein_id="CAI48343.1"
                     /db_xref="GI:76556769"
                     /db_xref="EnsemblGenomes-Gn:NP_0504A"
                     /db_xref="EnsemblGenomes-Tr:CAI48343"
                     /db_xref="GOA:Q3IU40"
                     /db_xref="InterPro:IPR003439"
                     /db_xref="InterPro:IPR004602"
                     /db_xref="InterPro:IPR013815"
                     /db_xref="InterPro:IPR017871"
                     /db_xref="InterPro:IPR027417"
                     /db_xref="UniProtKB/TrEMBL:Q3IU40"
     gene            256439..256849
                     /locus_tag="NP_0506A"
     CDS             256439..256849
                     /locus_tag="NP_0506A"
                     /codon_start=1
                     /transl_table=11
                     /product="small CPxCG-related zinc finger protein"
                     /protein_id="CAI48344.1"
                     /db_xref="GI:76556770"
                     /db_xref="EnsemblGenomes-Gn:NP_0506A"
                     /db_xref="EnsemblGenomes-Tr:CAI48344"
                     /db_xref="GOA:Q3IU39"
                     /db_xref="UniProtKB/TrEMBL:Q3IU39"
     gene            256904..257440
                     /locus_tag="NP_0508A"
     CDS             256904..257440
                     /locus_tag="NP_0508A"
                     /codon_start=1
                     /transl_table=11
                     /product="DUF3426 domain protein"
                     /protein_id="CAI48345.1"
                     /db_xref="GI:76556771"
                     /db_xref="EnsemblGenomes-Gn:NP_0508A"
                     /db_xref="EnsemblGenomes-Tr:CAI48345"
                     /db_xref="GOA:Q3IU38"
                     /db_xref="InterPro:IPR021834"
                     /db_xref="UniProtKB/TrEMBL:Q3IU38"
     gene            257510..258169
                     /locus_tag="NP_0510A"
     CDS             257510..258169
                     /locus_tag="NP_0510A"
                     /codon_start=1
                     /transl_table=11
                     /product="uncharacterized protein"
                     /protein_id="CAI48346.1"
                     /db_xref="GI:76556772"
                     /db_xref="EnsemblGenomes-Gn:NP_0510A"
                     /db_xref="EnsemblGenomes-Tr:CAI48346"
                     /db_xref="GOA:Q3IU37"
                     /db_xref="UniProtKB/TrEMBL:Q3IU37"
     gene            258207..259292
                     /locus_tag="NP_0512A"
     CDS             258207..259292
                     /locus_tag="NP_0512A"
                     /codon_start=1
                     /transl_table=11
                     /product="FAD-dependent oxidoreductase (homolog to
                     geranylgeranyl reductase)"
                     /protein_id="CAI48347.1"
                     /db_xref="GI:76556773"
                     /db_xref="EnsemblGenomes-Gn:NP_0512A"
                     /db_xref="EnsemblGenomes-Tr:CAI48347"
                     /db_xref="GOA:Q3IU36"
                     /db_xref="InterPro:IPR002938"
                     /db_xref="InterPro:IPR011777"
                     /db_xref="InterPro:IPR023753"
                     /db_xref="UniProtKB/TrEMBL:Q3IU36"
     gene            259309..259929
                     /locus_tag="NP_0514A"
     CDS             259309..259929
                     /locus_tag="NP_0514A"
                     /codon_start=1
                     /transl_table=11
                     /product="uncharacterized protein"
                     /protein_id="CAI48348.1"
                     /db_xref="GI:76556774"
                     /db_xref="EnsemblGenomes-Gn:NP_0514A"
                     /db_xref="EnsemblGenomes-Tr:CAI48348"
                     /db_xref="UniProtKB/TrEMBL:Q3IU35"
     gene            complement(259949..260311)
                     /gene="cheY2"
                     /locus_tag="NP_0516A"
     CDS             complement(259949..260311)
                     /gene="cheY2"
                     /locus_tag="NP_0516A"
                     /codon_start=1
                     /transl_table=11
                     /product="response regulator CheY"
                     /protein_id="CAI48349.1"
                     /db_xref="GI:76556775"
                     /db_xref="EnsemblGenomes-Gn:NP_0516A"
                     /db_xref="EnsemblGenomes-Tr:CAI48349"
                     /db_xref="GOA:Q3IU34"
                     /db_xref="InterPro:IPR001789"
                     /db_xref="InterPro:IPR011006"
                     /db_xref="UniProtKB/TrEMBL:Q3IU34"
     gene            260436..260882
                     /locus_tag="NP_0518A"
     CDS             260436..260882
                     /locus_tag="NP_0518A"
                     /codon_start=1
                     /transl_table=11
                     /product="thioesterase domain protein"
                     /protein_id="CAI48350.1"
                     /db_xref="GI:76556776"
                     /db_xref="EnsemblGenomes-Gn:NP_0518A"
                     /db_xref="EnsemblGenomes-Tr:CAI48350"
                     /db_xref="GOA:Q3IU33"
                     /db_xref="InterPro:IPR006683"
                     /db_xref="InterPro:IPR006684"
                     /db_xref="InterPro:IPR029069"
                     /db_xref="UniProtKB/TrEMBL:Q3IU33"
     gene            261067..261459
                     /locus_tag="NP_0520A"
     CDS             261067..261459
                     /locus_tag="NP_0520A"
                     /codon_start=1
                     /transl_table=11
                     /product="uncharacterized protein"
                     /protein_id="CAI48351.1"
                     /db_xref="GI:76556777"
                     /db_xref="EnsemblGenomes-Gn:NP_0520A"
                     /db_xref="EnsemblGenomes-Tr:CAI48351"
                     /db_xref="UniProtKB/TrEMBL:Q3IU32"
     gene            261541..262302
                     /locus_tag="NP_0522A"
     CDS             261541..262302
                     /locus_tag="NP_0522A"
                     /EC_number="1.1.1.-"
                     /codon_start=1
                     /transl_table=11
                     /product="probable oxidoreductase (short-chain
                     dehydrogenase family)"
                     /protein_id="CAI48352.1"
                     /db_xref="GI:76556778"
                     /db_xref="EnsemblGenomes-Gn:NP_0522A"
                     /db_xref="EnsemblGenomes-Tr:CAI48352"
                     /db_xref="GOA:Q3IU31"
                     /db_xref="InterPro:IPR002347"
                     /db_xref="InterPro:IPR016040"
                     /db_xref="UniProtKB/TrEMBL:Q3IU31"
     gene            complement(262295..262627)
                     /locus_tag="NP_0524A"
     CDS             complement(262295..262627)
                     /locus_tag="NP_0524A"
                     /codon_start=1
                     /transl_table=11
                     /product="uncharacterized protein"
                     /protein_id="CAI48353.1"
                     /db_xref="GI:76556779"
                     /db_xref="EnsemblGenomes-Gn:NP_0524A"
                     /db_xref="EnsemblGenomes-Tr:CAI48353"
                     /db_xref="GOA:Q3IU30"
                     /db_xref="UniProtKB/TrEMBL:Q3IU30"
     gene            262693..262881
                     /locus_tag="NP_0526A"
     CDS             262693..262881
                     /locus_tag="NP_0526A"
                     /codon_start=1
                     /transl_table=11
                     /product="uncharacterized protein"
                     /protein_id="CAI48354.1"
                     /db_xref="GI:76556780"
                     /db_xref="EnsemblGenomes-Gn:NP_0526A"
                     /db_xref="EnsemblGenomes-Tr:CAI48354"
                     /db_xref="GOA:Q3IU29"
                     /db_xref="UniProtKB/TrEMBL:Q3IU29"
     gene            262967..263908
                     /locus_tag="NP_0528A"
     CDS             262967..263908
                     /locus_tag="NP_0528A"
                     /codon_start=1
                     /transl_table=11
                     /product="probable secreted glycoprotein"
                     /protein_id="CAI48355.1"
                     /db_xref="GI:76556781"
                     /db_xref="EnsemblGenomes-Gn:NP_0528A"
                     /db_xref="EnsemblGenomes-Tr:CAI48355"
                     /db_xref="InterPro:IPR032710"
                     /db_xref="UniProtKB/TrEMBL:Q3IU28"
     gene            complement(263921..265273)
                     /gene="tp18"
                     /locus_tag="NP_0530A"
     CDS             complement(263921..265273)
                     /gene="tp18"
                     /locus_tag="NP_0530A"
                     /codon_start=1
                     /transl_table=11
                     /product="major facilitator superfamily transport protein"
                     /protein_id="CAI48356.1"
                     /db_xref="GI:76556782"
                     /db_xref="EnsemblGenomes-Gn:NP_0530A"
                     /db_xref="EnsemblGenomes-Tr:CAI48356"
                     /db_xref="GOA:Q3IU27"
                     /db_xref="InterPro:IPR020846"
                     /db_xref="UniProtKB/TrEMBL:Q3IU27"
     gene            265392..266468
                     /gene="trpD2"
                     /locus_tag="NP_0532A"
     CDS             265392..266468
                     /gene="trpD2"
                     /locus_tag="NP_0532A"
                     /codon_start=1
                     /transl_table=11
                     /product="probable phosphoribosyltransferase (homolog to
                     anthranilate phosphoribosyltransferase)"
                     /protein_id="CAI48357.1"
                     /db_xref="GI:76556783"
                     /db_xref="EnsemblGenomes-Gn:NP_0532A"
                     /db_xref="EnsemblGenomes-Tr:CAI48357"
                     /db_xref="GOA:Q3IU26"
                     /db_xref="InterPro:IPR000312"
                     /db_xref="InterPro:IPR017459"
                     /db_xref="UniProtKB/TrEMBL:Q3IU26"
     gene            266536..267126
                     /locus_tag="NP_0534A"
     CDS             266536..267126
                     /locus_tag="NP_0534A"
                     /codon_start=1
                     /transl_table=11
                     /product="TetR family transcription regulator"
                     /protein_id="CAI48358.1"
                     /db_xref="GI:76556784"
                     /db_xref="EnsemblGenomes-Gn:NP_0534A"
                     /db_xref="EnsemblGenomes-Tr:CAI48358"
                     /db_xref="GOA:Q3IU25"
                     /db_xref="InterPro:IPR001647"
                     /db_xref="InterPro:IPR009057"
                     /db_xref="InterPro:IPR011075"
                     /db_xref="InterPro:IPR015893"
                     /db_xref="UniProtKB/TrEMBL:Q3IU25"
     gene            complement(267133..269271)
                     /gene="mutL"
                     /locus_tag="NP_0536A"
     CDS             complement(267133..269271)
                     /gene="mutL"
                     /locus_tag="NP_0536A"
                     /codon_start=1
                     /transl_table=11
                     /product="DNA mismatch repair protein MutL"
                     /protein_id="CAI48359.1"
                     /db_xref="GI:76556785"
                     /db_xref="EnsemblGenomes-Gn:NP_0536A"
                     /db_xref="EnsemblGenomes-Tr:CAI48359"
                     /db_xref="GOA:Q3IU24"
                     /db_xref="InterPro:IPR002099"
                     /db_xref="InterPro:IPR003594"
                     /db_xref="InterPro:IPR013507"
                     /db_xref="InterPro:IPR014721"
                     /db_xref="InterPro:IPR014762"
                     /db_xref="InterPro:IPR014790"
                     /db_xref="InterPro:IPR020568"
                     /db_xref="InterPro:IPR020667"
                     /db_xref="UniProtKB/TrEMBL:Q3IU24"
     gene            complement(269331..271964)
                     /gene="mutS1b"
                     /locus_tag="NP_0538A"
     CDS             complement(269331..271964)
                     /gene="mutS1b"
                     /locus_tag="NP_0538A"
                     /codon_start=1
                     /transl_table=11
                     /product="DNA mismatch repair protein MutS"
                     /protein_id="CAI48360.1"
                     /db_xref="GI:76556786"
                     /db_xref="EnsemblGenomes-Gn:NP_0538A"
                     /db_xref="EnsemblGenomes-Tr:CAI48360"
                     /db_xref="GOA:Q3IU23"
                     /db_xref="InterPro:IPR000432"
                     /db_xref="InterPro:IPR005748"
                     /db_xref="InterPro:IPR007695"
                     /db_xref="InterPro:IPR007696"
                     /db_xref="InterPro:IPR007860"
                     /db_xref="InterPro:IPR007861"
                     /db_xref="InterPro:IPR016151"
                     /db_xref="InterPro:IPR027417"
                     /db_xref="UniProtKB/TrEMBL:Q3IU23"
     gene            complement(272018..274753)
                     /gene="tp53c"
                     /locus_tag="NP_0540A"
     CDS             complement(272018..274753)
                     /gene="tp53c"
                     /locus_tag="NP_0540A"
                     /codon_start=1
                     /transl_table=11
                     /product="TRAP-type transport system permease protein"
                     /protein_id="CAI48361.1"
                     /db_xref="GI:76556787"
                     /db_xref="EnsemblGenomes-Gn:NP_0540A"
                     /db_xref="EnsemblGenomes-Tr:CAI48361"
                     /db_xref="GOA:Q3IU22"
                     /db_xref="InterPro:IPR010656"
                     /db_xref="InterPro:IPR011853"
                     /db_xref="UniProtKB/TrEMBL:Q3IU22"
     gene            complement(274750..275238)
                     /gene="tp53b"
                     /locus_tag="NP_0542A"
     CDS             complement(274750..275238)
                     /gene="tp53b"
                     /locus_tag="NP_0542A"
                     /codon_start=1
                     /transl_table=11
                     /product="TRAP-type transport system protein small
                     subunit"
                     /protein_id="CAI48362.1"
                     /db_xref="GI:76556788"
                     /db_xref="EnsemblGenomes-Gn:NP_0542A"
                     /db_xref="EnsemblGenomes-Tr:CAI48362"
                     /db_xref="InterPro:IPR014451"
                     /db_xref="InterPro:IPR015001"
                     /db_xref="UniProtKB/TrEMBL:Q3IU21"
     gene            complement(275242..276276)
                     /gene="tp53a"
                     /locus_tag="NP_0544A"
     CDS             complement(275242..276276)
                     /gene="tp53a"
                     /locus_tag="NP_0544A"
                     /codon_start=1
                     /transl_table=11
                     /product="TRAP-type transport system periplasmic
                     substrate-binding protein"
                     /protein_id="CAI48363.1"
                     /db_xref="GI:76556789"
                     /db_xref="EnsemblGenomes-Gn:NP_0544A"
                     /db_xref="EnsemblGenomes-Tr:CAI48363"
                     /db_xref="InterPro:IPR011852"
                     /db_xref="UniProtKB/TrEMBL:Q3IU20"
     gene            complement(276427..277785)
                     /gene="thiDN"
                     /locus_tag="NP_0546A"
     CDS             complement(276427..277785)
                     /gene="thiDN"
                     /locus_tag="NP_0546A"
                     /EC_number="2.7.4.7"
                     /EC_number="2.5.1.3"
                     /EC_number="2.7.1.49"
                     /codon_start=1
                     /transl_table=11
                     /product="phosphomethylpyrimidine kinase /
                     phosphomethylpyrimidine phosphate kinase /
                     thiamine-phosphate synthase"
                     /protein_id="CAI48364.1"
                     /db_xref="GI:76556790"
                     /db_xref="EnsemblGenomes-Gn:NP_0546A"
                     /db_xref="EnsemblGenomes-Tr:CAI48364"
                     /db_xref="GOA:Q3IU19"
                     /db_xref="InterPro:IPR001303"
                     /db_xref="InterPro:IPR004399"
                     /db_xref="InterPro:IPR013749"
                     /db_xref="InterPro:IPR019293"
                     /db_xref="InterPro:IPR029056"
                     /db_xref="UniProtKB/TrEMBL:Q3IU19"
     gene            complement(277849..278238)
                     /locus_tag="NP_0548A"
     CDS             complement(277849..278238)
                     /locus_tag="NP_0548A"
                     /codon_start=1
                     /transl_table=11
                     /product="acetyltransferase domain protein"
                     /protein_id="CAI48365.1"
                     /db_xref="GI:76556791"
                     /db_xref="EnsemblGenomes-Gn:NP_0548A"
                     /db_xref="EnsemblGenomes-Tr:CAI48365"
                     /db_xref="InterPro:IPR016181"
                     /db_xref="UniProtKB/TrEMBL:Q3IU18"
     gene            278394..279578
                     /gene="lysC"
                     /locus_tag="NP_0550A"
     CDS             278394..279578
                     /gene="lysC"
                     /locus_tag="NP_0550A"
                     /EC_number="2.7.2.4"
                     /codon_start=1
                     /transl_table=11
                     /product="aspartate kinase"
                     /protein_id="CAI48366.1"
                     /db_xref="GI:76556792"
                     /db_xref="EnsemblGenomes-Gn:NP_0550A"
                     /db_xref="EnsemblGenomes-Tr:CAI48366"
                     /db_xref="GOA:Q3IU17"
                     /db_xref="InterPro:IPR001048"
                     /db_xref="InterPro:IPR001341"
                     /db_xref="InterPro:IPR002912"
                     /db_xref="InterPro:IPR018042"
                     /db_xref="InterPro:IPR027795"
                     /db_xref="UniProtKB/TrEMBL:Q3IU17"
     gene            279582..280043
                     /locus_tag="NP_0552A"
     CDS             279582..280043
                     /locus_tag="NP_0552A"
                     /codon_start=1
                     /transl_table=11
                     /product="TIGR00725 family protein"
                     /protein_id="CAI48367.1"
                     /db_xref="GI:76556793"
                     /db_xref="EnsemblGenomes-Gn:NP_0552A"
                     /db_xref="EnsemblGenomes-Tr:CAI48367"
                     /db_xref="InterPro:IPR005268"
                     /db_xref="UniProtKB/TrEMBL:Q3IU16"
     gene            complement(280185..280928)
                     /gene="pcn"
                     /locus_tag="NP_0554A"
     CDS             complement(280185..280928)
                     /gene="pcn"
                     /locus_tag="NP_0554A"
                     /codon_start=1
                     /transl_table=11
                     /product="DNA polymerase sliding clamp"
                     /protein_id="CAI48368.1"
                     /db_xref="GI:76556794"
                     /db_xref="EnsemblGenomes-Gn:NP_0554A"
                     /db_xref="EnsemblGenomes-Tr:CAI48368"
                     /db_xref="GOA:Q3IU15"
                     /db_xref="InterPro:IPR000730"
                     /db_xref="InterPro:IPR022648"
                     /db_xref="InterPro:IPR022649"
                     /db_xref="InterPro:IPR022659"
                     /db_xref="UniProtKB/Swiss-Prot:Q3IU15"
     gene            complement(281019..282569)
                     /gene="dsa"
                     /locus_tag="NP_0556A"
     CDS             complement(281019..282569)
                     /gene="dsa"
                     /locus_tag="NP_0556A"
                     /EC_number="2.3.1.-"
                     /codon_start=1
                     /transl_table=11
                     /product="dihydrolipoamide S-acyltransferase"
                     /protein_id="CAI48369.1"
                     /db_xref="GI:76556795"
                     /db_xref="EnsemblGenomes-Gn:NP_0556A"
                     /db_xref="EnsemblGenomes-Tr:CAI48369"
                     /db_xref="GOA:Q3IU14"
                     /db_xref="InterPro:IPR000089"
                     /db_xref="InterPro:IPR001078"
                     /db_xref="InterPro:IPR003016"
                     /db_xref="InterPro:IPR004167"
                     /db_xref="InterPro:IPR011053"
                     /db_xref="InterPro:IPR023213"
                     /db_xref="UniProtKB/TrEMBL:Q3IU14"
     gene            complement(282571..283560)
                     /gene="oxdhB"
                     /locus_tag="NP_0558A"
     CDS             complement(282571..283560)
                     /gene="oxdhB"
                     /locus_tag="NP_0558A"
                     /EC_number="1.2.4.4"
                     /codon_start=1
                     /transl_table=11
                     /product="2-oxo-3-methylvalerate dehydrogenase E1
                     component beta subunit"
                     /protein_id="CAI48370.1"
                     /db_xref="GI:76556796"
                     /db_xref="EnsemblGenomes-Gn:NP_0558A"
                     /db_xref="EnsemblGenomes-Tr:CAI48370"
                     /db_xref="GOA:Q3IU13"
                     /db_xref="InterPro:IPR005475"
                     /db_xref="InterPro:IPR009014"
                     /db_xref="InterPro:IPR029061"
                     /db_xref="InterPro:IPR033247"
                     /db_xref="InterPro:IPR033248"
                     /db_xref="UniProtKB/TrEMBL:Q3IU13"
     gene            complement(283557..284681)
                     /gene="oxdhA1"
                     /locus_tag="NP_0560A"
     CDS             complement(283557..284681)
                     /gene="oxdhA1"
                     /locus_tag="NP_0560A"
                     /EC_number="1.2.4.4"
                     /codon_start=1
                     /transl_table=11
                     /product="2-oxo-3-methylvalerate dehydrogenase E1
                     component alpha subunit"
                     /protein_id="CAI48371.1"
                     /db_xref="GI:76556797"
                     /db_xref="EnsemblGenomes-Gn:NP_0560A"
                     /db_xref="EnsemblGenomes-Tr:CAI48371"
                     /db_xref="GOA:Q3IU12"
                     /db_xref="InterPro:IPR001017"
                     /db_xref="InterPro:IPR017596"
                     /db_xref="InterPro:IPR029061"
                     /db_xref="UniProtKB/TrEMBL:Q3IU12"
     gene            complement(284828..285757)
                     /gene="lipA"
                     /locus_tag="NP_0562A"
     CDS             complement(284828..285757)
                     /gene="lipA"
                     /locus_tag="NP_0562A"
                     /EC_number="2.8.1.8"
                     /codon_start=1
                     /transl_table=11
                     /product="lipoate synthase"
                     /protein_id="CAI48372.1"
                     /db_xref="GI:76556798"
                     /db_xref="EnsemblGenomes-Gn:NP_0562A"
                     /db_xref="EnsemblGenomes-Tr:CAI48372"
                     /db_xref="GOA:Q3IU11"
                     /db_xref="InterPro:IPR003698"
                     /db_xref="InterPro:IPR006638"
                     /db_xref="InterPro:IPR007197"
                     /db_xref="InterPro:IPR013785"
                     /db_xref="InterPro:IPR031691"
                     /db_xref="UniProtKB/Swiss-Prot:Q3IU11"
     gene            285847..288231
                     /locus_tag="NP_0564A"
     CDS             285847..288231
                     /locus_tag="NP_0564A"
                     /EC_number="3.6.4.-"
                     /codon_start=1
                     /transl_table=11
                     /product="DEAD/DEAH box helicase"
                     /protein_id="CAI48373.3"
                     /db_xref="GI:392050614"
                     /db_xref="EnsemblGenomes-Gn:NP_0564A"
                     /db_xref="EnsemblGenomes-Tr:CAI48373"
                     /db_xref="GOA:Q3IU10"
                     /db_xref="InterPro:IPR001650"
                     /db_xref="InterPro:IPR004179"
                     /db_xref="InterPro:IPR011545"
                     /db_xref="InterPro:IPR011991"
                     /db_xref="InterPro:IPR014001"
                     /db_xref="InterPro:IPR027417"
                     /db_xref="UniProtKB/TrEMBL:Q3IU10"
     gene            288542..288925
                     /gene="ridA"
                     /locus_tag="NP_0566A"
     CDS             288542..288925
                     /gene="ridA"
                     /locus_tag="NP_0566A"
                     /EC_number="3.5.99.10"
                     /note="unknown EC_number=3.5.99.10"
                     /codon_start=1
                     /transl_table=11
                     /product="enamine/imine deaminase"
                     /protein_id="CAI48374.1"
                     /db_xref="GI:76556800"
                     /db_xref="EnsemblGenomes-Gn:NP_0566A"
                     /db_xref="EnsemblGenomes-Tr:CAI48374"
                     /db_xref="InterPro:IPR006056"
                     /db_xref="InterPro:IPR006175"
                     /db_xref="InterPro:IPR013813"
                     /db_xref="InterPro:IPR019897"
                     /db_xref="UniProtKB/TrEMBL:Q3IU09"
     gene            288922..289128
                     /locus_tag="NP_0568A"
     CDS             288922..289128
                     /locus_tag="NP_0568A"
                     /codon_start=1
                     /transl_table=11
                     /product="uncharacterized protein"
                     /protein_id="CAI48375.1"
                     /db_xref="GI:76556801"
                     /db_xref="EnsemblGenomes-Gn:NP_0568A"
                     /db_xref="EnsemblGenomes-Tr:CAI48375"
                     /db_xref="GOA:Q3IU08"
                     /db_xref="UniProtKB/TrEMBL:Q3IU08"
     gene            289194..289275
                     /gene="tRNASer3"
                     /locus_tag="NP_TRNA10"
     tRNA            289194..289275
                     /gene="tRNASer3"
                     /locus_tag="NP_TRNA10"
                     /product="tRNA-Ser"
                     /note="anticodon GGA"
     gene            289534..291219
                     /gene="ths2"
                     /locus_tag="NP_0570A"
     CDS             289534..291219
                     /gene="ths2"
                     /locus_tag="NP_0570A"
                     /codon_start=1
                     /transl_table=11
                     /product="thermosome subunit 2"
                     /protein_id="CAI48376.1"
                     /db_xref="GI:76556802"
                     /db_xref="EnsemblGenomes-Gn:NP_0570A"
                     /db_xref="EnsemblGenomes-Tr:CAI48376"
                     /db_xref="GOA:Q3IU07"
                     /db_xref="InterPro:IPR002194"
                     /db_xref="InterPro:IPR002423"
                     /db_xref="InterPro:IPR012714"
                     /db_xref="InterPro:IPR017998"
                     /db_xref="InterPro:IPR027409"
                     /db_xref="InterPro:IPR027410"
                     /db_xref="InterPro:IPR027413"
                     /db_xref="UniProtKB/TrEMBL:Q3IU07"
     gene            291334..291801
                     /locus_tag="NP_0572A"
     CDS             291334..291801
                     /locus_tag="NP_0572A"
                     /codon_start=1
                     /transl_table=11
                     /product="cupin 2 barrel domain protein"
                     /protein_id="CAI48377.1"
                     /db_xref="GI:76556803"
                     /db_xref="EnsemblGenomes-Gn:NP_0572A"
                     /db_xref="EnsemblGenomes-Tr:CAI48377"
                     /db_xref="InterPro:IPR011051"
                     /db_xref="InterPro:IPR013096"
                     /db_xref="InterPro:IPR014710"
                     /db_xref="UniProtKB/TrEMBL:Q3IU06"
     gene            291851..292219
                     /locus_tag="NP_0574A"
     CDS             291851..292219
                     /locus_tag="NP_0574A"
                     /codon_start=1
                     /transl_table=11
                     /product="DUF393 family protein"
                     /protein_id="CAI48378.1"
                     /db_xref="GI:76556804"
                     /db_xref="EnsemblGenomes-Gn:NP_0574A"
                     /db_xref="EnsemblGenomes-Tr:CAI48378"
                     /db_xref="InterPro:IPR007263"
                     /db_xref="UniProtKB/TrEMBL:Q3IU05"
     gene            complement(292216..292836)
                     /gene="engB"
                     /locus_tag="NP_0576A"
     CDS             complement(292216..292836)
                     /gene="engB"
                     /locus_tag="NP_0576A"
                     /codon_start=1
                     /transl_table=11
                     /product="probable GTP-binding protein EngB"
                     /protein_id="CAI48379.1"
                     /db_xref="GI:76556805"
                     /db_xref="EnsemblGenomes-Gn:NP_0576A"
                     /db_xref="EnsemblGenomes-Tr:CAI48379"
                     /db_xref="GOA:Q3IU04"
                     /db_xref="InterPro:IPR005225"
                     /db_xref="InterPro:IPR006073"
                     /db_xref="InterPro:IPR019987"
                     /db_xref="InterPro:IPR027417"
                     /db_xref="InterPro:IPR030393"
                     /db_xref="UniProtKB/Swiss-Prot:Q3IU04"
     gene            292927..294228
                     /locus_tag="NP_0578A"
     CDS             292927..294228
                     /locus_tag="NP_0578A"
                     /codon_start=1
                     /transl_table=11
                     /product="DUF389 family protein"
                     /protein_id="CAI48380.1"
                     /db_xref="GI:76556806"
                     /db_xref="EnsemblGenomes-Gn:NP_0578A"
                     /db_xref="EnsemblGenomes-Tr:CAI48380"
                     /db_xref="GOA:Q3IU03"
                     /db_xref="InterPro:IPR005240"
                     /db_xref="UniProtKB/TrEMBL:Q3IU03"
     gene            294289..295035
                     /locus_tag="NP_0580A"
     CDS             294289..295035
                     /locus_tag="NP_0580A"
                     /codon_start=1
                     /transl_table=11
                     /product="SIMPL domain protein"
                     /protein_id="CAI48381.1"
                     /db_xref="GI:76556807"
                     /db_xref="EnsemblGenomes-Gn:NP_0580A"
                     /db_xref="EnsemblGenomes-Tr:CAI48381"
                     /db_xref="InterPro:IPR007497"
                     /db_xref="UniProtKB/TrEMBL:Q3IU02"
     gene            295092..295547
                     /locus_tag="NP_0582A"
     CDS             295092..295547
                     /locus_tag="NP_0582A"
                     /codon_start=1
                     /transl_table=11
                     /product="uncharacterized protein"
                     /protein_id="CAI48382.1"
                     /db_xref="GI:76556808"
                     /db_xref="EnsemblGenomes-Gn:NP_0582A"
                     /db_xref="EnsemblGenomes-Tr:CAI48382"
                     /db_xref="UniProtKB/TrEMBL:Q3IU01"
     gene            complement(295590..296573)
                     /locus_tag="NP_0584A"
     CDS             complement(295590..296573)
                     /locus_tag="NP_0584A"
                     /codon_start=1
                     /transl_table=11
                     /product="probable GTP-binding protein"
                     /protein_id="CAI48383.1"
                     /db_xref="GI:76556809"
                     /db_xref="EnsemblGenomes-Gn:NP_0584A"
                     /db_xref="EnsemblGenomes-Tr:CAI48383"
                     /db_xref="GOA:Q3IU00"
                     /db_xref="InterPro:IPR005225"
                     /db_xref="InterPro:IPR006073"
                     /db_xref="InterPro:IPR027417"
                     /db_xref="InterPro:IPR031167"
                     /db_xref="UniProtKB/TrEMBL:Q3IU00"
     gene            296715..298718
                     /gene="mutS5a"
                     /locus_tag="NP_0586A"
     CDS             296715..298718
                     /gene="mutS5a"
                     /locus_tag="NP_0586A"
                     /codon_start=1
                     /transl_table=11
                     /product="DNA mismatch repair protein MutS"
                     /protein_id="CAI48384.1"
                     /db_xref="GI:76556810"
                     /db_xref="EnsemblGenomes-Gn:NP_0586A"
                     /db_xref="EnsemblGenomes-Tr:CAI48384"
                     /db_xref="GOA:Q3ITZ9"
                     /db_xref="InterPro:IPR000432"
                     /db_xref="InterPro:IPR003583"
                     /db_xref="InterPro:IPR010994"
                     /db_xref="InterPro:IPR012401"
                     /db_xref="InterPro:IPR027417"
                     /db_xref="UniProtKB/TrEMBL:Q3ITZ9"
     gene            298796..299920
                     /gene="orc2"
                     /locus_tag="NP_0588A"
                     /gene_synonym="cdc6B"
     CDS             298796..299920
                     /gene="orc2"
                     /locus_tag="NP_0588A"
                     /gene_synonym="cdc6B"
                     /codon_start=1
                     /transl_table=11
                     /product="Orc1-type DNA replication protein"
                     /protein_id="CAI48385.1"
                     /db_xref="GI:76556811"
                     /db_xref="EnsemblGenomes-Gn:NP_0588A"
                     /db_xref="EnsemblGenomes-Tr:CAI48385"
                     /db_xref="GOA:Q3ITZ8"
                     /db_xref="InterPro:IPR011991"
                     /db_xref="InterPro:IPR014277"
                     /db_xref="InterPro:IPR015163"
                     /db_xref="InterPro:IPR027417"
                     /db_xref="UniProtKB/TrEMBL:Q3ITZ8"
     gene            complement(299964..300944)
                     /gene="oapC"
                     /locus_tag="NP_0590A"
     CDS             complement(299964..300944)
                     /gene="oapC"
                     /locus_tag="NP_0590A"
                     /codon_start=1
                     /transl_table=11
                     /product="origin-associated protein OapC"
                     /protein_id="CAI48386.1"
                     /db_xref="GI:76556812"
                     /db_xref="EnsemblGenomes-Gn:NP_0590A"
                     /db_xref="EnsemblGenomes-Tr:CAI48386"
                     /db_xref="InterPro:IPR018645"
                     /db_xref="UniProtKB/TrEMBL:Q3ITZ7"
     gene            complement(300964..301365)
                     /gene="oapB"
                     /locus_tag="NP_0592A"
     CDS             complement(300964..301365)
                     /gene="oapB"
                     /locus_tag="NP_0592A"
                     /codon_start=1
                     /transl_table=11
                     /product="origin-associated protein OapB"
                     /protein_id="CAI48387.1"
                     /db_xref="GI:76556813"
                     /db_xref="EnsemblGenomes-Gn:NP_0592A"
                     /db_xref="EnsemblGenomes-Tr:CAI48387"
                     /db_xref="InterPro:IPR012017"
                     /db_xref="UniProtKB/TrEMBL:Q3ITZ6"
     gene            complement(301370..302011)
                     /gene="oapA"
                     /locus_tag="NP_0594A"
     CDS             complement(301370..302011)
                     /gene="oapA"
                     /locus_tag="NP_0594A"
                     /codon_start=1
                     /transl_table=11
                     /product="origin-associated GTP-binding protein OapA"
                     /protein_id="CAI48388.1"
                     /db_xref="GI:76556814"
                     /db_xref="EnsemblGenomes-Gn:NP_0594A"
                     /db_xref="EnsemblGenomes-Tr:CAI48388"
                     /db_xref="GOA:Q3ITZ5"
                     /db_xref="InterPro:IPR005225"
                     /db_xref="InterPro:IPR006073"
                     /db_xref="InterPro:IPR027417"
                     /db_xref="UniProtKB/TrEMBL:Q3ITZ5"
     rep_origin      302282..302710
                     /note="replication origin ORI1"
     repeat_region   302282..302311
                     /note="inverted repeat at the replication origin"
     repeat_region   complement(302681..302710)
                     /note="inverted repeat at the replication origin"
     gene            303234..304949
                     /gene="orc1"
                     /locus_tag="NP_0596A"
                     /gene_synonym="cdc6A"
     CDS             303234..304949
                     /gene="orc1"
                     /locus_tag="NP_0596A"
                     /gene_synonym="cdc6A"
                     /codon_start=1
                     /transl_table=11
                     /product="Orc1-type DNA replication protein"
                     /protein_id="CAI48389.2"
                     /db_xref="GI:76556815"
                     /db_xref="EnsemblGenomes-Gn:NP_0596A"
                     /db_xref="EnsemblGenomes-Tr:CAI48389"
                     /db_xref="GOA:Q3ITZ4"
                     /db_xref="InterPro:IPR003593"
                     /db_xref="InterPro:IPR011991"
                     /db_xref="InterPro:IPR014277"
                     /db_xref="InterPro:IPR015163"
                     /db_xref="InterPro:IPR027417"
                     /db_xref="UniProtKB/TrEMBL:Q3ITZ4"
     gene            305138..305923
                     /locus_tag="NP_0598A"
     CDS             305138..305923
                     /locus_tag="NP_0598A"
                     /codon_start=1
                     /transl_table=11
                     /product="uncharacterized protein"
                     /protein_id="CAI48390.1"
                     /db_xref="GI:76556816"
                     /db_xref="EnsemblGenomes-Gn:NP_0598A"
                     /db_xref="EnsemblGenomes-Tr:CAI48390"
                     /db_xref="UniProtKB/TrEMBL:Q3ITZ3"
     gene            complement(306004..306417)
                     /locus_tag="NP_0600A"
     CDS             complement(306004..306417)
                     /locus_tag="NP_0600A"
                     /codon_start=1
                     /transl_table=11
                     /product="probable iron-sulfur protein (2Fe-2S)"
                     /protein_id="CAI48391.2"
                     /db_xref="GI:76556817"
                     /db_xref="EnsemblGenomes-Gn:NP_0600A"
                     /db_xref="EnsemblGenomes-Tr:CAI48391"
                     /db_xref="GOA:Q3ITZ2"
                     /db_xref="InterPro:IPR017941"
                     /db_xref="UniProtKB/TrEMBL:Q3ITZ2"
     gene            complement(306547..307242)
                     /locus_tag="NP_0602A"
     CDS             complement(306547..307242)
                     /locus_tag="NP_0602A"
                     /codon_start=1
                     /transl_table=11
                     /product="uncharacterized protein"
                     /protein_id="CAI48392.1"
                     /db_xref="GI:76556818"
                     /db_xref="EnsemblGenomes-Gn:NP_0602A"
                     /db_xref="EnsemblGenomes-Tr:CAI48392"
                     /db_xref="GOA:Q3ITZ1"
                     /db_xref="InterPro:IPR000873"
                     /db_xref="UniProtKB/TrEMBL:Q3ITZ1"
     gene            307344..308219
                     /gene="idsA2"
                     /locus_tag="NP_0604A"
     CDS             307344..308219
                     /gene="idsA2"
                     /locus_tag="NP_0604A"
                     /EC_number="2.5.1.10"
                     /EC_number="2.5.1.29"
                     /codon_start=1
                     /transl_table=11
                     /product="bifunctional short chain isoprenyl diphosphate
                     synthase"
                     /protein_id="CAI48393.1"
                     /db_xref="GI:76556819"
                     /db_xref="EnsemblGenomes-Gn:NP_0604A"
                     /db_xref="EnsemblGenomes-Tr:CAI48393"
                     /db_xref="GOA:Q3ITZ0"
                     /db_xref="InterPro:IPR000092"
                     /db_xref="InterPro:IPR008949"
                     /db_xref="UniProtKB/TrEMBL:Q3ITZ0"
     gene            308274..309107
                     /gene="prsA"
                     /locus_tag="NP_0606A"
     CDS             308274..309107
                     /gene="prsA"
                     /locus_tag="NP_0606A"
                     /EC_number="2.7.6.1"
                     /codon_start=1
                     /transl_table=11
                     /product="ribose-phosphate pyrophosphokinase"
                     /protein_id="CAI48394.1"
                     /db_xref="GI:76556820"
                     /db_xref="EnsemblGenomes-Gn:NP_0606A"
                     /db_xref="EnsemblGenomes-Tr:CAI48394"
                     /db_xref="GOA:Q3ITY9"
                     /db_xref="InterPro:IPR000836"
                     /db_xref="InterPro:IPR005946"
                     /db_xref="InterPro:IPR029057"
                     /db_xref="InterPro:IPR029099"
                     /db_xref="UniProtKB/TrEMBL:Q3ITY9"
     gene            complement(309117..310814)
                     /locus_tag="NP_0608A"
     CDS             complement(309117..310814)
                     /locus_tag="NP_0608A"
                     /codon_start=1
                     /transl_table=11
                     /product="probable secreted glycoprotein"
                     /protein_id="CAI48395.1"
                     /db_xref="GI:76556821"
                     /db_xref="EnsemblGenomes-Gn:NP_0608A"
                     /db_xref="EnsemblGenomes-Tr:CAI48395"
                     /db_xref="GOA:Q3ITY8"
                     /db_xref="UniProtKB/TrEMBL:Q3ITY8"
     gene            complement(310814..313999)
                     /gene="ileS"
                     /locus_tag="NP_0610A"
     CDS             complement(310814..313999)
                     /gene="ileS"
                     /locus_tag="NP_0610A"
                     /EC_number="6.1.1.5"
                     /codon_start=1
                     /transl_table=11
                     /product="isoleucine--tRNA ligase"
                     /protein_id="CAI48396.1"
                     /db_xref="GI:76556822"
                     /db_xref="EnsemblGenomes-Gn:NP_0610A"
                     /db_xref="EnsemblGenomes-Tr:CAI48396"
                     /db_xref="GOA:Q3ITY7"
                     /db_xref="InterPro:IPR002300"
                     /db_xref="InterPro:IPR002301"
                     /db_xref="InterPro:IPR009008"
                     /db_xref="InterPro:IPR009080"
                     /db_xref="InterPro:IPR013155"
                     /db_xref="InterPro:IPR014729"
                     /db_xref="InterPro:IPR023586"
                     /db_xref="InterPro:IPR033709"
                     /db_xref="UniProtKB/Swiss-Prot:Q3ITY7"
     gene            314206..314601
                     /gene="pfdB"
                     /locus_tag="NP_0612A"
     CDS             314206..314601
                     /gene="pfdB"
                     /locus_tag="NP_0612A"
                     /codon_start=1
                     /transl_table=11
                     /product="prefoldin beta subunit"
                     /protein_id="CAI48397.1"
                     /db_xref="GI:76556823"
                     /db_xref="EnsemblGenomes-Gn:NP_0612A"
                     /db_xref="EnsemblGenomes-Tr:CAI48397"
                     /db_xref="GOA:Q3ITY6"
                     /db_xref="InterPro:IPR002777"
                     /db_xref="InterPro:IPR009053"
                     /db_xref="InterPro:IPR012713"
                     /db_xref="UniProtKB/Swiss-Prot:Q3ITY6"
     gene            314608..314859
                     /locus_tag="NP_0614A"
     CDS             314608..314859
                     /locus_tag="NP_0614A"
                     /codon_start=1
                     /transl_table=11
                     /product="DUF3194 family protein"
                     /protein_id="CAI48398.1"
                     /db_xref="GI:76556824"
                     /db_xref="EnsemblGenomes-Gn:NP_0614A"
                     /db_xref="EnsemblGenomes-Tr:CAI48398"
                     /db_xref="InterPro:IPR024502"
                     /db_xref="UniProtKB/Swiss-Prot:Q3ITY5"
     gene            314978..315247
                     /locus_tag="NP_0616A"
     CDS             314978..315247
                     /locus_tag="NP_0616A"
                     /codon_start=1
                     /transl_table=11
                     /product="uncharacterized protein"
                     /protein_id="CAI48399.1"
                     /db_xref="GI:76556825"
                     /db_xref="EnsemblGenomes-Gn:NP_0616A"
                     /db_xref="EnsemblGenomes-Tr:CAI48399"
                     /db_xref="GOA:Q3ITY4"
                     /db_xref="UniProtKB/TrEMBL:Q3ITY4"
     gene            complement(315280..317127)
                     /locus_tag="NP_0618A"
     CDS             complement(315280..317127)
                     /locus_tag="NP_0618A"
                     /codon_start=1
                     /transl_table=11
                     /product="DUF2070 family protein"
                     /protein_id="CAI48400.1"
                     /db_xref="GI:76556826"
                     /db_xref="EnsemblGenomes-Gn:NP_0618A"
                     /db_xref="EnsemblGenomes-Tr:CAI48400"
                     /db_xref="GOA:Q3ITY3"
                     /db_xref="InterPro:IPR019204"
                     /db_xref="UniProtKB/TrEMBL:Q3ITY3"
     gene            complement(317158..317712)
                     /gene="guaAa1"
                     /locus_tag="NP_0620A"
     CDS             complement(317158..317712)
                     /gene="guaAa1"
                     /locus_tag="NP_0620A"
                     /EC_number="6.3.5.2"
                     /codon_start=1
                     /transl_table=11
                     /product="GMP synthase (glutamine-hydrolyzing) subunit A"
                     /protein_id="CAI48401.1"
                     /db_xref="GI:76556827"
                     /db_xref="EnsemblGenomes-Gn:NP_0620A"
                     /db_xref="EnsemblGenomes-Tr:CAI48401"
                     /db_xref="GOA:Q3ITY2"
                     /db_xref="InterPro:IPR004739"
                     /db_xref="InterPro:IPR017926"
                     /db_xref="InterPro:IPR023686"
                     /db_xref="InterPro:IPR029062"
                     /db_xref="UniProtKB/Swiss-Prot:Q3ITY2"
     gene            complement(317801..319597)
                     /locus_tag="NP_0622A"
     CDS             complement(317801..319597)
                     /locus_tag="NP_0622A"
                     /EC_number="2.7.13.3"
                     /codon_start=1
                     /transl_table=11
                     /product="receiver/sensor box histidine kinase"
                     /protein_id="CAI48402.1"
                     /db_xref="GI:76556828"
                     /db_xref="EnsemblGenomes-Gn:NP_0622A"
                     /db_xref="EnsemblGenomes-Tr:CAI48402"
                     /db_xref="GOA:Q3ITY1"
                     /db_xref="InterPro:IPR000014"
                     /db_xref="InterPro:IPR000700"
                     /db_xref="InterPro:IPR001789"
                     /db_xref="InterPro:IPR003594"
                     /db_xref="InterPro:IPR003661"
                     /db_xref="InterPro:IPR004358"
                     /db_xref="InterPro:IPR005467"
                     /db_xref="InterPro:IPR011006"
                     /db_xref="InterPro:IPR013655"
                     /db_xref="InterPro:IPR013656"
                     /db_xref="UniProtKB/TrEMBL:Q3ITY1"
     gene            complement(319698..321233)
                     /gene="leuA2"
                     /locus_tag="NP_0624A"
                     /gene_synonym="cimA"
     CDS             complement(319698..321233)
                     /gene="leuA2"
                     /locus_tag="NP_0624A"
                     /gene_synonym="cimA"
                     /EC_number="2.3.3.13"
                     /EC_number="2.3.1.182"
                     /codon_start=1
                     /transl_table=11
                     /product="2-isopropylmalate synthase / (R)-citramalate
                     synthase"
                     /protein_id="CAI48403.1"
                     /db_xref="GI:76556829"
                     /db_xref="EnsemblGenomes-Gn:NP_0624A"
                     /db_xref="EnsemblGenomes-Tr:CAI48403"
                     /db_xref="GOA:Q3ITY0"
                     /db_xref="InterPro:IPR000891"
                     /db_xref="InterPro:IPR002034"
                     /db_xref="InterPro:IPR013709"
                     /db_xref="InterPro:IPR013785"
                     /db_xref="UniProtKB/TrEMBL:Q3ITY0"
     gene            321488..324631
                     /locus_tag="NP_0626A"
     CDS             321488..324631
                     /locus_tag="NP_0626A"
                     /EC_number="2.7.13.3"
                     /codon_start=1
                     /transl_table=11
                     /product="receiver/sensor box histidine kinase"
                     /protein_id="CAI48404.2"
                     /db_xref="GI:76556830"
                     /db_xref="EnsemblGenomes-Gn:NP_0626A"
                     /db_xref="EnsemblGenomes-Tr:CAI48404"
                     /db_xref="GOA:Q3ITX9"
                     /db_xref="InterPro:IPR000014"
                     /db_xref="InterPro:IPR000700"
                     /db_xref="InterPro:IPR001610"
                     /db_xref="InterPro:IPR001789"
                     /db_xref="InterPro:IPR003018"
                     /db_xref="InterPro:IPR003594"
                     /db_xref="InterPro:IPR003661"
                     /db_xref="InterPro:IPR004358"
                     /db_xref="InterPro:IPR005467"
                     /db_xref="InterPro:IPR011006"
                     /db_xref="InterPro:IPR013656"
                     /db_xref="InterPro:IPR029016"
                     /db_xref="UniProtKB/TrEMBL:Q3ITX9"
     gene            complement(324621..324977)
                     /locus_tag="NP_0628A"
     CDS             complement(324621..324977)
                     /locus_tag="NP_0628A"
                     /codon_start=1
                     /transl_table=11
                     /product="DUF192 family protein"
                     /protein_id="CAI48405.3"
                     /db_xref="GI:392050615"
                     /db_xref="EnsemblGenomes-Gn:NP_0628A"
                     /db_xref="EnsemblGenomes-Tr:CAI48405"
                     /db_xref="InterPro:IPR003795"
                     /db_xref="UniProtKB/TrEMBL:Q3ITX8"
     gene            325084..325608
                     /locus_tag="NP_0630A"
     CDS             325084..325608
                     /locus_tag="NP_0630A"
                     /codon_start=1
                     /transl_table=11
                     /product="uncharacterized protein"
                     /protein_id="CAI48406.1"
                     /db_xref="GI:76556832"
                     /db_xref="EnsemblGenomes-Gn:NP_0630A"
                     /db_xref="EnsemblGenomes-Tr:CAI48406"
                     /db_xref="UniProtKB/TrEMBL:Q3ITX7"
     gene            325708..325941
                     /locus_tag="NP_0632A"
     CDS             325708..325941
                     /locus_tag="NP_0632A"
                     /codon_start=1
                     /transl_table=11
                     /product="uncharacterized protein"
                     /protein_id="CAI48407.1"
                     /db_xref="GI:76556833"
                     /db_xref="EnsemblGenomes-Gn:NP_0632A"
                     /db_xref="EnsemblGenomes-Tr:CAI48407"
                     /db_xref="UniProtKB/TrEMBL:Q3ITX6"
     gene            complement(325942..326385)
                     /locus_tag="NP_0634A"
     CDS             complement(325942..326385)
                     /locus_tag="NP_0634A"
                     /codon_start=1
                     /transl_table=11
                     /product="DUF151 family protein"
                     /protein_id="CAI48408.1"
                     /db_xref="GI:76556834"
                     /db_xref="EnsemblGenomes-Gn:NP_0634A"
                     /db_xref="EnsemblGenomes-Tr:CAI48408"
                     /db_xref="GOA:Q3ITX5"
                     /db_xref="InterPro:IPR003729"
                     /db_xref="UniProtKB/TrEMBL:Q3ITX5"
     gene            326446..326742
                     /locus_tag="NP_0636A"
     CDS             326446..326742
                     /locus_tag="NP_0636A"
                     /codon_start=1
                     /transl_table=11
                     /product="uncharacterized protein"
                     /protein_id="CAI48409.3"
                     /db_xref="GI:392050616"
                     /db_xref="EnsemblGenomes-Gn:NP_0636A"
                     /db_xref="EnsemblGenomes-Tr:CAI48409"
                     /db_xref="UniProtKB/TrEMBL:Q3ITX4"
     gene            326788..327006
                     /locus_tag="NP_0638A"
     CDS             326788..327006
                     /locus_tag="NP_0638A"
                     /codon_start=1
                     /transl_table=11
                     /product="uncharacterized protein"
                     /protein_id="CAI48410.1"
                     /db_xref="GI:76556836"
                     /db_xref="EnsemblGenomes-Gn:NP_0638A"
                     /db_xref="EnsemblGenomes-Tr:CAI48410"
                     /db_xref="GOA:Q3ITX3"
                     /db_xref="UniProtKB/TrEMBL:Q3ITX3"
     gene            complement(327003..327464)
                     /locus_tag="NP_0640A"
     CDS             complement(327003..327464)
                     /locus_tag="NP_0640A"
                     /codon_start=1
                     /transl_table=11
                     /product="FMN-binding domain protein"
                     /protein_id="CAI48411.1"
                     /db_xref="GI:76556837"
                     /db_xref="EnsemblGenomes-Gn:NP_0640A"
                     /db_xref="EnsemblGenomes-Tr:CAI48411"
                     /db_xref="GOA:Q3ITX2"
                     /db_xref="InterPro:IPR011576"
                     /db_xref="InterPro:IPR012349"
                     /db_xref="UniProtKB/TrEMBL:Q3ITX2"
     gene            complement(327512..327596)
                     /gene="tRNASer1"
                     /locus_tag="NP_TRNA11"
     tRNA            complement(327512..327596)
                     /gene="tRNASer1"
                     /locus_tag="NP_TRNA11"
                     /product="tRNA-Ser"
                     /note="anticodon CGA"
     gene            complement(327687..328562)
                     /gene="hop"
                     /locus_tag="NP_0642A"
     CDS             complement(327687..328562)
                     /gene="hop"
                     /locus_tag="NP_0642A"
                     /codon_start=1
                     /transl_table=11
                     /product="halorhodopsin"
                     /protein_id="CAI48412.1"
                     /db_xref="GI:76556838"
                     /db_xref="EnsemblGenomes-Gn:NP_0642A"
                     /db_xref="EnsemblGenomes-Tr:CAI48412"
                     /db_xref="GOA:Q3ITX1"
                     /db_xref="InterPro:IPR001425"
                     /db_xref="InterPro:IPR018229"
                     /db_xref="PDB:3A7K"
                     /db_xref="PDB:3ABW"
                     /db_xref="PDB:4QRY"
                     /db_xref="PDB:5B0W"
                     /db_xref="PDB:5ETZ"
                     /db_xref="UniProtKB/TrEMBL:Q3ITX1"
     gene            328741..328971
                     /locus_tag="NP_0644A"
     CDS             328741..328971
                     /locus_tag="NP_0644A"
                     /codon_start=1
                     /transl_table=11
                     /product="uncharacterized protein"
                     /protein_id="CAI48413.1"
                     /db_xref="GI:76556839"
                     /db_xref="EnsemblGenomes-Gn:NP_0644A"
                     /db_xref="EnsemblGenomes-Tr:CAI48413"
                     /db_xref="UniProtKB/TrEMBL:Q3ITX0"
     gene            328956..331331
                     /gene="cat6"
                     /locus_tag="NP_0646A"
                     /gene_synonym="tp07"
     CDS             328956..331331
                     /gene="cat6"
                     /locus_tag="NP_0646A"
                     /gene_synonym="tp07"
                     /codon_start=1
                     /transl_table=11
                     /product="transport protein (probable substrate cationic
                     amino acids)"
                     /protein_id="CAI48414.1"
                     /db_xref="GI:76556840"
                     /db_xref="EnsemblGenomes-Gn:NP_0646A"
                     /db_xref="EnsemblGenomes-Tr:CAI48414"
                     /db_xref="GOA:Q3ITW9"
                     /db_xref="InterPro:IPR002293"
                     /db_xref="InterPro:IPR014729"
                     /db_xref="UniProtKB/TrEMBL:Q3ITW9"
     gene            complement(331328..331753)
                     /gene="blp"
                     /locus_tag="NP_0648A"
     CDS             complement(331328..331753)
                     /gene="blp"
                     /locus_tag="NP_0648A"
                     /codon_start=1
                     /transl_table=11
                     /product="Blp-like protein"
                     /protein_id="CAI48415.1"
                     /db_xref="GI:76556841"
                     /db_xref="EnsemblGenomes-Gn:NP_0648A"
                     /db_xref="EnsemblGenomes-Tr:CAI48415"
                     /db_xref="InterPro:IPR019587"
                     /db_xref="InterPro:IPR023393"
                     /db_xref="UniProtKB/TrEMBL:Q3ITW8"
     gene            complement(331783..332835)
                     /gene="blh"
                     /locus_tag="NP_0650A"
     CDS             complement(331783..332835)
                     /gene="blh"
                     /locus_tag="NP_0650A"
                     /EC_number="1.13.11.63"
                     /codon_start=1
                     /transl_table=11
                     /product="beta-carotene 15,15'-dioxygenase Blh"
                     /protein_id="CAI48416.1"
                     /db_xref="GI:76556842"
                     /db_xref="EnsemblGenomes-Gn:NP_0650A"
                     /db_xref="EnsemblGenomes-Tr:CAI48416"
                     /db_xref="GOA:Q3ITW7"
                     /db_xref="InterPro:IPR022270"
                     /db_xref="UniProtKB/TrEMBL:Q3ITW7"
     gene            complement(332828..333667)
                     /gene="crtY"
                     /locus_tag="NP_0652A"
     CDS             complement(332828..333667)
                     /gene="crtY"
                     /locus_tag="NP_0652A"
                     /EC_number="5.5.1.19"
                     /codon_start=1
                     /transl_table=11
                     /product="lycopene beta-cyclase"
                     /protein_id="CAI48417.1"
                     /db_xref="GI:76556843"
                     /db_xref="EnsemblGenomes-Gn:NP_0652A"
                     /db_xref="EnsemblGenomes-Tr:CAI48417"
                     /db_xref="GOA:Q3ITW6"
                     /db_xref="InterPro:IPR017825"
                     /db_xref="UniProtKB/TrEMBL:Q3ITW6"
     gene            complement(333784..335829)
                     /gene="bat"
                     /locus_tag="NP_0654A"
     CDS             complement(333784..335829)
                     /gene="bat"
                     /locus_tag="NP_0654A"
                     /codon_start=1
                     /transl_table=11
                     /product="receiver/sensor/bat box HTH-10 family
                     transcription regulator Bat (homolog to bacterioopsin
                     activator)"
                     /protein_id="CAI48418.1"
                     /db_xref="GI:76556844"
                     /db_xref="EnsemblGenomes-Gn:NP_0654A"
                     /db_xref="EnsemblGenomes-Tr:CAI48418"
                     /db_xref="GOA:Q3ITW5"
                     /db_xref="InterPro:IPR000014"
                     /db_xref="InterPro:IPR000700"
                     /db_xref="InterPro:IPR001610"
                     /db_xref="InterPro:IPR001789"
                     /db_xref="InterPro:IPR003018"
                     /db_xref="InterPro:IPR007050"
                     /db_xref="InterPro:IPR011006"
                     /db_xref="InterPro:IPR013324"
                     /db_xref="InterPro:IPR029016"
                     /db_xref="InterPro:IPR031803"
                     /db_xref="UniProtKB/TrEMBL:Q3ITW5"
     gene            complement(335826..336257)
                     /locus_tag="NP_0656A"
     CDS             complement(335826..336257)
                     /locus_tag="NP_0656A"
                     /codon_start=1
                     /transl_table=11
                     /product="UspA domain protein"
                     /protein_id="CAI48419.1"
                     /db_xref="GI:76556845"
                     /db_xref="EnsemblGenomes-Gn:NP_0656A"
                     /db_xref="EnsemblGenomes-Tr:CAI48419"
                     /db_xref="GOA:Q3ITW4"
                     /db_xref="InterPro:IPR006015"
                     /db_xref="InterPro:IPR006016"
                     /db_xref="InterPro:IPR014729"
                     /db_xref="UniProtKB/TrEMBL:Q3ITW4"
     gene            complement(336329..336748)
                     /locus_tag="NP_0658A"
     CDS             complement(336329..336748)
                     /locus_tag="NP_0658A"
                     /codon_start=1
                     /transl_table=11
                     /product="UspA domain protein"
                     /protein_id="CAI48420.1"
                     /db_xref="GI:76556846"
                     /db_xref="EnsemblGenomes-Gn:NP_0658A"
                     /db_xref="EnsemblGenomes-Tr:CAI48420"
                     /db_xref="GOA:Q3ITW3"
                     /db_xref="InterPro:IPR006015"
                     /db_xref="InterPro:IPR006016"
                     /db_xref="InterPro:IPR014729"
                     /db_xref="UniProtKB/TrEMBL:Q3ITW3"
     gene            complement(336945..337997)
                     /gene="degP"
                     /locus_tag="NP_0660A"
     CDS             complement(336945..337997)
                     /gene="degP"
                     /locus_tag="NP_0660A"
                     /EC_number="3.4.21.-"
                     /codon_start=1
                     /transl_table=11
                     /product="probable periplasmic serine protease"
                     /protein_id="CAI48421.1"
                     /db_xref="GI:76556847"
                     /db_xref="EnsemblGenomes-Gn:NP_0660A"
                     /db_xref="EnsemblGenomes-Tr:CAI48421"
                     /db_xref="GOA:Q3ITW2"
                     /db_xref="InterPro:IPR001478"
                     /db_xref="InterPro:IPR001940"
                     /db_xref="InterPro:IPR006311"
                     /db_xref="InterPro:IPR009003"
                     /db_xref="UniProtKB/TrEMBL:Q3ITW2"
     gene            complement(338049..338816)
                     /locus_tag="NP_0662A"
     CDS             complement(338049..338816)
                     /locus_tag="NP_0662A"
                     /codon_start=1
                     /transl_table=11
                     /product="uncharacterized protein"
                     /protein_id="CAI48422.2"
                     /db_xref="GI:403218676"
                     /db_xref="EnsemblGenomes-Gn:NP_0662A"
                     /db_xref="EnsemblGenomes-Tr:CAI48422"
                     /db_xref="GOA:Q3ITW1"
                     /db_xref="UniProtKB/TrEMBL:Q3ITW1"
     gene            complement(338904..339362)
                     /locus_tag="NP_0664A"
     CDS             complement(338904..339362)
                     /locus_tag="NP_0664A"
                     /codon_start=1
                     /transl_table=11
                     /product="PaaI family protein"
                     /protein_id="CAI48423.1"
                     /db_xref="GI:76556849"
                     /db_xref="EnsemblGenomes-Gn:NP_0664A"
                     /db_xref="EnsemblGenomes-Tr:CAI48423"
                     /db_xref="InterPro:IPR003736"
                     /db_xref="InterPro:IPR006683"
                     /db_xref="InterPro:IPR029069"
                     /db_xref="UniProtKB/TrEMBL:Q3ITW0"
     gene            339472..339765
                     /locus_tag="NP_0666A"
     CDS             339472..339765
                     /locus_tag="NP_0666A"
                     /codon_start=1
                     /transl_table=11
                     /product="uncharacterized protein"
                     /protein_id="CAI48424.1"
                     /db_xref="GI:76556850"
                     /db_xref="EnsemblGenomes-Gn:NP_0666A"
                     /db_xref="EnsemblGenomes-Tr:CAI48424"
                     /db_xref="UniProtKB/TrEMBL:Q3ITV9"
     gene            339935..340120
                     /locus_tag="NP_0668A"
     CDS             339935..340120
                     /locus_tag="NP_0668A"
                     /codon_start=1
                     /transl_table=11
                     /product="uncharacterized protein"
                     /protein_id="CAI48425.1"
                     /db_xref="GI:76556851"
                     /db_xref="EnsemblGenomes-Gn:NP_0668A"
                     /db_xref="EnsemblGenomes-Tr:CAI48425"
                     /db_xref="UniProtKB/TrEMBL:Q3ITV8"
     gene            340204..341442
                     /locus_tag="NP_0670A"
     CDS             340204..341442
                     /locus_tag="NP_0670A"
                     /codon_start=1
                     /transl_table=11
                     /product="beta-lactamase domain protein"
                     /protein_id="CAI48426.1"
                     /db_xref="GI:76556852"
                     /db_xref="EnsemblGenomes-Gn:NP_0670A"
                     /db_xref="EnsemblGenomes-Tr:CAI48426"
                     /db_xref="InterPro:IPR001279"
                     /db_xref="InterPro:IPR011108"
                     /db_xref="InterPro:IPR022712"
                     /db_xref="UniProtKB/TrEMBL:Q3ITV7"
     gene            341616..342251
                     /locus_tag="NP_0672A"
     CDS             341616..342251
                     /locus_tag="NP_0672A"
                     /codon_start=1
                     /transl_table=11
                     /product="homolog to S-adenosylmethionine-dependent
                     methyltransferase"
                     /protein_id="CAI48427.1"
                     /db_xref="GI:76556853"
                     /db_xref="EnsemblGenomes-Gn:NP_0672A"
                     /db_xref="EnsemblGenomes-Tr:CAI48427"
                     /db_xref="GOA:Q3ITV6"
                     /db_xref="InterPro:IPR029063"
                     /db_xref="UniProtKB/TrEMBL:Q3ITV6"
     gene            complement(342248..342529)
                     /locus_tag="NP_0674A"
     CDS             complement(342248..342529)
                     /locus_tag="NP_0674A"
                     /codon_start=1
                     /transl_table=11
                     /product="NP_1176A family transcription regulator"
                     /protein_id="CAI48428.1"
                     /db_xref="GI:76556854"
                     /db_xref="EnsemblGenomes-Gn:NP_0674A"
                     /db_xref="EnsemblGenomes-Tr:CAI48428"
                     /db_xref="InterPro:IPR011991"
                     /db_xref="UniProtKB/TrEMBL:Q3ITV5"
     gene            342672..342989
                     /locus_tag="NP_0676A"
     CDS             342672..342989
                     /locus_tag="NP_0676A"
                     /codon_start=1
                     /transl_table=11
                     /product="uncharacterized protein"
                     /protein_id="CAI48429.1"
                     /db_xref="GI:76556855"
                     /db_xref="EnsemblGenomes-Gn:NP_0676A"
                     /db_xref="EnsemblGenomes-Tr:CAI48429"
                     /db_xref="GOA:Q3ITV4"
                     /db_xref="UniProtKB/TrEMBL:Q3ITV4"
     gene            342989..344827
                     /locus_tag="NP_0678A"
     CDS             342989..344827
                     /locus_tag="NP_0678A"
                     /codon_start=1
                     /transl_table=11
                     /product="ABCE1 family ribosome recycling factor"
                     /protein_id="CAI48430.1"
                     /db_xref="GI:76556856"
                     /db_xref="EnsemblGenomes-Gn:NP_0678A"
                     /db_xref="EnsemblGenomes-Tr:CAI48430"
                     /db_xref="GOA:Q3ITV3"
                     /db_xref="InterPro:IPR003439"
                     /db_xref="InterPro:IPR003593"
                     /db_xref="InterPro:IPR007209"
                     /db_xref="InterPro:IPR013283"
                     /db_xref="InterPro:IPR017871"
                     /db_xref="InterPro:IPR017896"
                     /db_xref="InterPro:IPR027417"
                     /db_xref="UniProtKB/TrEMBL:Q3ITV3"
     gene            344888..345406
                     /gene="hjc"
                     /locus_tag="NP_0680A"
     CDS             344888..345406
                     /gene="hjc"
                     /locus_tag="NP_0680A"
                     /EC_number="3.1.22.4"
                     /codon_start=1
                     /transl_table=11
                     /product="Holliday junction resolvase Hjc"
                     /protein_id="CAI48431.1"
                     /db_xref="GI:76556857"
                     /db_xref="EnsemblGenomes-Gn:NP_0680A"
                     /db_xref="EnsemblGenomes-Tr:CAI48431"
                     /db_xref="GOA:Q3ITV2"
                     /db_xref="InterPro:IPR002732"
                     /db_xref="InterPro:IPR011335"
                     /db_xref="InterPro:IPR011856"
                     /db_xref="InterPro:IPR014428"
                     /db_xref="UniProtKB/TrEMBL:Q3ITV2"
     gene            345493..345897
                     /locus_tag="NP_0682A"
     CDS             345493..345897
                     /locus_tag="NP_0682A"
                     /codon_start=1
                     /transl_table=11
                     /product="receiver box response regulator"
                     /protein_id="CAI48432.1"
                     /db_xref="GI:76556858"
                     /db_xref="EnsemblGenomes-Gn:NP_0682A"
                     /db_xref="EnsemblGenomes-Tr:CAI48432"
                     /db_xref="GOA:Q3ITV1"
                     /db_xref="InterPro:IPR001789"
                     /db_xref="InterPro:IPR010916"
                     /db_xref="InterPro:IPR011006"
                     /db_xref="UniProtKB/TrEMBL:Q3ITV1"
     gene            345954..346151
                     /locus_tag="NP_0684A"
     CDS             345954..346151
                     /locus_tag="NP_0684A"
                     /codon_start=1
                     /transl_table=11
                     /product="uncharacterized protein"
                     /protein_id="CAI48433.1"
                     /db_xref="GI:76556859"
                     /db_xref="EnsemblGenomes-Gn:NP_0684A"
                     /db_xref="EnsemblGenomes-Tr:CAI48433"
                     /db_xref="GOA:Q3ITV0"
                     /db_xref="UniProtKB/TrEMBL:Q3ITV0"
     gene            complement(346145..347203)
                     /gene="priL"
                     /locus_tag="NP_0686A"
                     /gene_synonym="priB"
     CDS             complement(346145..347203)
                     /gene="priL"
                     /locus_tag="NP_0686A"
                     /gene_synonym="priB"
                     /EC_number="2.7.7.-"
                     /codon_start=1
                     /transl_table=11
                     /product="DNA primase large subunit"
                     /protein_id="CAI48434.1"
                     /db_xref="GI:76556860"
                     /db_xref="EnsemblGenomes-Gn:NP_0686A"
                     /db_xref="EnsemblGenomes-Tr:CAI48434"
                     /db_xref="GOA:Q3ITU9"
                     /db_xref="InterPro:IPR007238"
                     /db_xref="InterPro:IPR023642"
                     /db_xref="UniProtKB/TrEMBL:Q3ITU9"
     gene            347321..347917
                     /locus_tag="NP_0688A"
     CDS             347321..347917
                     /locus_tag="NP_0688A"
                     /codon_start=1
                     /transl_table=11
                     /product="uncharacterized protein"
                     /protein_id="CAI48435.1"
                     /db_xref="GI:76556861"
                     /db_xref="EnsemblGenomes-Gn:NP_0688A"
                     /db_xref="EnsemblGenomes-Tr:CAI48435"
                     /db_xref="UniProtKB/TrEMBL:Q3ITU8"
     gene            347982..348437
                     /locus_tag="NP_0690A"
     CDS             347982..348437
                     /locus_tag="NP_0690A"
                     /codon_start=1
                     /transl_table=11
                     /product="UspA domain protein"
                     /protein_id="CAI48436.1"
                     /db_xref="GI:76556862"
                     /db_xref="EnsemblGenomes-Gn:NP_0690A"
                     /db_xref="EnsemblGenomes-Tr:CAI48436"
                     /db_xref="GOA:Q3ITU7"
                     /db_xref="InterPro:IPR006015"
                     /db_xref="InterPro:IPR006016"
                     /db_xref="InterPro:IPR014729"
                     /db_xref="UniProtKB/TrEMBL:Q3ITU7"
     gene            complement(348507..348842)
                     /locus_tag="NP_0692A"
     CDS             complement(348507..348842)
                     /locus_tag="NP_0692A"
                     /codon_start=1
                     /transl_table=11
                     /product="DUF2078 family protein"
                     /protein_id="CAI48437.1"
                     /db_xref="GI:76556863"
                     /db_xref="EnsemblGenomes-Gn:NP_0692A"
                     /db_xref="EnsemblGenomes-Tr:CAI48437"
                     /db_xref="GOA:Q3ITU6"
                     /db_xref="InterPro:IPR018649"
                     /db_xref="UniProtKB/TrEMBL:Q3ITU6"
     gene            complement(348946..350664)
                     /gene="pheT"
                     /locus_tag="NP_0694A"
     CDS             complement(348946..350664)
                     /gene="pheT"
                     /locus_tag="NP_0694A"
                     /EC_number="6.1.1.20"
                     /codon_start=1
                     /transl_table=11
                     /product="phenylalanine--tRNA ligase beta subunit"
                     /protein_id="CAI48438.1"
                     /db_xref="GI:76556864"
                     /db_xref="EnsemblGenomes-Gn:NP_0694A"
                     /db_xref="EnsemblGenomes-Tr:CAI48438"
                     /db_xref="GOA:Q3ITU5"
                     /db_xref="InterPro:IPR002319"
                     /db_xref="InterPro:IPR004531"
                     /db_xref="InterPro:IPR005146"
                     /db_xref="InterPro:IPR005147"
                     /db_xref="InterPro:IPR009061"
                     /db_xref="InterPro:IPR022918"
                     /db_xref="UniProtKB/Swiss-Prot:Q3ITU5"
     gene            complement(350664..352178)
                     /gene="pheS"
                     /locus_tag="NP_0696A"
     CDS             complement(350664..352178)
                     /gene="pheS"
                     /locus_tag="NP_0696A"
                     /EC_number="6.1.1.20"
                     /codon_start=1
                     /transl_table=11
                     /product="phenylalanine--tRNA ligase alpha subunit"
                     /protein_id="CAI48439.1"
                     /db_xref="GI:76556865"
                     /db_xref="EnsemblGenomes-Gn:NP_0696A"
                     /db_xref="EnsemblGenomes-Tr:CAI48439"
                     /db_xref="GOA:Q3ITU4"
                     /db_xref="InterPro:IPR002319"
                     /db_xref="InterPro:IPR004529"
                     /db_xref="InterPro:IPR006195"
                     /db_xref="InterPro:IPR011991"
                     /db_xref="UniProtKB/TrEMBL:Q3ITU4"
     gene            complement(352252..353247)
                     /locus_tag="NP_0698A"
     CDS             complement(352252..353247)
                     /locus_tag="NP_0698A"
                     /codon_start=1
                     /transl_table=11
                     /product="uncharacterized protein"
                     /protein_id="CAI48440.1"
                     /db_xref="GI:76556866"
                     /db_xref="EnsemblGenomes-Gn:NP_0698A"
                     /db_xref="EnsemblGenomes-Tr:CAI48440"
                     /db_xref="UniProtKB/TrEMBL:Q3ITU3"
     gene            353419..353586
                     /locus_tag="NP_0700A"
     CDS             353419..353586
                     /locus_tag="NP_0700A"
                     /codon_start=1
                     /transl_table=11
                     /product="uncharacterized protein"
                     /protein_id="CAI48441.1"
                     /db_xref="GI:76556867"
                     /db_xref="EnsemblGenomes-Gn:NP_0700A"
                     /db_xref="EnsemblGenomes-Tr:CAI48441"
                     /db_xref="UniProtKB/TrEMBL:Q3ITU2"
     gene            complement(353570..354268)
                     /locus_tag="NP_0702A"
     CDS             complement(353570..354268)
                     /locus_tag="NP_0702A"
                     /codon_start=1
                     /transl_table=11
                     /product="uncharacterized protein"
                     /protein_id="CAI48442.1"
                     /db_xref="GI:76556868"
                     /db_xref="EnsemblGenomes-Gn:NP_0702A"
                     /db_xref="EnsemblGenomes-Tr:CAI48442"
                     /db_xref="GOA:Q3ITU1"
                     /db_xref="UniProtKB/TrEMBL:Q3ITU1"
     gene            complement(354268..355158)
                     /gene="nolA2"
                     /locus_tag="NP_0704A"
     CDS             complement(354268..355158)
                     /gene="nolA2"
                     /locus_tag="NP_0704A"
                     /codon_start=1
                     /transl_table=11
                     /product="arNOG08307 family NADH-binding domain protein"
                     /protein_id="CAI48443.1"
                     /db_xref="GI:76556869"
                     /db_xref="EnsemblGenomes-Gn:NP_0704A"
                     /db_xref="EnsemblGenomes-Tr:CAI48443"
                     /db_xref="InterPro:IPR016040"
                     /db_xref="UniProtKB/TrEMBL:Q3ITU0"
     gene            complement(355406..356927)
                     /locus_tag="NP_ISNph21"
     repeat_region   complement(355406..356927)
                     /locus_tag="NP_ISNph21"
     gene            complement(355488..356696)
                     /locus_tag="NP_0706A"
     CDS             complement(355488..356696)
                     /locus_tag="NP_0706A"
                     /codon_start=1
                     /transl_table=11
                     /product="IS1341-type transposase ISNph21"
                     /protein_id="CAI48444.1"
                     /db_xref="GI:76556870"
                     /db_xref="EnsemblGenomes-Gn:NP_0706A"
                     /db_xref="EnsemblGenomes-Tr:CAI48444"
                     /db_xref="InterPro:IPR010095"
                     /db_xref="UniProtKB/TrEMBL:Q3ITT9"
     gene            356899..357153
                     /locus_tag="NP_0707H"
                     /pseudo
     CDS             356899..357153
                     /locus_tag="NP_0707H"
                     /note="gene truncated at the N-terminus;
                     product: uncharacterized protein (nonfunctional)"
                     /pseudo
                     /codon_start=1
                     /transl_table=11
     gene            357193..357402
                     /locus_tag="NP_0708A"
     CDS             357193..357402
                     /locus_tag="NP_0708A"
                     /codon_start=1
                     /transl_table=11
                     /product="small CPxCG-related zinc finger protein"
                     /protein_id="CAI48445.1"
                     /db_xref="GI:76556871"
                     /db_xref="EnsemblGenomes-Gn:NP_0708A"
                     /db_xref="EnsemblGenomes-Tr:CAI48445"
                     /db_xref="UniProtKB/TrEMBL:Q3ITT8"
     gene            357506..360304
                     /gene="alaS"
                     /locus_tag="NP_0710A"
     CDS             357506..360304
                     /gene="alaS"
                     /locus_tag="NP_0710A"
                     /EC_number="6.1.1.7"
                     /codon_start=1
                     /transl_table=11
                     /product="alanine--tRNA ligase"
                     /protein_id="CAI48446.1"
                     /db_xref="GI:76556872"
                     /db_xref="EnsemblGenomes-Gn:NP_0710A"
                     /db_xref="EnsemblGenomes-Tr:CAI48446"
                     /db_xref="GOA:Q3ITT7"
                     /db_xref="InterPro:IPR002318"
                     /db_xref="InterPro:IPR003156"
                     /db_xref="InterPro:IPR009000"
                     /db_xref="InterPro:IPR012947"
                     /db_xref="InterPro:IPR018162"
                     /db_xref="InterPro:IPR018163"
                     /db_xref="InterPro:IPR018164"
                     /db_xref="InterPro:IPR018165"
                     /db_xref="InterPro:IPR022429"
                     /db_xref="UniProtKB/Swiss-Prot:Q3ITT7"
     gene            360346..360693
                     /locus_tag="NP_0712A"
     CDS             360346..360693
                     /locus_tag="NP_0712A"
                     /codon_start=1
                     /transl_table=11
                     /product="uncharacterized protein"
                     /protein_id="CAI48447.1"
                     /db_xref="GI:76556873"
                     /db_xref="EnsemblGenomes-Gn:NP_0712A"
                     /db_xref="EnsemblGenomes-Tr:CAI48447"
                     /db_xref="GOA:Q3ITT6"
                     /db_xref="UniProtKB/TrEMBL:Q3ITT6"
     gene            complement(360760..361422)
                     /locus_tag="NP_0714A"
     CDS             complement(360760..361422)
                     /locus_tag="NP_0714A"
                     /codon_start=1
                     /transl_table=11
                     /product="arCOG06342 family protein"
                     /protein_id="CAI48448.1"
                     /db_xref="GI:76556874"
                     /db_xref="EnsemblGenomes-Gn:NP_0714A"
                     /db_xref="EnsemblGenomes-Tr:CAI48448"
                     /db_xref="UniProtKB/TrEMBL:Q3ITT5"
     gene            361702..363030
                     /locus_tag="NP_0716A"
     CDS             361702..363030
                     /locus_tag="NP_0716A"
                     /codon_start=1
                     /transl_table=11
                     /product="uncharacterized protein"
                     /protein_id="CAI48449.2"
                     /db_xref="GI:76556875"
                     /db_xref="EnsemblGenomes-Gn:NP_0716A"
                     /db_xref="EnsemblGenomes-Tr:CAI48449"
                     /db_xref="GOA:Q3ITT4"
                     /db_xref="UniProtKB/TrEMBL:Q3ITT4"
     gene            363027..364397
                     /locus_tag="NP_0718A"
     CDS             363027..364397
                     /locus_tag="NP_0718A"
                     /codon_start=1
                     /transl_table=11
                     /product="DUF4393 domain protein"
                     /protein_id="CAI48450.1"
                     /db_xref="GI:76556876"
                     /db_xref="EnsemblGenomes-Gn:NP_0718A"
                     /db_xref="EnsemblGenomes-Tr:CAI48450"
                     /db_xref="InterPro:IPR025506"
                     /db_xref="UniProtKB/TrEMBL:Q3ITT3"
     gene            complement(364404..364691)
                     /locus_tag="NP_0720A"
     CDS             complement(364404..364691)
                     /locus_tag="NP_0720A"
                     /codon_start=1
                     /transl_table=11
                     /product="uncharacterized protein"
                     /protein_id="CAI48451.2"
                     /db_xref="GI:403218677"
                     /db_xref="EnsemblGenomes-Gn:NP_0720A"
                     /db_xref="EnsemblGenomes-Tr:CAI48451"
                     /db_xref="UniProtKB/TrEMBL:Q3ITT2"
     gene            364836..365606
                     /locus_tag="NP_0722A"
     CDS             364836..365606
                     /locus_tag="NP_0722A"
                     /codon_start=1
                     /transl_table=11
                     /product="PHP domain protein"
                     /protein_id="CAI48452.1"
                     /db_xref="GI:76556878"
                     /db_xref="EnsemblGenomes-Gn:NP_0722A"
                     /db_xref="EnsemblGenomes-Tr:CAI48452"
                     /db_xref="GOA:Q3ITT1"
                     /db_xref="InterPro:IPR003141"
                     /db_xref="InterPro:IPR004013"
                     /db_xref="InterPro:IPR016195"
                     /db_xref="UniProtKB/TrEMBL:Q3ITT1"
     gene            365698..365859
                     /locus_tag="NP_0724A"
     CDS             365698..365859
                     /locus_tag="NP_0724A"
                     /codon_start=1
                     /transl_table=11
                     /product="uncharacterized protein"
                     /protein_id="CAI48453.1"
                     /db_xref="GI:76556879"
                     /db_xref="EnsemblGenomes-Gn:NP_0724A"
                     /db_xref="EnsemblGenomes-Tr:CAI48453"
                     /db_xref="UniProtKB/TrEMBL:Q3ITT0"
     gene            365904..366644
                     /gene="fabG"
                     /locus_tag="NP_0726A"
     CDS             365904..366644
                     /gene="fabG"
                     /locus_tag="NP_0726A"
                     /EC_number="1.1.1.100"
                     /codon_start=1
                     /transl_table=11
                     /product="3-oxoacyl-CoA reductase (NADP)"
                     /protein_id="CAI48454.1"
                     /db_xref="GI:76556880"
                     /db_xref="EnsemblGenomes-Gn:NP_0726A"
                     /db_xref="EnsemblGenomes-Tr:CAI48454"
                     /db_xref="GOA:Q3ITS9"
                     /db_xref="InterPro:IPR002347"
                     /db_xref="InterPro:IPR011284"
                     /db_xref="InterPro:IPR016040"
                     /db_xref="InterPro:IPR020904"
                     /db_xref="UniProtKB/TrEMBL:Q3ITS9"
     gene            complement(366651..367310)
                     /locus_tag="NP_0728A"
     CDS             complement(366651..367310)
                     /locus_tag="NP_0728A"
                     /EC_number="3.1.4.-"
                     /codon_start=1
                     /transl_table=11
                     /product="MJ0936 family phosphodiesterase"
                     /protein_id="CAI48455.1"
                     /db_xref="GI:76556881"
                     /db_xref="EnsemblGenomes-Gn:NP_0728A"
                     /db_xref="EnsemblGenomes-Tr:CAI48455"
                     /db_xref="GOA:Q3ITS8"
                     /db_xref="InterPro:IPR000979"
                     /db_xref="InterPro:IPR011152"
                     /db_xref="InterPro:IPR020935"
                     /db_xref="InterPro:IPR024654"
                     /db_xref="InterPro:IPR029052"
                     /db_xref="UniProtKB/TrEMBL:Q3ITS8"
     gene            complement(367344..368858)
                     /locus_tag="NP_0730A"
     CDS             complement(367344..368858)
                     /locus_tag="NP_0730A"
                     /EC_number="2.7.13.3"
                     /codon_start=1
                     /transl_table=11
                     /product="histidine kinase"
                     /protein_id="CAI48456.1"
                     /db_xref="GI:76556882"
                     /db_xref="EnsemblGenomes-Gn:NP_0730A"
                     /db_xref="EnsemblGenomes-Tr:CAI48456"
                     /db_xref="GOA:Q3ITS7"
                     /db_xref="InterPro:IPR003018"
                     /db_xref="InterPro:IPR003594"
                     /db_xref="InterPro:IPR003661"
                     /db_xref="InterPro:IPR004358"
                     /db_xref="InterPro:IPR005467"
                     /db_xref="InterPro:IPR029016"
                     /db_xref="UniProtKB/TrEMBL:Q3ITS7"
     gene            complement(368952..369527)
                     /gene="purO"
                     /locus_tag="NP_0732A"
     CDS             complement(368952..369527)
                     /gene="purO"
                     /locus_tag="NP_0732A"
                     /EC_number="3.5.4.10"
                     /codon_start=1
                     /transl_table=11
                     /product="inosine-5'-monophosphate cyclohydrolase,
                     archaeal-type"
                     /protein_id="CAI48457.1"
                     /db_xref="GI:76556883"
                     /db_xref="EnsemblGenomes-Gn:NP_0732A"
                     /db_xref="EnsemblGenomes-Tr:CAI48457"
                     /db_xref="GOA:Q3ITS6"
                     /db_xref="InterPro:IPR010191"
                     /db_xref="InterPro:IPR020600"
                     /db_xref="UniProtKB/Swiss-Prot:Q3ITS6"
     gene            369633..369664
                     /locus_tag="NP_NpIRS45"
     repeat_region   369633..369664
                     /locus_tag="NP_NpIRS45"
     gene            complement(369742..370452)
                     /gene="cbiX3"
                     /locus_tag="NP_0734A"
     CDS             complement(369742..370452)
                     /gene="cbiX3"
                     /locus_tag="NP_0734A"
                     /codon_start=1
                     /transl_table=11
                     /product="homolog to sirohydrochlorin cobaltochelatase"
                     /protein_id="CAI48458.1"
                     /db_xref="GI:76556884"
                     /db_xref="EnsemblGenomes-Gn:NP_0734A"
                     /db_xref="EnsemblGenomes-Tr:CAI48458"
                     /db_xref="GOA:Q3ITS5"
                     /db_xref="InterPro:IPR002762"
                     /db_xref="UniProtKB/TrEMBL:Q3ITS5"
     gene            370577..371608
                     /gene="cobT"
                     /locus_tag="NP_0736A"
     CDS             370577..371608
                     /gene="cobT"
                     /locus_tag="NP_0736A"
                     /EC_number="2.4.2.21"
                     /codon_start=1
                     /transl_table=11
                     /product="nicotinate-nucleotide-dimethylbenzimidazole
                     phosphoribosyltransferase"
                     /protein_id="CAI48459.1"
                     /db_xref="GI:76556885"
                     /db_xref="EnsemblGenomes-Gn:NP_0736A"
                     /db_xref="EnsemblGenomes-Tr:CAI48459"
                     /db_xref="GOA:Q3ITS4"
                     /db_xref="InterPro:IPR002805"
                     /db_xref="InterPro:IPR003200"
                     /db_xref="UniProtKB/TrEMBL:Q3ITS4"
     gene            371605..372900
                     /gene="cbiA"
                     /locus_tag="NP_0738A"
                     /gene_synonym="cobB"
     CDS             371605..372900
                     /gene="cbiA"
                     /locus_tag="NP_0738A"
                     /gene_synonym="cobB"
                     /EC_number="6.3.5.11"
                     /codon_start=1
                     /transl_table=11
                     /product="cobyrinate a,c-diamide synthase"
                     /protein_id="CAI48460.1"
                     /db_xref="GI:76556886"
                     /db_xref="EnsemblGenomes-Gn:NP_0738A"
                     /db_xref="EnsemblGenomes-Tr:CAI48460"
                     /db_xref="GOA:Q3ITS3"
                     /db_xref="InterPro:IPR002586"
                     /db_xref="InterPro:IPR004484"
                     /db_xref="InterPro:IPR011698"
                     /db_xref="InterPro:IPR017929"
                     /db_xref="InterPro:IPR027417"
                     /db_xref="InterPro:IPR029062"
                     /db_xref="UniProtKB/TrEMBL:Q3ITS3"
     gene            372955..373866
                     /locus_tag="NP_0740A"
     CDS             372955..373866
                     /locus_tag="NP_0740A"
                     /codon_start=1
                     /transl_table=11
                     /product="uncharacterized protein"
                     /protein_id="CAI48461.1"
                     /db_xref="GI:76556887"
                     /db_xref="EnsemblGenomes-Gn:NP_0740A"
                     /db_xref="EnsemblGenomes-Tr:CAI48461"
                     /db_xref="GOA:Q3ITS2"
                     /db_xref="UniProtKB/TrEMBL:Q3ITS2"
     gene            complement(373876..374595)
                     /locus_tag="NP_0742A"
     CDS             complement(373876..374595)
                     /locus_tag="NP_0742A"
                     /codon_start=1
                     /transl_table=11
                     /product="uncharacterized protein"
                     /protein_id="CAI48462.1"
                     /db_xref="GI:76556888"
                     /db_xref="EnsemblGenomes-Gn:NP_0742A"
                     /db_xref="EnsemblGenomes-Tr:CAI48462"
                     /db_xref="GOA:Q3ITS1"
                     /db_xref="UniProtKB/TrEMBL:Q3ITS1"
     gene            complement(374646..376697)
                     /gene="uvrB"
                     /locus_tag="NP_0744A"
     CDS             complement(374646..376697)
                     /gene="uvrB"
                     /locus_tag="NP_0744A"
                     /codon_start=1
                     /transl_table=11
                     /product="UvrABC system protein B"
                     /protein_id="CAI48463.1"
                     /db_xref="GI:76556889"
                     /db_xref="EnsemblGenomes-Gn:NP_0744A"
                     /db_xref="EnsemblGenomes-Tr:CAI48463"
                     /db_xref="GOA:Q3ITS0"
                     /db_xref="InterPro:IPR001650"
                     /db_xref="InterPro:IPR001943"
                     /db_xref="InterPro:IPR004807"
                     /db_xref="InterPro:IPR006935"
                     /db_xref="InterPro:IPR014001"
                     /db_xref="InterPro:IPR024759"
                     /db_xref="InterPro:IPR027417"
                     /db_xref="UniProtKB/Swiss-Prot:Q3ITS0"
     gene            complement(376779..377594)
                     /gene="abc27p"
                     /locus_tag="NP_0746A"
     CDS             complement(376779..377594)
                     /gene="abc27p"
                     /locus_tag="NP_0746A"
                     /codon_start=1
                     /transl_table=11
                     /product="ABC-type transport system permease protein"
                     /protein_id="CAI48464.1"
                     /db_xref="GI:76556890"
                     /db_xref="EnsemblGenomes-Gn:NP_0746A"
                     /db_xref="EnsemblGenomes-Tr:CAI48464"
                     /db_xref="GOA:Q3ITR9"
                     /db_xref="InterPro:IPR000412"
                     /db_xref="InterPro:IPR013525"
                     /db_xref="UniProtKB/TrEMBL:Q3ITR9"
     gene            complement(377591..378538)
                     /gene="abc27a"
                     /locus_tag="NP_0748A"
     CDS             complement(377591..378538)
                     /gene="abc27a"
                     /locus_tag="NP_0748A"
                     /codon_start=1
                     /transl_table=11
                     /product="ABC-type transport system ATP-binding protein"
                     /protein_id="CAI48465.1"
                     /db_xref="GI:76556891"
                     /db_xref="EnsemblGenomes-Gn:NP_0748A"
                     /db_xref="EnsemblGenomes-Tr:CAI48465"
                     /db_xref="GOA:Q3ITR8"
                     /db_xref="InterPro:IPR003439"
                     /db_xref="InterPro:IPR003593"
                     /db_xref="InterPro:IPR017871"
                     /db_xref="InterPro:IPR025302"
                     /db_xref="InterPro:IPR027417"
                     /db_xref="UniProtKB/TrEMBL:Q3ITR8"
     gene            complement(378612..379997)
                     /gene="aubA"
                     /locus_tag="NP_0750A"
     CDS             complement(378612..379997)
                     /gene="aubA"
                     /locus_tag="NP_0750A"
                     /codon_start=1
                     /transl_table=11
                     /product="RNA-binding protein AU-1"
                     /protein_id="CAI48466.1"
                     /db_xref="GI:76556892"
                     /db_xref="EnsemblGenomes-Gn:NP_0750A"
                     /db_xref="EnsemblGenomes-Tr:CAI48466"
                     /db_xref="GOA:Q3ITR7"
                     /db_xref="InterPro:IPR003029"
                     /db_xref="InterPro:IPR007295"
                     /db_xref="InterPro:IPR016730"
                     /db_xref="UniProtKB/Swiss-Prot:Q3ITR7"
     gene            complement(379994..380368)
                     /locus_tag="NP_0752A"
     CDS             complement(379994..380368)
                     /locus_tag="NP_0752A"
                     /codon_start=1
                     /transl_table=11
                     /product="uncharacterized protein"
                     /protein_id="CAI48467.1"
                     /db_xref="GI:76556893"
                     /db_xref="EnsemblGenomes-Gn:NP_0752A"
                     /db_xref="EnsemblGenomes-Tr:CAI48467"
                     /db_xref="UniProtKB/TrEMBL:Q3ITR6"
     gene            380486..381544
                     /locus_tag="NP_0754A"
     CDS             380486..381544
                     /locus_tag="NP_0754A"
                     /codon_start=1
                     /transl_table=11
                     /product="PrsW family protein"
                     /protein_id="CAI48468.2"
                     /db_xref="GI:403218678"
                     /db_xref="EnsemblGenomes-Gn:NP_0754A"
                     /db_xref="EnsemblGenomes-Tr:CAI48468"
                     /db_xref="GOA:Q3ITR5"
                     /db_xref="InterPro:IPR026898"
                     /db_xref="UniProtKB/TrEMBL:Q3ITR5"
     gene            complement(381566..382234)
                     /gene="npdG"
                     /locus_tag="NP_0756A"
     CDS             complement(381566..382234)
                     /gene="npdG"
                     /locus_tag="NP_0756A"
                     /EC_number="1.5.1.40"
                     /codon_start=1
                     /transl_table=11
                     /product="F420H2:NADP oxidoreductase"
                     /protein_id="CAI48469.1"
                     /db_xref="GI:76556895"
                     /db_xref="EnsemblGenomes-Gn:NP_0756A"
                     /db_xref="EnsemblGenomes-Tr:CAI48469"
                     /db_xref="GOA:Q3ITR4"
                     /db_xref="InterPro:IPR010185"
                     /db_xref="InterPro:IPR016040"
                     /db_xref="InterPro:IPR028939"
                     /db_xref="UniProtKB/TrEMBL:Q3ITR4"
     gene            382425..384065
                     /gene="dppA1"
                     /locus_tag="NP_0758A"
                     /gene_synonym="abc01s"
     CDS             382425..384065
                     /gene="dppA1"
                     /locus_tag="NP_0758A"
                     /gene_synonym="abc01s"
                     /codon_start=1
                     /transl_table=11
                     /product="ABC-type transport system periplasmic
                     substrate-binding protein (probable substrate
                     dipeptide/oligopeptide)"
                     /protein_id="CAI48470.1"
                     /db_xref="GI:76556896"
                     /db_xref="EnsemblGenomes-Gn:NP_0758A"
                     /db_xref="EnsemblGenomes-Tr:CAI48470"
                     /db_xref="InterPro:IPR000914"
                     /db_xref="InterPro:IPR006311"
                     /db_xref="UniProtKB/TrEMBL:Q3ITR3"
     gene            384136..385125
                     /gene="dppB1"
                     /locus_tag="NP_0760A"
                     /gene_synonym="abc01p1"
     CDS             384136..385125
                     /gene="dppB1"
                     /locus_tag="NP_0760A"
                     /gene_synonym="abc01p1"
                     /codon_start=1
                     /transl_table=11
                     /product="ABC-type transport system permease protein
                     (probable substrate dipeptide/oligopeptide)"
                     /protein_id="CAI48471.1"
                     /db_xref="GI:76556897"
                     /db_xref="EnsemblGenomes-Gn:NP_0760A"
                     /db_xref="EnsemblGenomes-Tr:CAI48471"
                     /db_xref="GOA:Q3ITR2"
                     /db_xref="InterPro:IPR000515"
                     /db_xref="UniProtKB/TrEMBL:Q3ITR2"
     gene            385122..386195
                     /gene="dppC1"
                     /locus_tag="NP_0762A"
                     /gene_synonym="abc01p2"
     CDS             385122..386195
                     /gene="dppC1"
                     /locus_tag="NP_0762A"
                     /gene_synonym="abc01p2"
                     /codon_start=1
                     /transl_table=11
                     /product="ABC-type transport system permease protein
                     (probable substrate dipeptide/oligopeptide)"
                     /protein_id="CAI48472.1"
                     /db_xref="GI:76556898"
                     /db_xref="EnsemblGenomes-Gn:NP_0762A"
                     /db_xref="EnsemblGenomes-Tr:CAI48472"
                     /db_xref="GOA:Q3ITR1"
                     /db_xref="InterPro:IPR000515"
                     /db_xref="InterPro:IPR025966"
                     /db_xref="UniProtKB/TrEMBL:Q3ITR1"
     gene            386197..387363
                     /gene="dppD1"
                     /locus_tag="NP_0764A"
                     /gene_synonym="abc01a1"
     CDS             386197..387363
                     /gene="dppD1"
                     /locus_tag="NP_0764A"
                     /gene_synonym="abc01a1"
                     /codon_start=1
                     /transl_table=11
                     /product="ABC-type transport system ATP-binding protein
                     (probable substrate dipeptide/oligopeptide)"
                     /protein_id="CAI48473.1"
                     /db_xref="GI:76556899"
                     /db_xref="EnsemblGenomes-Gn:NP_0764A"
                     /db_xref="EnsemblGenomes-Tr:CAI48473"
                     /db_xref="GOA:Q3ITR0"
                     /db_xref="InterPro:IPR003439"
                     /db_xref="InterPro:IPR003593"
                     /db_xref="InterPro:IPR013563"
                     /db_xref="InterPro:IPR017871"
                     /db_xref="InterPro:IPR027417"
                     /db_xref="UniProtKB/TrEMBL:Q3ITR0"
     gene            387353..389008
                     /gene="dppF1"
                     /locus_tag="NP_0766A"
                     /gene_synonym="abc01a2"
     CDS             387353..389008
                     /gene="dppF1"
                     /locus_tag="NP_0766A"
                     /gene_synonym="abc01a2"
                     /codon_start=1
                     /transl_table=11
                     /product="ABC-type transport system ATP-binding protein
                     (probable substrate dipeptide/oligopeptide)"
                     /protein_id="CAI48474.1"
                     /db_xref="GI:76556900"
                     /db_xref="EnsemblGenomes-Gn:NP_0766A"
                     /db_xref="EnsemblGenomes-Tr:CAI48474"
                     /db_xref="GOA:Q3ITQ9"
                     /db_xref="InterPro:IPR003439"
                     /db_xref="InterPro:IPR003593"
                     /db_xref="InterPro:IPR013563"
                     /db_xref="InterPro:IPR017871"
                     /db_xref="InterPro:IPR027417"
                     /db_xref="UniProtKB/TrEMBL:Q3ITQ9"
     gene            389056..389541
                     /locus_tag="NP_0768A"
     CDS             389056..389541
                     /locus_tag="NP_0768A"
                     /codon_start=1
                     /transl_table=11
                     /product="uncharacterized protein"
                     /protein_id="CAI48475.1"
                     /db_xref="GI:76556901"
                     /db_xref="EnsemblGenomes-Gn:NP_0768A"
                     /db_xref="EnsemblGenomes-Tr:CAI48475"
                     /db_xref="UniProtKB/TrEMBL:Q3ITQ8"
     gene            complement(389538..390401)
                     /locus_tag="NP_0770A"
     CDS             complement(389538..390401)
                     /locus_tag="NP_0770A"
                     /codon_start=1
                     /transl_table=11
                     /product="HAD superfamily hydrolase"
                     /protein_id="CAI48476.1"
                     /db_xref="GI:76556902"
                     /db_xref="EnsemblGenomes-Gn:NP_0770A"
                     /db_xref="EnsemblGenomes-Tr:CAI48476"
                     /db_xref="GOA:Q3ITQ7"
                     /db_xref="InterPro:IPR006438"
                     /db_xref="InterPro:IPR006439"
                     /db_xref="InterPro:IPR023214"
                     /db_xref="UniProtKB/TrEMBL:Q3ITQ7"
     gene            complement(390398..390784)
                     /locus_tag="NP_0772A"
     CDS             complement(390398..390784)
                     /locus_tag="NP_0772A"
                     /codon_start=1
                     /transl_table=11
                     /product="UPF0146 family protein"
                     /protein_id="CAI48477.1"
                     /db_xref="GI:76556903"
                     /db_xref="EnsemblGenomes-Gn:NP_0772A"
                     /db_xref="EnsemblGenomes-Tr:CAI48477"
                     /db_xref="InterPro:IPR005353"
                     /db_xref="UniProtKB/TrEMBL:Q3ITQ6"
     gene            390824..391345
                     /gene="amzA"
                     /locus_tag="NP_0774A"
     CDS             390824..391345
                     /gene="amzA"
                     /locus_tag="NP_0774A"
                     /EC_number="3.4.-.-"
                     /codon_start=1
                     /transl_table=11
                     /product="archaemetzincin"
                     /protein_id="CAI48478.1"
                     /db_xref="GI:76556904"
                     /db_xref="EnsemblGenomes-Gn:NP_0774A"
                     /db_xref="EnsemblGenomes-Tr:CAI48478"
                     /db_xref="GOA:Q3ITQ5"
                     /db_xref="InterPro:IPR012091"
                     /db_xref="InterPro:IPR012962"
                     /db_xref="InterPro:IPR024079"
                     /db_xref="UniProtKB/Swiss-Prot:Q3ITQ5"
     gene            complement(391352..391609)
                     /locus_tag="NP_0776A"
     CDS             complement(391352..391609)
                     /locus_tag="NP_0776A"
                     /codon_start=1
                     /transl_table=11
                     /product="UPF0213 family protein"
                     /protein_id="CAI48479.1"
                     /db_xref="GI:76556905"
                     /db_xref="EnsemblGenomes-Gn:NP_0776A"
                     /db_xref="EnsemblGenomes-Tr:CAI48479"
                     /db_xref="InterPro:IPR000305"
                     /db_xref="UniProtKB/Swiss-Prot:Q3ITQ4"
     gene            complement(391713..391859)
                     /locus_tag="NP_0778A"
     CDS             complement(391713..391859)
                     /locus_tag="NP_0778A"
                     /codon_start=1
                     /transl_table=11
                     /product="small CPxCG-related zinc finger protein"
                     /protein_id="CAI48480.1"
                     /db_xref="GI:76556906"
                     /db_xref="EnsemblGenomes-Gn:NP_0778A"
                     /db_xref="EnsemblGenomes-Tr:CAI48480"
                     /db_xref="UniProtKB/TrEMBL:Q3ITQ3"
     gene            392211..392378
                     /locus_tag="NP_0780A"
     CDS             392211..392378
                     /locus_tag="NP_0780A"
                     /codon_start=1
                     /transl_table=11
                     /product="uncharacterized protein"
                     /protein_id="CAI48481.1"
                     /db_xref="GI:76556907"
                     /db_xref="EnsemblGenomes-Gn:NP_0780A"
                     /db_xref="EnsemblGenomes-Tr:CAI48481"
                     /db_xref="GOA:Q3ITQ2"
                     /db_xref="InterPro:IPR009072"
                     /db_xref="UniProtKB/TrEMBL:Q3ITQ2"
     gene            392556..394100
                     /locus_tag="NP_0782A"
     CDS             392556..394100
                     /locus_tag="NP_0782A"
                     /codon_start=1
                     /transl_table=11
                     /product="uncharacterized protein"
                     /protein_id="CAI48482.1"
                     /db_xref="GI:76556908"
                     /db_xref="EnsemblGenomes-Gn:NP_0782A"
                     /db_xref="EnsemblGenomes-Tr:CAI48482"
                     /db_xref="GOA:Q3ITQ1"
                     /db_xref="UniProtKB/TrEMBL:Q3ITQ1"
     gene            394106..396520
                     /locus_tag="NP_0784A"
     CDS             394106..396520
                     /locus_tag="NP_0784A"
                     /codon_start=1
                     /transl_table=11
                     /product="RND superfamily permease"
                     /protein_id="CAI48483.1"
                     /db_xref="GI:76556909"
                     /db_xref="EnsemblGenomes-Gn:NP_0784A"
                     /db_xref="EnsemblGenomes-Tr:CAI48483"
                     /db_xref="GOA:Q3ITQ0"
                     /db_xref="InterPro:IPR000731"
                     /db_xref="InterPro:IPR004869"
                     /db_xref="UniProtKB/TrEMBL:Q3ITQ0"
     gene            complement(396524..397201)
                     /gene="rpiA"
                     /locus_tag="NP_0786A"
     CDS             complement(396524..397201)
                     /gene="rpiA"
                     /locus_tag="NP_0786A"
                     /EC_number="5.3.1.6"
                     /codon_start=1
                     /transl_table=11
                     /product="ribose-5-phosphate isomerase"
                     /protein_id="CAI48484.1"
                     /db_xref="GI:76556910"
                     /db_xref="EnsemblGenomes-Gn:NP_0786A"
                     /db_xref="EnsemblGenomes-Tr:CAI48484"
                     /db_xref="GOA:Q3ITP9"
                     /db_xref="InterPro:IPR004788"
                     /db_xref="InterPro:IPR020672"
                     /db_xref="UniProtKB/Swiss-Prot:Q3ITP9"
     gene            complement(397316..397474)
                     /locus_tag="NP_0788A"
     CDS             complement(397316..397474)
                     /locus_tag="NP_0788A"
                     /codon_start=1
                     /transl_table=11
                     /product="small CPxCG-related zinc finger protein"
                     /protein_id="CAI48485.1"
                     /db_xref="GI:76556911"
                     /db_xref="EnsemblGenomes-Gn:NP_0788A"
                     /db_xref="EnsemblGenomes-Tr:CAI48485"
                     /db_xref="UniProtKB/TrEMBL:Q3ITP8"
     gene            complement(397634..398728)
                     /gene="sufS2"
                     /locus_tag="NP_0790A"
     CDS             complement(397634..398728)
                     /gene="sufS2"
                     /locus_tag="NP_0790A"
                     /EC_number="2.8.1.7"
                     /codon_start=1
                     /transl_table=11
                     /product="probable cysteine desulfurase"
                     /protein_id="CAI48486.1"
                     /db_xref="GI:76556912"
                     /db_xref="EnsemblGenomes-Gn:NP_0790A"
                     /db_xref="EnsemblGenomes-Tr:CAI48486"
                     /db_xref="GOA:Q3ITP7"
                     /db_xref="InterPro:IPR000192"
                     /db_xref="InterPro:IPR015421"
                     /db_xref="InterPro:IPR015422"
                     /db_xref="InterPro:IPR015424"
                     /db_xref="UniProtKB/TrEMBL:Q3ITP7"
     gene            398841..399620
                     /locus_tag="NP_0792A"
     CDS             398841..399620
                     /locus_tag="NP_0792A"
                     /codon_start=1
                     /transl_table=11
                     /product="alpha/beta hydrolase fold protein"
                     /protein_id="CAI48487.1"
                     /db_xref="GI:76556913"
                     /db_xref="EnsemblGenomes-Gn:NP_0792A"
                     /db_xref="EnsemblGenomes-Tr:CAI48487"
                     /db_xref="GOA:Q3ITP6"
                     /db_xref="InterPro:IPR000073"
                     /db_xref="InterPro:IPR029058"
                     /db_xref="UniProtKB/TrEMBL:Q3ITP6"
     gene            399714..400418
                     /gene="guaAa2"
                     /locus_tag="NP_0794A"
     CDS             399714..400418
                     /gene="guaAa2"
                     /locus_tag="NP_0794A"
                     /codon_start=1
                     /transl_table=11
                     /product="glutamine amidotransferase (homolog to GMP
                     synthase subunit A)"
                     /protein_id="CAI48488.1"
                     /db_xref="GI:76556914"
                     /db_xref="EnsemblGenomes-Gn:NP_0794A"
                     /db_xref="EnsemblGenomes-Tr:CAI48488"
                     /db_xref="GOA:Q3ITP5"
                     /db_xref="InterPro:IPR017926"
                     /db_xref="InterPro:IPR029062"
                     /db_xref="UniProtKB/TrEMBL:Q3ITP5"
     gene            400680..401015
                     /locus_tag="NP_0796A"
     CDS             400680..401015
                     /locus_tag="NP_0796A"
                     /codon_start=1
                     /transl_table=11
                     /product="uncharacterized protein"
                     /protein_id="CAI48489.1"
                     /db_xref="GI:76556915"
                     /db_xref="EnsemblGenomes-Gn:NP_0796A"
                     /db_xref="EnsemblGenomes-Tr:CAI48489"
                     /db_xref="GOA:Q3ITP4"
                     /db_xref="UniProtKB/TrEMBL:Q3ITP4"
     gene            complement(401157..402011)
                     /gene="pabC"
                     /locus_tag="NP_0798A"
                     /gene_synonym="ilvE2"
     CDS             complement(401157..402011)
                     /gene="pabC"
                     /locus_tag="NP_0798A"
                     /gene_synonym="ilvE2"
                     /EC_number="4.1.3.38"
                     /codon_start=1
                     /transl_table=11
                     /product="aminodeoxychorismate lyase"
                     /protein_id="CAI48490.1"
                     /db_xref="GI:76556916"
                     /db_xref="EnsemblGenomes-Gn:NP_0798A"
                     /db_xref="EnsemblGenomes-Tr:CAI48490"
                     /db_xref="GOA:Q3ITP3"
                     /db_xref="InterPro:IPR001544"
                     /db_xref="InterPro:IPR018300"
                     /db_xref="UniProtKB/TrEMBL:Q3ITP3"
     gene            complement(402013..402615)
                     /gene="pabA"
                     /locus_tag="NP_0800A"
                     /gene_synonym="trpG2"
     CDS             complement(402013..402615)
                     /gene="pabA"
                     /locus_tag="NP_0800A"
                     /gene_synonym="trpG2"
                     /EC_number="2.6.1.85"
                     /codon_start=1
                     /transl_table=11
                     /product="aminodeoxychorismate synthase component 2"
                     /protein_id="CAI48491.1"
                     /db_xref="GI:76556917"
                     /db_xref="EnsemblGenomes-Gn:NP_0800A"
                     /db_xref="EnsemblGenomes-Tr:CAI48491"
                     /db_xref="GOA:Q3ITP2"
                     /db_xref="InterPro:IPR006221"
                     /db_xref="InterPro:IPR017926"
                     /db_xref="InterPro:IPR029062"
                     /db_xref="UniProtKB/TrEMBL:Q3ITP2"
     gene            complement(402612..404102)
                     /gene="pabB"
                     /locus_tag="NP_0802A"
                     /gene_synonym="trpE2"
     CDS             complement(402612..404102)
                     /gene="pabB"
                     /locus_tag="NP_0802A"
                     /gene_synonym="trpE2"
                     /EC_number="2.6.1.85"
                     /codon_start=1
                     /transl_table=11
                     /product="aminodeoxychorismate synthase component 1"
                     /protein_id="CAI48492.1"
                     /db_xref="GI:76556918"
                     /db_xref="EnsemblGenomes-Gn:NP_0802A"
                     /db_xref="EnsemblGenomes-Tr:CAI48492"
                     /db_xref="GOA:Q3ITP1"
                     /db_xref="InterPro:IPR005801"
                     /db_xref="InterPro:IPR006805"
                     /db_xref="InterPro:IPR015890"
                     /db_xref="InterPro:IPR019999"
                     /db_xref="UniProtKB/TrEMBL:Q3ITP1"
     gene            complement(404145..404672)
                     /locus_tag="NP_0804A"
     CDS             complement(404145..404672)
                     /locus_tag="NP_0804A"
                     /codon_start=1
                     /transl_table=11
                     /product="uncharacterized protein"
                     /protein_id="CAI48493.1"
                     /db_xref="GI:76556919"
                     /db_xref="EnsemblGenomes-Gn:NP_0804A"
                     /db_xref="EnsemblGenomes-Tr:CAI48493"
                     /db_xref="GOA:Q3ITP0"
                     /db_xref="InterPro:IPR010995"
                     /db_xref="UniProtKB/TrEMBL:Q3ITP0"
     gene            complement(404736..405530)
                     /gene="aroE"
                     /locus_tag="NP_0806A"
     CDS             complement(404736..405530)
                     /gene="aroE"
                     /locus_tag="NP_0806A"
                     /EC_number="1.1.1.25"
                     /codon_start=1
                     /transl_table=11
                     /product="shikimate dehydrogenase"
                     /protein_id="CAI48494.1"
                     /db_xref="GI:76556920"
                     /db_xref="EnsemblGenomes-Gn:NP_0806A"
                     /db_xref="EnsemblGenomes-Tr:CAI48494"
                     /db_xref="GOA:Q3ITN9"
                     /db_xref="InterPro:IPR006151"
                     /db_xref="InterPro:IPR011342"
                     /db_xref="InterPro:IPR013708"
                     /db_xref="InterPro:IPR016040"
                     /db_xref="InterPro:IPR022893"
                     /db_xref="UniProtKB/Swiss-Prot:Q3ITN9"
     gene            405704..407029
                     /gene="dtdA"
                     /locus_tag="NP_0808A"
     CDS             405704..407029
                     /gene="dtdA"
                     /locus_tag="NP_0808A"
                     /EC_number="3.1.1.96"
                     /note="unknown EC_number=3.1.1.96"
                     /codon_start=1
                     /transl_table=11
                     /product="D-aminoacyl-tRNA deacylase"
                     /protein_id="CAI48495.1"
                     /db_xref="GI:76556921"
                     /db_xref="EnsemblGenomes-Gn:NP_0808A"
                     /db_xref="EnsemblGenomes-Tr:CAI48495"
                     /db_xref="GOA:Q3ITN8"
                     /db_xref="InterPro:IPR007508"
                     /db_xref="InterPro:IPR018033"
                     /db_xref="UniProtKB/Swiss-Prot:Q3ITN8"
     gene            407300..408466
                     /gene="ftsZ1"
                     /locus_tag="NP_0810A"
     CDS             407300..408466
                     /gene="ftsZ1"
                     /locus_tag="NP_0810A"
                     /codon_start=1
                     /transl_table=11
                     /product="cell division protein FtsZ, type I"
                     /protein_id="CAI48496.1"
                     /db_xref="GI:76556922"
                     /db_xref="EnsemblGenomes-Gn:NP_0810A"
                     /db_xref="EnsemblGenomes-Tr:CAI48496"
                     /db_xref="GOA:Q3ITN7"
                     /db_xref="InterPro:IPR000158"
                     /db_xref="InterPro:IPR003008"
                     /db_xref="InterPro:IPR008280"
                     /db_xref="InterPro:IPR018316"
                     /db_xref="InterPro:IPR020805"
                     /db_xref="InterPro:IPR024757"
                     /db_xref="UniProtKB/TrEMBL:Q3ITN7"
     gene            408518..408691
                     /gene="secE"
                     /locus_tag="NP_0812A"
     CDS             408518..408691
                     /gene="secE"
                     /locus_tag="NP_0812A"
                     /codon_start=1
                     /transl_table=11
                     /product="protein translocase subunit SecE"
                     /protein_id="CAI48497.1"
                     /db_xref="GI:76556923"
                     /db_xref="EnsemblGenomes-Gn:NP_0812A"
                     /db_xref="EnsemblGenomes-Tr:CAI48497"
                     /db_xref="GOA:Q3ITN6"
                     /db_xref="InterPro:IPR008158"
                     /db_xref="InterPro:IPR022943"
                     /db_xref="InterPro:IPR023391"
                     /db_xref="UniProtKB/Swiss-Prot:Q3ITN6"
     gene            408691..409131
                     /gene="spt5"
                     /locus_tag="NP_0814A"
                     /gene_synonym="nusG"
     CDS             408691..409131
                     /gene="spt5"
                     /locus_tag="NP_0814A"
                     /gene_synonym="nusG"
                     /codon_start=1
                     /transl_table=11
                     /product="transcription elongation factor Spt5"
                     /protein_id="CAI48498.1"
                     /db_xref="GI:76556924"
                     /db_xref="EnsemblGenomes-Gn:NP_0814A"
                     /db_xref="EnsemblGenomes-Tr:CAI48498"
                     /db_xref="GOA:Q3ITN5"
                     /db_xref="InterPro:IPR005100"
                     /db_xref="InterPro:IPR005824"
                     /db_xref="InterPro:IPR006645"
                     /db_xref="InterPro:IPR008991"
                     /db_xref="InterPro:IPR011590"
                     /db_xref="InterPro:IPR014722"
                     /db_xref="UniProtKB/TrEMBL:Q3ITN5"
     gene            complement(409132..409437)
                     /locus_tag="NP_0816A"
     CDS             complement(409132..409437)
                     /locus_tag="NP_0816A"
                     /codon_start=1
                     /transl_table=11
                     /product="small CPxCG-related zinc finger protein"
                     /protein_id="CAI48499.1"
                     /db_xref="GI:76556925"
                     /db_xref="EnsemblGenomes-Gn:NP_0816A"
                     /db_xref="EnsemblGenomes-Tr:CAI48499"
                     /db_xref="InterPro:IPR015880"
                     /db_xref="UniProtKB/TrEMBL:Q3ITN4"
     gene            409519..410274
                     /locus_tag="NP_0818A"
     CDS             409519..410274
                     /locus_tag="NP_0818A"
                     /codon_start=1
                     /transl_table=11
                     /product="PHP domain protein"
                     /protein_id="CAI48500.1"
                     /db_xref="GI:76556926"
                     /db_xref="EnsemblGenomes-Gn:NP_0818A"
                     /db_xref="EnsemblGenomes-Tr:CAI48500"
                     /db_xref="GOA:Q3ITN3"
                     /db_xref="InterPro:IPR016195"
                     /db_xref="UniProtKB/TrEMBL:Q3ITN3"
     gene            complement(410271..410759)
                     /locus_tag="NP_0820A"
     CDS             complement(410271..410759)
                     /locus_tag="NP_0820A"
                     /codon_start=1
                     /transl_table=11
                     /product="DUF457 family protein"
                     /protein_id="CAI48501.1"
                     /db_xref="GI:76556927"
                     /db_xref="EnsemblGenomes-Gn:NP_0820A"
                     /db_xref="EnsemblGenomes-Tr:CAI48501"
                     /db_xref="GOA:Q3ITN2"
                     /db_xref="InterPro:IPR007404"
                     /db_xref="UniProtKB/TrEMBL:Q3ITN2"
     gene            complement(410853..411353)
                     /locus_tag="NP_0822A"
     CDS             complement(410853..411353)
                     /locus_tag="NP_0822A"
                     /EC_number="3.5.1.42"
                     /codon_start=1
                     /transl_table=11
                     /product="nicotinamide mononucleotide deamidase"
                     /protein_id="CAI48502.1"
                     /db_xref="GI:76556928"
                     /db_xref="EnsemblGenomes-Gn:NP_0822A"
                     /db_xref="EnsemblGenomes-Tr:CAI48502"
                     /db_xref="InterPro:IPR008136"
                     /db_xref="UniProtKB/TrEMBL:Q3ITN1"
     gene            411460..412566
                     /gene="aspC4"
                     /locus_tag="NP_0824A"
     CDS             411460..412566
                     /gene="aspC4"
                     /locus_tag="NP_0824A"
                     /EC_number="2.6.1.-"
                     /codon_start=1
                     /transl_table=11
                     /product="pyridoxal phosphate-dependent aminotransferase"
                     /protein_id="CAI48503.1"
                     /db_xref="GI:76556929"
                     /db_xref="EnsemblGenomes-Gn:NP_0824A"
                     /db_xref="EnsemblGenomes-Tr:CAI48503"
                     /db_xref="GOA:Q3ITN0"
                     /db_xref="InterPro:IPR004839"
                     /db_xref="InterPro:IPR015421"
                     /db_xref="InterPro:IPR015422"
                     /db_xref="InterPro:IPR015424"
                     /db_xref="UniProtKB/TrEMBL:Q3ITN0"
     gene            complement(412588..414063)
                     /gene="mrpD3"
                     /locus_tag="NP_0826A"
                     /gene_synonym="tp49i"
     CDS             complement(412588..414063)
                     /gene="mrpD3"
                     /locus_tag="NP_0826A"
                     /gene_synonym="tp49i"
                     /codon_start=1
                     /transl_table=11
                     /product="Mrp-type sodium/proton antiporter system subunit
                     D3"
                     /protein_id="CAI48504.1"
                     /db_xref="GI:76556930"
                     /db_xref="EnsemblGenomes-Gn:NP_0826A"
                     /db_xref="EnsemblGenomes-Tr:CAI48504"
                     /db_xref="GOA:Q3ITM9"
                     /db_xref="InterPro:IPR001750"
                     /db_xref="InterPro:IPR003918"
                     /db_xref="UniProtKB/TrEMBL:Q3ITM9"
     gene            complement(414148..415971)
                     /gene="mrpD2"
                     /locus_tag="NP_0828A"
                     /gene_synonym="tp49h"
     CDS             complement(414148..415971)
                     /gene="mrpD2"
                     /locus_tag="NP_0828A"
                     /gene_synonym="tp49h"
                     /codon_start=1
                     /transl_table=11
                     /product="Mrp-type sodium/proton antiporter system subunit
                     D2"
                     /protein_id="CAI48505.1"
                     /db_xref="GI:76556931"
                     /db_xref="EnsemblGenomes-Gn:NP_0828A"
                     /db_xref="EnsemblGenomes-Tr:CAI48505"
                     /db_xref="GOA:Q3ITM8"
                     /db_xref="InterPro:IPR001750"
                     /db_xref="UniProtKB/TrEMBL:Q3ITM8"
     gene            complement(415971..417677)
                     /gene="mrpD1"
                     /locus_tag="NP_0830A"
                     /gene_synonym="tp49g"
     CDS             complement(415971..417677)
                     /gene="mrpD1"
                     /locus_tag="NP_0830A"
                     /gene_synonym="tp49g"
                     /codon_start=1
                     /transl_table=11
                     /product="Mrp-type sodium/proton antiporter system subunit
                     D1"
                     /protein_id="CAI48506.1"
                     /db_xref="GI:76556932"
                     /db_xref="EnsemblGenomes-Gn:NP_0830A"
                     /db_xref="EnsemblGenomes-Tr:CAI48506"
                     /db_xref="GOA:Q3ITM7"
                     /db_xref="InterPro:IPR001516"
                     /db_xref="InterPro:IPR001750"
                     /db_xref="UniProtKB/TrEMBL:Q3ITM7"
     gene            complement(417670..418053)
                     /gene="mrpC"
                     /locus_tag="NP_0832A"
                     /gene_synonym="tp49f"
     CDS             complement(417670..418053)
                     /gene="mrpC"
                     /locus_tag="NP_0832A"
                     /gene_synonym="tp49f"
                     /codon_start=1
                     /transl_table=11
                     /product="Mrp-type sodium/proton antiporter system subunit
                     C"
                     /protein_id="CAI48507.1"
                     /db_xref="GI:76556933"
                     /db_xref="EnsemblGenomes-Gn:NP_0832A"
                     /db_xref="EnsemblGenomes-Tr:CAI48507"
                     /db_xref="GOA:Q3ITM6"
                     /db_xref="InterPro:IPR001133"
                     /db_xref="UniProtKB/TrEMBL:Q3ITM6"
     gene            complement(418050..418604)
                     /gene="mrpB2"
                     /locus_tag="NP_0834A"
                     /gene_synonym="tp49e"
     CDS             complement(418050..418604)
                     /gene="mrpB2"
                     /locus_tag="NP_0834A"
                     /gene_synonym="tp49e"
                     /codon_start=1
                     /transl_table=11
                     /product="Mrp-type sodium/proton antiporter system subunit
                     B2"
                     /protein_id="CAI48508.1"
                     /db_xref="GI:76556934"
                     /db_xref="EnsemblGenomes-Gn:NP_0834A"
                     /db_xref="EnsemblGenomes-Tr:CAI48508"
                     /db_xref="GOA:Q3ITM5"
                     /db_xref="InterPro:IPR007182"
                     /db_xref="UniProtKB/TrEMBL:Q3ITM5"
     gene            complement(418601..419188)
                     /gene="mrpB1"
                     /locus_tag="NP_0836A"
                     /gene_synonym="tp49d"
     CDS             complement(418601..419188)
                     /gene="mrpB1"
                     /locus_tag="NP_0836A"
                     /gene_synonym="tp49d"
                     /codon_start=1
                     /transl_table=11
                     /product="Mrp-type sodium/proton antiporter system subunit
                     B1"
                     /protein_id="CAI48509.1"
                     /db_xref="GI:76556935"
                     /db_xref="EnsemblGenomes-Gn:NP_0836A"
                     /db_xref="EnsemblGenomes-Tr:CAI48509"
                     /db_xref="GOA:Q3ITM4"
                     /db_xref="InterPro:IPR025383"
                     /db_xref="UniProtKB/TrEMBL:Q3ITM4"
     gene            complement(419185..419541)
                     /gene="mrpG"
                     /locus_tag="NP_0838A"
                     /gene_synonym="tp49c"
     CDS             complement(419185..419541)
                     /gene="mrpG"
                     /locus_tag="NP_0838A"
                     /gene_synonym="tp49c"
                     /codon_start=1
                     /transl_table=11
                     /product="Mrp-type sodium/proton antiporter system subunit
                     G"
                     /protein_id="CAI48510.1"
                     /db_xref="GI:76556936"
                     /db_xref="EnsemblGenomes-Gn:NP_0838A"
                     /db_xref="EnsemblGenomes-Tr:CAI48510"
                     /db_xref="GOA:Q3ITM3"
                     /db_xref="InterPro:IPR005133"
                     /db_xref="UniProtKB/TrEMBL:Q3ITM3"
     gene            complement(419538..419822)
                     /gene="mrpF"
                     /locus_tag="NP_0840A"
                     /gene_synonym="tp49b"
     CDS             complement(419538..419822)
                     /gene="mrpF"
                     /locus_tag="NP_0840A"
                     /gene_synonym="tp49b"
                     /codon_start=1
                     /transl_table=11
                     /product="Mrp-type sodium/proton antiporter system subunit
                     F"
                     /protein_id="CAI48511.1"
                     /db_xref="GI:76556937"
                     /db_xref="EnsemblGenomes-Gn:NP_0840A"
                     /db_xref="EnsemblGenomes-Tr:CAI48511"
                     /db_xref="GOA:Q3ITM2"
                     /db_xref="InterPro:IPR007208"
                     /db_xref="UniProtKB/TrEMBL:Q3ITM2"
     gene            complement(419815..420897)
                     /gene="mrpE"
                     /locus_tag="NP_0842A"
                     /gene_synonym="tp49a"
     CDS             complement(419815..420897)
                     /gene="mrpE"
                     /locus_tag="NP_0842A"
                     /gene_synonym="tp49a"
                     /codon_start=1
                     /transl_table=11
                     /product="Mrp-type sodium/proton antiporter system subunit
                     E"
                     /protein_id="CAI48512.1"
                     /db_xref="GI:76556938"
                     /db_xref="EnsemblGenomes-Gn:NP_0842A"
                     /db_xref="EnsemblGenomes-Tr:CAI48512"
                     /db_xref="GOA:Q3ITM1"
                     /db_xref="InterPro:IPR002758"
                     /db_xref="UniProtKB/TrEMBL:Q3ITM1"
     gene            421345..422163
                     /locus_tag="NP_0844A"
     CDS             421345..422163
                     /locus_tag="NP_0844A"
                     /EC_number="2.7.1.169"
                     /codon_start=1
                     /transl_table=11
                     /product="pantoate kinase"
                     /protein_id="CAI48513.1"
                     /db_xref="GI:76556939"
                     /db_xref="EnsemblGenomes-Gn:NP_0844A"
                     /db_xref="EnsemblGenomes-Tr:CAI48513"
                     /db_xref="GOA:Q3ITM0"
                     /db_xref="InterPro:IPR006204"
                     /db_xref="InterPro:IPR012043"
                     /db_xref="InterPro:IPR014721"
                     /db_xref="InterPro:IPR020568"
                     /db_xref="UniProtKB/TrEMBL:Q3ITM0"
     gene            complement(422173..422526)
                     /locus_tag="NP_0846A"
     CDS             complement(422173..422526)
                     /locus_tag="NP_0846A"
                     /codon_start=1
                     /transl_table=11
                     /product="DsrE domain protein"
                     /protein_id="CAI48514.1"
                     /db_xref="GI:76556940"
                     /db_xref="EnsemblGenomes-Gn:NP_0846A"
                     /db_xref="EnsemblGenomes-Tr:CAI48514"
                     /db_xref="InterPro:IPR003787"
                     /db_xref="InterPro:IPR027396"
                     /db_xref="UniProtKB/TrEMBL:Q3ITL9"
     gene            422675..423415
                     /locus_tag="NP_0848A"
     CDS             422675..423415
                     /locus_tag="NP_0848A"
                     /EC_number="6.3.2.36"
                     /codon_start=1
                     /transl_table=11
                     /product="4-phosphopantoate--beta-alanine ligase"
                     /protein_id="CAI48515.1"
                     /db_xref="GI:76556941"
                     /db_xref="EnsemblGenomes-Gn:NP_0848A"
                     /db_xref="EnsemblGenomes-Tr:CAI48515"
                     /db_xref="GOA:Q3ITL8"
                     /db_xref="InterPro:IPR002855"
                     /db_xref="UniProtKB/TrEMBL:Q3ITL8"
     gene            423491..424531
                     /locus_tag="NP_0850A"
     CDS             423491..424531
                     /locus_tag="NP_0850A"
                     /codon_start=1
                     /transl_table=11
                     /product="uncharacterized protein"
                     /protein_id="CAI48516.1"
                     /db_xref="GI:76556942"
                     /db_xref="EnsemblGenomes-Gn:NP_0850A"
                     /db_xref="EnsemblGenomes-Tr:CAI48516"
                     /db_xref="GOA:Q3ITL7"
                     /db_xref="UniProtKB/TrEMBL:Q3ITL7"
     gene            complement(424577..425056)
                     /locus_tag="NP_0852A"
     CDS             complement(424577..425056)
                     /locus_tag="NP_0852A"
                     /codon_start=1
                     /transl_table=11
                     /product="DUF82 family protein"
                     /protein_id="CAI48517.1"
                     /db_xref="GI:76556943"
                     /db_xref="EnsemblGenomes-Gn:NP_0852A"
                     /db_xref="EnsemblGenomes-Tr:CAI48517"
                     /db_xref="InterPro:IPR002782"
                     /db_xref="UniProtKB/TrEMBL:Q3ITL6"
     gene            complement(425053..426795)
                     /gene="polX"
                     /locus_tag="NP_0854A"
     CDS             complement(425053..426795)
                     /gene="polX"
                     /locus_tag="NP_0854A"
                     /EC_number="2.7.7.7"
                     /codon_start=1
                     /transl_table=11
                     /product="DNA-directed DNA polymerase X"
                     /protein_id="CAI48518.1"
                     /db_xref="GI:76556944"
                     /db_xref="EnsemblGenomes-Gn:NP_0854A"
                     /db_xref="EnsemblGenomes-Tr:CAI48518"
                     /db_xref="GOA:Q3ITL5"
                     /db_xref="InterPro:IPR002008"
                     /db_xref="InterPro:IPR002054"
                     /db_xref="InterPro:IPR003141"
                     /db_xref="InterPro:IPR003583"
                     /db_xref="InterPro:IPR004013"
                     /db_xref="InterPro:IPR010994"
                     /db_xref="InterPro:IPR010996"
                     /db_xref="InterPro:IPR016195"
                     /db_xref="InterPro:IPR022311"
                     /db_xref="InterPro:IPR027420"
                     /db_xref="InterPro:IPR029398"
                     /db_xref="UniProtKB/TrEMBL:Q3ITL5"
     gene            complement(426792..427232)
                     /locus_tag="NP_0856A"
     CDS             complement(426792..427232)
                     /locus_tag="NP_0856A"
                     /codon_start=1
                     /transl_table=11
                     /product="uncharacterized protein"
                     /protein_id="CAI48519.1"
                     /db_xref="GI:76556945"
                     /db_xref="EnsemblGenomes-Gn:NP_0856A"
                     /db_xref="EnsemblGenomes-Tr:CAI48519"
                     /db_xref="UniProtKB/TrEMBL:Q3ITL4"
     gene            427334..428275
                     /locus_tag="NP_0858A"
     CDS             427334..428275
                     /locus_tag="NP_0858A"
                     /codon_start=1
                     /transl_table=11
                     /product="alpha/beta hydrolase fold protein"
                     /protein_id="CAI48520.1"
                     /db_xref="GI:76556946"
                     /db_xref="EnsemblGenomes-Gn:NP_0858A"
                     /db_xref="EnsemblGenomes-Tr:CAI48520"
                     /db_xref="GOA:Q3ITL3"
                     /db_xref="InterPro:IPR002168"
                     /db_xref="InterPro:IPR013094"
                     /db_xref="InterPro:IPR029058"
                     /db_xref="UniProtKB/TrEMBL:Q3ITL3"
     gene            428334..429317
                     /locus_tag="NP_0860A"
     CDS             428334..429317
                     /locus_tag="NP_0860A"
                     /codon_start=1
                     /transl_table=11
                     /product="uncharacterized protein"
                     /protein_id="CAI48521.1"
                     /db_xref="GI:76556947"
                     /db_xref="EnsemblGenomes-Gn:NP_0860A"
                     /db_xref="EnsemblGenomes-Tr:CAI48521"
                     /db_xref="GOA:Q3ITL2"
                     /db_xref="UniProtKB/TrEMBL:Q3ITL2"
     gene            429408..431546
                     /locus_tag="NP_0862A"
     CDS             429408..431546
                     /locus_tag="NP_0862A"
                     /EC_number="2.7.13.3"
                     /codon_start=1
                     /transl_table=11
                     /product="receiver/sensor box histidine kinase"
                     /protein_id="CAI48522.1"
                     /db_xref="GI:76556948"
                     /db_xref="EnsemblGenomes-Gn:NP_0862A"
                     /db_xref="EnsemblGenomes-Tr:CAI48522"
                     /db_xref="GOA:Q3ITL1"
                     /db_xref="InterPro:IPR000014"
                     /db_xref="InterPro:IPR000700"
                     /db_xref="InterPro:IPR001610"
                     /db_xref="InterPro:IPR001789"
                     /db_xref="InterPro:IPR003594"
                     /db_xref="InterPro:IPR003661"
                     /db_xref="InterPro:IPR005467"
                     /db_xref="InterPro:IPR011006"
                     /db_xref="InterPro:IPR013767"
                     /db_xref="UniProtKB/TrEMBL:Q3ITL1"
     gene            431586..432668
                     /gene="trm14"
                     /locus_tag="NP_0864A"
     CDS             431586..432668
                     /gene="trm14"
                     /locus_tag="NP_0864A"
                     /EC_number="2.1.1.256"
                     /codon_start=1
                     /transl_table=11
                     /product="tRNA (guanine(6)-N(2))-dimethyltransferase"
                     /protein_id="CAI48523.1"
                     /db_xref="GI:76556949"
                     /db_xref="EnsemblGenomes-Gn:NP_0864A"
                     /db_xref="EnsemblGenomes-Tr:CAI48523"
                     /db_xref="GOA:Q3ITL0"
                     /db_xref="InterPro:IPR000241"
                     /db_xref="InterPro:IPR004114"
                     /db_xref="InterPro:IPR029063"
                     /db_xref="UniProtKB/TrEMBL:Q3ITL0"
     gene            432869..433063
                     /locus_tag="NP_0866A"
     CDS             432869..433063
                     /locus_tag="NP_0866A"
                     /codon_start=1
                     /transl_table=11
                     /product="uncharacterized protein"
                     /protein_id="CAI48524.1"
                     /db_xref="GI:76556950"
                     /db_xref="EnsemblGenomes-Gn:NP_0866A"
                     /db_xref="EnsemblGenomes-Tr:CAI48524"
                     /db_xref="UniProtKB/TrEMBL:Q3ITK9"
     gene            complement(433064..433468)
                     /locus_tag="NP_0868A"
     CDS             complement(433064..433468)
                     /locus_tag="NP_0868A"
                     /codon_start=1
                     /transl_table=11
                     /product="UPF0201 family protein"
                     /protein_id="CAI48525.1"
                     /db_xref="GI:76556951"
                     /db_xref="EnsemblGenomes-Gn:NP_0868A"
                     /db_xref="EnsemblGenomes-Tr:CAI48525"
                     /db_xref="InterPro:IPR002739"
                     /db_xref="InterPro:IPR022803"
                     /db_xref="UniProtKB/TrEMBL:Q3ITK8"
     gene            complement(433465..433998)
                     /locus_tag="NP_0870A"
     CDS             complement(433465..433998)
                     /locus_tag="NP_0870A"
                     /codon_start=1
                     /transl_table=11
                     /product="UPF0200 family protein"
                     /protein_id="CAI48526.1"
                     /db_xref="GI:76556952"
                     /db_xref="EnsemblGenomes-Gn:NP_0870A"
                     /db_xref="EnsemblGenomes-Tr:CAI48526"
                     /db_xref="GOA:Q3ITK7"
                     /db_xref="InterPro:IPR027417"
                     /db_xref="UniProtKB/TrEMBL:Q3ITK7"
     gene            434096..434200
                     /gene="tRNAArg4"
                     /locus_tag="NP_TRNA12"
     tRNA            434096..434200
                     /gene="tRNAArg4"
                     /locus_tag="NP_TRNA12"
                     /product="tRNA-Arg"
                     /note="intron-containing, anticodon TCT"
     gene            complement(434900..435988)
                     /gene="pepB2"
                     /locus_tag="NP_0872A"
     CDS             complement(434900..435988)
                     /gene="pepB2"
                     /locus_tag="NP_0872A"
                     /EC_number="3.4.11.-"
                     /codon_start=1
                     /transl_table=11
                     /product="aminopeptidase (homolog to leucyl aminopeptidase
                     / aminopeptidase T)"
                     /protein_id="CAI48527.1"
                     /db_xref="GI:76556953"
                     /db_xref="EnsemblGenomes-Gn:NP_0872A"
                     /db_xref="EnsemblGenomes-Tr:CAI48527"
                     /db_xref="GOA:Q3ITK6"
                     /db_xref="InterPro:IPR000787"
                     /db_xref="UniProtKB/TrEMBL:Q3ITK6"
     gene            436090..437394
                     /gene="rnr"
                     /locus_tag="NP_0874A"
     CDS             436090..437394
                     /gene="rnr"
                     /locus_tag="NP_0874A"
                     /EC_number="3.1.13.1"
                     /codon_start=1
                     /transl_table=11
                     /product="ribonuclease R"
                     /protein_id="CAI48528.1"
                     /db_xref="GI:76556954"
                     /db_xref="EnsemblGenomes-Gn:NP_0874A"
                     /db_xref="EnsemblGenomes-Tr:CAI48528"
                     /db_xref="InterPro:IPR012340"
                     /db_xref="UniProtKB/TrEMBL:Q3ITK5"
     gene            complement(437391..437843)
                     /locus_tag="NP_0876A"
     CDS             complement(437391..437843)
                     /locus_tag="NP_0876A"
                     /codon_start=1
                     /transl_table=11
                     /product="FMN-binding domain protein"
                     /protein_id="CAI48529.1"
                     /db_xref="GI:76556955"
                     /db_xref="EnsemblGenomes-Gn:NP_0876A"
                     /db_xref="EnsemblGenomes-Tr:CAI48529"
                     /db_xref="GOA:Q3ITK4"
                     /db_xref="InterPro:IPR012349"
                     /db_xref="UniProtKB/TrEMBL:Q3ITK4"
     gene            complement(437924..437996)
                     /gene="tRNAAsp"
                     /locus_tag="NP_TRNA13"
     tRNA            complement(437924..437996)
                     /gene="tRNAAsp"
                     /locus_tag="NP_TRNA13"
                     /product="tRNA-Asp"
                     /note="anticodon GTC"
     gene            complement(438102..439139)
                     /gene="radA"
                     /locus_tag="NP_0878A"
     CDS             complement(438102..439139)
                     /gene="radA"
                     /locus_tag="NP_0878A"
                     /codon_start=1
                     /transl_table=11
                     /product="DNA repair and recombination protein RadA"
                     /protein_id="CAI48530.1"
                     /db_xref="GI:76556956"
                     /db_xref="EnsemblGenomes-Gn:NP_0878A"
                     /db_xref="EnsemblGenomes-Tr:CAI48530"
                     /db_xref="GOA:Q3ITK3"
                     /db_xref="InterPro:IPR003593"
                     /db_xref="InterPro:IPR010995"
                     /db_xref="InterPro:IPR011938"
                     /db_xref="InterPro:IPR013632"
                     /db_xref="InterPro:IPR016467"
                     /db_xref="InterPro:IPR020587"
                     /db_xref="InterPro:IPR020588"
                     /db_xref="InterPro:IPR027417"
                     /db_xref="UniProtKB/TrEMBL:Q3ITK3"
     gene            complement(439277..439876)
                     /locus_tag="NP_0880A"
     CDS             complement(439277..439876)
                     /locus_tag="NP_0880A"
                     /codon_start=1
                     /transl_table=11
                     /product="uncharacterized protein"
                     /protein_id="CAI48531.1"
                     /db_xref="GI:76556957"
                     /db_xref="EnsemblGenomes-Gn:NP_0880A"
                     /db_xref="EnsemblGenomes-Tr:CAI48531"
                     /db_xref="UniProtKB/TrEMBL:Q3ITK2"
     gene            complement(440031..442106)
                     /gene="ligA"
                     /locus_tag="NP_0882A"
     CDS             complement(440031..442106)
                     /gene="ligA"
                     /locus_tag="NP_0882A"
                     /EC_number="6.5.1.2"
                     /codon_start=1
                     /transl_table=11
                     /product="DNA ligase (NAD)"
                     /protein_id="CAI48532.1"
                     /db_xref="GI:76556958"
                     /db_xref="EnsemblGenomes-Gn:NP_0882A"
                     /db_xref="EnsemblGenomes-Tr:CAI48532"
                     /db_xref="GOA:Q3ITK1"
                     /db_xref="InterPro:IPR001357"
                     /db_xref="InterPro:IPR001679"
                     /db_xref="InterPro:IPR003583"
                     /db_xref="InterPro:IPR004150"
                     /db_xref="InterPro:IPR010994"
                     /db_xref="InterPro:IPR012340"
                     /db_xref="InterPro:IPR013839"
                     /db_xref="InterPro:IPR013840"
                     /db_xref="InterPro:IPR018239"
                     /db_xref="InterPro:IPR033136"
                     /db_xref="UniProtKB/Swiss-Prot:Q3ITK1"
     gene            complement(442156..443259)
                     /locus_tag="NP_0884A"
     CDS             complement(442156..443259)
                     /locus_tag="NP_0884A"
                     /EC_number="2.6.1.-"
                     /codon_start=1
                     /transl_table=11
                     /product="pyridoxal phosphate-dependent aminotransferase"
                     /protein_id="CAI48533.1"
                     /db_xref="GI:76556959"
                     /db_xref="EnsemblGenomes-Gn:NP_0884A"
                     /db_xref="EnsemblGenomes-Tr:CAI48533"
                     /db_xref="GOA:Q3ITK0"
                     /db_xref="InterPro:IPR000192"
                     /db_xref="InterPro:IPR015421"
                     /db_xref="InterPro:IPR015422"
                     /db_xref="InterPro:IPR015424"
                     /db_xref="InterPro:IPR020578"
                     /db_xref="InterPro:IPR024169"
                     /db_xref="UniProtKB/TrEMBL:Q3ITK0"
     gene            complement(443376..443648)
                     /locus_tag="NP_0886A"
     CDS             complement(443376..443648)
                     /locus_tag="NP_0886A"
                     /codon_start=1
                     /transl_table=11
                     /product="uncharacterized protein"
                     /protein_id="CAI48534.1"
                     /db_xref="GI:76556960"
                     /db_xref="EnsemblGenomes-Gn:NP_0886A"
                     /db_xref="EnsemblGenomes-Tr:CAI48534"
                     /db_xref="GOA:Q3ITJ9"
                     /db_xref="UniProtKB/TrEMBL:Q3ITJ9"
     gene            complement(443688..444878)
                     /gene="tp20"
                     /locus_tag="NP_0888A"
     CDS             complement(443688..444878)
                     /gene="tp20"
                     /locus_tag="NP_0888A"
                     /codon_start=1
                     /transl_table=11
                     /product="major facilitator superfamily transport protein"
                     /protein_id="CAI48535.1"
                     /db_xref="GI:76556961"
                     /db_xref="EnsemblGenomes-Gn:NP_0888A"
                     /db_xref="EnsemblGenomes-Tr:CAI48535"
                     /db_xref="GOA:Q3ITJ8"
                     /db_xref="InterPro:IPR001807"
                     /db_xref="InterPro:IPR011701"
                     /db_xref="InterPro:IPR020846"
                     /db_xref="UniProtKB/TrEMBL:Q3ITJ8"
     gene            444965..445849
                     /locus_tag="NP_0890A"
     CDS             444965..445849
                     /locus_tag="NP_0890A"
                     /codon_start=1
                     /transl_table=11
                     /product="beta-lactamase domain protein"
                     /protein_id="CAI48536.1"
                     /db_xref="GI:76556962"
                     /db_xref="EnsemblGenomes-Gn:NP_0890A"
                     /db_xref="EnsemblGenomes-Tr:CAI48536"
                     /db_xref="InterPro:IPR001279"
                     /db_xref="UniProtKB/TrEMBL:Q3ITJ7"
     gene            445876..446577
                     /locus_tag="NP_0892A"
     CDS             445876..446577
                     /locus_tag="NP_0892A"
                     /EC_number="1.1.1.-"
                     /codon_start=1
                     /transl_table=11
                     /product="probable oxidoreductase (short-chain
                     dehydrogenase family)"
                     /protein_id="CAI48537.1"
                     /db_xref="GI:76556963"
                     /db_xref="EnsemblGenomes-Gn:NP_0892A"
                     /db_xref="EnsemblGenomes-Tr:CAI48537"
                     /db_xref="GOA:Q3ITJ6"
                     /db_xref="InterPro:IPR002347"
                     /db_xref="InterPro:IPR016040"
                     /db_xref="InterPro:IPR020904"
                     /db_xref="UniProtKB/TrEMBL:Q3ITJ6"
     gene            446639..447022
                     /locus_tag="NP_0894A"
     CDS             446639..447022
                     /locus_tag="NP_0894A"
                     /codon_start=1
                     /transl_table=11
                     /product="uncharacterized protein"
                     /protein_id="CAI48538.1"
                     /db_xref="GI:76556964"
                     /db_xref="EnsemblGenomes-Gn:NP_0894A"
                     /db_xref="EnsemblGenomes-Tr:CAI48538"
                     /db_xref="UniProtKB/TrEMBL:Q3ITJ5"
     gene            complement(447025..447515)
                     /locus_tag="NP_0896A"
                     /pseudo
     CDS             complement(447025..447515)
                     /locus_tag="NP_0896A"
                     /note="see the associated misc_feature for pseudogene
                     details;
                     product: GNAT family acetyltransferase (nonfunctional);
                     EC_number: 2.3.1.-"
                     /pseudo
                     /codon_start=1
                     /transl_table=11
     gene            complement(447639..449399)
                     /locus_tag="NP_0898A"
     CDS             complement(447639..449399)
                     /locus_tag="NP_0898A"
                     /codon_start=1
                     /transl_table=11
                     /product="helicase domain protein"
                     /protein_id="CAI48540.1"
                     /db_xref="GI:76556966"
                     /db_xref="EnsemblGenomes-Gn:NP_0898A"
                     /db_xref="EnsemblGenomes-Tr:CAI48540"
                     /db_xref="GOA:Q3ITJ3"
                     /db_xref="InterPro:IPR003593"
                     /db_xref="InterPro:IPR006555"
                     /db_xref="InterPro:IPR010614"
                     /db_xref="InterPro:IPR027417"
                     /db_xref="UniProtKB/TrEMBL:Q3ITJ3"
     gene            complement(449469..450446)
                     /gene="rfcA"
                     /locus_tag="NP_0900A"
     CDS             complement(449469..450446)
                     /gene="rfcA"
                     /locus_tag="NP_0900A"
                     /codon_start=1
                     /transl_table=11
                     /product="replication factor C small subunit"
                     /protein_id="CAI48541.1"
                     /db_xref="GI:76556967"
                     /db_xref="EnsemblGenomes-Gn:NP_0900A"
                     /db_xref="EnsemblGenomes-Tr:CAI48541"
                     /db_xref="GOA:Q3ITJ2"
                     /db_xref="InterPro:IPR003593"
                     /db_xref="InterPro:IPR003959"
                     /db_xref="InterPro:IPR008921"
                     /db_xref="InterPro:IPR013748"
                     /db_xref="InterPro:IPR023748"
                     /db_xref="InterPro:IPR027417"
                     /db_xref="UniProtKB/Swiss-Prot:Q3ITJ2"
     gene            450547..450747
                     /gene="samp2"
                     /locus_tag="NP_0902A"
     CDS             450547..450747
                     /gene="samp2"
                     /locus_tag="NP_0902A"
                     /codon_start=1
                     /transl_table=11
                     /product="ubiquitin-like modifier protein SAMP2"
                     /protein_id="CAI48542.1"
                     /db_xref="GI:76556968"
                     /db_xref="EnsemblGenomes-Gn:NP_0902A"
                     /db_xref="EnsemblGenomes-Tr:CAI48542"
                     /db_xref="InterPro:IPR003749"
                     /db_xref="InterPro:IPR012675"
                     /db_xref="InterPro:IPR016155"
                     /db_xref="UniProtKB/TrEMBL:Q3ITJ1"
     gene            450744..451100
                     /locus_tag="NP_0904A"
     CDS             450744..451100
                     /locus_tag="NP_0904A"
                     /EC_number="2.3.1.-"
                     /codon_start=1
                     /transl_table=11
                     /product="GNAT family acetyltransferase"
                     /protein_id="CAI48543.1"
                     /db_xref="GI:76556969"
                     /db_xref="EnsemblGenomes-Gn:NP_0904A"
                     /db_xref="EnsemblGenomes-Tr:CAI48543"
                     /db_xref="GOA:Q3ITJ0"
                     /db_xref="InterPro:IPR000182"
                     /db_xref="InterPro:IPR016181"
                     /db_xref="UniProtKB/TrEMBL:Q3ITJ0"
     gene            complement(451104..451886)
                     /locus_tag="NP_0906A"
     CDS             complement(451104..451886)
                     /locus_tag="NP_0906A"
                     /codon_start=1
                     /transl_table=11
                     /product="S-adenosylmethionine hydroxide
                     adenosyltransferase family protein"
                     /protein_id="CAI48544.1"
                     /db_xref="GI:76556970"
                     /db_xref="EnsemblGenomes-Gn:NP_0906A"
                     /db_xref="EnsemblGenomes-Tr:CAI48544"
                     /db_xref="GOA:Q3ITI9"
                     /db_xref="InterPro:IPR002747"
                     /db_xref="InterPro:IPR023227"
                     /db_xref="InterPro:IPR023228"
                     /db_xref="UniProtKB/TrEMBL:Q3ITI9"
     gene            complement(451886..452407)
                     /gene="nadM1"
                     /locus_tag="NP_0908A"
     CDS             complement(451886..452407)
                     /gene="nadM1"
                     /locus_tag="NP_0908A"
                     /EC_number="2.7.7.1"
                     /codon_start=1
                     /transl_table=11
                     /product="nicotinamide-nucleotide adenylyltransferase"
                     /protein_id="CAI48545.1"
                     /db_xref="GI:76556971"
                     /db_xref="EnsemblGenomes-Gn:NP_0908A"
                     /db_xref="EnsemblGenomes-Tr:CAI48545"
                     /db_xref="GOA:Q3ITI8"
                     /db_xref="InterPro:IPR004821"
                     /db_xref="InterPro:IPR006418"
                     /db_xref="InterPro:IPR014729"
                     /db_xref="UniProtKB/TrEMBL:Q3ITI8"
     gene            452578..454755
                     /gene="lon"
                     /locus_tag="NP_0910A"
     CDS             452578..454755
                     /gene="lon"
                     /locus_tag="NP_0910A"
                     /EC_number="3.4.21.53"
                     /codon_start=1
                     /transl_table=11
                     /product="ATP-dependent protease Lon"
                     /protein_id="CAI48546.1"
                     /db_xref="GI:76556972"
                     /db_xref="EnsemblGenomes-Gn:NP_0910A"
                     /db_xref="EnsemblGenomes-Tr:CAI48546"
                     /db_xref="GOA:Q3ITI7"
                     /db_xref="InterPro:IPR000523"
                     /db_xref="InterPro:IPR002078"
                     /db_xref="InterPro:IPR003593"
                     /db_xref="InterPro:IPR004663"
                     /db_xref="InterPro:IPR008268"
                     /db_xref="InterPro:IPR008269"
                     /db_xref="InterPro:IPR014721"
                     /db_xref="InterPro:IPR020568"
                     /db_xref="InterPro:IPR027065"
                     /db_xref="InterPro:IPR027417"
                     /db_xref="UniProtKB/TrEMBL:Q3ITI7"
     gene            454759..455553
                     /locus_tag="NP_0912A"
     CDS             454759..455553
                     /locus_tag="NP_0912A"
                     /codon_start=1
                     /transl_table=11
                     /product="Abi/CAAX domain protein"
                     /protein_id="CAI48547.1"
                     /db_xref="GI:76556973"
                     /db_xref="EnsemblGenomes-Gn:NP_0912A"
                     /db_xref="EnsemblGenomes-Tr:CAI48547"
                     /db_xref="GOA:Q3ITI6"
                     /db_xref="InterPro:IPR003675"
                     /db_xref="UniProtKB/TrEMBL:Q3ITI6"
     gene            complement(455550..456218)
                     /locus_tag="NP_0914A"
     CDS             complement(455550..456218)
                     /locus_tag="NP_0914A"
                     /codon_start=1
                     /transl_table=11
                     /product="uncharacterized protein"
                     /protein_id="CAI48548.1"
                     /db_xref="GI:76556974"
                     /db_xref="EnsemblGenomes-Gn:NP_0914A"
                     /db_xref="EnsemblGenomes-Tr:CAI48548"
                     /db_xref="UniProtKB/TrEMBL:Q3ITI5"
     gene            456345..456977
                     /gene="maoC4"
                     /locus_tag="NP_0916A"
     CDS             456345..456977
                     /gene="maoC4"
                     /locus_tag="NP_0916A"
                     /codon_start=1
                     /transl_table=11
                     /product="MaoC domain protein"
                     /protein_id="CAI48549.1"
                     /db_xref="GI:76556975"
                     /db_xref="EnsemblGenomes-Gn:NP_0916A"
                     /db_xref="EnsemblGenomes-Tr:CAI48549"
                     /db_xref="InterPro:IPR002539"
                     /db_xref="InterPro:IPR029069"
                     /db_xref="UniProtKB/TrEMBL:Q3ITI4"
     gene            complement(457029..457496)
                     /gene="ogt"
                     /locus_tag="NP_0918A"
     CDS             complement(457029..457496)
                     /gene="ogt"
                     /locus_tag="NP_0918A"
                     /EC_number="2.1.1.63"
                     /codon_start=1
                     /transl_table=11
                     /product="probable methylated-DNA--protein-cysteine
                     methyltransferase"
                     /protein_id="CAI48550.2"
                     /db_xref="GI:76556976"
                     /db_xref="EnsemblGenomes-Gn:NP_0918A"
                     /db_xref="EnsemblGenomes-Tr:CAI48550"
                     /db_xref="GOA:Q3ITI3"
                     /db_xref="InterPro:IPR011991"
                     /db_xref="InterPro:IPR014048"
                     /db_xref="UniProtKB/TrEMBL:Q3ITI3"
     gene            457591..458571
                     /gene="hemB"
                     /locus_tag="NP_0920A"
     CDS             457591..458571
                     /gene="hemB"
                     /locus_tag="NP_0920A"
                     /EC_number="4.2.1.24"
                     /codon_start=1
                     /transl_table=11
                     /product="porphobilinogen synthase"
                     /protein_id="CAI48551.1"
                     /db_xref="GI:76556977"
                     /db_xref="EnsemblGenomes-Gn:NP_0920A"
                     /db_xref="EnsemblGenomes-Tr:CAI48551"
                     /db_xref="GOA:Q3ITI2"
                     /db_xref="InterPro:IPR001731"
                     /db_xref="InterPro:IPR013785"
                     /db_xref="InterPro:IPR030656"
                     /db_xref="UniProtKB/TrEMBL:Q3ITI2"
     gene            458890..460650
                     /gene="amtB"
                     /locus_tag="NP_0922A"
                     /gene_synonym="tp39"
     CDS             458890..460650
                     /gene="amtB"
                     /locus_tag="NP_0922A"
                     /gene_synonym="tp39"
                     /codon_start=1
                     /transl_table=11
                     /product="transport protein (probable substrate ammonium)"
                     /protein_id="CAI48552.1"
                     /db_xref="GI:76556978"
                     /db_xref="EnsemblGenomes-Gn:NP_0922A"
                     /db_xref="EnsemblGenomes-Tr:CAI48552"
                     /db_xref="GOA:Q3ITI1"
                     /db_xref="InterPro:IPR001905"
                     /db_xref="InterPro:IPR002187"
                     /db_xref="InterPro:IPR011322"
                     /db_xref="InterPro:IPR015867"
                     /db_xref="InterPro:IPR017918"
                     /db_xref="InterPro:IPR018047"
                     /db_xref="InterPro:IPR024041"
                     /db_xref="InterPro:IPR029020"
                     /db_xref="UniProtKB/TrEMBL:Q3ITI1"
     gene            460655..461101
                     /locus_tag="NP_0924A"
     CDS             460655..461101
                     /locus_tag="NP_0924A"
                     /codon_start=1
                     /transl_table=11
                     /product="Lrp/AsnC family transcription regulator"
                     /protein_id="CAI48553.1"
                     /db_xref="GI:76556979"
                     /db_xref="EnsemblGenomes-Gn:NP_0924A"
                     /db_xref="EnsemblGenomes-Tr:CAI48553"
                     /db_xref="GOA:Q3ITI0"
                     /db_xref="InterPro:IPR000485"
                     /db_xref="InterPro:IPR011008"
                     /db_xref="InterPro:IPR011991"
                     /db_xref="InterPro:IPR019887"
                     /db_xref="InterPro:IPR019888"
                     /db_xref="UniProtKB/TrEMBL:Q3ITI0"
     gene            complement(461133..461807)
                     /locus_tag="NP_0926A"
     CDS             complement(461133..461807)
                     /locus_tag="NP_0926A"
                     /codon_start=1
                     /transl_table=11
                     /product="alpha/beta hydrolase fold protein"
                     /protein_id="CAI48554.1"
                     /db_xref="GI:76556980"
                     /db_xref="EnsemblGenomes-Gn:NP_0926A"
                     /db_xref="EnsemblGenomes-Tr:CAI48554"
                     /db_xref="GOA:Q3ITH9"
                     /db_xref="InterPro:IPR003140"
                     /db_xref="InterPro:IPR029058"
                     /db_xref="UniProtKB/TrEMBL:Q3ITH9"
     gene            461925..462092
                     /locus_tag="NP_0928A"
     CDS             461925..462092
                     /locus_tag="NP_0928A"
                     /codon_start=1
                     /transl_table=11
                     /product="small CPxCG-related zinc finger protein"
                     /protein_id="CAI48555.1"
                     /db_xref="GI:76556981"
                     /db_xref="EnsemblGenomes-Gn:NP_0928A"
                     /db_xref="EnsemblGenomes-Tr:CAI48555"
                     /db_xref="UniProtKB/TrEMBL:Q3ITH8"
     gene            462178..464019
                     /gene="uvrD"
                     /locus_tag="NP_0930A"
     CDS             462178..464019
                     /gene="uvrD"
                     /locus_tag="NP_0930A"
                     /EC_number="3.6.4.12"
                     /codon_start=1
                     /transl_table=11
                     /product="repair helicase UvrD"
                     /protein_id="CAI48556.1"
                     /db_xref="GI:76556982"
                     /db_xref="EnsemblGenomes-Gn:NP_0930A"
                     /db_xref="EnsemblGenomes-Tr:CAI48556"
                     /db_xref="GOA:Q3ITH7"
                     /db_xref="InterPro:IPR000212"
                     /db_xref="InterPro:IPR014016"
                     /db_xref="InterPro:IPR014017"
                     /db_xref="InterPro:IPR027417"
                     /db_xref="UniProtKB/TrEMBL:Q3ITH7"
     gene            complement(464016..464246)
                     /locus_tag="NP_0932A"
     CDS             complement(464016..464246)
                     /locus_tag="NP_0932A"
                     /codon_start=1
                     /transl_table=11
                     /product="uncharacterized protein"
                     /protein_id="CAI48557.1"
                     /db_xref="GI:76556983"
                     /db_xref="EnsemblGenomes-Gn:NP_0932A"
                     /db_xref="EnsemblGenomes-Tr:CAI48557"
                     /db_xref="GOA:Q3ITH6"
                     /db_xref="UniProtKB/TrEMBL:Q3ITH6"
     gene            complement(464243..464482)
                     /locus_tag="NP_0934A"
     CDS             complement(464243..464482)
                     /locus_tag="NP_0934A"
                     /codon_start=1
                     /transl_table=11
                     /product="uncharacterized protein"
                     /protein_id="CAI48558.1"
                     /db_xref="GI:76556984"
                     /db_xref="EnsemblGenomes-Gn:NP_0934A"
                     /db_xref="EnsemblGenomes-Tr:CAI48558"
                     /db_xref="GOA:Q3ITH5"
                     /db_xref="UniProtKB/TrEMBL:Q3ITH5"
     gene            464588..465829
                     /gene="sufS1"
                     /locus_tag="NP_0936A"
     CDS             464588..465829
                     /gene="sufS1"
                     /locus_tag="NP_0936A"
                     /EC_number="2.8.1.7"
                     /codon_start=1
                     /transl_table=11
                     /product="cysteine desulfurase"
                     /protein_id="CAI48559.1"
                     /db_xref="GI:76556985"
                     /db_xref="EnsemblGenomes-Gn:NP_0936A"
                     /db_xref="EnsemblGenomes-Tr:CAI48559"
                     /db_xref="GOA:Q3ITH4"
                     /db_xref="InterPro:IPR000192"
                     /db_xref="InterPro:IPR010970"
                     /db_xref="InterPro:IPR015421"
                     /db_xref="InterPro:IPR015422"
                     /db_xref="InterPro:IPR015424"
                     /db_xref="UniProtKB/TrEMBL:Q3ITH4"
     gene            465877..466338
                     /gene="hcp3"
                     /locus_tag="NP_0938A"
     CDS             465877..466338
                     /gene="hcp3"
                     /locus_tag="NP_0938A"
                     /codon_start=1
                     /transl_table=11
                     /product="halocyanin"
                     /protein_id="CAI48560.1"
                     /db_xref="GI:76556986"
                     /db_xref="EnsemblGenomes-Gn:NP_0938A"
                     /db_xref="EnsemblGenomes-Tr:CAI48560"
                     /db_xref="GOA:Q3ITH3"
                     /db_xref="InterPro:IPR000923"
                     /db_xref="InterPro:IPR008972"
                     /db_xref="InterPro:IPR017533"
                     /db_xref="UniProtKB/TrEMBL:Q3ITH3"
     gene            466421..466837
                     /gene="iscU"
                     /locus_tag="NP_0940A"
     CDS             466421..466837
                     /gene="iscU"
                     /locus_tag="NP_0940A"
                     /codon_start=1
                     /transl_table=11
                     /product="iron-sulfur cluster assembly protein"
                     /protein_id="CAI48561.1"
                     /db_xref="GI:76556987"
                     /db_xref="EnsemblGenomes-Gn:NP_0940A"
                     /db_xref="EnsemblGenomes-Tr:CAI48561"
                     /db_xref="GOA:Q3ITH2"
                     /db_xref="InterPro:IPR002871"
                     /db_xref="UniProtKB/TrEMBL:Q3ITH2"
     gene            466846..467745
                     /gene="panE"
                     /locus_tag="NP_0942A"
                     /gene_synonym="apbA"
     CDS             466846..467745
                     /gene="panE"
                     /locus_tag="NP_0942A"
                     /gene_synonym="apbA"
                     /EC_number="1.1.1.169"
                     /codon_start=1
                     /transl_table=11
                     /product="2-dehydropantoate 2-reductase"
                     /protein_id="CAI48562.1"
                     /db_xref="GI:76556988"
                     /db_xref="EnsemblGenomes-Gn:NP_0942A"
                     /db_xref="EnsemblGenomes-Tr:CAI48562"
                     /db_xref="GOA:Q3ITH1"
                     /db_xref="InterPro:IPR003710"
                     /db_xref="InterPro:IPR008927"
                     /db_xref="InterPro:IPR013328"
                     /db_xref="InterPro:IPR013332"
                     /db_xref="InterPro:IPR013752"
                     /db_xref="InterPro:IPR016040"
                     /db_xref="UniProtKB/TrEMBL:Q3ITH1"
     gene            complement(467813..469333)
                     /gene="cxp"
                     /locus_tag="NP_0944A"
     CDS             complement(467813..469333)
                     /gene="cxp"
                     /locus_tag="NP_0944A"
                     /EC_number="3.4.17.-"
                     /codon_start=1
                     /transl_table=11
                     /product="metal-dependent carboxypeptidase"
                     /protein_id="CAI48563.1"
                     /db_xref="GI:76556989"
                     /db_xref="EnsemblGenomes-Gn:NP_0944A"
                     /db_xref="EnsemblGenomes-Tr:CAI48563"
                     /db_xref="GOA:Q3ITH0"
                     /db_xref="InterPro:IPR001333"
                     /db_xref="UniProtKB/TrEMBL:Q3ITH0"
     gene            complement(469430..470917)
                     /locus_tag="NP_0946A"
     CDS             complement(469430..470917)
                     /locus_tag="NP_0946A"
                     /codon_start=1
                     /transl_table=11
                     /product="AlkP-core domain protein"
                     /protein_id="CAI48564.1"
                     /db_xref="GI:76556990"
                     /db_xref="EnsemblGenomes-Gn:NP_0946A"
                     /db_xref="EnsemblGenomes-Tr:CAI48564"
                     /db_xref="GOA:Q3ITG9"
                     /db_xref="InterPro:IPR000917"
                     /db_xref="InterPro:IPR017849"
                     /db_xref="InterPro:IPR017850"
                     /db_xref="UniProtKB/TrEMBL:Q3ITG9"
     gene            complement(471100..471465)
                     /locus_tag="NP_0948A"
     CDS             complement(471100..471465)
                     /locus_tag="NP_0948A"
                     /codon_start=1
                     /transl_table=11
                     /product="NifU C-terminal domain protein"
                     /protein_id="CAI48565.1"
                     /db_xref="GI:76556991"
                     /db_xref="EnsemblGenomes-Gn:NP_0948A"
                     /db_xref="EnsemblGenomes-Tr:CAI48565"
                     /db_xref="GOA:Q3ITG8"
                     /db_xref="InterPro:IPR001075"
                     /db_xref="UniProtKB/TrEMBL:Q3ITG8"
     gene            471616..472062
                     /locus_tag="NP_0950A"
     CDS             471616..472062
                     /locus_tag="NP_0950A"
                     /codon_start=1
                     /transl_table=11
                     /product="uncharacterized protein"
                     /protein_id="CAI48566.2"
                     /db_xref="GI:76556992"
                     /db_xref="EnsemblGenomes-Gn:NP_0950A"
                     /db_xref="EnsemblGenomes-Tr:CAI48566"
                     /db_xref="InterPro:IPR006311"
                     /db_xref="UniProtKB/TrEMBL:Q3ITG7"
     gene            complement(472069..472380)
                     /locus_tag="NP_0952A"
     CDS             complement(472069..472380)
                     /locus_tag="NP_0952A"
                     /codon_start=1
                     /transl_table=11
                     /product="uncharacterized protein"
                     /protein_id="CAI48567.1"
                     /db_xref="GI:76556993"
                     /db_xref="EnsemblGenomes-Gn:NP_0952A"
                     /db_xref="EnsemblGenomes-Tr:CAI48567"
                     /db_xref="UniProtKB/TrEMBL:Q3ITG6"
     gene            472481..472942
                     /gene="dut"
                     /locus_tag="NP_0954A"
     CDS             472481..472942
                     /gene="dut"
                     /locus_tag="NP_0954A"
                     /EC_number="3.6.1.23"
                     /codon_start=1
                     /transl_table=11
                     /product="dUTP diphosphatase"
                     /protein_id="CAI48568.1"
                     /db_xref="GI:76556994"
                     /db_xref="EnsemblGenomes-Gn:NP_0954A"
                     /db_xref="EnsemblGenomes-Tr:CAI48568"
                     /db_xref="GOA:Q3ITG5"
                     /db_xref="InterPro:IPR008180"
                     /db_xref="InterPro:IPR029054"
                     /db_xref="InterPro:IPR033704"
                     /db_xref="UniProtKB/TrEMBL:Q3ITG5"
     gene            472988..473671
                     /locus_tag="NP_0956A"
     CDS             472988..473671
                     /locus_tag="NP_0956A"
                     /EC_number="2.1.1.-"
                     /codon_start=1
                     /transl_table=11
                     /product="probable S-adenosylmethionine-dependent
                     methyltransferase (homolog to 24-sterol
                     C-methyltransferase)"
                     /protein_id="CAI48569.1"
                     /db_xref="GI:76556995"
                     /db_xref="EnsemblGenomes-Gn:NP_0956A"
                     /db_xref="EnsemblGenomes-Tr:CAI48569"
                     /db_xref="GOA:Q3ITG4"
                     /db_xref="InterPro:IPR013216"
                     /db_xref="InterPro:IPR029063"
                     /db_xref="UniProtKB/TrEMBL:Q3ITG4"
     gene            complement(473682..474251)
                     /locus_tag="NP_0958A"
     CDS             complement(473682..474251)
                     /locus_tag="NP_0958A"
                     /codon_start=1
                     /transl_table=11
                     /product="DUF1684 family protein"
                     /protein_id="CAI48570.1"
                     /db_xref="GI:76556996"
                     /db_xref="EnsemblGenomes-Gn:NP_0958A"
                     /db_xref="EnsemblGenomes-Tr:CAI48570"
                     /db_xref="InterPro:IPR012467"
                     /db_xref="UniProtKB/TrEMBL:Q3ITG3"
     gene            474315..476699
                     /gene="rad3a"
                     /locus_tag="NP_0960A"
     CDS             474315..476699
                     /gene="rad3a"
                     /locus_tag="NP_0960A"
                     /EC_number="3.6.4.12"
                     /codon_start=1
                     /transl_table=11
                     /product="DNA repair helicase Rad3"
                     /protein_id="CAI48571.2"
                     /db_xref="GI:76556997"
                     /db_xref="EnsemblGenomes-Gn:NP_0960A"
                     /db_xref="EnsemblGenomes-Tr:CAI48571"
                     /db_xref="GOA:Q3ITG2"
                     /db_xref="InterPro:IPR006555"
                     /db_xref="InterPro:IPR010614"
                     /db_xref="InterPro:IPR014013"
                     /db_xref="InterPro:IPR027417"
                     /db_xref="UniProtKB/TrEMBL:Q3ITG2"
     gene            476749..477744
                     /locus_tag="NP_0962A"
     CDS             476749..477744
                     /locus_tag="NP_0962A"
                     /codon_start=1
                     /transl_table=11
                     /product="AI-2E family transport protein"
                     /protein_id="CAI48572.1"
                     /db_xref="GI:76556998"
                     /db_xref="EnsemblGenomes-Gn:NP_0962A"
                     /db_xref="EnsemblGenomes-Tr:CAI48572"
                     /db_xref="GOA:Q3ITG1"
                     /db_xref="InterPro:IPR002549"
                     /db_xref="UniProtKB/TrEMBL:Q3ITG1"
     gene            complement(477741..478613)
                     /gene="htpX1"
                     /locus_tag="NP_0964A"
     CDS             complement(477741..478613)
                     /gene="htpX1"
                     /locus_tag="NP_0964A"
                     /EC_number="3.4.24.-"
                     /codon_start=1
                     /transl_table=11
                     /product="HtpX-like protease"
                     /protein_id="CAI48573.1"
                     /db_xref="GI:76556999"
                     /db_xref="EnsemblGenomes-Gn:NP_0964A"
                     /db_xref="EnsemblGenomes-Tr:CAI48573"
                     /db_xref="GOA:Q3ITG0"
                     /db_xref="InterPro:IPR001915"
                     /db_xref="InterPro:IPR022919"
                     /db_xref="UniProtKB/TrEMBL:Q3ITG0"
     gene            478675..479229
                     /locus_tag="NP_NpIRS13_B"
     repeat_region   478675..479229
                     /locus_tag="NP_NpIRS13_B"
     gene            478814..479224
                     /locus_tag="NP_0966A"
                     /pseudo
     CDS             478814..479224
                     /locus_tag="NP_0966A"
                     /note="gene truncated at the N-terminus;
                     pseudocoding frame (nonfunctional)"
                     /pseudo
                     /codon_start=1
                     /transl_table=11
                     /db_xref="PSEUDO:CAI48574.1"
     gene            complement(479226..480506)
                     /gene="ahcY"
                     /locus_tag="NP_0968A"
     CDS             complement(479226..480506)
                     /gene="ahcY"
                     /locus_tag="NP_0968A"
                     /EC_number="3.3.1.1"
                     /codon_start=1
                     /transl_table=11
                     /product="adenosylhomocysteinase"
                     /protein_id="CAI48575.1"
                     /db_xref="GI:76557000"
                     /db_xref="EnsemblGenomes-Gn:NP_0968A"
                     /db_xref="EnsemblGenomes-Tr:CAI48575"
                     /db_xref="GOA:Q3ITF9"
                     /db_xref="InterPro:IPR000043"
                     /db_xref="InterPro:IPR015878"
                     /db_xref="InterPro:IPR016040"
                     /db_xref="InterPro:IPR020082"
                     /db_xref="UniProtKB/TrEMBL:Q3ITF9"
     gene            complement(480600..481418)
                     /locus_tag="NP_0970A"
     CDS             complement(480600..481418)
                     /locus_tag="NP_0970A"
                     /codon_start=1
                     /transl_table=11
                     /product="uncharacterized protein"
                     /protein_id="CAI48576.1"
                     /db_xref="GI:76557001"
                     /db_xref="EnsemblGenomes-Gn:NP_0970A"
                     /db_xref="EnsemblGenomes-Tr:CAI48576"
                     /db_xref="UniProtKB/TrEMBL:Q3ITF8"
     gene            complement(481545..482840)
                     /gene="mtaD"
                     /locus_tag="NP_0972A"
     CDS             complement(481545..482840)
                     /gene="mtaD"
                     /locus_tag="NP_0972A"
                     /EC_number="3.5.4.28"
                     /EC_number="3.5.4.31"
                     /codon_start=1
                     /transl_table=11
                     /product="5-methylthioadenosine/S-adenosylhomocysteine
                     deaminase"
                     /protein_id="CAI48577.1"
                     /db_xref="GI:76557002"
                     /db_xref="EnsemblGenomes-Gn:NP_0972A"
                     /db_xref="EnsemblGenomes-Tr:CAI48577"
                     /db_xref="GOA:Q3ITF7"
                     /db_xref="InterPro:IPR006680"
                     /db_xref="InterPro:IPR011059"
                     /db_xref="InterPro:IPR023512"
                     /db_xref="InterPro:IPR032466"
                     /db_xref="UniProtKB/Swiss-Prot:Q3ITF7"
     gene            482884..484502
                     /locus_tag="NP_ISNph23_A"
     repeat_region   482884..484502
                     /locus_tag="NP_ISNph23_A"
     gene            483072..484316
                     /locus_tag="NP_0974A"
     CDS             483072..484316
                     /locus_tag="NP_0974A"
                     /codon_start=1
                     /transl_table=11
                     /product="IS1341-type transposase ISNph23"
                     /protein_id="CAI48578.1"
                     /db_xref="GI:76557003"
                     /db_xref="EnsemblGenomes-Gn:NP_0974A"
                     /db_xref="EnsemblGenomes-Tr:CAI48578"
                     /db_xref="InterPro:IPR001959"
                     /db_xref="InterPro:IPR010095"
                     /db_xref="UniProtKB/TrEMBL:Q3ITF6"
     gene            complement(484499..485107)
                     /locus_tag="NP_0976A"
     CDS             complement(484499..485107)
                     /locus_tag="NP_0976A"
                     /codon_start=1
                     /transl_table=11
                     /product="DsrE domain protein"
                     /protein_id="CAI48579.1"
                     /db_xref="GI:76557004"
                     /db_xref="EnsemblGenomes-Gn:NP_0976A"
                     /db_xref="EnsemblGenomes-Tr:CAI48579"
                     /db_xref="InterPro:IPR027396"
                     /db_xref="InterPro:IPR032836"
                     /db_xref="UniProtKB/TrEMBL:Q3ITF5"
     gene            complement(485110..485361)
                     /locus_tag="NP_0978A"
     CDS             complement(485110..485361)
                     /locus_tag="NP_0978A"
                     /codon_start=1
                     /transl_table=11
                     /product="UPF0033 family protein"
                     /protein_id="CAI48580.1"
                     /db_xref="GI:76557005"
                     /db_xref="EnsemblGenomes-Gn:NP_0978A"
                     /db_xref="EnsemblGenomes-Tr:CAI48580"
                     /db_xref="InterPro:IPR001455"
                     /db_xref="UniProtKB/TrEMBL:Q3ITF4"
     gene            485597..486796
                     /locus_tag="NP_0980A"
     CDS             485597..486796
                     /locus_tag="NP_0980A"
                     /codon_start=1
                     /transl_table=11
                     /product="rhodanese domain protein / beta-lactamase domain
                     protein"
                     /protein_id="CAI48581.1"
                     /db_xref="GI:76557006"
                     /db_xref="EnsemblGenomes-Gn:NP_0980A"
                     /db_xref="EnsemblGenomes-Tr:CAI48581"
                     /db_xref="InterPro:IPR001279"
                     /db_xref="InterPro:IPR001763"
                     /db_xref="UniProtKB/TrEMBL:Q3ITF3"
     gene            486815..487372
                     /locus_tag="NP_0982A"
     CDS             486815..487372
                     /locus_tag="NP_0982A"
                     /codon_start=1
                     /transl_table=11
                     /product="DUF4341/DUF395 family protein"
                     /protein_id="CAI48582.1"
                     /db_xref="GI:76557007"
                     /db_xref="EnsemblGenomes-Gn:NP_0982A"
                     /db_xref="EnsemblGenomes-Tr:CAI48582"
                     /db_xref="GOA:Q3ITF2"
                     /db_xref="InterPro:IPR007272"
                     /db_xref="UniProtKB/TrEMBL:Q3ITF2"
     gene            487372..487809
                     /locus_tag="NP_0984A"
     CDS             487372..487809
                     /locus_tag="NP_0984A"
                     /codon_start=1
                     /transl_table=11
                     /product="DUF4341/DUF395 family protein"
                     /protein_id="CAI48583.1"
                     /db_xref="GI:76557008"
                     /db_xref="EnsemblGenomes-Gn:NP_0984A"
                     /db_xref="EnsemblGenomes-Tr:CAI48583"
                     /db_xref="GOA:Q3ITF1"
                     /db_xref="UniProtKB/TrEMBL:Q3ITF1"
     gene            487873..488517
                     /locus_tag="NP_0986A"
     CDS             487873..488517
                     /locus_tag="NP_0986A"
                     /codon_start=1
                     /transl_table=11
                     /product="DUF502 family protein"
                     /protein_id="CAI48584.1"
                     /db_xref="GI:76557009"
                     /db_xref="EnsemblGenomes-Gn:NP_0986A"
                     /db_xref="EnsemblGenomes-Tr:CAI48584"
                     /db_xref="GOA:Q3ITF0"
                     /db_xref="InterPro:IPR007462"
                     /db_xref="UniProtKB/TrEMBL:Q3ITF0"
     gene            complement(488526..488783)
                     /locus_tag="NP_0988A"
     CDS             complement(488526..488783)
                     /locus_tag="NP_0988A"
                     /codon_start=1
[truncated: 5,007,207 more chars]
