# Supplementary material for: SLALOM, a flexible method for the identification and statistical analysis of overlapping continuous sequence elements in sequence- and time-series data
Source: BMC Bioinformatics. 2018 Jan 26;19:24. doi: 10.1186/s12859-018-2020-x (PMC5787307; doi:10.1186/s12859-018-2020-x)
Supplement: Additional file 2: — Contains the python code of SLALOM, the test data required to reproduce the data presented in this manuscript, as well as the User Manual for SLALOM. (ZIP 3622 kb) [file 12859_2018_2020_MOESM2_ESM.zip › test_data/hhmotif_performance.tsv]

# This file was generated at 2017-11-11 11:36:11 with SLALOM
# Command line options (unquoted and unescaped): -s elm_seq_len_db.tsv -sc 1,2 -m elm_instances_2016.tsv -mc 5,3 -mh 6 -a1 elm_instances_2016.tsv -a1c 7,8,5,3 -a1h 6 -a2 hhmotif_prediction.csv -a2c 3,4,1,2 -a2d ; -o hhmotif_performance.tsv -min 3 -b -w 0 -q
# The following statistics have been calculated:
# Nseq: Number of sequences
# Rel.: Share of relevant symbols (=TP+FN)
# Sel.: Share of selected/predicted symbols (=TP+FP)
# TP: Share of true positive symbols
# FP: Share of false positive symbols
# FN: Share of false negative symbols
# TN: Share of true negative symbols
# TPR: Symbol-wise true positive rate (a.k.a. sensitivity or recall)
# PPV: Symbol-wise positive predictive value (a.k.a. precision)
# SPC: Symbol-wise specificity
# NPV: Symbol-wise negative predictive value
# I-ness.: Symbol-wise informedness
# M-ness.: Symbol-wise markedness
# PC: Symbol-wise performance coefficient
# ACC: Symbol-wise accuracy
# MCC: Symbol-wise Matthews correlation coefficient
# F1: Symbol-wise F1 score
# SiteNB: Number of sites in the benchmark annotation
# SiteNP: Number of sites in the prediction annotation
# SiteNBm: Number of matched sites in the benchmark annotation
# SiteNPm: Number of matched sites in the prediction annotation
# SiteLB: Total length of sites in the benchmark annotation
# SiteLP: Total length of sites in the prediction annotation
# SiteTPR: Site-wise true positive rate (a.k.a. sensitivity or recall)
# SitePPV: Site-wise positive predictive value (a.k.a. precision)
# SitePC: Site-wise performance coefficient
# SiteF1: Site-wise F1 score
# SitePCV: Site-wise positive correlation value
# All the provided dataset-wide averages are macro-averages of the group-wide metrics
Group	Nseq	Rel.	Sel.	TP	FP	FN	TN	TPR	PPV	SPC	NPV	I-ness.	M-ness.	PC	ACC	MCC	F1	SiteNB	SiteNP	SiteNBm	SiteNPm	SiteLB	SiteLP	SiteTPR	SitePPV	SitePC	SiteF1	SitePCV
CLV_C14_Caspase3-7	30	0.0060	0.0000	0.0000	0.0000	0.0060	0.9940	0.0000	nan	1.0000	0.9940	0.0000	nan	0.0000	0.9940	nan	nan	39	0	0	0	193	0	0.0000	nan	0.0000	nan	0.0000
CLV_MEL_PAP_1	12	0.0102	0.0000	0.0000	0.0000	0.0102	0.9898	0.0000	nan	1.0000	0.9898	0.0000	nan	0.0000	0.9898	nan	nan	12	0	0	0	84	0	0.0000	nan	0.0000	nan	0.0000
CLV_PCSK_FUR_1	12	0.0056	0.0084	0.0034	0.0050	0.0021	0.9895	0.6154	0.4082	0.9950	0.9978	0.6104	0.4060	0.3252	0.9929	0.5009	0.4908	13	27	8	20	65	98	0.6154	0.7407	0.6250	0.6723	0.7000
CLV_PCSK_PC1ET2_1	4	0.0140	0.0000	0.0000	0.0000	0.0140	0.9860	0.0000	nan	1.0000	0.9860	0.0000	nan	0.0000	0.9860	nan	nan	6	0	0	0	18	0	0.0000	nan	0.0000	nan	0.0000
CLV_Separin_Fungi	3	0.0149	0.0112	0.0000	0.0112	0.0149	0.9739	0.0000	0.0000	0.9886	0.9849	-0.0114	-0.0151	0.0000	0.9739	0.0131	nan	4	3	0	0	28	21	0.0000	0.0000	0.0000	nan	0.0000
CLV_Separin_Metazoa	3	0.0041	0.0000	0.0000	0.0000	0.0041	0.9959	0.0000	nan	1.0000	0.9959	0.0000	nan	0.0000	0.9959	nan	nan	5	0	0	0	25	0	0.0000	nan	0.0000	nan	0.0000
DEG_APCC_DBOX_1	11	0.0249	0.0000	0.0000	0.0000	0.0249	0.9751	0.0000	nan	1.0000	0.9751	0.0000	nan	0.0000	0.9751	nan	nan	11	0	0	0	99	0	0.0000	nan	0.0000	nan	0.0000
DEG_APCC_KENBOX_2	14	0.0089	0.0125	0.0041	0.0084	0.0048	0.9827	0.4625	0.3304	0.9916	0.9951	0.4541	0.3255	0.2387	0.9868	0.3921	0.3854	16	30	8	24	80	112	0.5000	0.8000	0.6316	0.6154	0.6957
DEG_APCC_TPR_1	22	0.0064	0.0000	0.0000	0.0000	0.0064	0.9936	0.0000	nan	1.0000	0.9936	0.0000	nan	0.0000	0.9936	nan	nan	22	0	0	0	66	0	0.0000	nan	0.0000	nan	0.0000
DEG_COP1	7	0.0207	0.0000	0.0000	0.0000	0.0207	0.9793	0.0000	nan	1.0000	0.9793	0.0000	nan	0.0000	0.9793	nan	nan	7	0	0	0	53	0	0.0000	nan	0.0000	nan	0.0000
DEG_CRL4_CDT2_1	6	0.0338	0.0619	0.0276	0.0343	0.0062	0.9319	0.8158	0.4460	0.9645	0.9934	0.7803	0.4394	0.4052	0.9595	0.5954	0.5767	6	36	6	24	76	139	1.0000	0.6667	0.6667	0.8000	0.7143
DEG_Kelch_Keap1_1	13	0.0060	0.0000	0.0000	0.0000	0.0060	0.9940	0.0000	nan	1.0000	0.9940	0.0000	nan	0.0000	0.9940	nan	nan	13	0	0	0	78	0	0.0000	nan	0.0000	nan	0.0000
DEG_Kelch_KLHL3_1	4	0.0052	0.0027	0.0000	0.0027	0.0052	0.9921	0.0000	0.0000	0.9973	0.9948	-0.0027	-0.0052	0.0000	0.9921	0.0038	nan	4	3	0	0	40	21	0.0000	0.0000	0.0000	nan	0.0000
DEG_MDM2_SWIB_1	5	0.0135	0.0000	0.0000	0.0000	0.0135	0.9865	0.0000	nan	1.0000	0.9865	0.0000	nan	0.0000	0.9865	nan	nan	5	0	0	0	40	0	0.0000	nan	0.0000	nan	0.0000
DEG_Nend_UBRbox_4	8	0.0120	0.0120	0.0090	0.0030	0.0030	0.9850	0.7500	0.7500	0.9970	0.9970	0.7470	0.7470	0.6000	0.9940	0.7485	0.7500	8	18	6	18	24	24	0.7500	1.0000	0.9000	0.8571	0.9231
DEG_ODPH_VHL_1	5	0.0229	0.0000	0.0000	0.0000	0.0229	0.9771	0.0000	nan	1.0000	0.9771	0.0000	nan	0.0000	0.9771	nan	nan	8	0	0	0	105	0	0.0000	nan	0.0000	nan	0.0000
DEG_SCF_COI1_1	9	0.0670	0.0000	0.0000	0.0000	0.0670	0.9330	0.0000	nan	1.0000	0.9330	0.0000	nan	0.0000	0.9330	nan	nan	9	0	0	0	162	0	0.0000	nan	0.0000	nan	0.0000
DEG_SCF_FBW7_1	6	0.0138	0.0000	0.0000	0.0000	0.0138	0.9862	0.0000	nan	1.0000	0.9862	0.0000	nan	0.0000	0.9862	nan	nan	6	0	0	0	42	0	0.0000	nan	0.0000	nan	0.0000
DEG_SCF_SKP2-CKS1_1	3	0.0278	0.0418	0.0278	0.0139	0.0000	0.9582	1.0000	0.6667	0.9857	1.0000	0.9857	0.6667	0.6667	0.9861	0.8106	0.8000	3	3	3	3	24	36	1.0000	1.0000	1.0000	1.0000	1.0000
DEG_SCF_TIR1_1	24	0.0576	0.0524	0.0000	0.0524	0.0576	0.8900	0.0000	0.0000	0.9444	0.9392	-0.0556	-0.0608	0.0000	0.8900	0.0582	nan	24	77	0	0	312	284	0.0000	0.0000	0.0000	nan	0.0000
DEG_SCF_TRCP1_1	18	0.0105	0.0163	0.0074	0.0090	0.0031	0.9805	0.7027	0.4509	0.9909	0.9968	0.6936	0.4477	0.3786	0.9879	0.5616	0.5493	18	51	14	43	111	173	0.7778	0.8431	0.7818	0.8091	0.8261
DEG_SIAH_1	9	0.0132	0.0062	0.0055	0.0006	0.0076	0.9862	0.4198	0.8947	0.9993	0.9923	0.4191	0.8871	0.4000	0.9917	0.6108	0.5714	9	5	4	4	81	38	0.4444	0.8000	0.4000	0.5714	0.5714
DEG_SPOP_SBC_1	4	0.0134	0.0111	0.0000	0.0111	0.0134	0.9755	0.0000	0.0000	0.9888	0.9864	-0.0112	-0.0136	0.0000	0.9755	0.0123	nan	8	6	0	0	40	33	0.0000	0.0000	0.0000	nan	0.0000
DOC_AGCK_PIF_1	10	0.0092	0.0000	0.0000	0.0000	0.0092	0.9908	0.0000	nan	1.0000	0.9908	0.0000	nan	0.0000	0.9908	nan	nan	10	0	0	0	60	0	0.0000	nan	0.0000	nan	0.0000
DOC_AGCK_PIF_2	5	0.0081	0.0000	0.0000	0.0000	0.0081	0.9919	0.0000	nan	1.0000	0.9919	0.0000	nan	0.0000	0.9919	nan	nan	5	0	0	0	30	0	0.0000	nan	0.0000	nan	0.0000
DOC_AGCK_PIF_3	5	0.0090	0.0108	0.0000	0.0108	0.0090	0.9802	0.0000	0.0000	0.9891	0.9909	-0.0109	-0.0091	0.0000	0.9802	0.0100	nan	5	4	0	0	20	24	0.0000	0.0000	0.0000	nan	0.0000
DOC_ANK_TNKS_1	15	0.0077	0.0000	0.0000	0.0000	0.0077	0.9923	0.0000	nan	1.0000	0.9923	0.0000	nan	0.0000	0.9923	nan	nan	17	0	0	0	136	0	0.0000	nan	0.0000	nan	0.0000
DOC_CKS1_1	3	0.0297	0.0000	0.0000	0.0000	0.0297	0.9703	0.0000	nan	1.0000	0.9703	0.0000	nan	0.0000	0.9703	nan	nan	8	0	0	0	48	0	0.0000	nan	0.0000	nan	0.0000
DOC_CYCLIN_1	23	0.0074	0.0000	0.0000	0.0000	0.0074	0.9926	0.0000	nan	1.0000	0.9926	0.0000	nan	0.0000	0.9926	nan	nan	24	0	0	0	111	0	0.0000	nan	0.0000	nan	0.0000
DOC_GSK3_Axin_1	6	0.0201	0.0000	0.0000	0.0000	0.0201	0.9799	0.0000	nan	1.0000	0.9799	0.0000	nan	0.0000	0.9799	nan	nan	6	0	0	0	102	0	0.0000	nan	0.0000	nan	0.0000
DOC_MAPK_1	14	0.0217	0.0000	0.0000	0.0000	0.0217	0.9783	0.0000	nan	1.0000	0.9783	0.0000	nan	0.0000	0.9783	nan	nan	15	0	0	0	149	0	0.0000	nan	0.0000	nan	0.0000
DOC_MAPK_2	7	0.0082	0.0252	0.0059	0.0193	0.0023	0.9725	0.7143	0.2326	0.9805	0.9976	0.6948	0.2302	0.2128	0.9783	0.4063	0.3509	7	37	5	23	28	86	0.7143	0.6216	0.5897	0.6647	0.6364
DOC_PIKK_1	4	0.0109	0.0115	0.0000	0.0115	0.0109	0.9776	0.0000	0.0000	0.9884	0.9890	-0.0116	-0.0110	0.0000	0.9776	0.0113	nan	4	3	0	0	33	35	0.0000	0.0000	0.0000	nan	0.0000
DOC_PP1_MyPhoNE_1	9	0.0094	0.0000	0.0000	0.0000	0.0094	0.9906	0.0000	nan	1.0000	0.9906	0.0000	nan	0.0000	0.9906	nan	nan	9	0	0	0	72	0	0.0000	nan	0.0000	nan	0.0000
DOC_PP1_RVXF_1	17	0.0099	0.0000	0.0000	0.0000	0.0099	0.9901	0.0000	nan	1.0000	0.9901	0.0000	nan	0.0000	0.9901	nan	nan	19	0	0	0	139	0	0.0000	nan	0.0000	nan	0.0000
DOC_PP1_SILK_1	14	0.0112	0.0218	0.0089	0.0129	0.0023	0.9760	0.7976	0.4085	0.9870	0.9977	0.7846	0.4062	0.3702	0.9849	0.5683	0.5403	14	46	12	38	84	164	0.8571	0.8261	0.7917	0.8413	0.8333
DOC_PP2B_LxvP_1	8	0.0052	0.0000	0.0000	0.0000	0.0052	0.9948	0.0000	nan	1.0000	0.9948	0.0000	nan	0.0000	0.9948	nan	nan	8	0	0	0	32	0	0.0000	nan	0.0000	nan	0.0000
DOC_PP2B_PxIxI_1	10	0.0110	0.0000	0.0000	0.0000	0.0110	0.9890	0.0000	nan	1.0000	0.9890	0.0000	nan	0.0000	0.9890	nan	nan	10	0	0	0	70	0	0.0000	nan	0.0000	nan	0.0000
DOC_SPAK_OSR1_1	8	0.0061	0.0000	0.0000	0.0000	0.0061	0.9939	0.0000	nan	1.0000	0.9939	0.0000	nan	0.0000	0.9939	nan	nan	13	0	0	0	65	0	0.0000	nan	0.0000	nan	0.0000
DOC_USP7_MATH_1	3	0.0364	0.0218	0.0000	0.0218	0.0364	0.9418	0.0000	0.0000	0.9773	0.9628	-0.0227	-0.0372	0.0000	0.9418	0.0290	nan	10	3	0	0	50	30	0.0000	0.0000	0.0000	nan	0.0000
DOC_WD40_RPTOR_TOS_1	5	0.0201	0.0000	0.0000	0.0000	0.0201	0.9799	0.0000	nan	1.0000	0.9799	0.0000	nan	0.0000	0.9799	nan	nan	5	0	0	0	27	0	0.0000	nan	0.0000	nan	0.0000
DOC_WW_Pin1_4	57	0.0152	0.0000	0.0000	0.0000	0.0152	0.9848	0.0000	nan	1.0000	0.9848	0.0000	nan	0.0000	0.9848	nan	nan	96	0	0	0	547	0	0.0000	nan	0.0000	nan	0.0000
LIG_14-3-3_1	14	0.0125	0.0000	0.0000	0.0000	0.0125	0.9875	0.0000	nan	1.0000	0.9875	0.0000	nan	0.0000	0.9875	nan	nan	16	0	0	0	96	0	0.0000	nan	0.0000	nan	0.0000
LIG_14-3-3_2	7	0.0090	0.0154	0.0000	0.0154	0.0090	0.9756	0.0000	0.0000	0.9845	0.9909	-0.0155	-0.0091	0.0000	0.9756	0.0119	nan	7	12	0	0	49	84	0.0000	0.0000	0.0000	nan	0.0000
LIG_14-3-3_3	14	0.0117	0.0088	0.0018	0.0071	0.0099	0.9813	0.1515	0.2000	0.9929	0.9900	0.1444	0.1900	0.0943	0.9830	0.1795	0.1724	22	15	4	4	132	100	0.1818	0.2667	0.1212	0.2162	0.2162
LIG_Actin_RPEL_3	4	0.0729	0.0376	0.0207	0.0168	0.0521	0.9103	0.2846	0.5522	0.9819	0.9458	0.2665	0.4981	0.2313	0.9310	0.3998	0.3756	13	9	4	5	260	134	0.3077	0.5556	0.2778	0.3960	0.4091
LIG_Actin_WH2_1	6	0.0262	0.0285	0.0254	0.0031	0.0008	0.9708	0.9706	0.8919	0.9968	0.9992	0.9674	0.8911	0.8684	0.9962	0.9287	0.9296	6	20	6	19	102	111	1.0000	0.9500	0.9500	0.9744	0.9615
LIG_Actin_WH2_2	10	0.0360	0.0072	0.0009	0.0063	0.0351	0.9577	0.0256	0.1277	0.9935	0.9646	0.0191	0.0923	0.0218	0.9586	0.0700	0.0427	13	5	1	1	234	47	0.0769	0.2000	0.0588	0.1111	0.1111
LIG_AP2alpha_1	7	0.0102	0.0000	0.0000	0.0000	0.0102	0.9898	0.0000	nan	1.0000	0.9898	0.0000	nan	0.0000	0.9898	nan	nan	11	0	0	0	55	0	0.0000	nan	0.0000	nan	0.0000
LIG_AP2alpha_2	9	0.0200	0.0031	0.0011	0.0020	0.0189	0.9780	0.0556	0.3600	0.9980	0.9810	0.0535	0.3410	0.0506	0.9791	0.1447	0.0963	54	5	3	3	162	25	0.0556	0.6000	0.0536	0.1017	0.1017
LIG_APCC_Cbox_2	3	0.0119	0.0464	0.0000	0.0464	0.0119	0.9418	0.0000	0.0000	0.9531	0.9876	-0.0469	-0.0124	0.0000	0.9418	0.0242	nan	3	18	0	0	21	82	0.0000	0.0000	0.0000	nan	0.0000
LIG_AP_GAE_1	7	0.0157	0.0485	0.0137	0.0348	0.0020	0.9495	0.8701	0.2827	0.9647	0.9979	0.8348	0.2806	0.2713	0.9632	0.4893	0.4268	11	49	10	40	77	237	0.9091	0.8163	0.8000	0.8602	0.8333
LIG_BIR_III_2	3	0.0151	0.0000	0.0000	0.0000	0.0151	0.9849	0.0000	nan	1.0000	0.9849	0.0000	nan	0.0000	0.9849	nan	nan	3	0	0	0	15	0	0.0000	nan	0.0000	nan	0.0000
LIG_BIR_III_3	4	0.0277	0.0458	0.0277	0.0180	0.0000	0.9542	1.0000	0.6061	0.9815	1.0000	0.9815	0.6061	0.6061	0.9820	0.7712	0.7547	4	12	4	12	20	33	1.0000	1.0000	1.0000	1.0000	1.0000
LIG_BRCT_BRCA1_1	5	0.0044	0.0000	0.0000	0.0000	0.0044	0.9956	0.0000	nan	1.0000	0.9956	0.0000	nan	0.0000	0.9956	nan	nan	5	0	0	0	25	0	0.0000	nan	0.0000	nan	0.0000
LIG_CaM_IQ_9	32	0.0190	0.0019	0.0014	0.0004	0.0176	0.9805	0.0762	0.7692	0.9996	0.9824	0.0758	0.7516	0.0745	0.9820	0.2413	0.1387	40	8	6	6	787	78	0.1500	0.7500	0.1429	0.2500	0.2500
LIG_CaMK_CASK_1	6	0.0057	0.0000	0.0000	0.0000	0.0057	0.9943	0.0000	nan	1.0000	0.9943	0.0000	nan	0.0000	0.9943	nan	nan	6	0	0	0	40	0	0.0000	nan	0.0000	nan	0.0000
LIG_CAP-Gly_1	3	0.0093	0.0000	0.0000	0.0000	0.0093	0.9907	0.0000	nan	1.0000	0.9907	0.0000	nan	0.0000	0.9907	nan	nan	3	0	0	0	20	0	0.0000	nan	0.0000	nan	0.0000
LIG_Clathr_ClatBox_1	16	0.0078	0.0000	0.0000	0.0000	0.0078	0.9922	0.0000	nan	1.0000	0.9922	0.0000	nan	0.0000	0.9922	nan	nan	18	0	0	0	90	0	0.0000	nan	0.0000	nan	0.0000
LIG_CNOT1_NIM_1	10	0.0592	0.0178	0.0178	0.0000	0.0414	0.9408	0.3000	1.0000	1.0000	0.9578	0.3000	0.9578	0.3000	0.9586	0.5360	0.4615	10	5	5	5	100	30	0.5000	1.0000	0.5000	0.6667	0.6667
LIG_CtBP_PxDLS_1	29	0.0074	0.0064	0.0043	0.0021	0.0031	0.9904	0.5776	0.6691	0.9979	0.9968	0.5755	0.6659	0.4493	0.9947	0.6210	0.6200	32	63	19	61	161	139	0.5938	0.9683	0.8026	0.7361	0.8421
LIG_Dynein_DLC8_1	9	0.0148	0.0195	0.0094	0.0101	0.0054	0.9751	0.6349	0.4819	0.9897	0.9945	0.6246	0.4764	0.3774	0.9845	0.5521	0.5479	9	12	6	10	63	83	0.6667	0.8333	0.6667	0.7407	0.7619
LIG_EABR_CEP55_1	6	0.0121	0.0000	0.0000	0.0000	0.0121	0.9879	0.0000	nan	1.0000	0.9879	0.0000	nan	0.0000	0.9879	nan	nan	6	0	0	0	66	0	0.0000	nan	0.0000	nan	0.0000
LIG_EF_ALG2_ABM_1	9	0.0161	0.0208	0.0083	0.0125	0.0078	0.9714	0.5176	0.4000	0.9873	0.9921	0.5049	0.3921	0.2914	0.9797	0.4557	0.4513	9	10	5	5	85	110	0.5556	0.5000	0.3571	0.5263	0.5263
LIG_EF_ALG2_ABM_2	3	0.0066	0.0086	0.0066	0.0021	0.0000	0.9914	1.0000	0.7619	0.9979	1.0000	0.9979	0.7619	0.7619	0.9979	0.8720	0.8649	3	3	3	3	16	21	1.0000	1.0000	1.0000	1.0000	1.0000
LIG_EH_1	33	0.0193	0.0435	0.0170	0.0265	0.0023	0.9542	0.8795	0.3897	0.9729	0.9976	0.8525	0.3873	0.3700	0.9711	0.5790	0.5401	88	385	79	361	440	993	0.8977	0.9377	0.9162	0.9173	0.9302
LIG_EH1_1	11	0.0170	0.0160	0.0000	0.0160	0.0170	0.9670	0.0000	0.0000	0.9837	0.9827	-0.0163	-0.0173	0.0000	0.9670	0.0168	nan	11	11	0	0	99	93	0.0000	0.0000	0.0000	nan	0.0000
LIG_eIF4E_1	13	0.0076	0.0031	0.0017	0.0014	0.0059	0.9910	0.2198	0.5405	0.9986	0.9941	0.2184	0.5346	0.1852	0.9927	0.3451	0.3125	13	5	4	4	91	37	0.3077	0.8000	0.2857	0.4444	0.4444
LIG_eIF4E_2	5	0.0113	0.0181	0.0113	0.0068	0.0000	0.9819	1.0000	0.6250	0.9931	1.0000	0.9931	0.6250	0.6250	0.9932	0.7878	0.7692	5	8	5	8	35	56	1.0000	1.0000	1.0000	1.0000	1.0000
LIG_EVH1_1	10	0.0069	0.0080	0.0034	0.0046	0.0034	0.9886	0.5000	0.4299	0.9954	0.9965	0.4954	0.4264	0.3007	0.9920	0.4639	0.4623	19	11	10	10	92	107	0.5263	0.9091	0.5000	0.6667	0.6667
LIG_EVH1_2	7	0.0029	0.0000	0.0000	0.0000	0.0029	0.9971	0.0000	nan	1.0000	0.9971	0.0000	nan	0.0000	0.9971	nan	nan	8	0	0	0	40	0	0.0000	nan	0.0000	nan	0.0000
LIG_EVH1_3	3	0.0273	0.0000	0.0000	0.0000	0.0273	0.9727	0.0000	nan	1.0000	0.9727	0.0000	nan	0.0000	0.9727	nan	nan	3	0	0	0	39	0	0.0000	nan	0.0000	nan	0.0000
LIG_FAT_LD_1	3	0.0223	0.0074	0.0019	0.0056	0.0205	0.9721	0.0833	0.2500	0.9943	0.9794	0.0776	0.2294	0.0667	0.9739	0.1514	0.1250	4	3	1	1	36	12	0.2500	0.3333	0.1667	0.2857	0.2857
LIG_FHA_1	5	0.0096	0.0000	0.0000	0.0000	0.0096	0.9904	0.0000	nan	1.0000	0.9904	0.0000	nan	0.0000	0.9904	nan	nan	5	0	0	0	35	0	0.0000	nan	0.0000	nan	0.0000
LIG_FHA_2	5	0.0116	0.0000	0.0000	0.0000	0.0116	0.9884	0.0000	nan	1.0000	0.9884	0.0000	nan	0.0000	0.9884	nan	nan	6	0	0	0	42	0	0.0000	nan	0.0000	nan	0.0000
LIG_GBD_WASP_1	4	0.0290	0.0058	0.0000	0.0058	0.0290	0.9652	0.0000	0.0000	0.9940	0.9708	-0.0060	-0.0292	0.0000	0.9652	0.0132	nan	4	3	0	0	60	12	0.0000	0.0000	0.0000	nan	0.0000
LIG_GLEBS_BUB3_1	5	0.0094	0.0042	0.0042	0.0000	0.0052	0.9906	0.4444	1.0000	1.0000	0.9948	0.4444	0.9948	0.4444	0.9948	0.6649	0.6154	5	8	4	8	45	20	0.8000	1.0000	0.8889	0.8889	0.9231
LIG_GSK3_LRP6_1	4	0.0074	0.0000	0.0000	0.0000	0.0074	0.9926	0.0000	nan	1.0000	0.9926	0.0000	nan	0.0000	0.9926	nan	nan	8	0	0	0	48	0	0.0000	nan	0.0000	nan	0.0000
LIG_HCF-1_HBM_1	17	0.0088	0.0294	0.0088	0.0205	0.0000	0.9706	1.0000	0.3009	0.9793	1.0000	0.9793	0.3009	0.3009	0.9795	0.5428	0.4626	17	132	17	124	68	226	1.0000	0.9394	0.9394	0.9688	0.9463
LIG_HOMEOBOX	16	0.0140	0.0616	0.0140	0.0476	0.0000	0.9384	1.0000	0.2270	0.9517	1.0000	0.9517	0.2270	0.2270	0.9524	0.4647	0.3699	16	171	16	171	64	282	1.0000	1.0000	1.0000	1.0000	1.0000
LIG_HP1_1	9	0.0051	0.0000	0.0000	0.0000	0.0051	0.9949	0.0000	nan	1.0000	0.9949	0.0000	nan	0.0000	0.9949	nan	nan	9	0	0	0	45	0	0.0000	nan	0.0000	nan	0.0000
LIG_Integrin_isoDGR_1	4	0.0028	0.0000	0.0000	0.0000	0.0028	0.9972	0.0000	nan	1.0000	0.9972	0.0000	nan	0.0000	0.9972	nan	nan	8	0	0	0	24	0	0.0000	nan	0.0000	nan	0.0000
LIG_KEPE_1	5	0.0053	0.0083	0.0053	0.0030	0.0000	0.9917	1.0000	0.6364	0.9970	1.0000	0.9970	0.6364	0.6364	0.9970	0.7965	0.7778	5	12	5	12	35	55	1.0000	1.0000	1.0000	1.0000	1.0000
LIG_KEPE_2	10	0.0117	0.0110	0.0060	0.0051	0.0057	0.9832	0.5096	0.5408	0.9949	0.9942	0.5045	0.5350	0.3557	0.9892	0.5247	0.5248	12	25	6	20	104	98	0.5000	0.8000	0.6452	0.6154	0.7027
LIG_KEPE_3	4	0.0181	0.0914	0.0045	0.0869	0.0136	0.8950	0.2500	0.0495	0.9115	0.9851	0.1615	0.0346	0.0431	0.8995	0.1361	0.0826	4	21	1	2	40	202	0.2500	0.0952	0.0833	0.1379	0.1200
LIG_LIR_Gen_1	20	0.0084	0.0000	0.0000	0.0000	0.0084	0.9916	0.0000	nan	1.0000	0.9916	0.0000	nan	0.0000	0.9916	nan	nan	21	0	0	0	119	0	0.0000	nan	0.0000	nan	0.0000
LIG_LYPXL_L_2	3	0.0197	0.0158	0.0000	0.0158	0.0197	0.9645	0.0000	0.0000	0.9839	0.9799	-0.0161	-0.0201	0.0000	0.9645	0.0180	nan	3	3	0	0	30	24	0.0000	0.0000	0.0000	nan	0.0000
LIG_LYPXL_S_1	13	0.0104	0.0079	0.0052	0.0026	0.0051	0.9870	0.5063	0.6667	0.9973	0.9948	0.5037	0.6615	0.4040	0.9923	0.5802	0.5755	16	15	9	14	79	60	0.5625	0.9333	0.6364	0.7019	0.7419
LIG_MAD2	6	0.0150	0.0044	0.0000	0.0044	0.0150	0.9806	0.0000	0.0000	0.9955	0.9850	-0.0045	-0.0150	0.0000	0.9806	0.0082	nan	6	4	0	0	54	16	0.0000	0.0000	0.0000	nan	0.0000
LIG_Mtr4_Air2_1	3	0.0147	0.0736	0.0000	0.0736	0.0147	0.9117	0.0000	0.0000	0.9253	0.9841	-0.0747	-0.0159	0.0000	0.9117	0.0345	nan	3	6	0	0	15	75	0.0000	0.0000	0.0000	nan	0.0000
LIG_Mtr4_Trf4_1	4	0.0268	0.0000	0.0000	0.0000	0.0268	0.9732	0.0000	nan	1.0000	0.9732	0.0000	nan	0.0000	0.9732	nan	nan	4	0	0	0	68	0	0.0000	nan	0.0000	nan	0.0000
LIG_Mtr4_Trf4_2	3	0.0128	0.0000	0.0000	0.0000	0.0128	0.9872	0.0000	nan	1.0000	0.9872	0.0000	nan	0.0000	0.9872	nan	nan	3	0	0	0	24	0	0.0000	nan	0.0000	nan	0.0000
LIG_MYND_1	4	0.0050	0.0000	0.0000	0.0000	0.0050	0.9950	0.0000	nan	1.0000	0.9950	0.0000	nan	0.0000	0.9950	nan	nan	6	0	0	0	30	0	0.0000	nan	0.0000	nan	0.0000
LIG_NRBOX	10	0.0131	0.0000	0.0000	0.0000	0.0131	0.9869	0.0000	nan	1.0000	0.9869	0.0000	nan	0.0000	0.9869	nan	nan	24	0	0	0	162	0	0.0000	nan	0.0000	nan	0.0000
LIG_OCRL_FandH_1	3	0.0320	0.0000	0.0000	0.0000	0.0320	0.9680	0.0000	nan	1.0000	0.9680	0.0000	nan	0.0000	0.9680	nan	nan	3	0	0	0	39	0	0.0000	nan	0.0000	nan	0.0000
LIG_PAM2_1	19	0.0226	0.0286	0.0187	0.0099	0.0039	0.9675	0.8262	0.6545	0.9899	0.9960	0.8161	0.6504	0.5753	0.9862	0.7317	0.7304	22	167	22	161	282	356	1.0000	0.9641	0.9641	0.9817	0.9683
LIG_PAM2_2	4	0.0082	0.0000	0.0000	0.0000	0.0082	0.9918	0.0000	nan	1.0000	0.9918	0.0000	nan	0.0000	0.9918	nan	nan	4	0	0	0	56	0	0.0000	nan	0.0000	nan	0.0000
LIG_PCNA_PIPBox_1	18	0.0134	0.0172	0.0090	0.0082	0.0044	0.9784	0.6685	0.5216	0.9917	0.9955	0.6602	0.5170	0.4144	0.9873	0.5891	0.5860	18	53	13	39	181	232	0.7222	0.7358	0.6724	0.7290	0.7324
LIG_PDZ_Class_1	48	0.0072	0.0000	0.0000	0.0000	0.0072	0.9928	0.0000	nan	1.0000	0.9928	0.0000	nan	0.0000	0.9928	nan	nan	48	0	0	0	288	0	0.0000	nan	0.0000	nan	0.0000
LIG_PDZ_Class_2	13	0.0074	0.0049	0.0000	0.0049	0.0074	0.9877	0.0000	0.0000	0.9951	0.9926	-0.0049	-0.0074	0.0000	0.9877	0.0060	nan	13	5	0	0	78	52	0.0000	0.0000	0.0000	nan	0.0000
LIG_Pex14_1	6	0.0353	0.0405	0.0183	0.0222	0.0170	0.9425	0.5185	0.4516	0.9770	0.9823	0.4955	0.4339	0.3182	0.9608	0.4844	0.4828	27	37	14	33	135	155	0.5185	0.8919	0.6600	0.6558	0.7344
LIG_PTAP_UEV_1	22	0.0146	0.0330	0.0130	0.0199	0.0016	0.9655	0.8933	0.3953	0.9798	0.9984	0.8731	0.3937	0.3775	0.9785	0.5892	0.5481	25	102	24	82	150	339	0.9600	0.8039	0.7961	0.8751	0.8346
LIG_PTB_Apo_2	16	0.0080	0.0000	0.0000	0.0000	0.0080	0.9920	0.0000	nan	1.0000	0.9920	0.0000	nan	0.0000	0.9920	nan	nan	19	0	0	0	152	0	0.0000	nan	0.0000	nan	0.0000
LIG_PTB_Phospho_1	13	0.0071	0.0058	0.0013	0.0045	0.0058	0.9884	0.1849	0.2245	0.9955	0.9942	0.1803	0.2187	0.1128	0.9897	0.2067	0.2028	17	15	4	4	119	98	0.2353	0.2667	0.1429	0.2500	0.2500
LIG_Rb_LxCxE_1	31	0.0073	0.0039	0.0021	0.0019	0.0053	0.9908	0.2812	0.5233	0.9981	0.9947	0.2794	0.5180	0.2239	0.9929	0.3841	0.3659	32	25	9	16	160	86	0.2812	0.6400	0.3333	0.3908	0.4386
LIG_Rb_pABgroove_1	3	0.0232	0.0000	0.0000	0.0000	0.0232	0.9768	0.0000	nan	1.0000	0.9768	0.0000	nan	0.0000	0.9768	nan	nan	3	0	0	0	27	0	0.0000	nan	0.0000	nan	0.0000
LIG_RGD	19	0.0033	0.0013	0.0004	0.0009	0.0029	0.9958	0.1270	0.3333	0.9991	0.9971	0.1261	0.3304	0.1013	0.9962	0.2066	0.1839	21	6	4	4	63	24	0.1905	0.6667	0.1739	0.2963	0.2963
LIG_RPA_C_Vert	4	0.0348	0.0587	0.0348	0.0239	0.0000	0.9413	1.0000	0.5926	0.9752	1.0000	0.9752	0.5926	0.5926	0.9761	0.7602	0.7442	4	9	4	8	64	108	1.0000	0.8889	0.8889	0.9412	0.9231
LIG_SH2_GRB2	12	0.0060	0.0083	0.0023	0.0060	0.0038	0.9879	0.3750	0.2727	0.9939	0.9962	0.3689	0.2689	0.1875	0.9902	0.3215	0.3158	16	13	6	8	64	88	0.3750	0.6154	0.3478	0.4660	0.4828
LIG_SH2_SRC	18	0.0060	0.0000	0.0000	0.0000	0.0060	0.9940	0.0000	nan	1.0000	0.9940	0.0000	nan	0.0000	0.9940	nan	nan	23	0	0	0	90	0	0.0000	nan	0.0000	nan	0.0000
LIG_SH2_STAT3	6	0.0078	0.0000	0.0000	0.0000	0.0078	0.9922	0.0000	nan	1.0000	0.9922	0.0000	nan	0.0000	0.9922	nan	nan	9	0	0	0	36	0	0.0000	nan	0.0000	nan	0.0000
LIG_SH2_STAT5	13	0.0083	0.0126	0.0017	0.0109	0.0065	0.9808	0.2105	0.1379	0.9890	0.9934	0.1995	0.1313	0.0909	0.9826	0.1759	0.1667	19	20	4	4	76	116	0.2105	0.2000	0.1143	0.2051	0.2051
LIG_SH3_1	4	0.0141	0.0286	0.0097	0.0190	0.0044	0.9669	0.6857	0.3380	0.9808	0.9954	0.6665	0.3335	0.2927	0.9766	0.4800	0.4528	5	6	4	5	35	71	0.8000	0.8333	0.7143	0.8163	0.8182
LIG_SH3_2	17	0.0068	0.0097	0.0033	0.0063	0.0035	0.9869	0.4906	0.3444	0.9936	0.9965	0.4842	0.3409	0.2537	0.9902	0.4117	0.4047	19	17	10	8	106	151	0.5263	0.4706	0.3077	0.4969	0.5000
LIG_SH3_3	12	0.0163	0.0049	0.0030	0.0020	0.0133	0.9817	0.1818	0.6000	0.9980	0.9866	0.1798	0.5866	0.1622	0.9847	0.3307	0.2791	16	5	5	3	99	30	0.3125	0.6000	0.1875	0.4110	0.3810
LIG_SH3_5	3	0.0097	0.0389	0.0097	0.0292	0.0000	0.9611	1.0000	0.2500	0.9705	1.0000	0.9705	0.2500	0.2500	0.9708	0.4926	0.4000	3	15	3	9	15	60	1.0000	0.6000	0.6000	0.7500	0.6667
LIG_Sin3_1	4	0.0355	0.0226	0.0008	0.0218	0.0347	0.9427	0.0227	0.0357	0.9774	0.9645	0.0002	0.0002	0.0141	0.9435	0.0551	0.0278	4	3	1	1	44	28	0.2500	0.3333	0.1667	0.2857	0.2857
LIG_Sin3_2	3	0.0234	0.0258	0.0141	0.0117	0.0094	0.9648	0.6000	0.5455	0.9880	0.9904	0.5880	0.5358	0.4000	0.9789	0.5705	0.5714	3	6	3	3	30	33	1.0000	0.5000	0.5000	0.6667	0.6667
LIG_SUFU_1	5	0.0064	0.0000	0.0000	0.0000	0.0064	0.9936	0.0000	nan	1.0000	0.9936	0.0000	nan	0.0000	0.9936	nan	nan	5	0	0	0	40	0	0.0000	nan	0.0000	nan	0.0000
LIG_SUMO_SIM_anti_2	16	0.0106	0.0081	0.0011	0.0070	0.0095	0.9824	0.1000	0.1304	0.9929	0.9904	0.0929	0.1208	0.0600	0.9834	0.1206	0.1132	17	18	4	4	150	115	0.2353	0.2222	0.1290	0.2286	0.2286
LIG_SUMO_SIM_par_1	28	0.0116	0.0021	0.0001	0.0020	0.0115	0.9864	0.0071	0.0392	0.9979	0.9884	0.0051	0.0277	0.0061	0.9864	0.0214	0.0121	33	7	1	1	280	51	0.0303	0.1429	0.0256	0.0500	0.0500
LIG_SxIP_EBH_1	8	0.0077	0.0000	0.0000	0.0000	0.0077	0.9923	0.0000	nan	1.0000	0.9923	0.0000	nan	0.0000	0.9923	nan	nan	9	0	0	0	117	0	0.0000	nan	0.0000	nan	0.0000
LIG_TPR	9	0.0060	0.0000	0.0000	0.0000	0.0060	0.9940	0.0000	nan	1.0000	0.9940	0.0000	nan	0.0000	0.9940	nan	nan	9	0	0	0	36	0	0.0000	nan	0.0000	nan	0.0000
LIG_TRAF2_1	9	0.0186	0.0639	0.0000	0.0639	0.0186	0.9175	0.0000	0.0000	0.9349	0.9801	-0.0651	-0.0199	0.0000	0.9175	0.0360	nan	14	21	0	0	56	192	0.0000	0.0000	0.0000	nan	0.0000
LIG_TRAF6	9	0.0326	0.0000	0.0000	0.0000	0.0326	0.9674	0.0000	nan	1.0000	0.9674	0.0000	nan	0.0000	0.9674	nan	nan	20	0	0	0	180	0	0.0000	nan	0.0000	nan	0.0000
LIG_TRFH_1	3	0.0114	0.0000	0.0000	0.0000	0.0114	0.9886	0.0000	nan	1.0000	0.9886	0.0000	nan	0.0000	0.9886	nan	nan	3	0	0	0	15	0	0.0000	nan	0.0000	nan	0.0000
LIG_TYR_ITAM	7	0.0961	0.1068	0.0610	0.0458	0.0351	0.8581	0.6349	0.5714	0.9494	0.9607	0.5843	0.5321	0.4301	0.9191	0.5929	0.6015	7	18	6	15	126	140	0.8571	0.8333	0.7895	0.8451	0.8400
LIG_TYR_ITIM	7	0.0166	0.0158	0.0024	0.0134	0.0142	0.9700	0.1429	0.1500	0.9863	0.9855	0.1292	0.1355	0.0789	0.9723	0.1563	0.1463	7	8	3	3	42	40	0.4286	0.3750	0.2500	0.4000	0.4000
LIG_TYR_ITSM	6	0.0389	0.0260	0.0097	0.0162	0.0292	0.9448	0.2500	0.3750	0.9831	0.9700	0.2331	0.3450	0.1765	0.9546	0.3144	0.3000	12	8	4	4	96	64	0.3333	0.5000	0.2500	0.4000	0.4000
LIG_ULM_U2AF65_1	3	0.0127	0.0138	0.0091	0.0047	0.0036	0.9826	0.7143	0.6579	0.9952	0.9963	0.7095	0.6542	0.5208	0.9917	0.6839	0.6849	5	12	4	12	35	38	0.8000	1.0000	0.9231	0.8889	0.9412
LIG_WD40_WDR5_VDV_1	3	0.0079	0.0178	0.0000	0.0178	0.0079	0.9742	0.0000	0.0000	0.9820	0.9919	-0.0180	-0.0081	0.0000	0.9742	0.0120	nan	3	3	0	0	12	27	0.0000	0.0000	0.0000	nan	0.0000
LIG_WD40_WDR5_WIN_1	7	0.0022	0.0000	0.0000	0.0000	0.0022	0.9978	0.0000	nan	1.0000	0.9978	0.0000	nan	0.0000	0.9978	nan	nan	7	0	0	0	49	0	0.0000	nan	0.0000	nan	0.0000
LIG_WD40_WDR5_WIN_2	4	0.0030	0.0000	0.0000	0.0000	0.0030	0.9970	0.0000	nan	1.0000	0.9970	0.0000	nan	0.0000	0.9970	nan	nan	4	0	0	0	28	0	0.0000	nan	0.0000	nan	0.0000
LIG_WD40_WDR5_WIN_3	3	0.0099	0.0000	0.0000	0.0000	0.0099	0.9901	0.0000	nan	1.0000	0.9901	0.0000	nan	0.0000	0.9901	nan	nan	3	0	0	0	30	0	0.0000	nan	0.0000	nan	0.0000
LIG_WH1	3	0.0231	0.0000	0.0000	0.0000	0.0231	0.9769	0.0000	nan	1.0000	0.9769	0.0000	nan	0.0000	0.9769	nan	nan	3	0	0	0	33	0	0.0000	nan	0.0000	nan	0.0000
LIG_WRPW_1	95	0.0159	0.0558	0.0111	0.0447	0.0049	0.9393	0.6938	0.1983	0.9545	0.9948	0.6483	0.1931	0.1823	0.9504	0.3690	0.3084	95	3319	81	3273	467	1634	0.8526	0.9861	0.9820	0.9145	0.9824
LIG_WW_1	26	0.0085	0.0295	0.0085	0.0210	0.0000	0.9705	1.0000	0.2872	0.9788	1.0000	0.9788	0.2872	0.2872	0.9790	0.5302	0.4462	28	227	28	212	112	390	1.0000	0.9339	0.9339	0.9658	0.9412
LIG_WW_2	3	0.0041	0.0000	0.0000	0.0000	0.0041	0.9959	0.0000	nan	1.0000	0.9959	0.0000	nan	0.0000	0.9959	nan	nan	3	0	0	0	12	0	0.0000	nan	0.0000	nan	0.0000
MOD_ASX_betaOH_EGF	6	0.0257	0.0000	0.0000	0.0000	0.0257	0.9743	0.0000	nan	1.0000	0.9743	0.0000	nan	0.0000	0.9743	nan	nan	6	0	0	0	72	0	0.0000	nan	0.0000	nan	0.0000
MOD_CDK_1	9	0.0179	0.0151	0.0049	0.0102	0.0130	0.9718	0.2727	0.3231	0.9896	0.9868	0.2623	0.3098	0.1736	0.9767	0.3016	0.2958	11	10	3	6	77	65	0.2727	0.6000	0.3333	0.3750	0.4286
MOD_CK2_1	5	0.0181	0.0000	0.0000	0.0000	0.0181	0.9819	0.0000	nan	1.0000	0.9819	0.0000	nan	0.0000	0.9819	nan	nan	10	0	0	0	65	0	0.0000	nan	0.0000	nan	0.0000
MOD_CMANNOS	8	0.0197	0.0054	0.0047	0.0007	0.0150	0.9796	0.2386	0.8750	0.9993	0.9849	0.2380	0.8599	0.2308	0.9843	0.4543	0.3750	24	5	7	5	88	24	0.2917	1.0000	0.2273	0.4516	0.4138
MOD_GSK3_1	17	0.0182	0.0000	0.0000	0.0000	0.0182	0.9818	0.0000	nan	1.0000	0.9818	0.0000	nan	0.0000	0.9818	nan	nan	22	0	0	0	164	0	0.0000	nan	0.0000	nan	0.0000
MOD_LATS_1	9	0.0256	0.0000	0.0000	0.0000	0.0256	0.9744	0.0000	nan	1.0000	0.9744	0.0000	nan	0.0000	0.9744	nan	nan	23	0	0	0	161	0	0.0000	nan	0.0000	nan	0.0000
MOD_NEK2_1	3	0.0101	0.0270	0.0000	0.0270	0.0101	0.9629	0.0000	0.0000	0.9727	0.9896	-0.0273	-0.0104	0.0000	0.9629	0.0168	nan	3	6	0	0	18	48	0.0000	0.0000	0.0000	nan	0.0000
MOD_N-GLC_1	33	0.0314	0.0000	0.0000	0.0000	0.0314	0.9686	0.0000	nan	1.0000	0.9686	0.0000	nan	0.0000	0.9686	nan	nan	156	0	0	0	928	0	0.0000	nan	0.0000	nan	0.0000
MOD_N-GLC_2	5	0.0029	0.0000	0.0000	0.0000	0.0029	0.9971	0.0000	nan	1.0000	0.9971	0.0000	nan	0.0000	0.9971	nan	nan	5	0	0	0	15	0	0.0000	nan	0.0000	nan	0.0000
MOD_NMyristoyl	48	0.0114	0.0073	0.0063	0.0009	0.0050	0.9877	0.5565	0.8698	0.9990	0.9949	0.5556	0.8647	0.5137	0.9940	0.6942	0.6788	48	53	30	50	336	215	0.6250	0.9434	0.7042	0.7519	0.7921
MOD_OFUCOSY	3	0.0184	0.0000	0.0000	0.0000	0.0184	0.9816	0.0000	nan	1.0000	0.9816	0.0000	nan	0.0000	0.9816	nan	nan	4	0	0	0	27	0	0.0000	nan	0.0000	nan	0.0000
MOD_PIKK_1	23	0.0119	0.0000	0.0000	0.0000	0.0119	0.9881	0.0000	nan	1.0000	0.9881	0.0000	nan	0.0000	0.9881	nan	nan	30	0	0	0	205	0	0.0000	nan	0.0000	nan	0.0000
MOD_PKA_1	22	0.0124	0.0020	0.0014	0.0006	0.0110	0.9871	0.1143	0.7143	0.9994	0.9890	0.1137	0.7033	0.1093	0.9885	0.2853	0.1970	25	7	5	5	175	28	0.2000	0.7143	0.1852	0.3125	0.3125
MOD_PKA_2	22	0.0107	0.0000	0.0000	0.0000	0.0107	0.9893	0.0000	nan	1.0000	0.9893	0.0000	nan	0.0000	0.9893	nan	nan	28	0	0	0	192	0	0.0000	nan	0.0000	nan	0.0000
MOD_PKB_1	15	0.0174	0.0000	0.0000	0.0000	0.0174	0.9826	0.0000	nan	1.0000	0.9826	0.0000	nan	0.0000	0.9826	nan	nan	20	0	0	0	180	0	0.0000	nan	0.0000	nan	0.0000
MOD_ProDKin_1	24	0.0138	0.0000	0.0000	0.0000	0.0138	0.9862	0.0000	nan	1.0000	0.9862	0.0000	nan	0.0000	0.9862	nan	nan	36	0	0	0	246	0	0.0000	nan	0.0000	nan	0.0000
MOD_SPalmitoyl_4	6	0.0151	0.0208	0.0147	0.0061	0.0004	0.9788	0.9762	0.7069	0.9938	0.9996	0.9700	0.7065	0.6949	0.9935	0.8281	0.8200	6	9	6	9	42	58	1.0000	1.0000	1.0000	1.0000	1.0000
MOD_SUMO_for_1	34	0.0089	0.0058	0.0030	0.0028	0.0059	0.9883	0.3333	0.5128	0.9972	0.9941	0.3305	0.5069	0.2532	0.9913	0.4140	0.4040	45	18	15	17	180	117	0.3333	0.9444	0.3542	0.4928	0.5079
MOD_SUMO_rev_2	17	0.0083	0.0035	0.0000	0.0035	0.0083	0.9883	0.0000	0.0000	0.9965	0.9917	-0.0035	-0.0083	0.0000	0.9883	0.0054	nan	20	6	0	0	133	56	0.0000	0.0000	0.0000	nan	0.0000
MOD_TYR_CSK	12	0.0171	0.0000	0.0000	0.0000	0.0171	0.9829	0.0000	nan	1.0000	0.9829	0.0000	nan	0.0000	0.9829	nan	nan	12	0	0	0	108	0	0.0000	nan	0.0000	nan	0.0000
MOD_TYR_DYR	9	0.0139	0.0000	0.0000	0.0000	0.0139	0.9861	0.0000	nan	1.0000	0.9861	0.0000	nan	0.0000	0.9861	nan	nan	9	0	0	0	99	0	0.0000	nan	0.0000	nan	0.0000
TRG_AP2beta_CARGO_1	4	0.0216	0.0268	0.0067	0.0201	0.0149	0.9583	0.3095	0.2500	0.9795	0.9847	0.2890	0.2347	0.1605	0.9650	0.2860	0.2766	4	6	3	3	42	52	0.7500	0.5000	0.4286	0.6000	0.6000
TRG_ENDOCYTIC_2	15	0.0066	0.0000	0.0000	0.0000	0.0066	0.9934	0.0000	nan	1.0000	0.9934	0.0000	nan	0.0000	0.9934	nan	nan	15	0	0	0	60	0	0.0000	nan	0.0000	nan	0.0000
TRG_ER_diArg_1	27	0.0051	0.0000	0.0000	0.0000	0.0051	0.9949	0.0000	nan	1.0000	0.9949	0.0000	nan	0.0000	0.9949	nan	nan	27	0	0	0	95	0	0.0000	nan	0.0000	nan	0.0000
TRG_ER_diLys_1	14	0.0097	0.0114	0.0000	0.0114	0.0097	0.9789	0.0000	0.0000	0.9885	0.9902	-0.0115	-0.0098	0.0000	0.9789	0.0106	nan	14	16	0	0	62	73	0.0000	0.0000	0.0000	nan	0.0000
TRG_ER_FFAT_1	20	0.0100	0.0179	0.0096	0.0083	0.0004	0.9817	0.9577	0.5368	0.9916	0.9996	0.9494	0.5364	0.5244	0.9913	0.7142	0.6880	20	254	19	250	213	380	0.9500	0.9843	0.9804	0.9668	0.9818
TRG_ER_KDEL_1	12	0.0089	0.0107	0.0044	0.0063	0.0044	0.9848	0.5000	0.4138	0.9936	0.9955	0.4936	0.4093	0.2927	0.9893	0.4553	0.4528	12	10	6	10	48	58	0.5000	1.0000	0.6250	0.6667	0.7273
TRG_Golgi_diPhe_1	11	0.0724	0.0000	0.0000	0.0000	0.0724	0.9276	0.0000	nan	1.0000	0.9276	0.0000	nan	0.0000	0.9276	nan	nan	11	0	0	0	168	0	0.0000	nan	0.0000	nan	0.0000
TRG_LysEnd_APsAcLL_1	16	0.0105	0.0000	0.0000	0.0000	0.0105	0.9895	0.0000	nan	1.0000	0.9895	0.0000	nan	0.0000	0.9895	nan	nan	16	0	0	0	96	0	0.0000	nan	0.0000	nan	0.0000
TRG_LysEnd_APsAcLL_3	3	0.0134	0.0191	0.0134	0.0057	0.0000	0.9809	1.0000	0.7000	0.9942	1.0000	0.9942	0.7000	0.7000	0.9943	0.8342	0.8235	3	9	3	9	21	30	1.0000	1.0000	1.0000	1.0000	1.0000
TRG_LysEnd_GGAAcLL_1	6	0.0057	0.0000	0.0000	0.0000	0.0057	0.9943	0.0000	nan	1.0000	0.9943	0.0000	nan	0.0000	0.9943	nan	nan	6	0	0	0	41	0	0.0000	nan	0.0000	nan	0.0000
TRG_LysEnd_GGAAcLL_2	4	0.0118	0.0000	0.0000	0.0000	0.0118	0.9882	0.0000	nan	1.0000	0.9882	0.0000	nan	0.0000	0.9882	nan	nan	4	0	0	0	32	0	0.0000	nan	0.0000	nan	0.0000
TRG_NES_CRM1_1	16	0.0232	0.0077	0.0000	0.0077	0.0232	0.9691	0.0000	0.0000	0.9921	0.9767	-0.0079	-0.0233	0.0000	0.9691	0.0136	nan	18	13	0	0	241	80	0.0000	0.0000	0.0000	nan	0.0000
TRG_NLS_Bipartite_1	9	0.0354	0.0000	0.0000	0.0000	0.0354	0.9646	0.0000	nan	1.0000	0.9646	0.0000	nan	0.0000	0.9646	nan	nan	9	0	0	0	170	0	0.0000	nan	0.0000	nan	0.0000
TRG_NLS_MonoCore_2	16	0.0088	0.0000	0.0000	0.0000	0.0088	0.9912	0.0000	nan	1.0000	0.9912	0.0000	nan	0.0000	0.9912	nan	nan	17	0	0	0	97	0	0.0000	nan	0.0000	nan	0.0000
TRG_NLS_MonoExtC_3	17	0.0090	0.0000	0.0000	0.0000	0.0090	0.9910	0.0000	nan	1.0000	0.9910	0.0000	nan	0.0000	0.9910	nan	nan	18	0	0	0	109	0	0.0000	nan	0.0000	nan	0.0000
TRG_NLS_MonoExtN_4	22	0.0101	0.0000	0.0000	0.0000	0.0101	0.9899	0.0000	nan	1.0000	0.9899	0.0000	nan	0.0000	0.9899	nan	nan	26	0	0	0	155	0	0.0000	nan	0.0000	nan	0.0000
TRG_PTS1	5	0.0073	0.0000	0.0000	0.0000	0.0073	0.9927	0.0000	nan	1.0000	0.9927	0.0000	nan	0.0000	0.9927	nan	nan	5	0	0	0	20	0	0.0000	nan	0.0000	nan	0.0000
#---------------------------------------------------------------------------------------------------------------------------------------------------------------------------------------------------------------------------------------
Average	11.489	0.0158	0.0109	0.0036	0.0073	0.0121	0.9770	0.2102	0.3582	0.9925	0.9877	0.2028	0.3475	0.1234	0.9806	0.3675	0.4500	14.824	34.023	3.7330	30.580	101.56	62.511	0.2363	0.5638	0.2209	0.6407	0.2504
