# Supplementary material for: SLALOM, a flexible method for the identification and statistical analysis of overlapping continuous sequence elements in sequence- and time-series data
Source: BMC Bioinformatics. 2018 Jan 26;19:24. doi: 10.1186/s12859-018-2020-x (PMC5787307; doi:10.1186/s12859-018-2020-x)
Supplement: Additional file 2: — Contains the python code of SLALOM, the test data required to reproduce the data presented in this manuscript, as well as the User Manual for SLALOM. (ZIP 3622 kb) [file 12859_2018_2020_MOESM2_ESM.zip › test_data/output_comparison_questions1_2.tsv]

# This file was generated at 2017-11-09 11:58:19 with SLALOM
# Command line options (unquoted and unescaped): -s uniprot-relevant.tsv -sc 1,2 -sh 1 -m elm_instances_2016.tsv -mc 5,3 -mh 6 -a1 elm_instances_2016.tsv -a1c 7,8,5,3 -a1h 6 -a2 elm_instances_2017.tsv -a2c 7,8,5,3 -a2h 6 -o output_comparison_questions1_2.tsv -b -Op 1.0 -Oa longest -a dataset
# The following statistics have been calculated:
# Nseq: Number of sequences
# Rel.*: Share of relevant symbols (=TP+FN)
# Sel.*: Share of selected/predicted symbols (=TP+FP)
# TP*: Share of true positive symbols
# FP*: Share of false positive symbols
# FN*: Share of false negative symbols
# TN*: Share of true negative symbols
# TPR*: Symbol-wise true positive rate (a.k.a. sensitivity or recall)
# PPV*: Symbol-wise positive predictive value (a.k.a. precision)
# SPC*: Symbol-wise specificity
# NPV*: Symbol-wise negative predictive value
# I-ness.*: Symbol-wise informedness
# M-ness.*: Symbol-wise markedness
# PC*: Symbol-wise performance coefficient
# ACC*: Symbol-wise accuracy
# MCC*: Symbol-wise Matthews correlation coefficient
# F1*: Symbol-wise F1 score
# SiteNB: Number of sites in the benchmark annotation
# SiteNP: Number of sites in the prediction annotation
# SiteNBm: Number of matched sites in the benchmark annotation
# SiteNPm: Number of matched sites in the prediction annotation
# SiteLB: Total length of sites in the benchmark annotation
# SiteLP: Total length of sites in the prediction annotation
# SiteTPR*: Site-wise true positive rate (a.k.a. sensitivity or recall)
# SitePPV*: Site-wise positive predictive value (a.k.a. precision)
# SitePC*: Site-wise performance coefficient
# SiteF1*: Site-wise F1 score
# SitePCV*: Site-wise positive correlation value
# The dataset-wide averages are micro-averages of the group-wide metrics for the measures marked with asterisk and are macro-averages for the rest.
Group	Nseq	Rel.	Sel.	TP	FP	FN	TN	TPR	PPV	SPC	NPV	I-ness.	M-ness.	PC	ACC	MCC	F1	SiteNB	SiteNP	SiteNBm	SiteNPm	SiteLB	SiteLP	SiteTPR	SitePPV	SitePC	SiteF1	SitePCV
CLV_C14_Caspase3-7	30	0.0060	0.0060	0.0060	0.0000	0.0000	0.9940	1.0000	1.0000	1.0000	1.0000	1.0000	1.0000	1.0000	1.0000	1.0000	1.0000	39	39	39	39	193	193	1.0000	1.0000	1.0000	1.0000	1.0000
CLV_MEL_PAP_1	12	0.0102	0.0102	0.0102	0.0000	0.0000	0.9898	1.0000	1.0000	1.0000	1.0000	1.0000	1.0000	1.0000	1.0000	1.0000	1.0000	12	12	12	12	84	84	1.0000	1.0000	1.0000	1.0000	1.0000
CLV_NRD_NRD_1	2	0.0165	0.0165	0.0165	0.0000	0.0000	0.9835	1.0000	1.0000	1.0000	1.0000	1.0000	1.0000	1.0000	1.0000	1.0000	1.0000	2	2	2	2	6	6	1.0000	1.0000	1.0000	1.0000	1.0000
CLV_PCSK_FUR_1	12	0.0056	0.0056	0.0056	0.0000	0.0000	0.9944	1.0000	1.0000	1.0000	1.0000	1.0000	1.0000	1.0000	1.0000	1.0000	1.0000	13	13	13	13	65	65	1.0000	1.0000	1.0000	1.0000	1.0000
CLV_PCSK_KEX2_1	1	0.0132	0.0132	0.0132	0.0000	0.0000	0.9868	1.0000	1.0000	1.0000	1.0000	1.0000	1.0000	1.0000	1.0000	1.0000	1.0000	1	1	1	1	3	3	1.0000	1.0000	1.0000	1.0000	1.0000
CLV_PCSK_PC1ET2_1	4	0.0140	0.0140	0.0140	0.0000	0.0000	0.9860	1.0000	1.0000	1.0000	1.0000	1.0000	1.0000	1.0000	1.0000	1.0000	1.0000	6	6	6	6	18	18	1.0000	1.0000	1.0000	1.0000	1.0000
CLV_PCSK_PC7_1	1	0.0172	0.0172	0.0172	0.0000	0.0000	0.9828	1.0000	1.0000	1.0000	1.0000	1.0000	1.0000	1.0000	1.0000	1.0000	1.0000	1	1	1	1	7	7	1.0000	1.0000	1.0000	1.0000	1.0000
CLV_PCSK_SKI1_1	2	0.0055	0.0055	0.0055	0.0000	0.0000	0.9945	1.0000	1.0000	1.0000	1.0000	1.0000	1.0000	1.0000	1.0000	1.0000	1.0000	2	2	2	2	10	10	1.0000	1.0000	1.0000	1.0000	1.0000
CLV_Separin_Fungi	3	0.0149	0.0149	0.0149	0.0000	0.0000	0.9851	1.0000	1.0000	1.0000	1.0000	1.0000	1.0000	1.0000	1.0000	1.0000	1.0000	4	4	4	4	28	28	1.0000	1.0000	1.0000	1.0000	1.0000
CLV_Separin_Metazoa	3	0.0041	0.0041	0.0041	0.0000	0.0000	0.9959	1.0000	1.0000	1.0000	1.0000	1.0000	1.0000	1.0000	1.0000	1.0000	1.0000	5	5	5	5	25	25	1.0000	1.0000	1.0000	1.0000	1.0000
CLV_TASPASE1	1	0.0035	0.0035	0.0035	0.0000	0.0000	0.9965	1.0000	1.0000	1.0000	1.0000	1.0000	1.0000	1.0000	1.0000	1.0000	1.0000	2	2	2	2	14	14	1.0000	1.0000	1.0000	1.0000	1.0000
DEG_APCC_DBOX_1	11	0.0249	0.0249	0.0249	0.0000	0.0000	0.9751	1.0000	1.0000	1.0000	1.0000	1.0000	1.0000	1.0000	1.0000	1.0000	1.0000	11	11	11	11	99	99	1.0000	1.0000	1.0000	1.0000	1.0000
DEG_APCC_KENBOX_2	14	0.0089	0.0089	0.0089	0.0000	0.0000	0.9911	1.0000	1.0000	1.0000	1.0000	1.0000	1.0000	1.0000	1.0000	1.0000	1.0000	16	16	16	16	80	80	1.0000	1.0000	1.0000	1.0000	1.0000
DEG_APCC_TPR_1	22	0.0064	0.0064	0.0061	0.0003	0.0003	0.9933	0.9545	0.9545	0.9997	0.9997	0.9543	0.9543	0.9130	0.9994	0.9543	0.9545	22	22	21	21	66	66	0.9545	0.9545	0.9130	0.9545	0.9545
DEG_COP1	7	0.0207	0.0000	0.0000	0.0000	0.0207	0.9793	0.0000	nan	1.0000	0.9793	0.0000	nan	0.0000	0.9793	nan	nan	7	0	0	0	53	0	0.0000	nan	0.0000	nan	0.0000
DEG_CRL4_CDT2_1	6	0.0338	0.0338	0.0338	0.0000	0.0000	0.9662	1.0000	1.0000	1.0000	1.0000	1.0000	1.0000	1.0000	1.0000	1.0000	1.0000	6	6	6	6	76	76	1.0000	1.0000	1.0000	1.0000	1.0000
DEG_CRL4_CDT2_2	1	0.0161	0.0161	0.0161	0.0000	0.0000	0.9839	1.0000	1.0000	1.0000	1.0000	1.0000	1.0000	1.0000	1.0000	1.0000	1.0000	1	1	1	1	13	13	1.0000	1.0000	1.0000	1.0000	1.0000
DEG_Kelch_actinfilin_1	1	0.0055	0.0055	0.0055	0.0000	0.0000	0.9945	1.0000	1.0000	1.0000	1.0000	1.0000	1.0000	1.0000	1.0000	1.0000	1.0000	1	1	1	1	5	5	1.0000	1.0000	1.0000	1.0000	1.0000
DEG_Kelch_Keap1_1	12	0.0057	0.0057	0.0057	0.0000	0.0000	0.9943	1.0000	1.0000	1.0000	1.0000	1.0000	1.0000	1.0000	1.0000	1.0000	1.0000	12	12	12	12	72	72	1.0000	1.0000	1.0000	1.0000	1.0000
DEG_Kelch_Keap1_2	1	0.0117	0.0117	0.0117	0.0000	0.0000	0.9883	1.0000	1.0000	1.0000	1.0000	1.0000	1.0000	1.0000	1.0000	1.0000	1.0000	1	1	1	1	7	7	1.0000	1.0000	1.0000	1.0000	1.0000
DEG_Kelch_KLHL3_1	4	0.0052	0.0052	0.0052	0.0000	0.0000	0.9948	1.0000	1.0000	1.0000	1.0000	1.0000	1.0000	1.0000	1.0000	1.0000	1.0000	4	4	4	4	40	40	1.0000	1.0000	1.0000	1.0000	1.0000
DEG_MDM2_SWIB_1	5	0.0135	0.0135	0.0135	0.0000	0.0000	0.9865	1.0000	1.0000	1.0000	1.0000	1.0000	1.0000	1.0000	1.0000	1.0000	1.0000	5	5	5	5	40	40	1.0000	1.0000	1.0000	1.0000	1.0000
DEG_Nend_UBRbox_4	8	0.0120	0.0120	0.0120	0.0000	0.0000	0.9880	1.0000	1.0000	1.0000	1.0000	1.0000	1.0000	1.0000	1.0000	1.0000	1.0000	8	8	8	8	24	24	1.0000	1.0000	1.0000	1.0000	1.0000
DEG_ODPH_VHL_1	5	0.0229	0.0229	0.0229	0.0000	0.0000	0.9771	1.0000	1.0000	1.0000	1.0000	1.0000	1.0000	1.0000	1.0000	1.0000	1.0000	8	8	8	8	105	105	1.0000	1.0000	1.0000	1.0000	1.0000
DEG_SCF_COI1_1	9	0.0670	0.0670	0.0670	0.0000	0.0000	0.9330	1.0000	1.0000	1.0000	1.0000	1.0000	1.0000	1.0000	1.0000	1.0000	1.0000	9	9	9	9	162	162	1.0000	1.0000	1.0000	1.0000	1.0000
DEG_SCF_FBW7_1	5	0.0136	0.0136	0.0136	0.0000	0.0000	0.9864	1.0000	1.0000	1.0000	1.0000	1.0000	1.0000	1.0000	1.0000	1.0000	1.0000	5	5	5	5	36	36	1.0000	1.0000	1.0000	1.0000	1.0000
DEG_SCF_FBW7_2	2	0.0046	0.0046	0.0046	0.0000	0.0000	0.9954	1.0000	1.0000	1.0000	1.0000	1.0000	1.0000	1.0000	1.0000	1.0000	1.0000	2	2	2	2	15	15	1.0000	1.0000	1.0000	1.0000	1.0000
DEG_SCF_SKP2-CKS1_1	3	0.0278	0.0278	0.0278	0.0000	0.0000	0.9722	1.0000	1.0000	1.0000	1.0000	1.0000	1.0000	1.0000	1.0000	1.0000	1.0000	3	3	3	3	24	24	1.0000	1.0000	1.0000	1.0000	1.0000
DEG_SCF_TIR1_1	24	0.0576	0.0576	0.0576	0.0000	0.0000	0.9424	1.0000	1.0000	1.0000	1.0000	1.0000	1.0000	1.0000	1.0000	1.0000	1.0000	24	24	24	24	312	312	1.0000	1.0000	1.0000	1.0000	1.0000
DEG_SCF_TRCP1_1	18	0.0105	0.0105	0.0105	0.0000	0.0000	0.9895	1.0000	1.0000	1.0000	1.0000	1.0000	1.0000	1.0000	1.0000	1.0000	1.0000	18	18	18	18	111	111	1.0000	1.0000	1.0000	1.0000	1.0000
DEG_SIAH_1	9	0.0132	0.0132	0.0132	0.0000	0.0000	0.9868	1.0000	1.0000	1.0000	1.0000	1.0000	1.0000	1.0000	1.0000	1.0000	1.0000	9	9	9	9	81	81	1.0000	1.0000	1.0000	1.0000	1.0000
DEG_SPOP_SBC_1	4	0.0134	0.0134	0.0134	0.0000	0.0000	0.9866	1.0000	1.0000	1.0000	1.0000	1.0000	1.0000	1.0000	1.0000	1.0000	1.0000	8	8	8	8	40	40	1.0000	1.0000	1.0000	1.0000	1.0000
DOC_AGCK_PIF_1	9	0.0093	0.0093	0.0093	0.0000	0.0000	0.9907	1.0000	1.0000	1.0000	1.0000	1.0000	1.0000	1.0000	1.0000	1.0000	1.0000	9	9	9	9	54	54	1.0000	1.0000	1.0000	1.0000	1.0000
DOC_AGCK_PIF_2	5	0.0081	0.0081	0.0081	0.0000	0.0000	0.9919	1.0000	1.0000	1.0000	1.0000	1.0000	1.0000	1.0000	1.0000	1.0000	1.0000	5	5	5	5	30	30	1.0000	1.0000	1.0000	1.0000	1.0000
DOC_AGCK_PIF_3	5	0.0090	0.0090	0.0090	0.0000	0.0000	0.9910	1.0000	1.0000	1.0000	1.0000	1.0000	1.0000	1.0000	1.0000	1.0000	1.0000	5	5	5	5	20	20	1.0000	1.0000	1.0000	1.0000	1.0000
DOC_ANK_TNKS_1	15	0.0077	0.0077	0.0077	0.0000	0.0000	0.9923	1.0000	1.0000	1.0000	1.0000	1.0000	1.0000	1.0000	1.0000	1.0000	1.0000	17	17	17	17	136	136	1.0000	1.0000	1.0000	1.0000	1.0000
DOC_CKS1_1	3	0.0297	0.0297	0.0297	0.0000	0.0000	0.9703	1.0000	1.0000	1.0000	1.0000	1.0000	1.0000	1.0000	1.0000	1.0000	1.0000	8	8	8	8	48	48	1.0000	1.0000	1.0000	1.0000	1.0000
DOC_CYCLIN_1	23	0.0074	0.0074	0.0074	0.0000	0.0000	0.9926	1.0000	1.0000	1.0000	1.0000	1.0000	1.0000	1.0000	1.0000	1.0000	1.0000	24	24	24	24	111	111	1.0000	1.0000	1.0000	1.0000	1.0000
DOC_GSK3_Axin_1	6	0.0201	0.0201	0.0201	0.0000	0.0000	0.9799	1.0000	1.0000	1.0000	1.0000	1.0000	1.0000	1.0000	1.0000	1.0000	1.0000	6	6	6	6	102	102	1.0000	1.0000	1.0000	1.0000	1.0000
DOC_MAPK_1	14	0.0217	0.0000	0.0000	0.0000	0.0217	0.9783	0.0000	nan	1.0000	0.9783	0.0000	nan	0.0000	0.9783	nan	nan	15	0	0	0	149	0	0.0000	nan	0.0000	nan	0.0000
DOC_MAPK_2	7	0.0082	0.0000	0.0000	0.0000	0.0082	0.9918	0.0000	nan	1.0000	0.9918	0.0000	nan	0.0000	0.9918	nan	nan	7	0	0	0	28	0	0.0000	nan	0.0000	nan	0.0000
DOC_PIKK_1	4	0.0109	0.0109	0.0109	0.0000	0.0000	0.9891	1.0000	1.0000	1.0000	1.0000	1.0000	1.0000	1.0000	1.0000	1.0000	1.0000	4	4	4	4	33	33	1.0000	1.0000	1.0000	1.0000	1.0000
DOC_PP1_MyPhoNE_1	9	0.0094	0.0094	0.0094	0.0000	0.0000	0.9906	1.0000	1.0000	1.0000	1.0000	1.0000	1.0000	1.0000	1.0000	1.0000	1.0000	9	9	9	9	72	72	1.0000	1.0000	1.0000	1.0000	1.0000
DOC_PP1_RVXF_1	17	0.0099	0.0099	0.0099	0.0000	0.0000	0.9901	1.0000	1.0000	1.0000	1.0000	1.0000	1.0000	1.0000	1.0000	1.0000	1.0000	19	19	19	19	139	139	1.0000	1.0000	1.0000	1.0000	1.0000
DOC_PP1_SILK_1	14	0.0112	0.0112	0.0112	0.0000	0.0000	0.9888	1.0000	1.0000	1.0000	1.0000	1.0000	1.0000	1.0000	1.0000	1.0000	1.0000	14	14	14	14	84	84	1.0000	1.0000	1.0000	1.0000	1.0000
DOC_PP2A_KARD_1	1	0.0124	0.0000	0.0000	0.0000	0.0124	0.9876	0.0000	nan	1.0000	0.9876	0.0000	nan	0.0000	0.9876	nan	nan	1	0	0	0	13	0	0.0000	nan	0.0000	nan	0.0000
DOC_PP2B_LxvP_1	8	0.0052	0.0052	0.0052	0.0000	0.0000	0.9948	1.0000	1.0000	1.0000	1.0000	1.0000	1.0000	1.0000	1.0000	1.0000	1.0000	8	8	8	8	32	32	1.0000	1.0000	1.0000	1.0000	1.0000
DOC_PP2B_PxIxI_1	9	0.0114	0.0114	0.0114	0.0000	0.0000	0.9886	1.0000	1.0000	1.0000	1.0000	1.0000	1.0000	1.0000	1.0000	1.0000	1.0000	9	9	9	9	63	63	1.0000	1.0000	1.0000	1.0000	1.0000
DOC_SPAK_OSR1_1	7	0.0059	0.0059	0.0059	0.0000	0.0000	0.9941	1.0000	1.0000	1.0000	1.0000	1.0000	1.0000	1.0000	1.0000	1.0000	1.0000	11	11	11	11	55	55	1.0000	1.0000	1.0000	1.0000	1.0000
DOC_USP7_MATH_1	3	0.0364	0.0364	0.0364	0.0000	0.0000	0.9636	1.0000	1.0000	1.0000	1.0000	1.0000	1.0000	1.0000	1.0000	1.0000	1.0000	10	10	10	10	50	50	1.0000	1.0000	1.0000	1.0000	1.0000
DOC_USP7_MATH_2	1	0.0109	0.0109	0.0109	0.0000	0.0000	0.9891	1.0000	1.0000	1.0000	1.0000	1.0000	1.0000	1.0000	1.0000	1.0000	1.0000	1	1	1	1	7	7	1.0000	1.0000	1.0000	1.0000	1.0000
DOC_WD40_RPTOR_TOS_1	5	0.0201	0.0201	0.0201	0.0000	0.0000	0.9799	1.0000	1.0000	1.0000	1.0000	1.0000	1.0000	1.0000	1.0000	1.0000	1.0000	5	5	5	5	27	27	1.0000	1.0000	1.0000	1.0000	1.0000
DOC_WW_Pin1_4	52	0.0165	0.0165	0.0165	0.0000	0.0000	0.9835	1.0000	1.0000	1.0000	1.0000	1.0000	1.0000	1.0000	1.0000	1.0000	1.0000	91	91	91	91	521	521	1.0000	1.0000	1.0000	1.0000	1.0000
LIG_14-3-3_1	13	0.0125	0.0000	0.0000	0.0000	0.0125	0.9875	0.0000	nan	1.0000	0.9875	0.0000	nan	0.0000	0.9875	nan	nan	15	0	0	0	90	0	0.0000	nan	0.0000	nan	0.0000
LIG_14-3-3_2	7	0.0090	0.0000	0.0000	0.0000	0.0090	0.9910	0.0000	nan	1.0000	0.9910	0.0000	nan	0.0000	0.9910	nan	nan	7	0	0	0	49	0	0.0000	nan	0.0000	nan	0.0000
LIG_14-3-3_3	14	0.0117	0.0000	0.0000	0.0000	0.0117	0.9883	0.0000	nan	1.0000	0.9883	0.0000	nan	0.0000	0.9883	nan	nan	22	0	0	0	132	0	0.0000	nan	0.0000	nan	0.0000
LIG_Actin_RPEL_3	4	0.0729	0.0729	0.0729	0.0000	0.0000	0.9271	1.0000	1.0000	1.0000	1.0000	1.0000	1.0000	1.0000	1.0000	1.0000	1.0000	13	13	13	13	260	260	1.0000	1.0000	1.0000	1.0000	1.0000
LIG_Actin_WH2_1	6	0.0262	0.0262	0.0262	0.0000	0.0000	0.9738	1.0000	1.0000	1.0000	1.0000	1.0000	1.0000	1.0000	1.0000	1.0000	1.0000	6	6	6	6	102	102	1.0000	1.0000	1.0000	1.0000	1.0000
LIG_Actin_WH2_2	10	0.0360	0.0360	0.0360	0.0000	0.0000	0.9640	1.0000	1.0000	1.0000	1.0000	1.0000	1.0000	1.0000	1.0000	1.0000	1.0000	13	13	13	13	234	234	1.0000	1.0000	1.0000	1.0000	1.0000
LIG_AP2alpha_1	7	0.0102	0.0102	0.0102	0.0000	0.0000	0.9898	1.0000	1.0000	1.0000	1.0000	1.0000	1.0000	1.0000	1.0000	1.0000	1.0000	11	11	11	11	55	55	1.0000	1.0000	1.0000	1.0000	1.0000
LIG_AP2alpha_2	9	0.0200	0.0200	0.0200	0.0000	0.0000	0.9800	1.0000	1.0000	1.0000	1.0000	1.0000	1.0000	1.0000	1.0000	1.0000	1.0000	54	54	54	54	162	162	1.0000	1.0000	1.0000	1.0000	1.0000
LIG_APCC_Cbox_1	2	0.0139	0.0139	0.0139	0.0000	0.0000	0.9861	1.0000	1.0000	1.0000	1.0000	1.0000	1.0000	1.0000	1.0000	1.0000	1.0000	2	2	2	2	14	14	1.0000	1.0000	1.0000	1.0000	1.0000
LIG_APCC_Cbox_2	3	0.0119	0.0119	0.0119	0.0000	0.0000	0.9881	1.0000	1.0000	1.0000	1.0000	1.0000	1.0000	1.0000	1.0000	1.0000	1.0000	3	3	3	3	21	21	1.0000	1.0000	1.0000	1.0000	1.0000
LIG_AP_GAE_1	7	0.0157	0.0157	0.0157	0.0000	0.0000	0.9843	1.0000	1.0000	1.0000	1.0000	1.0000	1.0000	1.0000	1.0000	1.0000	1.0000	11	11	11	11	77	77	1.0000	1.0000	1.0000	1.0000	1.0000
LIG_BIR_III_1	1	0.0105	0.0105	0.0105	0.0000	0.0000	0.9895	1.0000	1.0000	1.0000	1.0000	1.0000	1.0000	1.0000	1.0000	1.0000	1.0000	1	1	1	1	5	5	1.0000	1.0000	1.0000	1.0000	1.0000
LIG_BIR_III_2	3	0.0151	0.0151	0.0151	0.0000	0.0000	0.9849	1.0000	1.0000	1.0000	1.0000	1.0000	1.0000	1.0000	1.0000	1.0000	1.0000	3	3	3	3	15	15	1.0000	1.0000	1.0000	1.0000	1.0000
LIG_BIR_III_3	4	0.0277	0.0277	0.0277	0.0000	0.0000	0.9723	1.0000	1.0000	1.0000	1.0000	1.0000	1.0000	1.0000	1.0000	1.0000	1.0000	4	4	4	4	20	20	1.0000	1.0000	1.0000	1.0000	1.0000
LIG_BIR_III_4	2	0.0151	0.0151	0.0151	0.0000	0.0000	0.9849	1.0000	1.0000	1.0000	1.0000	1.0000	1.0000	1.0000	1.0000	1.0000	1.0000	2	2	2	2	10	10	1.0000	1.0000	1.0000	1.0000	1.0000
LIG_BRCT_BRCA1_1	5	0.0044	0.0044	0.0044	0.0000	0.0000	0.9956	1.0000	1.0000	1.0000	1.0000	1.0000	1.0000	1.0000	1.0000	1.0000	1.0000	5	5	5	5	25	25	1.0000	1.0000	1.0000	1.0000	1.0000
LIG_BRCT_BRCA1_2	1	0.0056	0.0056	0.0056	0.0000	0.0000	0.9944	1.0000	1.0000	1.0000	1.0000	1.0000	1.0000	1.0000	1.0000	1.0000	1.0000	1	1	1	1	7	7	1.0000	1.0000	1.0000	1.0000	1.0000
LIG_BRCT_MDC1_1	1	0.0350	0.0350	0.0350	0.0000	0.0000	0.9650	1.0000	1.0000	1.0000	1.0000	1.0000	1.0000	1.0000	1.0000	1.0000	1.0000	1	1	1	1	5	5	1.0000	1.0000	1.0000	1.0000	1.0000
LIG_CaM_IQ_9	32	0.0190	0.0190	0.0190	0.0000	0.0000	0.9810	1.0000	1.0000	1.0000	1.0000	1.0000	1.0000	1.0000	1.0000	1.0000	1.0000	40	40	40	40	787	787	1.0000	1.0000	1.0000	1.0000	1.0000
LIG_CaMK_CASK_1	6	0.0057	0.0057	0.0057	0.0000	0.0000	0.9943	1.0000	1.0000	1.0000	1.0000	1.0000	1.0000	1.0000	1.0000	1.0000	1.0000	6	6	6	6	40	40	1.0000	1.0000	1.0000	1.0000	1.0000
LIG_CAP-Gly_1	3	0.0093	0.0093	0.0093	0.0000	0.0000	0.9907	1.0000	1.0000	1.0000	1.0000	1.0000	1.0000	1.0000	1.0000	1.0000	1.0000	3	3	3	3	20	20	1.0000	1.0000	1.0000	1.0000	1.0000
LIG_CAP-Gly_2	1	0.0120	0.0120	0.0120	0.0000	0.0000	0.9880	1.0000	1.0000	1.0000	1.0000	1.0000	1.0000	1.0000	1.0000	1.0000	1.0000	1	1	1	1	7	7	1.0000	1.0000	1.0000	1.0000	1.0000
LIG_CID_NIM_1	1	0.0171	0.0171	0.0171	0.0000	0.0000	0.9829	1.0000	1.0000	1.0000	1.0000	1.0000	1.0000	1.0000	1.0000	1.0000	1.0000	1	1	1	1	10	10	1.0000	1.0000	1.0000	1.0000	1.0000
LIG_Clathr_ClatBox_1	16	0.0078	0.0078	0.0078	0.0000	0.0000	0.9922	1.0000	1.0000	1.0000	1.0000	1.0000	1.0000	1.0000	1.0000	1.0000	1.0000	18	18	18	18	90	90	1.0000	1.0000	1.0000	1.0000	1.0000
LIG_Clathr_ClatBox_2	2	0.0093	0.0093	0.0093	0.0000	0.0000	0.9907	1.0000	1.0000	1.0000	1.0000	1.0000	1.0000	1.0000	1.0000	1.0000	1.0000	2	2	2	2	12	12	1.0000	1.0000	1.0000	1.0000	1.0000
LIG_CNOT1_NIM_1	10	0.0592	0.0592	0.0592	0.0000	0.0000	0.9408	1.0000	1.0000	1.0000	1.0000	1.0000	1.0000	1.0000	1.0000	1.0000	1.0000	10	10	10	10	100	100	1.0000	1.0000	1.0000	1.0000	1.0000
LIG_CORNRBOX	2	0.0073	0.0073	0.0073	0.0000	0.0000	0.9927	1.0000	1.0000	1.0000	1.0000	1.0000	1.0000	1.0000	1.0000	1.0000	1.0000	4	4	4	4	36	36	1.0000	1.0000	1.0000	1.0000	1.0000
LIG_CtBP_PxDLS_1	29	0.0074	0.0074	0.0074	0.0000	0.0000	0.9926	1.0000	1.0000	1.0000	1.0000	1.0000	1.0000	1.0000	1.0000	1.0000	1.0000	32	32	32	32	161	161	1.0000	1.0000	1.0000	1.0000	1.0000
LIG_DCNL_PONY_1	2	0.0217	0.0217	0.0217	0.0000	0.0000	0.9783	1.0000	1.0000	1.0000	1.0000	1.0000	1.0000	1.0000	1.0000	1.0000	1.0000	2	2	2	2	8	8	1.0000	1.0000	1.0000	1.0000	1.0000
LIG_Dynein_DLC8_1	8	0.0136	0.0136	0.0119	0.0017	0.0017	0.9847	0.8750	0.8750	0.9983	0.9983	0.8733	0.8733	0.7778	0.9966	0.8737	0.8750	8	8	7	7	56	56	0.8750	0.8750	0.7778	0.8750	0.8750
LIG_EABR_CEP55_1	6	0.0121	0.0121	0.0121	0.0000	0.0000	0.9879	1.0000	1.0000	1.0000	1.0000	1.0000	1.0000	1.0000	1.0000	1.0000	1.0000	6	6	6	6	66	66	1.0000	1.0000	1.0000	1.0000	1.0000
LIG_EF_ALG2_ABM_1	9	0.0161	0.0161	0.0161	0.0000	0.0000	0.9839	1.0000	1.0000	1.0000	1.0000	1.0000	1.0000	1.0000	1.0000	1.0000	1.0000	9	9	9	9	85	85	1.0000	1.0000	1.0000	1.0000	1.0000
LIG_EF_ALG2_ABM_2	3	0.0066	0.0066	0.0066	0.0000	0.0000	0.9934	1.0000	1.0000	1.0000	1.0000	1.0000	1.0000	1.0000	1.0000	1.0000	1.0000	3	3	3	3	16	16	1.0000	1.0000	1.0000	1.0000	1.0000
LIG_EH_1	32	0.0190	0.0190	0.0190	0.0000	0.0000	0.9810	1.0000	1.0000	1.0000	1.0000	1.0000	1.0000	1.0000	1.0000	1.0000	1.0000	85	85	85	85	425	425	1.0000	1.0000	1.0000	1.0000	1.0000
LIG_EH1_1	11	0.0170	0.0170	0.0170	0.0000	0.0000	0.9830	1.0000	1.0000	1.0000	1.0000	1.0000	1.0000	1.0000	1.0000	1.0000	1.0000	11	11	11	11	99	99	1.0000	1.0000	1.0000	1.0000	1.0000
LIG_eIF4E_1	13	0.0076	0.0076	0.0076	0.0000	0.0000	0.9924	1.0000	1.0000	1.0000	1.0000	1.0000	1.0000	1.0000	1.0000	1.0000	1.0000	13	13	13	13	91	91	1.0000	1.0000	1.0000	1.0000	1.0000
LIG_eIF4E_2	5	0.0113	0.0113	0.0113	0.0000	0.0000	0.9887	1.0000	1.0000	1.0000	1.0000	1.0000	1.0000	1.0000	1.0000	1.0000	1.0000	5	5	5	5	35	35	1.0000	1.0000	1.0000	1.0000	1.0000
LIG_EVH1_1	10	0.0069	0.0069	0.0069	0.0000	0.0000	0.9931	1.0000	1.0000	1.0000	1.0000	1.0000	1.0000	1.0000	1.0000	1.0000	1.0000	19	19	19	19	92	92	1.0000	1.0000	1.0000	1.0000	1.0000
LIG_EVH1_2	7	0.0029	0.0029	0.0029	0.0000	0.0000	0.9971	1.0000	1.0000	1.0000	1.0000	1.0000	1.0000	1.0000	1.0000	1.0000	1.0000	8	8	8	8	40	40	1.0000	1.0000	1.0000	1.0000	1.0000
LIG_EVH1_3	3	0.0273	0.0273	0.0273	0.0000	0.0000	0.9727	1.0000	1.0000	1.0000	1.0000	1.0000	1.0000	1.0000	1.0000	1.0000	1.0000	3	3	3	3	39	39	1.0000	1.0000	1.0000	1.0000	1.0000
LIG_FAT_LD_1	3	0.0223	0.0223	0.0223	0.0000	0.0000	0.9777	1.0000	1.0000	1.0000	1.0000	1.0000	1.0000	1.0000	1.0000	1.0000	1.0000	4	4	4	4	36	36	1.0000	1.0000	1.0000	1.0000	1.0000
LIG_FHA_1	5	0.0096	0.0096	0.0096	0.0000	0.0000	0.9904	1.0000	1.0000	1.0000	1.0000	1.0000	1.0000	1.0000	1.0000	1.0000	1.0000	5	5	5	5	35	35	1.0000	1.0000	1.0000	1.0000	1.0000
LIG_FHA_2	5	0.0116	0.0116	0.0116	0.0000	0.0000	0.9884	1.0000	1.0000	1.0000	1.0000	1.0000	1.0000	1.0000	1.0000	1.0000	1.0000	6	6	6	6	42	42	1.0000	1.0000	1.0000	1.0000	1.0000
LIG_GBD_WASP_1	4	0.0290	0.0000	0.0000	0.0000	0.0290	0.9710	0.0000	nan	1.0000	0.9710	0.0000	nan	0.0000	0.9710	nan	nan	4	0	0	0	60	0	0.0000	nan	0.0000	nan	0.0000
LIG_GLEBS_BUB3_1	5	0.0094	0.0094	0.0094	0.0000	0.0000	0.9906	1.0000	1.0000	1.0000	1.0000	1.0000	1.0000	1.0000	1.0000	1.0000	1.0000	5	5	5	5	45	45	1.0000	1.0000	1.0000	1.0000	1.0000
LIG_GSK3_LRP6_1	4	0.0074	0.0074	0.0074	0.0000	0.0000	0.9926	1.0000	1.0000	1.0000	1.0000	1.0000	1.0000	1.0000	1.0000	1.0000	1.0000	8	8	8	8	48	48	1.0000	1.0000	1.0000	1.0000	1.0000
LIG_GYF	2	0.0387	0.0387	0.0387	0.0000	0.0000	0.9613	1.0000	1.0000	1.0000	1.0000	1.0000	1.0000	1.0000	1.0000	1.0000	1.0000	3	3	3	3	27	27	1.0000	1.0000	1.0000	1.0000	1.0000
LIG_HCF-1_HBM_1	17	0.0088	0.0088	0.0088	0.0000	0.0000	0.9912	1.0000	1.0000	1.0000	1.0000	1.0000	1.0000	1.0000	1.0000	1.0000	1.0000	17	17	17	17	68	68	1.0000	1.0000	1.0000	1.0000	1.0000
LIG_HOMEOBOX	16	0.0140	0.0140	0.0140	0.0000	0.0000	0.9860	1.0000	1.0000	1.0000	1.0000	1.0000	1.0000	1.0000	1.0000	1.0000	1.0000	16	16	16	16	64	64	1.0000	1.0000	1.0000	1.0000	1.0000
LIG_HP1_1	9	0.0051	0.0051	0.0051	0.0000	0.0000	0.9949	1.0000	1.0000	1.0000	1.0000	1.0000	1.0000	1.0000	1.0000	1.0000	1.0000	9	9	9	9	45	45	1.0000	1.0000	1.0000	1.0000	1.0000
LIG_Integrin_isoDGR_1	4	0.0028	0.0028	0.0028	0.0000	0.0000	0.9972	1.0000	1.0000	1.0000	1.0000	1.0000	1.0000	1.0000	1.0000	1.0000	1.0000	8	8	8	8	24	24	1.0000	1.0000	1.0000	1.0000	1.0000
LIG_KEPE_1	5	0.0053	0.0053	0.0053	0.0000	0.0000	0.9947	1.0000	1.0000	1.0000	1.0000	1.0000	1.0000	1.0000	1.0000	1.0000	1.0000	5	5	5	5	35	35	1.0000	1.0000	1.0000	1.0000	1.0000
LIG_KEPE_2	10	0.0117	0.0117	0.0117	0.0000	0.0000	0.9883	1.0000	1.0000	1.0000	1.0000	1.0000	1.0000	1.0000	1.0000	1.0000	1.0000	12	12	12	12	104	104	1.0000	1.0000	1.0000	1.0000	1.0000
LIG_KEPE_3	4	0.0181	0.0181	0.0181	0.0000	0.0000	0.9819	1.0000	1.0000	1.0000	1.0000	1.0000	1.0000	1.0000	1.0000	1.0000	1.0000	4	4	4	4	40	40	1.0000	1.0000	1.0000	1.0000	1.0000
LIG_LIR_Apic_2	1	0.0224	0.0224	0.0224	0.0000	0.0000	0.9776	1.0000	1.0000	1.0000	1.0000	1.0000	1.0000	1.0000	1.0000	1.0000	1.0000	1	1	1	1	7	7	1.0000	1.0000	1.0000	1.0000	1.0000
LIG_LIR_Gen_1	20	0.0083	0.0083	0.0083	0.0000	0.0000	0.9917	1.0000	1.0000	1.0000	1.0000	1.0000	1.0000	1.0000	1.0000	1.0000	1.0000	21	21	21	21	119	119	1.0000	1.0000	1.0000	1.0000	1.0000
LIG_LIR_LC3C_4	1	0.0112	0.0112	0.0112	0.0000	0.0000	0.9888	1.0000	1.0000	1.0000	1.0000	1.0000	1.0000	1.0000	1.0000	1.0000	1.0000	1	1	1	1	5	5	1.0000	1.0000	1.0000	1.0000	1.0000
LIG_LIR_Nem_3	1	0.0100	0.0100	0.0100	0.0000	0.0000	0.9900	1.0000	1.0000	1.0000	1.0000	1.0000	1.0000	1.0000	1.0000	1.0000	1.0000	1	1	1	1	7	7	1.0000	1.0000	1.0000	1.0000	1.0000
LIG_LYPXL_L_2	3	0.0197	0.0197	0.0197	0.0000	0.0000	0.9803	1.0000	1.0000	1.0000	1.0000	1.0000	1.0000	1.0000	1.0000	1.0000	1.0000	3	3	3	3	30	30	1.0000	1.0000	1.0000	1.0000	1.0000
LIG_LYPXL_S_1	13	0.0105	0.0105	0.0105	0.0000	0.0000	0.9895	1.0000	1.0000	1.0000	1.0000	1.0000	1.0000	1.0000	1.0000	1.0000	1.0000	16	16	16	16	79	79	1.0000	1.0000	1.0000	1.0000	1.0000
LIG_MAD2	6	0.0150	0.0150	0.0150	0.0000	0.0000	0.9850	1.0000	1.0000	1.0000	1.0000	1.0000	1.0000	1.0000	1.0000	1.0000	1.0000	6	6	6	6	54	54	1.0000	1.0000	1.0000	1.0000	1.0000
LIG_Mtr4_Air2_1	3	0.0147	0.0147	0.0147	0.0000	0.0000	0.9853	1.0000	1.0000	1.0000	1.0000	1.0000	1.0000	1.0000	1.0000	1.0000	1.0000	3	3	3	3	15	15	1.0000	1.0000	1.0000	1.0000	1.0000
LIG_Mtr4_Trf4_1	4	0.0268	0.0268	0.0268	0.0000	0.0000	0.9732	1.0000	1.0000	1.0000	1.0000	1.0000	1.0000	1.0000	1.0000	1.0000	1.0000	4	4	4	4	68	68	1.0000	1.0000	1.0000	1.0000	1.0000
LIG_Mtr4_Trf4_2	3	0.0128	0.0128	0.0128	0.0000	0.0000	0.9872	1.0000	1.0000	1.0000	1.0000	1.0000	1.0000	1.0000	1.0000	1.0000	1.0000	3	3	3	3	24	24	1.0000	1.0000	1.0000	1.0000	1.0000
LIG_MYND_1	4	0.0050	0.0050	0.0050	0.0000	0.0000	0.9950	1.0000	1.0000	1.0000	1.0000	1.0000	1.0000	1.0000	1.0000	1.0000	1.0000	6	6	6	6	30	30	1.0000	1.0000	1.0000	1.0000	1.0000
LIG_MYND_2	2	0.0030	0.0030	0.0030	0.0000	0.0000	0.9970	1.0000	1.0000	1.0000	1.0000	1.0000	1.0000	1.0000	1.0000	1.0000	1.0000	3	3	3	3	15	15	1.0000	1.0000	1.0000	1.0000	1.0000
LIG_MYND_3	2	0.0175	0.0175	0.0175	0.0000	0.0000	0.9825	1.0000	1.0000	1.0000	1.0000	1.0000	1.0000	1.0000	1.0000	1.0000	1.0000	2	2	2	2	10	10	1.0000	1.0000	1.0000	1.0000	1.0000
LIG_NBox_RRM_1	2	0.0162	0.0162	0.0162	0.0000	0.0000	0.9838	1.0000	1.0000	1.0000	1.0000	1.0000	1.0000	1.0000	1.0000	1.0000	1.0000	2	2	2	2	22	22	1.0000	1.0000	1.0000	1.0000	1.0000
LIG_NRBOX	9	0.0131	0.0131	0.0131	0.0000	0.0000	0.9869	1.0000	1.0000	1.0000	1.0000	1.0000	1.0000	1.0000	1.0000	1.0000	1.0000	23	23	23	23	155	155	1.0000	1.0000	1.0000	1.0000	1.0000
LIG_OCRL_FandH_1	3	0.0320	0.0320	0.0320	0.0000	0.0000	0.9680	1.0000	1.0000	1.0000	1.0000	1.0000	1.0000	1.0000	1.0000	1.0000	1.0000	3	3	3	3	39	39	1.0000	1.0000	1.0000	1.0000	1.0000
LIG_PAM2_1	19	0.0226	0.0226	0.0226	0.0000	0.0000	0.9774	1.0000	1.0000	1.0000	1.0000	1.0000	1.0000	1.0000	1.0000	1.0000	1.0000	22	22	22	22	282	282	1.0000	1.0000	1.0000	1.0000	1.0000
LIG_PAM2_2	4	0.0082	0.0082	0.0082	0.0000	0.0000	0.9918	1.0000	1.0000	1.0000	1.0000	1.0000	1.0000	1.0000	1.0000	1.0000	1.0000	4	4	4	4	56	56	1.0000	1.0000	1.0000	1.0000	1.0000
LIG_PCNA_PIPBox_1	18	0.0134	0.0134	0.0134	0.0000	0.0000	0.9866	1.0000	1.0000	1.0000	1.0000	1.0000	1.0000	1.0000	1.0000	1.0000	1.0000	18	18	18	18	181	181	1.0000	1.0000	1.0000	1.0000	1.0000
LIG_PDZ_Class_1	40	0.0070	0.0070	0.0070	0.0000	0.0000	0.9930	1.0000	1.0000	1.0000	1.0000	1.0000	1.0000	1.0000	1.0000	1.0000	1.0000	40	40	40	40	240	240	1.0000	1.0000	1.0000	1.0000	1.0000
LIG_PDZ_Class_2	12	0.0070	0.0070	0.0070	0.0000	0.0000	0.9930	1.0000	1.0000	1.0000	1.0000	1.0000	1.0000	1.0000	1.0000	1.0000	1.0000	12	12	12	12	72	72	1.0000	1.0000	1.0000	1.0000	1.0000
LIG_PDZ_Class_3	1	0.0171	0.0171	0.0171	0.0000	0.0000	0.9829	1.0000	1.0000	1.0000	1.0000	1.0000	1.0000	1.0000	1.0000	1.0000	1.0000	1	1	1	1	6	6	1.0000	1.0000	1.0000	1.0000	1.0000
LIG_Pex14_1	6	0.0353	0.0353	0.0353	0.0000	0.0000	0.9647	1.0000	1.0000	1.0000	1.0000	1.0000	1.0000	1.0000	1.0000	1.0000	1.0000	27	27	27	27	135	135	1.0000	1.0000	1.0000	1.0000	1.0000
LIG_Pex14_2	2	0.0110	0.0110	0.0110	0.0000	0.0000	0.9890	1.0000	1.0000	1.0000	1.0000	1.0000	1.0000	1.0000	1.0000	1.0000	1.0000	2	2	2	2	10	10	1.0000	1.0000	1.0000	1.0000	1.0000
LIG_Pex14_3	1	0.0094	0.0094	0.0094	0.0000	0.0000	0.9906	1.0000	1.0000	1.0000	1.0000	1.0000	1.0000	1.0000	1.0000	1.0000	1.0000	1	1	1	1	6	6	1.0000	1.0000	1.0000	1.0000	1.0000
LIG_Pex3_1	1	0.0401	0.0401	0.0401	0.0000	0.0000	0.9599	1.0000	1.0000	1.0000	1.0000	1.0000	1.0000	1.0000	1.0000	1.0000	1.0000	1	1	1	1	12	12	1.0000	1.0000	1.0000	1.0000	1.0000
LIG_PTAP_UEV_1	22	0.0146	0.0146	0.0146	0.0000	0.0000	0.9854	1.0000	1.0000	1.0000	1.0000	1.0000	1.0000	1.0000	1.0000	1.0000	1.0000	25	25	25	25	150	150	1.0000	1.0000	1.0000	1.0000	1.0000
LIG_PTB_Apo_2	16	0.0080	0.0080	0.0080	0.0000	0.0000	0.9920	1.0000	1.0000	1.0000	1.0000	1.0000	1.0000	1.0000	1.0000	1.0000	1.0000	19	19	19	19	152	152	1.0000	1.0000	1.0000	1.0000	1.0000
LIG_PTB_Phospho_1	13	0.0071	0.0071	0.0071	0.0000	0.0000	0.9929	1.0000	1.0000	1.0000	1.0000	1.0000	1.0000	1.0000	1.0000	1.0000	1.0000	17	17	17	17	119	119	1.0000	1.0000	1.0000	1.0000	1.0000
LIG_Rb_LxCxE_1	30	0.0073	0.0235	0.0059	0.0176	0.0014	0.9751	0.8065	0.2505	0.9822	0.9986	0.7887	0.2491	0.2363	0.9810	0.4471	0.3823	31	26	0	0	155	499	0.0000	0.0000	0.0000	nan	0.0000
LIG_Rb_pABgroove_1	3	0.0232	0.0232	0.0232	0.0000	0.0000	0.9768	1.0000	1.0000	1.0000	1.0000	1.0000	1.0000	1.0000	1.0000	1.0000	1.0000	3	3	3	3	27	27	1.0000	1.0000	1.0000	1.0000	1.0000
LIG_RGD	19	0.0033	0.0033	0.0033	0.0000	0.0000	0.9967	1.0000	1.0000	1.0000	1.0000	1.0000	1.0000	1.0000	1.0000	1.0000	1.0000	21	21	21	21	63	63	1.0000	1.0000	1.0000	1.0000	1.0000
LIG_RPA_C_Fungi	1	0.0350	0.0350	0.0350	0.0000	0.0000	0.9650	1.0000	1.0000	1.0000	1.0000	1.0000	1.0000	1.0000	1.0000	1.0000	1.0000	1	1	1	1	13	13	1.0000	1.0000	1.0000	1.0000	1.0000
LIG_RPA_C_Vert	4	0.0348	0.0348	0.0348	0.0000	0.0000	0.9652	1.0000	1.0000	1.0000	1.0000	1.0000	1.0000	1.0000	1.0000	1.0000	1.0000	4	4	4	4	64	64	1.0000	1.0000	1.0000	1.0000	1.0000
LIG_RRM_PRI_1	1	0.0321	0.0321	0.0321	0.0000	0.0000	0.9679	1.0000	1.0000	1.0000	1.0000	1.0000	1.0000	1.0000	1.0000	1.0000	1.0000	3	3	3	3	24	24	1.0000	1.0000	1.0000	1.0000	1.0000
LIG_SH2_GRB2	12	0.0060	0.0060	0.0060	0.0000	0.0000	0.9940	1.0000	1.0000	1.0000	1.0000	1.0000	1.0000	1.0000	1.0000	1.0000	1.0000	16	16	16	16	64	64	1.0000	1.0000	1.0000	1.0000	1.0000
LIG_SH2_PTP2	1	0.0032	0.0032	0.0032	0.0000	0.0000	0.9968	1.0000	1.0000	1.0000	1.0000	1.0000	1.0000	1.0000	1.0000	1.0000	1.0000	1	1	1	1	4	4	1.0000	1.0000	1.0000	1.0000	1.0000
LIG_SH2_SRC	17	0.0061	0.0061	0.0061	0.0000	0.0000	0.9939	1.0000	1.0000	1.0000	1.0000	1.0000	1.0000	1.0000	1.0000	1.0000	1.0000	22	22	22	22	86	86	1.0000	1.0000	1.0000	1.0000	1.0000
LIG_SH2_STAT3	6	0.0078	0.0078	0.0078	0.0000	0.0000	0.9922	1.0000	1.0000	1.0000	1.0000	1.0000	1.0000	1.0000	1.0000	1.0000	1.0000	9	9	9	9	36	36	1.0000	1.0000	1.0000	1.0000	1.0000
LIG_SH2_STAT5	11	0.0073	0.0073	0.0073	0.0000	0.0000	0.9927	1.0000	1.0000	1.0000	1.0000	1.0000	1.0000	1.0000	1.0000	1.0000	1.0000	15	15	15	15	60	60	1.0000	1.0000	1.0000	1.0000	1.0000
LIG_SH2_STAT6	1	0.0061	0.0061	0.0061	0.0000	0.0000	0.9939	1.0000	1.0000	1.0000	1.0000	1.0000	1.0000	1.0000	1.0000	1.0000	1.0000	1	1	1	1	5	5	1.0000	1.0000	1.0000	1.0000	1.0000
LIG_SH3_1	4	0.0141	0.0141	0.0141	0.0000	0.0000	0.9859	1.0000	1.0000	1.0000	1.0000	1.0000	1.0000	1.0000	1.0000	1.0000	1.0000	5	5	5	5	35	35	1.0000	1.0000	1.0000	1.0000	1.0000
LIG_SH3_2	17	0.0068	0.0068	0.0068	0.0000	0.0000	0.9932	1.0000	1.0000	1.0000	1.0000	1.0000	1.0000	1.0000	1.0000	1.0000	1.0000	19	19	19	19	106	106	1.0000	1.0000	1.0000	1.0000	1.0000
LIG_SH3_3	10	0.0165	0.0165	0.0165	0.0000	0.0000	0.9835	1.0000	1.0000	1.0000	1.0000	1.0000	1.0000	1.0000	1.0000	1.0000	1.0000	14	14	14	14	85	85	1.0000	1.0000	1.0000	1.0000	1.0000
LIG_SH3_4	2	0.0151	0.0151	0.0151	0.0000	0.0000	0.9849	1.0000	1.0000	1.0000	1.0000	1.0000	1.0000	1.0000	1.0000	1.0000	1.0000	2	2	2	2	16	16	1.0000	1.0000	1.0000	1.0000	1.0000
LIG_SH3_5	3	0.0097	0.0097	0.0097	0.0000	0.0000	0.9903	1.0000	1.0000	1.0000	1.0000	1.0000	1.0000	1.0000	1.0000	1.0000	1.0000	3	3	3	3	15	15	1.0000	1.0000	1.0000	1.0000	1.0000
LIG_Sin3_1	4	0.0355	0.0355	0.0355	0.0000	0.0000	0.9645	1.0000	1.0000	1.0000	1.0000	1.0000	1.0000	1.0000	1.0000	1.0000	1.0000	4	4	4	4	44	44	1.0000	1.0000	1.0000	1.0000	1.0000
LIG_Sin3_2	3	0.0234	0.0234	0.0234	0.0000	0.0000	0.9766	1.0000	1.0000	1.0000	1.0000	1.0000	1.0000	1.0000	1.0000	1.0000	1.0000	3	3	3	3	30	30	1.0000	1.0000	1.0000	1.0000	1.0000
LIG_Sin3_3	2	0.0129	0.0129	0.0129	0.0000	0.0000	0.9871	1.0000	1.0000	1.0000	1.0000	1.0000	1.0000	1.0000	1.0000	1.0000	1.0000	2	2	2	2	16	16	1.0000	1.0000	1.0000	1.0000	1.0000
LIG_SPRY_1	2	0.0120	0.0120	0.0120	0.0000	0.0000	0.9880	1.0000	1.0000	1.0000	1.0000	1.0000	1.0000	1.0000	1.0000	1.0000	1.0000	2	2	2	2	12	12	1.0000	1.0000	1.0000	1.0000	1.0000
LIG_SUFU_1	4	0.0057	0.0057	0.0057	0.0000	0.0000	0.9943	1.0000	1.0000	1.0000	1.0000	1.0000	1.0000	1.0000	1.0000	1.0000	1.0000	4	4	4	4	32	32	1.0000	1.0000	1.0000	1.0000	1.0000
LIG_SUMO_SIM_anti_2	16	0.0106	0.0106	0.0106	0.0000	0.0000	0.9894	1.0000	1.0000	1.0000	1.0000	1.0000	1.0000	1.0000	1.0000	1.0000	1.0000	17	17	17	17	150	150	1.0000	1.0000	1.0000	1.0000	1.0000
LIG_SUMO_SIM_par_1	28	0.0116	0.0116	0.0116	0.0000	0.0000	0.9884	1.0000	1.0000	1.0000	1.0000	1.0000	1.0000	1.0000	1.0000	1.0000	1.0000	33	33	33	33	280	280	1.0000	1.0000	1.0000	1.0000	1.0000
LIG_SxIP_EBH_1	8	0.0077	0.0077	0.0077	0.0000	0.0000	0.9923	1.0000	1.0000	1.0000	1.0000	1.0000	1.0000	1.0000	1.0000	1.0000	1.0000	9	9	9	9	117	117	1.0000	1.0000	1.0000	1.0000	1.0000
LIG_TPR	9	0.0060	0.0060	0.0060	0.0000	0.0000	0.9940	1.0000	1.0000	1.0000	1.0000	1.0000	1.0000	1.0000	1.0000	1.0000	1.0000	9	9	9	9	36	36	1.0000	1.0000	1.0000	1.0000	1.0000
LIG_TRAF2_1	9	0.0186	0.0186	0.0186	0.0000	0.0000	0.9814	1.0000	1.0000	1.0000	1.0000	1.0000	1.0000	1.0000	1.0000	1.0000	1.0000	14	14	14	14	56	56	1.0000	1.0000	1.0000	1.0000	1.0000
LIG_TRAF2_2	1	0.0155	0.0155	0.0155	0.0000	0.0000	0.9845	1.0000	1.0000	1.0000	1.0000	1.0000	1.0000	1.0000	1.0000	1.0000	1.0000	1	1	1	1	6	6	1.0000	1.0000	1.0000	1.0000	1.0000
LIG_TRAF6	9	0.0326	0.0326	0.0326	0.0000	0.0000	0.9674	1.0000	1.0000	1.0000	1.0000	1.0000	1.0000	1.0000	1.0000	1.0000	1.0000	20	20	20	20	180	180	1.0000	1.0000	1.0000	1.0000	1.0000
LIG_TRFH_1	3	0.0114	0.0114	0.0114	0.0000	0.0000	0.9886	1.0000	1.0000	1.0000	1.0000	1.0000	1.0000	1.0000	1.0000	1.0000	1.0000	3	3	3	3	15	15	1.0000	1.0000	1.0000	1.0000	1.0000
LIG_TYR_ITAM	7	0.0961	0.0961	0.0961	0.0000	0.0000	0.9039	1.0000	1.0000	1.0000	1.0000	1.0000	1.0000	1.0000	1.0000	1.0000	1.0000	7	7	7	7	126	126	1.0000	1.0000	1.0000	1.0000	1.0000
LIG_TYR_ITIM	7	0.0166	0.0166	0.0166	0.0000	0.0000	0.9834	1.0000	1.0000	1.0000	1.0000	1.0000	1.0000	1.0000	1.0000	1.0000	1.0000	7	7	7	7	42	42	1.0000	1.0000	1.0000	1.0000	1.0000
LIG_TYR_ITSM	6	0.0389	0.0389	0.0389	0.0000	0.0000	0.9611	1.0000	1.0000	1.0000	1.0000	1.0000	1.0000	1.0000	1.0000	1.0000	1.0000	12	12	12	12	96	96	1.0000	1.0000	1.0000	1.0000	1.0000
LIG_UBA3_1	2	0.0489	0.0489	0.0489	0.0000	0.0000	0.9511	1.0000	1.0000	1.0000	1.0000	1.0000	1.0000	1.0000	1.0000	1.0000	1.0000	2	2	2	2	18	18	1.0000	1.0000	1.0000	1.0000	1.0000
LIG_ULM_U2AF65_1	3	0.0127	0.0127	0.0127	0.0000	0.0000	0.9873	1.0000	1.0000	1.0000	1.0000	1.0000	1.0000	1.0000	1.0000	1.0000	1.0000	5	5	5	5	35	35	1.0000	1.0000	1.0000	1.0000	1.0000
LIG_WD40_WDR5_VDV_1	3	0.0079	0.0079	0.0079	0.0000	0.0000	0.9921	1.0000	1.0000	1.0000	1.0000	1.0000	1.0000	1.0000	1.0000	1.0000	1.0000	3	3	3	3	12	12	1.0000	1.0000	1.0000	1.0000	1.0000
LIG_WD40_WDR5_VDV_2	2	0.0170	0.0170	0.0170	0.0000	0.0000	0.9830	1.0000	1.0000	1.0000	1.0000	1.0000	1.0000	1.0000	1.0000	1.0000	1.0000	2	2	2	2	14	14	1.0000	1.0000	1.0000	1.0000	1.0000
LIG_WD40_WDR5_WIN_1	7	0.0022	0.0022	0.0022	0.0000	0.0000	0.9978	1.0000	1.0000	1.0000	1.0000	1.0000	1.0000	1.0000	1.0000	1.0000	1.0000	7	7	7	7	49	49	1.0000	1.0000	1.0000	1.0000	1.0000
LIG_WD40_WDR5_WIN_2	4	0.0030	0.0030	0.0030	0.0000	0.0000	0.9970	1.0000	1.0000	1.0000	1.0000	1.0000	1.0000	1.0000	1.0000	1.0000	1.0000	4	4	4	4	28	28	1.0000	1.0000	1.0000	1.0000	1.0000
LIG_WD40_WDR5_WIN_3	3	0.0099	0.0099	0.0099	0.0000	0.0000	0.9901	1.0000	1.0000	1.0000	1.0000	1.0000	1.0000	1.0000	1.0000	1.0000	1.0000	3	3	3	3	30	30	1.0000	1.0000	1.0000	1.0000	1.0000
LIG_WH1	3	0.0231	0.0231	0.0231	0.0000	0.0000	0.9769	1.0000	1.0000	1.0000	1.0000	1.0000	1.0000	1.0000	1.0000	1.0000	1.0000	3	3	3	3	33	33	1.0000	1.0000	1.0000	1.0000	1.0000
LIG_WRPW_1	95	0.0159	0.0033	0.0033	0.0000	0.0126	0.9841	0.2077	1.0000	1.0000	0.9873	0.2077	0.9873	0.2077	0.9874	0.4529	0.3440	95	20	20	20	467	97	0.2105	1.0000	0.2105	0.3478	0.3478
LIG_WRPW_2	2	0.0080	0.0080	0.0080	0.0000	0.0000	0.9920	1.0000	1.0000	1.0000	1.0000	1.0000	1.0000	1.0000	1.0000	1.0000	1.0000	2	2	2	2	8	8	1.0000	1.0000	1.0000	1.0000	1.0000
LIG_WW_1	26	0.0085	0.0085	0.0085	0.0000	0.0000	0.9915	1.0000	1.0000	1.0000	1.0000	1.0000	1.0000	1.0000	1.0000	1.0000	1.0000	28	28	28	28	112	112	1.0000	1.0000	1.0000	1.0000	1.0000
LIG_WW_2	3	0.0041	0.0041	0.0041	0.0000	0.0000	0.9959	1.0000	1.0000	1.0000	1.0000	1.0000	1.0000	1.0000	1.0000	1.0000	1.0000	3	3	3	3	12	12	1.0000	1.0000	1.0000	1.0000	1.0000
LIG_WW_3	1	0.0078	0.0078	0.0078	0.0000	0.0000	0.9922	1.0000	1.0000	1.0000	1.0000	1.0000	1.0000	1.0000	1.0000	1.0000	1.0000	1	1	1	1	5	5	1.0000	1.0000	1.0000	1.0000	1.0000
MOD_ASX_betaOH_EGF	6	0.0257	0.0257	0.0257	0.0000	0.0000	0.9743	1.0000	1.0000	1.0000	1.0000	1.0000	1.0000	1.0000	1.0000	1.0000	1.0000	6	6	6	6	72	72	1.0000	1.0000	1.0000	1.0000	1.0000
MOD_CAAXbox	2	0.0209	0.0209	0.0209	0.0000	0.0000	0.9791	1.0000	1.0000	1.0000	1.0000	1.0000	1.0000	1.0000	1.0000	1.0000	1.0000	2	2	2	2	8	8	1.0000	1.0000	1.0000	1.0000	1.0000
MOD_CDK_1	8	0.0201	0.0000	0.0000	0.0000	0.0201	0.9799	0.0000	nan	1.0000	0.9799	0.0000	nan	0.0000	0.9799	nan	nan	10	0	0	0	70	0	0.0000	nan	0.0000	nan	0.0000
MOD_CK1_1	1	0.0178	0.0178	0.0178	0.0000	0.0000	0.9822	1.0000	1.0000	1.0000	1.0000	1.0000	1.0000	1.0000	1.0000	1.0000	1.0000	1	1	1	1	7	7	1.0000	1.0000	1.0000	1.0000	1.0000
MOD_CK2_1	5	0.0181	0.0181	0.0181	0.0000	0.0000	0.9819	1.0000	1.0000	1.0000	1.0000	1.0000	1.0000	1.0000	1.0000	1.0000	1.0000	10	10	10	10	65	65	1.0000	1.0000	1.0000	1.0000	1.0000
MOD_CMANNOS	8	0.0197	0.0197	0.0197	0.0000	0.0000	0.9803	1.0000	1.0000	1.0000	1.0000	1.0000	1.0000	1.0000	1.0000	1.0000	1.0000	24	24	24	24	88	88	1.0000	1.0000	1.0000	1.0000	1.0000
MOD_GlcNHglycan	2	0.0401	0.0401	0.0401	0.0000	0.0000	0.9599	1.0000	1.0000	1.0000	1.0000	1.0000	1.0000	1.0000	1.0000	1.0000	1.0000	6	6	6	6	24	24	1.0000	1.0000	1.0000	1.0000	1.0000
MOD_GSK3_1	16	0.0181	0.0181	0.0181	0.0000	0.0000	0.9819	1.0000	1.0000	1.0000	1.0000	1.0000	1.0000	1.0000	1.0000	1.0000	1.0000	21	21	21	21	156	156	1.0000	1.0000	1.0000	1.0000	1.0000
MOD_LATS_1	8	0.0217	0.0217	0.0217	0.0000	0.0000	0.9783	1.0000	1.0000	1.0000	1.0000	1.0000	1.0000	1.0000	1.0000	1.0000	1.0000	18	18	18	18	126	126	1.0000	1.0000	1.0000	1.0000	1.0000
MOD_NEK2_1	3	0.0101	0.0101	0.0101	0.0000	0.0000	0.9899	1.0000	1.0000	1.0000	1.0000	1.0000	1.0000	1.0000	1.0000	1.0000	1.0000	3	3	3	3	18	18	1.0000	1.0000	1.0000	1.0000	1.0000
MOD_N-GLC_1	33	0.0314	0.0314	0.0314	0.0000	0.0000	0.9686	1.0000	1.0000	1.0000	1.0000	1.0000	1.0000	1.0000	1.0000	1.0000	1.0000	156	156	156	156	928	928	1.0000	1.0000	1.0000	1.0000	1.0000
MOD_N-GLC_2	5	0.0029	0.0029	0.0029	0.0000	0.0000	0.9971	1.0000	1.0000	1.0000	1.0000	1.0000	1.0000	1.0000	1.0000	1.0000	1.0000	5	5	5	5	15	15	1.0000	1.0000	1.0000	1.0000	1.0000
MOD_NMyristoyl	48	0.0114	0.0114	0.0114	0.0000	0.0000	0.9886	1.0000	1.0000	1.0000	1.0000	1.0000	1.0000	1.0000	1.0000	1.0000	1.0000	48	48	48	48	336	336	1.0000	1.0000	1.0000	1.0000	1.0000
MOD_OFUCOSY	3	0.0184	0.0184	0.0184	0.0000	0.0000	0.9816	1.0000	1.0000	1.0000	1.0000	1.0000	1.0000	1.0000	1.0000	1.0000	1.0000	4	4	4	4	27	27	1.0000	1.0000	1.0000	1.0000	1.0000
MOD_OGLYCOS	2	0.0129	0.0129	0.0129	0.0000	0.0000	0.9871	1.0000	1.0000	1.0000	1.0000	1.0000	1.0000	1.0000	1.0000	1.0000	1.0000	2	2	2	2	12	12	1.0000	1.0000	1.0000	1.0000	1.0000
MOD_PIKK_1	23	0.0119	0.0119	0.0119	0.0000	0.0000	0.9881	1.0000	1.0000	1.0000	1.0000	1.0000	1.0000	1.0000	1.0000	1.0000	1.0000	30	30	30	30	205	205	1.0000	1.0000	1.0000	1.0000	1.0000
MOD_PK_1	1	0.0083	0.0083	0.0083	0.0000	0.0000	0.9917	1.0000	1.0000	1.0000	1.0000	1.0000	1.0000	1.0000	1.0000	1.0000	1.0000	1	1	1	1	7	7	1.0000	1.0000	1.0000	1.0000	1.0000
MOD_PKA_1	22	0.0124	0.0124	0.0124	0.0000	0.0000	0.9876	1.0000	1.0000	1.0000	1.0000	1.0000	1.0000	1.0000	1.0000	1.0000	1.0000	25	25	25	25	175	175	1.0000	1.0000	1.0000	1.0000	1.0000
MOD_PKA_2	22	0.0107	0.0107	0.0107	0.0000	0.0000	0.9893	1.0000	1.0000	1.0000	1.0000	1.0000	1.0000	1.0000	1.0000	1.0000	1.0000	28	28	28	28	192	192	1.0000	1.0000	1.0000	1.0000	1.0000
MOD_PKB_1	15	0.0174	0.0174	0.0174	0.0000	0.0000	0.9826	1.0000	1.0000	1.0000	1.0000	1.0000	1.0000	1.0000	1.0000	1.0000	1.0000	20	20	20	20	180	180	1.0000	1.0000	1.0000	1.0000	1.0000
MOD_PLK	2	0.0133	0.0000	0.0000	0.0000	0.0133	0.9867	0.0000	nan	1.0000	0.9867	0.0000	nan	0.0000	0.9867	nan	nan	2	0	0	0	14	0	0.0000	nan	0.0000	nan	0.0000
MOD_ProDKin_1	23	0.0143	0.0143	0.0143	0.0000	0.0000	0.9857	1.0000	1.0000	1.0000	1.0000	1.0000	1.0000	1.0000	1.0000	1.0000	1.0000	35	35	35	35	239	239	1.0000	1.0000	1.0000	1.0000	1.0000
MOD_SPalmitoyl_2	2	0.0370	0.0370	0.0370	0.0000	0.0000	0.9630	1.0000	1.0000	1.0000	1.0000	1.0000	1.0000	1.0000	1.0000	1.0000	1.0000	2	2	2	2	14	14	1.0000	1.0000	1.0000	1.0000	1.0000
MOD_SPalmitoyl_4	6	0.0151	0.0151	0.0151	0.0000	0.0000	0.9849	1.0000	1.0000	1.0000	1.0000	1.0000	1.0000	1.0000	1.0000	1.0000	1.0000	6	6	6	6	42	42	1.0000	1.0000	1.0000	1.0000	1.0000
MOD_SUMO_for_1	34	0.0089	0.0089	0.0089	0.0000	0.0000	0.9911	1.0000	1.0000	1.0000	1.0000	1.0000	1.0000	1.0000	1.0000	1.0000	1.0000	45	45	45	45	180	180	1.0000	1.0000	1.0000	1.0000	1.0000
MOD_SUMO_rev_2	17	0.0083	0.0083	0.0083	0.0000	0.0000	0.9917	1.0000	1.0000	1.0000	1.0000	1.0000	1.0000	1.0000	1.0000	1.0000	1.0000	20	20	20	20	133	133	1.0000	1.0000	1.0000	1.0000	1.0000
MOD_TYR_CSK	12	0.0171	0.0171	0.0171	0.0000	0.0000	0.9829	1.0000	1.0000	1.0000	1.0000	1.0000	1.0000	1.0000	1.0000	1.0000	1.0000	12	12	12	12	108	108	1.0000	1.0000	1.0000	1.0000	1.0000
MOD_TYR_DYR	9	0.0139	0.0139	0.0139	0.0000	0.0000	0.9861	1.0000	1.0000	1.0000	1.0000	1.0000	1.0000	1.0000	1.0000	1.0000	1.0000	9	9	9	9	99	99	1.0000	1.0000	1.0000	1.0000	1.0000
MOD_WntLipid	1	0.0398	0.0398	0.0398	0.0000	0.0000	0.9602	1.0000	1.0000	1.0000	1.0000	1.0000	1.0000	1.0000	1.0000	1.0000	1.0000	1	1	1	1	14	14	1.0000	1.0000	1.0000	1.0000	1.0000
TRG_AP2beta_CARGO_1	4	0.0216	0.0216	0.0216	0.0000	0.0000	0.9784	1.0000	1.0000	1.0000	1.0000	1.0000	1.0000	1.0000	1.0000	1.0000	1.0000	4	4	4	4	42	42	1.0000	1.0000	1.0000	1.0000	1.0000
TRG_Cilium_Arf4_1	1	0.0144	0.0144	0.0144	0.0000	0.0000	0.9856	1.0000	1.0000	1.0000	1.0000	1.0000	1.0000	1.0000	1.0000	1.0000	1.0000	1	1	1	1	5	5	1.0000	1.0000	1.0000	1.0000	1.0000
TRG_Cilium_RVxP_2	2	0.0055	0.0055	0.0055	0.0000	0.0000	0.9945	1.0000	1.0000	1.0000	1.0000	1.0000	1.0000	1.0000	1.0000	1.0000	1.0000	2	2	2	2	10	10	1.0000	1.0000	1.0000	1.0000	1.0000
TRG_ENDOCYTIC_2	15	0.0066	0.0066	0.0066	0.0000	0.0000	0.9934	1.0000	1.0000	1.0000	1.0000	1.0000	1.0000	1.0000	1.0000	1.0000	1.0000	15	15	15	15	60	60	1.0000	1.0000	1.0000	1.0000	1.0000
TRG_ER_diArg_1	26	0.0052	0.0052	0.0052	0.0000	0.0000	0.9948	1.0000	1.0000	1.0000	1.0000	1.0000	1.0000	1.0000	1.0000	1.0000	1.0000	26	26	26	26	92	92	1.0000	1.0000	1.0000	1.0000	1.0000
TRG_ER_diLys_1	14	0.0097	0.0097	0.0097	0.0000	0.0000	0.9903	1.0000	1.0000	1.0000	1.0000	1.0000	1.0000	1.0000	1.0000	1.0000	1.0000	14	14	14	14	62	62	1.0000	1.0000	1.0000	1.0000	1.0000
TRG_ER_FFAT_1	20	0.0100	0.0100	0.0100	0.0000	0.0000	0.9900	1.0000	1.0000	1.0000	1.0000	1.0000	1.0000	1.0000	1.0000	1.0000	1.0000	20	20	20	20	213	213	1.0000	1.0000	1.0000	1.0000	1.0000
TRG_ER_KDEL_1	12	0.0089	0.0089	0.0089	0.0000	0.0000	0.9911	1.0000	1.0000	1.0000	1.0000	1.0000	1.0000	1.0000	1.0000	1.0000	1.0000	12	12	12	12	48	48	1.0000	1.0000	1.0000	1.0000	1.0000
TRG_Golgi_diPhe_1	11	0.0724	0.0724	0.0724	0.0000	0.0000	0.9276	1.0000	1.0000	1.0000	1.0000	1.0000	1.0000	1.0000	1.0000	1.0000	1.0000	11	11	11	11	168	168	1.0000	1.0000	1.0000	1.0000	1.0000
TRG_LysEnd_APsAcLL_1	16	0.0105	0.0105	0.0105	0.0000	0.0000	0.9895	1.0000	1.0000	1.0000	1.0000	1.0000	1.0000	1.0000	1.0000	1.0000	1.0000	16	16	16	16	96	96	1.0000	1.0000	1.0000	1.0000	1.0000
TRG_LysEnd_APsAcLL_3	3	0.0134	0.0134	0.0134	0.0000	0.0000	0.9866	1.0000	1.0000	1.0000	1.0000	1.0000	1.0000	1.0000	1.0000	1.0000	1.0000	3	3	3	3	21	21	1.0000	1.0000	1.0000	1.0000	1.0000
TRG_LysEnd_GGAAcLL_1	6	0.0057	0.0057	0.0057	0.0000	0.0000	0.9943	1.0000	1.0000	1.0000	1.0000	1.0000	1.0000	1.0000	1.0000	1.0000	1.0000	6	6	6	6	41	41	1.0000	1.0000	1.0000	1.0000	1.0000
TRG_LysEnd_GGAAcLL_2	4	0.0118	0.0118	0.0118	0.0000	0.0000	0.9882	1.0000	1.0000	1.0000	1.0000	1.0000	1.0000	1.0000	1.0000	1.0000	1.0000	4	4	4	4	32	32	1.0000	1.0000	1.0000	1.0000	1.0000
TRG_NES_CRM1_1	16	0.0232	0.0232	0.0232	0.0000	0.0000	0.9768	1.0000	1.0000	1.0000	1.0000	1.0000	1.0000	1.0000	1.0000	1.0000	1.0000	18	18	18	18	241	241	1.0000	1.0000	1.0000	1.0000	1.0000
TRG_NLS_Bipartite_1	9	0.0354	0.0354	0.0354	0.0000	0.0000	0.9646	1.0000	1.0000	1.0000	1.0000	1.0000	1.0000	1.0000	1.0000	1.0000	1.0000	9	9	9	9	170	170	1.0000	1.0000	1.0000	1.0000	1.0000
TRG_NLS_MonoCore_2	16	0.0088	0.0088	0.0088	0.0000	0.0000	0.9912	1.0000	1.0000	1.0000	1.0000	1.0000	1.0000	1.0000	1.0000	1.0000	1.0000	17	17	17	17	97	97	1.0000	1.0000	1.0000	1.0000	1.0000
TRG_NLS_MonoExtC_3	17	0.0090	0.0090	0.0090	0.0000	0.0000	0.9910	1.0000	1.0000	1.0000	1.0000	1.0000	1.0000	1.0000	1.0000	1.0000	1.0000	18	18	18	18	109	109	1.0000	1.0000	1.0000	1.0000	1.0000
TRG_NLS_MonoExtN_4	22	0.0101	0.0101	0.0101	0.0000	0.0000	0.9899	1.0000	1.0000	1.0000	1.0000	1.0000	1.0000	1.0000	1.0000	1.0000	1.0000	26	26	26	26	155	155	1.0000	1.0000	1.0000	1.0000	1.0000
TRG_PTS1	5	0.0073	0.0073	0.0073	0.0000	0.0000	0.9927	1.0000	1.0000	1.0000	1.0000	1.0000	1.0000	1.0000	1.0000	1.0000	1.0000	5	5	5	5	20	20	1.0000	1.0000	1.0000	1.0000	1.0000
TRG_PTS2	2	0.0310	0.0310	0.0310	0.0000	0.0000	0.9690	1.0000	1.0000	1.0000	1.0000	1.0000	1.0000	1.0000	1.0000	1.0000	1.0000	2	2	2	2	23	23	1.0000	1.0000	1.0000	1.0000	1.0000
#---------------------------------------------------------------------------------------------------------------------------------------------------------------------------------------------------------------------------------------
Average	8.9524	0.0123	0.0118	0.0116	0.0003	0.0007	0.9874	0.9414	0.9781	0.9997	0.9993	0.9412	0.9774	0.9220	0.9990	0.9591	0.9594	11.502	10.766	10.645	10.645	78.948	75.987	0.9255	0.9887	0.9158	0.9561	0.9561
