# Supplementary material for: SLALOM, a flexible method for the identification and statistical analysis of overlapping continuous sequence elements in sequence- and time-series data
Source: BMC Bioinformatics. 2018 Jan 26;19:24. doi: 10.1186/s12859-018-2020-x (PMC5787307; doi:10.1186/s12859-018-2020-x)
Supplement: Additional file 2: — Contains the python code of SLALOM, the test data required to reproduce the data presented in this manuscript, as well as the User Manual for SLALOM. (ZIP 3622 kb) [file 12859_2018_2020_MOESM2_ESM.zip › test_data/test_anno_format2.csv]

#This file was generated by …
Origin	Sequence	Length	Peak Value	Average value	Start	End
Natural	ABC	100	8.4	2.0	48	62
Artif.	DEF	120	9.1	1.9	26	40
Artif.	DEF	120	6.2	0.9	69	85
Artif.	XYZ	150	11.5	3.1	108	122
