# Supplementary material for: SLALOM, a flexible method for the identification and statistical analysis of overlapping continuous sequence elements in sequence- and time-series data
Source: BMC Bioinformatics. 2018 Jan 26;19:24. doi: 10.1186/s12859-018-2020-x (PMC5787307; doi:10.1186/s12859-018-2020-x)
Supplement: Additional file 2: — Contains the python code of SLALOM, the test data required to reproduce the data presented in this manuscript, as well as the User Manual for SLALOM. (ZIP 3622 kb) [file 12859_2018_2020_MOESM2_ESM.zip › test_data/test_anno_events2.tsv]

PlaceA	02/01/2015 23:10	02/01/2015 23:40
PlaceB	02/02/2015 03:15	02/02/2015 04:10
PlaceB	02/02/2015 03:45	02/02/2015 05:00
PlaceC	02/03/2015 18:35	02/03/2015 19:10
