# Supplementary material for: SLALOM, a flexible method for the identification and statistical analysis of overlapping continuous sequence elements in sequence- and time-series data
Source: BMC Bioinformatics. 2018 Jan 26;19:24. doi: 10.1186/s12859-018-2020-x (PMC5787307; doi:10.1186/s12859-018-2020-x)
Supplement: Additional file 2: — Contains the python code of SLALOM, the test data required to reproduce the data presented in this manuscript, as well as the User Manual for SLALOM. (ZIP 3622 kb) [file 12859_2018_2020_MOESM2_ESM.zip › test_data/EURUSD_trends.csv]

Movement start	Movement end	Bullish
01.01.2015 17:20	01.01.2015 17:45	True
01.01.2015 18:10	01.01.2015 18:35	False
01.01.2015 19:25	01.01.2015 19:50	False
01.01.2015 20:10	01.01.2015 20:35	False
02.01.2015 03:20	02.01.2015 03:55	False
02.01.2015 09:15	02.01.2015 09:40	False
02.01.2015 14:50	02.01.2015 15:25	False
04.01.2015 18:25	04.01.2015 18:50	True
04.01.2015 18:55	04.01.2015 19:20	True
04.01.2015 20:25	04.01.2015 20:50	False
04.01.2015 21:45	04.01.2015 22:15	False
05.01.2015 01:40	05.01.2015 02:10	True
05.01.2015 03:40	05.01.2015 04:10	False
05.01.2015 07:40	05.01.2015 08:15	True
05.01.2015 11:20	05.01.2015 11:45	False
05.01.2015 21:20	05.01.2015 21:50	True
06.01.2015 02:40	06.01.2015 03:10	False
06.01.2015 08:55	06.01.2015 09:20	False
06.01.2015 09:20	06.01.2015 09:50	True
06.01.2015 11:20	06.01.2015 11:45	True
06.01.2015 12:35	06.01.2015 13:00	False
06.01.2015 14:35	06.01.2015 15:10	False
06.01.2015 23:15	06.01.2015 23:40	True
07.01.2015 01:15	07.01.2015 01:45	False
07.01.2015 02:00	07.01.2015 02:25	True
07.01.2015 03:05	07.01.2015 03:30	False
07.01.2015 04:10	07.01.2015 04:35	False
07.01.2015 05:10	07.01.2015 05:35	False
07.01.2015 10:20	07.01.2015 10:45	False
07.01.2015 11:35	07.01.2015 12:05	True
07.01.2015 14:25	07.01.2015 14:55	True
07.01.2015 16:45	07.01.2015 17:10	False
07.01.2015 18:05	07.01.2015 18:30	True
07.01.2015 22:25	07.01.2015 22:55	True
08.01.2015 04:25	08.01.2015 05:05	False
08.01.2015 09:35	08.01.2015 10:00	True
08.01.2015 10:00	08.01.2015 10:30	False
08.01.2015 23:35	09.01.2015 00:00	False
09.01.2015 02:45	09.01.2015 03:15	True
09.01.2015 05:55	09.01.2015 06:20	True
09.01.2015 12:00	09.01.2015 12:25	True
09.01.2015 14:15	09.01.2015 14:55	True
12.01.2015 00:45	12.01.2015 01:10	True
12.01.2015 03:00	12.01.2015 03:35	False
12.01.2015 05:00	12.01.2015 05:30	False
12.01.2015 06:05	12.01.2015 06:30	True
12.01.2015 07:50	12.01.2015 08:20	True
12.01.2015 12:45	12.01.2015 13:25	True
12.01.2015 19:35	12.01.2015 20:00	True
12.01.2015 20:20	12.01.2015 20:45	False
12.01.2015 23:40	13.01.2015 00:15	False
13.01.2015 01:10	13.01.2015 01:40	True
13.01.2015 04:30	13.01.2015 04:55	False
13.01.2015 05:50	13.01.2015 06:15	True
13.01.2015 08:25	13.01.2015 08:50	False
13.01.2015 14:35	13.01.2015 15:05	False
13.01.2015 16:40	13.01.2015 17:05	False
13.01.2015 17:05	13.01.2015 17:30	True
13.01.2015 19:25	13.01.2015 19:50	False
13.01.2015 23:00	13.01.2015 23:30	True
14.01.2015 01:35	14.01.2015 02:00	False
14.01.2015 02:00	14.01.2015 02:35	True
14.01.2015 03:20	14.01.2015 03:45	False
14.01.2015 04:10	14.01.2015 04:50	False
14.01.2015 04:50	14.01.2015 05:15	True
14.01.2015 07:20	14.01.2015 07:45	False
14.01.2015 07:45	14.01.2015 08:15	True
14.01.2015 11:30	14.01.2015 11:55	False
14.01.2015 12:10	14.01.2015 12:40	False
14.01.2015 15:00	14.01.2015 15:45	True
14.01.2015 18:50	14.01.2015 19:15	False
14.01.2015 21:45	14.01.2015 22:15	True
14.01.2015 23:15	14.01.2015 23:40	False
15.01.2015 00:05	15.01.2015 00:35	False
15.01.2015 01:30	15.01.2015 02:00	True
15.01.2015 02:50	15.01.2015 03:15	False
15.01.2015 08:55	15.01.2015 09:20	False
15.01.2015 10:25	15.01.2015 11:00	False
15.01.2015 15:45	15.01.2015 16:15	False
15.01.2015 17:05	15.01.2015 17:35	False
16.01.2015 04:00	16.01.2015 04:25	True
16.01.2015 08:55	16.01.2015 09:30	False
16.01.2015 10:00	16.01.2015 10:25	False
16.01.2015 13:05	16.01.2015 13:30	True
16.01.2015 14:20	16.01.2015 15:05	True
19.01.2015 01:35	19.01.2015 02:10	True
19.01.2015 02:35	19.01.2015 03:10	False
19.01.2015 03:25	19.01.2015 03:55	True
19.01.2015 10:50	19.01.2015 11:15	False
19.01.2015 14:25	19.01.2015 14:50	False
19.01.2015 21:45	19.01.2015 22:10	False
20.01.2015 05:15	20.01.2015 05:40	True
20.01.2015 05:50	20.01.2015 06:20	False
20.01.2015 08:35	20.01.2015 09:00	True
20.01.2015 11:05	20.01.2015 11:30	False
20.01.2015 19:25	20.01.2015 19:50	True
21.01.2015 00:20	21.01.2015 01:05	True
21.01.2015 04:45	21.01.2015 05:10	True
21.01.2015 07:45	21.01.2015 08:10	True
21.01.2015 08:25	21.01.2015 09:00	True
21.01.2015 11:10	21.01.2015 11:35	False
21.01.2015 14:15	21.01.2015 14:40	True
21.01.2015 14:50	21.01.2015 15:15	False
21.01.2015 15:45	21.01.2015 16:10	True
21.01.2015 18:05	21.01.2015 18:40	True
21.01.2015 18:40	21.01.2015 19:20	False
21.01.2015 20:35	21.01.2015 21:00	False
22.01.2015 00:40	22.01.2015 01:05	False
22.01.2015 02:00	22.01.2015 02:25	True
22.01.2015 06:30	22.01.2015 06:55	True
22.01.2015 08:55	22.01.2015 09:20	False
22.01.2015 11:35	22.01.2015 12:15	False
22.01.2015 13:55	22.01.2015 14:20	True
22.01.2015 15:05	22.01.2015 15:30	False
22.01.2015 19:50	22.01.2015 20:15	True
22.01.2015 23:25	22.01.2015 23:50	False
23.01.2015 01:35	23.01.2015 02:00	True
23.01.2015 03:25	23.01.2015 03:55	False
23.01.2015 07:35	23.01.2015 08:00	True
23.01.2015 14:00	23.01.2015 14:30	True
23.01.2015 15:25	23.01.2015 15:50	False
25.01.2015 17:20	25.01.2015 17:45	True
25.01.2015 18:05	25.01.2015 18:30	False
25.01.2015 19:15	25.01.2015 19:40	False
26.01.2015 05:15	26.01.2015 05:50	False
26.01.2015 09:40	26.01.2015 10:05	True
26.01.2015 18:15	26.01.2015 18:40	True
26.01.2015 19:50	26.01.2015 20:30	True
26.01.2015 22:35	26.01.2015 23:00	False
27.01.2015 01:10	27.01.2015 01:35	False
27.01.2015 01:35	27.01.2015 02:00	True
27.01.2015 03:35	27.01.2015 04:00	True
27.01.2015 08:55	27.01.2015 09:20	True
27.01.2015 11:10	27.01.2015 11:35	False
27.01.2015 12:45	27.01.2015 13:20	True
27.01.2015 21:30	27.01.2015 21:55	True
28.01.2015 04:55	28.01.2015 05:25	True
28.01.2015 09:35	28.01.2015 10:00	False
28.01.2015 15:30	28.01.2015 15:55	True
28.01.2015 17:20	28.01.2015 17:55	False
28.01.2015 17:55	28.01.2015 18:25	True
28.01.2015 20:45	28.01.2015 21:10	False
29.01.2015 04:00	29.01.2015 04:30	True
29.01.2015 08:00	29.01.2015 08:25	True
29.01.2015 11:55	29.01.2015 12:20	False
29.01.2015 12:35	29.01.2015 13:00	True
29.01.2015 16:00	29.01.2015 16:30	False
29.01.2015 18:30	29.01.2015 18:55	True
29.01.2015 22:30	29.01.2015 22:55	False
29.01.2015 23:15	29.01.2015 23:40	True
30.01.2015 02:30	30.01.2015 02:55	True
30.01.2015 04:10	30.01.2015 04:40	False
30.01.2015 05:40	30.01.2015 06:05	True
30.01.2015 07:40	30.01.2015 08:05	False
30.01.2015 10:20	30.01.2015 10:50	False
01.02.2015 21:50	01.02.2015 22:15	False
02.02.2015 03:35	02.02.2015 04:00	False
02.02.2015 11:50	02.02.2015 12:15	True
02.02.2015 17:50	02.02.2015 18:15	True
02.02.2015 18:15	02.02.2015 18:40	False
02.02.2015 21:15	02.02.2015 21:40	False
02.02.2015 22:10	02.02.2015 22:40	False
03.02.2015 00:30	03.02.2015 00:55	True
03.02.2015 03:20	03.02.2015 03:45	True
03.02.2015 03:45	03.02.2015 04:10	False
03.02.2015 08:30	03.02.2015 09:05	True
03.02.2015 11:05	03.02.2015 11:30	True
03.02.2015 11:30	03.02.2015 11:55	False
03.02.2015 12:05	03.02.2015 12:35	True
03.02.2015 13:30	03.02.2015 14:00	False
03.02.2015 16:25	03.02.2015 16:55	False
04.02.2015 01:45	04.02.2015 02:15	False
04.02.2015 03:05	04.02.2015 03:45	False
04.02.2015 05:30	04.02.2015 06:00	False
04.02.2015 08:25	04.02.2015 08:50	False
04.02.2015 09:30	04.02.2015 10:00	False
04.02.2015 16:00	04.02.2015 16:40	False
04.02.2015 18:05	04.02.2015 18:30	False
05.02.2015 02:55	05.02.2015 03:20	False
05.02.2015 05:50	05.02.2015 06:15	False
05.02.2015 07:30	05.02.2015 08:00	False
05.02.2015 11:35	05.02.2015 12:05	True
05.02.2015 13:35	05.02.2015 14:00	True
06.02.2015 01:25	06.02.2015 01:55	False
06.02.2015 02:00	06.02.2015 02:30	False
08.02.2015 18:20	08.02.2015 18:50	False
08.02.2015 20:45	08.02.2015 21:15	True
09.02.2015 02:40	09.02.2015 03:10	True
09.02.2015 03:35	09.02.2015 04:00	False
09.02.2015 05:35	09.02.2015 06:30	False
09.02.2015 07:15	09.02.2015 07:50	False
09.02.2015 08:40	09.02.2015 09:15	True
09.02.2015 09:25	09.02.2015 09:50	True
09.02.2015 10:05	09.02.2015 10:30	False
09.02.2015 14:20	09.02.2015 14:45	True
09.02.2015 14:45	09.02.2015 15:20	False
09.02.2015 16:15	09.02.2015 16:40	False
09.02.2015 18:05	09.02.2015 18:35	True
10.02.2015 03:35	10.02.2015 04:05	False
10.02.2015 04:35	10.02.2015 05:05	False
10.02.2015 10:05	10.02.2015 10:30	False
10.02.2015 13:40	10.02.2015 14:05	True
10.02.2015 15:45	10.02.2015 16:15	False
10.02.2015 22:20	10.02.2015 22:45	False
11.02.2015 01:35	11.02.2015 02:05	False
11.02.2015 04:35	11.02.2015 05:00	True
11.02.2015 06:35	11.02.2015 07:10	True
11.02.2015 09:20	11.02.2015 10:00	False
11.02.2015 10:55	11.02.2015 11:20	True
11.02.2015 17:25	11.02.2015 17:50	False
11.02.2015 18:00	11.02.2015 18:30	False
12.02.2015 00:30	12.02.2015 01:00	True
12.02.2015 09:10	12.02.2015 09:35	True
12.02.2015 12:30	12.02.2015 13:00	False
12.02.2015 21:05	12.02.2015 21:30	False
12.02.2015 22:25	12.02.2015 23:05	True
13.02.2015 01:00	13.02.2015 01:25	False
13.02.2015 06:55	13.02.2015 07:25	False
13.02.2015 13:25	13.02.2015 14:00	False
16.02.2015 05:25	16.02.2015 05:50	True
16.02.2015 08:10	16.02.2015 08:35	False
16.02.2015 09:30	16.02.2015 09:55	True
16.02.2015 11:40	16.02.2015 12:05	False
16.02.2015 18:55	16.02.2015 19:20	True
16.02.2015 19:40	16.02.2015 20:05	True
16.02.2015 21:15	16.02.2015 21:45	True
16.02.2015 22:20	16.02.2015 22:55	True
17.02.2015 10:35	17.02.2015 11:05	True
17.02.2015 13:05	17.02.2015 13:30	False
17.02.2015 16:35	17.02.2015 17:00	False
18.02.2015 03:35	18.02.2015 04:00	True
18.02.2015 08:20	18.02.2015 08:45	True
18.02.2015 09:25	18.02.2015 10:15	False
18.02.2015 11:30	18.02.2015 12:10	False
18.02.2015 15:15	18.02.2015 15:45	True
18.02.2015 16:05	18.02.2015 16:30	True
18.02.2015 20:25	18.02.2015 20:50	True
19.02.2015 01:05	19.02.2015 01:55	False
19.02.2015 03:00	19.02.2015 03:30	True
19.02.2015 04:35	19.02.2015 05:05	False
19.02.2015 11:55	19.02.2015 12:20	False
19.02.2015 12:40	19.02.2015 13:05	True
19.02.2015 13:15	19.02.2015 13:40	False
20.02.2015 03:15	20.02.2015 03:45	True
20.02.2015 03:45	20.02.2015 04:10	False
20.02.2015 07:25	20.02.2015 07:50	True
20.02.2015 07:50	20.02.2015 08:20	False
20.02.2015 09:35	20.02.2015 10:00	False
20.02.2015 10:00	20.02.2015 10:25	True
20.02.2015 14:05	20.02.2015 14:35	True
22.02.2015 18:50	22.02.2015 19:25	False
22.02.2015 20:50	22.02.2015 21:20	True
22.02.2015 21:45	22.02.2015 22:10	False
23.02.2015 01:50	23.02.2015 02:20	False
23.02.2015 08:15	23.02.2015 08:45	True
23.02.2015 09:45	23.02.2015 10:15	True
23.02.2015 12:30	23.02.2015 12:55	False
23.02.2015 15:40	23.02.2015 16:10	False
23.02.2015 16:10	23.02.2015 16:45	True
23.02.2015 21:55	23.02.2015 22:25	True
24.02.2015 00:45	24.02.2015 01:10	False
24.02.2015 04:10	24.02.2015 04:40	False
24.02.2015 06:00	24.02.2015 06:30	True
24.02.2015 11:10	24.02.2015 11:35	False
24.02.2015 18:50	24.02.2015 19:15	True
25.02.2015 02:30	25.02.2015 02:55	False
25.02.2015 03:25	25.02.2015 03:50	True
25.02.2015 13:00	25.02.2015 13:25	False
25.02.2015 16:50	25.02.2015 17:15	True
26.02.2015 00:05	26.02.2015 00:40	False
26.02.2015 02:05	26.02.2015 02:50	False
26.02.2015 03:00	26.02.2015 03:25	True
26.02.2015 03:25	26.02.2015 03:50	False
26.02.2015 04:30	26.02.2015 05:00	True
26.02.2015 07:10	26.02.2015 07:45	False
26.02.2015 08:25	26.02.2015 09:05	False
26.02.2015 09:45	26.02.2015 10:10	False
26.02.2015 13:05	26.02.2015 13:35	True
27.02.2015 04:50	27.02.2015 05:15	False
27.02.2015 06:35	27.02.2015 07:00	False
27.02.2015 09:10	27.02.2015 09:35	False
27.02.2015 10:25	27.02.2015 10:50	True
27.02.2015 15:55	27.02.2015 16:20	True
01.03.2015 18:00	01.03.2015 18:25	False
02.03.2015 01:35	02.03.2015 02:10	False
02.03.2015 02:50	02.03.2015 03:35	True
02.03.2015 04:20	02.03.2015 05:00	True
02.03.2015 06:15	02.03.2015 06:40	True
02.03.2015 07:00	02.03.2015 07:30	True
02.03.2015 07:30	02.03.2015 08:00	False
02.03.2015 08:00	02.03.2015 08:30	True
02.03.2015 09:45	02.03.2015 10:30	False
02.03.2015 11:05	02.03.2015 11:30	False
02.03.2015 14:50	02.03.2015 15:20	False
03.03.2015 02:10	03.03.2015 02:35	False
03.03.2015 04:15	03.03.2015 04:45	False
03.03.2015 13:50	03.03.2015 14:15	False
04.03.2015 00:35	04.03.2015 01:05	True
04.03.2015 13:20	04.03.2015 13:45	True
04.03.2015 20:20	04.03.2015 20:50	False
04.03.2015 23:30	05.03.2015 00:00	False
05.03.2015 00:40	05.03.2015 01:10	False
05.03.2015 08:40	05.03.2015 09:05	False
05.03.2015 11:20	05.03.2015 11:50	False
05.03.2015 16:25	05.03.2015 17:10	True
06.03.2015 00:20	06.03.2015 00:45	False
06.03.2015 06:55	06.03.2015 07:20	True
06.03.2015 07:40	06.03.2015 08:05	True
06.03.2015 10:00	06.03.2015 10:45	True
06.03.2015 11:20	06.03.2015 11:55	False
06.03.2015 12:35	06.03.2015 13:00	True
06.03.2015 13:00	06.03.2015 13:35	False
06.03.2015 14:55	06.03.2015 15:30	False
08.03.2015 18:20	08.03.2015 18:45	False
08.03.2015 21:05	08.03.2015 21:30	False
08.03.2015 23:25	08.03.2015 23:50	False
09.03.2015 05:05	09.03.2015 05:30	False
09.03.2015 18:25	09.03.2015 18:55	False
09.03.2015 22:50	09.03.2015 23:15	False
09.03.2015 23:30	10.03.2015 00:05	True
10.03.2015 03:15	10.03.2015 03:40	True
10.03.2015 03:40	10.03.2015 04:10	False
10.03.2015 09:05	10.03.2015 09:45	True
10.03.2015 09:45	10.03.2015 10:10	False
10.03.2015 12:25	10.03.2015 12:55	True
10.03.2015 15:40	10.03.2015 16:05	True
10.03.2015 18:00	10.03.2015 18:30	True
10.03.2015 22:10	10.03.2015 22:35	False
11.03.2015 03:40	11.03.2015 04:15	False
11.03.2015 13:10	11.03.2015 13:55	False
11.03.2015 16:05	11.03.2015 16:30	True
11.03.2015 18:55	11.03.2015 19:25	False
11.03.2015 20:40	11.03.2015 21:10	True
12.03.2015 01:35	12.03.2015 02:10	True
12.03.2015 02:25	12.03.2015 02:55	True
12.03.2015 04:10	12.03.2015 04:40	False
12.03.2015 07:55	12.03.2015 08:30	False
12.03.2015 14:30	12.03.2015 15:00	False
12.03.2015 15:20	12.03.2015 15:50	True
12.03.2015 15:55	12.03.2015 16:25	True
12.03.2015 17:00	12.03.2015 17:25	False
13.03.2015 09:35	13.03.2015 10:05	False
13.03.2015 12:45	13.03.2015 13:30	False
13.03.2015 16:00	13.03.2015 16:35	True
15.03.2015 19:45	15.03.2015 20:10	True
15.03.2015 23:10	15.03.2015 23:35	True
16.03.2015 01:20	16.03.2015 02:10	True
16.03.2015 02:50	16.03.2015 03:15	False
16.03.2015 05:20	16.03.2015 05:45	True
16.03.2015 10:05	16.03.2015 10:35	False
16.03.2015 11:00	16.03.2015 11:25	True
16.03.2015 13:20	16.03.2015 13:50	False
16.03.2015 21:30	16.03.2015 22:15	True
17.03.2015 05:20	17.03.2015 05:45	True
17.03.2015 07:35	17.03.2015 08:10	True
17.03.2015 17:55	17.03.2015 18:25	False
17.03.2015 20:20	17.03.2015 20:45	True
18.03.2015 01:00	18.03.2015 01:25	False
18.03.2015 01:35	18.03.2015 02:00	False
18.03.2015 03:05	18.03.2015 03:40	True
18.03.2015 03:55	18.03.2015 04:20	False
18.03.2015 13:30	18.03.2015 13:55	False
18.03.2015 13:55	18.03.2015 14:25	True
18.03.2015 17:25	18.03.2015 17:50	False
18.03.2015 20:05	18.03.2015 20:35	True
18.03.2015 20:55	18.03.2015 21:25	False
18.03.2015 23:30	19.03.2015 00:00	False
19.03.2015 03:55	19.03.2015 04:25	False
19.03.2015 05:45	19.03.2015 06:10	True
19.03.2015 06:10	19.03.2015 06:35	False
19.03.2015 07:40	19.03.2015 08:20	False
19.03.2015 11:00	19.03.2015 11:25	True
19.03.2015 11:25	19.03.2015 11:50	False
19.03.2015 16:10	19.03.2015 16:35	True
19.03.2015 18:35	19.03.2015 19:00	True
19.03.2015 19:15	19.03.2015 19:50	True
19.03.2015 20:10	19.03.2015 20:35	False
19.03.2015 23:10	19.03.2015 23:35	True
20.03.2015 02:10	20.03.2015 02:35	True
20.03.2015 02:35	20.03.2015 03:10	False
20.03.2015 06:55	20.03.2015 07:20	False
20.03.2015 07:20	20.03.2015 07:50	True
20.03.2015 09:40	20.03.2015 10:05	True
20.03.2015 11:35	20.03.2015 12:05	True
22.03.2015 18:15	22.03.2015 18:50	False
22.03.2015 19:00	22.03.2015 19:25	False
22.03.2015 20:40	22.03.2015 21:05	True
22.03.2015 23:40	23.03.2015 00:10	True
23.03.2015 00:10	23.03.2015 00:40	False
23.03.2015 02:45	23.03.2015 03:15	False
23.03.2015 03:50	23.03.2015 04:15	False
23.03.2015 04:35	23.03.2015 05:40	True
23.03.2015 08:40	23.03.2015 09:05	True
23.03.2015 15:15	23.03.2015 15:55	True
23.03.2015 15:55	23.03.2015 16:20	False
23.03.2015 19:05	23.03.2015 19:45	False
24.03.2015 00:20	24.03.2015 00:45	True
24.03.2015 07:55	24.03.2015 08:25	True
24.03.2015 08:45	24.03.2015 09:25	False
24.03.2015 10:00	24.03.2015 10:25	False
24.03.2015 10:25	24.03.2015 10:50	True
24.03.2015 12:15	24.03.2015 12:40	False
24.03.2015 17:15	24.03.2015 17:40	False
24.03.2015 18:05	24.03.2015 18:30	False
24.03.2015 20:30	24.03.2015 20:55	True
25.03.2015 00:05	25.03.2015 00:35	False
25.03.2015 03:10	25.03.2015 03:35	True
25.03.2015 05:50	25.03.2015 06:15	False
25.03.2015 06:30	25.03.2015 07:05	True
25.03.2015 08:10	25.03.2015 08:35	True
25.03.2015 10:20	25.03.2015 10:45	False
25.03.2015 11:55	25.03.2015 12:20	False
25.03.2015 13:15	25.03.2015 13:40	True
25.03.2015 20:10	25.03.2015 20:45	True
25.03.2015 21:15	25.03.2015 21:45	False
26.03.2015 01:35	26.03.2015 02:10	False
26.03.2015 03:20	26.03.2015 03:45	True
26.03.2015 08:25	26.03.2015 08:50	False
26.03.2015 11:30	26.03.2015 12:00	False
26.03.2015 17:10	26.03.2015 17:35	False
26.03.2015 17:45	26.03.2015 18:10	True
26.03.2015 20:25	26.03.2015 20:50	True
26.03.2015 21:25	26.03.2015 21:55	False
27.03.2015 02:30	27.03.2015 02:55	True
27.03.2015 06:50	27.03.2015 07:15	True
27.03.2015 09:25	27.03.2015 09:50	False
27.03.2015 10:25	27.03.2015 10:50	False
27.03.2015 11:25	27.03.2015 11:50	True
29.03.2015 20:40	29.03.2015 21:05	True
29.03.2015 23:10	29.03.2015 23:40	False
30.03.2015 01:40	30.03.2015 02:05	True
30.03.2015 03:50	30.03.2015 04:15	True
30.03.2015 04:25	30.03.2015 04:50	True
30.03.2015 06:35	30.03.2015 07:00	False
30.03.2015 07:45	30.03.2015 08:10	True
30.03.2015 08:45	30.03.2015 09:10	False
30.03.2015 09:10	30.03.2015 09:35	True
30.03.2015 09:35	30.03.2015 10:05	False
30.03.2015 10:55	30.03.2015 11:20	False
30.03.2015 21:30	30.03.2015 21:55	True
31.03.2015 03:00	31.03.2015 03:25	False
31.03.2015 10:45	31.03.2015 11:10	False
31.03.2015 12:05	31.03.2015 12:35	False
31.03.2015 13:50	31.03.2015 14:15	True
31.03.2015 16:05	31.03.2015 16:50	False
31.03.2015 19:00	31.03.2015 19:25	False
31.03.2015 19:45	31.03.2015 20:15	True
01.04.2015 04:05	01.04.2015 04:40	False
01.04.2015 09:30	01.04.2015 10:05	False
01.04.2015 11:00	01.04.2015 11:25	True
01.04.2015 13:15	01.04.2015 13:50	False
01.04.2015 16:40	01.04.2015 17:05	True
02.04.2015 03:35	02.04.2015 04:00	False
02.04.2015 12:40	02.04.2015 13:05	False
02.04.2015 17:40	02.04.2015 18:05	False
02.04.2015 19:50	02.04.2015 20:15	False
02.04.2015 20:55	02.04.2015 21:20	True
03.04.2015 03:55	03.04.2015 04:20	True
03.04.2015 04:30	03.04.2015 04:55	True
03.04.2015 07:20	03.04.2015 07:50	True
05.04.2015 18:25	05.04.2015 18:55	True
05.04.2015 23:25	05.04.2015 23:50	True
06.04.2015 00:05	06.04.2015 00:30	False
06.04.2015 02:15	06.04.2015 02:40	False
06.04.2015 03:30	06.04.2015 03:55	True
06.04.2015 07:40	06.04.2015 08:05	False
06.04.2015 08:45	06.04.2015 09:15	True
06.04.2015 12:00	06.04.2015 12:25	False
06.04.2015 16:30	06.04.2015 17:00	False
06.04.2015 21:30	06.04.2015 22:05	True
06.04.2015 22:50	06.04.2015 23:35	False
07.04.2015 07:45	07.04.2015 08:10	False
07.04.2015 15:15	07.04.2015 15:40	False
07.04.2015 15:50	07.04.2015 16:15	False
07.04.2015 17:30	07.04.2015 17:55	False
07.04.2015 21:30	07.04.2015 22:00	False
07.04.2015 23:35	08.04.2015 00:00	True
08.04.2015 00:05	08.04.2015 00:30	True
08.04.2015 02:05	08.04.2015 02:30	True
08.04.2015 02:50	08.04.2015 03:15	True
08.04.2015 03:55	08.04.2015 04:30	False
08.04.2015 06:15	08.04.2015 06:40	False
08.04.2015 07:15	08.04.2015 07:40	False
08.04.2015 15:00	08.04.2015 15:25	False
09.04.2015 01:55	09.04.2015 02:25	True
09.04.2015 04:05	09.04.2015 04:30	False
09.04.2015 06:05	09.04.2015 06:45	True
09.04.2015 08:20	09.04.2015 09:00	False
09.04.2015 09:15	09.04.2015 09:45	False
09.04.2015 13:45	09.04.2015 14:10	False
09.04.2015 15:15	09.04.2015 15:40	True
09.04.2015 16:35	09.04.2015 17:00	False
09.04.2015 21:10	09.04.2015 21:35	False
09.04.2015 21:35	09.04.2015 22:00	True
10.04.2015 01:40	10.04.2015 02:20	False
10.04.2015 02:45	10.04.2015 03:10	False
10.04.2015 04:40	10.04.2015 05:20	False
10.04.2015 05:20	10.04.2015 05:45	True
10.04.2015 10:50	10.04.2015 11:20	False
10.04.2015 16:20	10.04.2015 16:45	True
12.04.2015 19:10	12.04.2015 19:40	False
12.04.2015 21:55	12.04.2015 22:25	False
12.04.2015 22:25	12.04.2015 22:50	True
13.04.2015 06:05	13.04.2015 06:30	False
13.04.2015 07:25	13.04.2015 07:55	True
13.04.2015 08:00	13.04.2015 08:25	True
13.04.2015 14:20	13.04.2015 14:45	False
13.04.2015 14:45	13.04.2015 15:15	True
13.04.2015 18:55	13.04.2015 19:20	True
13.04.2015 21:20	13.04.2015 21:45	False
13.04.2015 22:40	13.04.2015 23:05	False
14.04.2015 03:10	14.04.2015 03:40	False
14.04.2015 05:00	14.04.2015 05:25	True
14.04.2015 06:15	14.04.2015 06:40	True
14.04.2015 11:05	14.04.2015 11:35	False
14.04.2015 19:55	14.04.2015 20:20	False
15.04.2015 00:20	15.04.2015 00:45	True
15.04.2015 06:05	15.04.2015 06:30	True
15.04.2015 06:30	15.04.2015 07:00	False
15.04.2015 09:05	15.04.2015 09:40	True
15.04.2015 12:40	15.04.2015 13:35	True
15.04.2015 15:20	15.04.2015 15:50	True
15.04.2015 17:45	15.04.2015 18:15	False
15.04.2015 21:20	15.04.2015 21:45	True
15.04.2015 21:45	15.04.2015 22:25	False
15.04.2015 22:35	15.04.2015 23:05	False
16.04.2015 05:00	16.04.2015 05:30	True
16.04.2015 08:15	16.04.2015 08:40	True
16.04.2015 14:25	16.04.2015 14:50	True
16.04.2015 15:45	16.04.2015 16:30	False
16.04.2015 19:30	16.04.2015 19:55	False
17.04.2015 02:55	17.04.2015 03:30	True
17.04.2015 04:25	17.04.2015 04:55	True
17.04.2015 07:35	17.04.2015 08:05	True
17.04.2015 08:20	17.04.2015 08:45	False
17.04.2015 10:25	17.04.2015 10:50	False
17.04.2015 10:50	17.04.2015 11:15	True
17.04.2015 15:00	17.04.2015 15:45	True
17.04.2015 15:55	17.04.2015 16:20	False
19.04.2015 17:55	19.04.2015 18:30	False
19.04.2015 23:30	20.04.2015 00:00	False
20.04.2015 02:45	20.04.2015 03:10	False
20.04.2015 05:30	20.04.2015 05:55	True
20.04.2015 06:30	20.04.2015 07:00	False
20.04.2015 10:55	20.04.2015 11:20	True
20.04.2015 11:35	20.04.2015 12:10	True
20.04.2015 19:35	20.04.2015 20:00	True
20.04.2015 21:30	20.04.2015 22:00	False
21.04.2015 00:20	21.04.2015 00:45	True
21.04.2015 04:25	21.04.2015 04:50	True
21.04.2015 09:00	21.04.2015 09:25	False
21.04.2015 10:20	21.04.2015 10:50	True
21.04.2015 15:00	21.04.2015 15:25	True
21.04.2015 21:45	21.04.2015 22:10	False
21.04.2015 23:20	21.04.2015 23:45	False
22.04.2015 02:05	22.04.2015 02:40	True
22.04.2015 03:40	22.04.2015 04:05	False
22.04.2015 06:35	22.04.2015 07:10	False
22.04.2015 18:35	22.04.2015 19:00	False
22.04.2015 20:20	22.04.2015 20:45	False
22.04.2015 21:35	22.04.2015 22:05	True
22.04.2015 23:05	22.04.2015 23:40	True
23.04.2015 01:00	23.04.2015 01:25	True
23.04.2015 02:50	23.04.2015 03:15	False
23.04.2015 19:55	23.04.2015 20:20	False
23.04.2015 20:20	23.04.2015 20:45	True
23.04.2015 22:45	23.04.2015 23:10	False
24.04.2015 10:25	24.04.2015 11:05	True
24.04.2015 12:35	24.04.2015 13:00	False
24.04.2015 14:10	24.04.2015 14:35	True
24.04.2015 16:00	24.04.2015 16:25	False
26.04.2015 19:20	26.04.2015 19:45	True
26.04.2015 20:40	26.04.2015 21:10	False
26.04.2015 23:40	27.04.2015 00:05	True
27.04.2015 00:55	27.04.2015 01:20	True
27.04.2015 02:35	27.04.2015 03:05	False
27.04.2015 03:40	27.04.2015 04:05	False
27.04.2015 06:40	27.04.2015 07:05	True
27.04.2015 12:00	27.04.2015 12:25	True
27.04.2015 12:45	27.04.2015 13:15	False
27.04.2015 15:35	27.04.2015 16:00	True
27.04.2015 18:05	27.04.2015 18:30	False
27.04.2015 18:30	27.04.2015 18:55	True
27.04.2015 20:15	27.04.2015 20:40	True
27.04.2015 22:15	27.04.2015 22:40	False
28.04.2015 03:45	28.04.2015 04:10	False
28.04.2015 21:20	28.04.2015 21:45	False
29.04.2015 02:30	29.04.2015 02:55	True
29.04.2015 05:40	29.04.2015 06:05	True
29.04.2015 09:10	29.04.2015 09:35	True
29.04.2015 09:55	29.04.2015 10:25	True
29.04.2015 12:15	29.04.2015 13:00	False
29.04.2015 13:55	29.04.2015 14:20	False
29.04.2015 16:40	29.04.2015 17:05	True
29.04.2015 17:35	29.04.2015 18:00	False
29.04.2015 22:00	29.04.2015 22:35	False
29.04.2015 23:00	29.04.2015 23:25	False
30.04.2015 00:05	30.04.2015 00:30	False
30.04.2015 04:20	30.04.2015 04:45	False
30.04.2015 05:45	30.04.2015 06:20	False
30.04.2015 11:20	30.04.2015 11:50	False
30.04.2015 12:20	30.04.2015 13:00	True
30.04.2015 14:35	30.04.2015 15:00	True
30.04.2015 17:25	30.04.2015 17:55	False
01.05.2015 02:35	01.05.2015 03:00	True
01.05.2015 04:50	01.05.2015 05:20	True
01.05.2015 06:20	01.05.2015 06:45	True
01.05.2015 07:45	01.05.2015 08:15	False
01.05.2015 12:35	01.05.2015 13:00	False
01.05.2015 13:40	01.05.2015 14:10	True
01.05.2015 14:30	01.05.2015 14:55	False
03.05.2015 18:05	03.05.2015 18:30	True
04.05.2015 14:20	04.05.2015 14:45	False
04.05.2015 18:10	04.05.2015 18:35	False
05.05.2015 05:30	05.05.2015 05:55	True
05.05.2015 07:05	05.05.2015 07:35	True
05.05.2015 07:35	05.05.2015 08:05	False
05.05.2015 08:05	05.05.2015 08:45	True
05.05.2015 09:35	05.05.2015 10:00	True
05.05.2015 11:35	05.05.2015 12:00	False
05.05.2015 13:05	05.05.2015 13:35	False
05.05.2015 21:30	05.05.2015 22:00	True
05.05.2015 22:30	05.05.2015 23:00	True
06.05.2015 01:45	06.05.2015 02:10	False
06.05.2015 04:40	06.05.2015 05:05	False
06.05.2015 08:35	06.05.2015 09:05	True
06.05.2015 09:35	06.05.2015 10:00	True
06.05.2015 14:00	06.05.2015 14:30	True
06.05.2015 14:30	06.05.2015 15:10	False
06.05.2015 16:55	06.05.2015 17:20	True
06.05.2015 21:25	06.05.2015 21:50	True
07.05.2015 01:05	07.05.2015 01:35	True
07.05.2015 09:35	07.05.2015 10:05	False
07.05.2015 12:40	07.05.2015 13:10	False
07.05.2015 17:25	07.05.2015 17:50	False
07.05.2015 18:25	07.05.2015 18:50	False
08.05.2015 01:05	08.05.2015 01:30	True
08.05.2015 02:20	08.05.2015 02:45	True
08.05.2015 03:50	08.05.2015 04:15	True
08.05.2015 10:35	08.05.2015 11:00	True
08.05.2015 13:50	08.05.2015 14:15	False
10.05.2015 19:50	10.05.2015 20:25	True
10.05.2015 20:25	10.05.2015 21:10	False
10.05.2015 23:15	10.05.2015 23:40	False
11.05.2015 00:25	11.05.2015 00:50	True
11.05.2015 01:10	11.05.2015 01:35	False
11.05.2015 03:00	11.05.2015 03:35	False
11.05.2015 07:05	11.05.2015 07:35	False
11.05.2015 07:45	11.05.2015 08:10	False
11.05.2015 22:20	11.05.2015 22:45	True
12.05.2015 00:30	12.05.2015 00:55	True
12.05.2015 06:45	12.05.2015 07:25	False
12.05.2015 07:40	12.05.2015 08:05	False
12.05.2015 12:30	12.05.2015 13:05	False
12.05.2015 18:40	12.05.2015 19:05	False
12.05.2015 19:05	12.05.2015 19:30	True
13.05.2015 06:10	13.05.2015 06:35	True
13.05.2015 08:25	13.05.2015 08:50	True
13.05.2015 11:25	13.05.2015 11:55	True
13.05.2015 13:30	13.05.2015 14:00	False
13.05.2015 20:55	13.05.2015 21:20	True
13.05.2015 23:00	13.05.2015 23:30	True
13.05.2015 23:35	14.05.2015 00:05	True
14.05.2015 02:30	14.05.2015 02:55	True
14.05.2015 04:10	14.05.2015 04:35	True
14.05.2015 04:55	14.05.2015 05:20	True
14.05.2015 14:00	14.05.2015 14:35	True
14.05.2015 14:40	14.05.2015 15:05	True
15.05.2015 02:30	15.05.2015 03:00	True
15.05.2015 03:15	15.05.2015 03:45	False
15.05.2015 04:25	15.05.2015 04:50	False
15.05.2015 07:40	15.05.2015 08:05	False
15.05.2015 09:40	15.05.2015 10:20	True
15.05.2015 13:35	15.05.2015 14:00	False
17.05.2015 23:25	17.05.2015 23:55	False
18.05.2015 02:20	18.05.2015 02:45	False
18.05.2015 09:30	18.05.2015 10:00	False
18.05.2015 11:00	18.05.2015 11:25	False
18.05.2015 13:40	18.05.2015 14:05	False
18.05.2015 16:05	18.05.2015 16:35	True
18.05.2015 16:55	18.05.2015 17:20	False
19.05.2015 00:50	19.05.2015 01:15	True
19.05.2015 03:00	19.05.2015 03:50	False
19.05.2015 07:00	19.05.2015 07:35	False
19.05.2015 08:05	19.05.2015 08:30	True
19.05.2015 13:35	19.05.2015 14:05	True
19.05.2015 16:55	19.05.2015 17:30	False
20.05.2015 00:30	20.05.2015 00:55	False
20.05.2015 06:00	20.05.2015 06:25	True
20.05.2015 07:45	20.05.2015 08:10	True
20.05.2015 11:15	20.05.2015 11:40	False
20.05.2015 20:25	20.05.2015 20:55	True
20.05.2015 22:50	20.05.2015 23:15	False
21.05.2015 00:20	21.05.2015 00:45	False
21.05.2015 10:20	21.05.2015 10:45	True
21.05.2015 12:30	21.05.2015 12:55	True
21.05.2015 13:20	21.05.2015 13:45	False
22.05.2015 01:50	22.05.2015 02:15	True
22.05.2015 06:10	22.05.2015 06:35	False
22.05.2015 08:30	22.05.2015 09:05	False
22.05.2015 11:05	22.05.2015 11:30	True
22.05.2015 12:30	22.05.2015 12:55	True
22.05.2015 13:35	22.05.2015 14:15	False
22.05.2015 15:50	22.05.2015 16:15	True
24.05.2015 17:55	24.05.2015 18:25	True
25.05.2015 03:00	25.05.2015 03:35	False
25.05.2015 05:20	25.05.2015 05:50	False
25.05.2015 12:30	25.05.2015 13:00	True
25.05.2015 21:40	25.05.2015 22:25	True
25.05.2015 22:30	25.05.2015 22:55	True
26.05.2015 00:30	26.05.2015 01:15	False
26.05.2015 01:15	26.05.2015 01:55	True
26.05.2015 06:30	26.05.2015 07:15	True
26.05.2015 12:20	26.05.2015 12:45	True
26.05.2015 14:40	26.05.2015 15:15	False
26.05.2015 17:00	26.05.2015 17:25	True
27.05.2015 08:05	27.05.2015 08:45	False
27.05.2015 09:30	27.05.2015 09:55	True
27.05.2015 11:15	27.05.2015 11:40	True
27.05.2015 11:40	27.05.2015 12:05	False
27.05.2015 13:20	27.05.2015 13:45	True
27.05.2015 19:45	27.05.2015 20:10	False
27.05.2015 20:20	27.05.2015 20:45	True
28.05.2015 00:05	28.05.2015 00:35	True
28.05.2015 05:05	28.05.2015 05:30	True
28.05.2015 05:55	28.05.2015 06:20	True
28.05.2015 07:00	28.05.2015 07:30	False
28.05.2015 09:55	28.05.2015 10:25	True
28.05.2015 15:45	28.05.2015 16:10	True
28.05.2015 18:45	28.05.2015 19:10	False
28.05.2015 20:40	28.05.2015 21:05	False
28.05.2015 22:15	28.05.2015 22:40	False
29.05.2015 00:50	29.05.2015 01:20	False
29.05.2015 06:35	29.05.2015 07:05	False
29.05.2015 09:20	29.05.2015 09:50	True
29.05.2015 13:20	29.05.2015 13:45	True
31.05.2015 18:30	31.05.2015 18:55	False
31.05.2015 19:00	31.05.2015 19:40	False
01.06.2015 02:35	01.06.2015 03:00	False
01.06.2015 03:05	01.06.2015 03:40	False
01.06.2015 04:00	01.06.2015 04:25	True
01.06.2015 06:15	01.06.2015 06:45	True
01.06.2015 20:20	01.06.2015 20:45	True
02.06.2015 05:40	02.06.2015 06:05	True
02.06.2015 07:40	02.06.2015 08:05	False
02.06.2015 08:50	02.06.2015 09:15	True
02.06.2015 11:55	02.06.2015 12:35	True
02.06.2015 13:15	02.06.2015 13:40	False
03.06.2015 00:55	03.06.2015 01:25	True
03.06.2015 02:40	03.06.2015 03:05	False
03.06.2015 04:25	03.06.2015 04:55	False
03.06.2015 12:25	03.06.2015 12:55	False
03.06.2015 13:10	03.06.2015 13:40	False
03.06.2015 15:10	03.06.2015 15:45	True
04.06.2015 02:35	04.06.2015 03:00	False
04.06.2015 13:35	04.06.2015 14:00	False
04.06.2015 16:40	04.06.2015 17:05	False
04.06.2015 21:05	04.06.2015 21:30	False
05.06.2015 05:05	05.06.2015 05:30	True
05.06.2015 13:45	05.06.2015 14:10	False
05.06.2015 14:35	05.06.2015 15:05	False
07.06.2015 17:50	07.06.2015 18:15	True
07.06.2015 20:00	07.06.2015 20:25	True
07.06.2015 20:35	07.06.2015 21:00	False
08.06.2015 04:35	08.06.2015 05:00	False
08.06.2015 10:35	08.06.2015 11:05	False
08.06.2015 13:40	08.06.2015 14:15	True
08.06.2015 15:20	08.06.2015 15:45	True
08.06.2015 23:40	09.06.2015 00:10	False
09.06.2015 02:00	09.06.2015 02:30	False
09.06.2015 07:40	09.06.2015 08:05	False
09.06.2015 08:20	09.06.2015 08:50	False
09.06.2015 08:50	09.06.2015 09:30	True
09.06.2015 10:30	09.06.2015 10:55	True
09.06.2015 11:40	09.06.2015 12:05	True
09.06.2015 14:45	09.06.2015 15:10	False
09.06.2015 18:50	09.06.2015 19:25	True
09.06.2015 20:00	09.06.2015 20:25	True
10.06.2015 04:10	10.06.2015 04:35	False
10.06.2015 08:40	10.06.2015 09:05	True
10.06.2015 10:40	10.06.2015 11:15	True
10.06.2015 12:40	10.06.2015 13:05	True
10.06.2015 13:15	10.06.2015 13:40	True
10.06.2015 15:40	10.06.2015 16:05	True
10.06.2015 21:35	10.06.2015 22:00	False
11.06.2015 12:35	11.06.2015 13:00	True
11.06.2015 15:05	11.06.2015 15:30	False
11.06.2015 17:15	11.06.2015 17:55	False
11.06.2015 22:10	11.06.2015 22:35	True
12.06.2015 07:25	12.06.2015 08:05	True
12.06.2015 14:40	12.06.2015 15:20	False
14.06.2015 20:05	14.06.2015 20:30	False
15.06.2015 01:35	15.06.2015 02:00	False
15.06.2015 02:50	15.06.2015 03:15	True
15.06.2015 12:05	15.06.2015 12:30	True
15.06.2015 14:25	15.06.2015 14:50	True
15.06.2015 15:15	15.06.2015 15:45	False
15.06.2015 23:40	16.06.2015 00:15	True
16.06.2015 03:10	16.06.2015 03:45	False
16.06.2015 04:15	16.06.2015 04:50	False
16.06.2015 07:45	16.06.2015 08:15	False
16.06.2015 15:30	16.06.2015 16:00	False
16.06.2015 19:30	16.06.2015 20:00	False
17.06.2015 00:00	17.06.2015 00:30	False
17.06.2015 05:50	17.06.2015 06:15	False
17.06.2015 08:15	17.06.2015 08:40	False
17.06.2015 09:30	17.06.2015 09:55	False
17.06.2015 10:10	17.06.2015 10:35	False
17.06.2015 12:10	17.06.2015 12:45	True
17.06.2015 13:05	17.06.2015 13:30	True
17.06.2015 14:25	17.06.2015 15:20	True
17.06.2015 16:35	17.06.2015 17:05	True
17.06.2015 20:55	17.06.2015 21:20	False
17.06.2015 22:10	17.06.2015 22:35	False
17.06.2015 22:35	17.06.2015 23:15	True
18.06.2015 01:35	18.06.2015 02:10	False
18.06.2015 02:45	18.06.2015 03:15	True
18.06.2015 10:50	18.06.2015 11:15	True
18.06.2015 11:25	18.06.2015 11:50	False
18.06.2015 14:00	18.06.2015 14:25	True
18.06.2015 14:40	18.06.2015 15:05	False
18.06.2015 20:05	18.06.2015 20:35	True
19.06.2015 06:25	19.06.2015 06:50	True
19.06.2015 09:00	19.06.2015 09:25	True
19.06.2015 14:35	19.06.2015 15:00	False
21.06.2015 20:50	21.06.2015 21:15	True
21.06.2015 22:05	21.06.2015 22:30	True
22.06.2015 03:10	22.06.2015 03:40	False
22.06.2015 05:15	22.06.2015 05:40	True
22.06.2015 08:05	22.06.2015 08:35	True
22.06.2015 10:25	22.06.2015 10:50	True
22.06.2015 11:20	22.06.2015 12:15	False
22.06.2015 14:40	22.06.2015 15:05	False
22.06.2015 16:50	22.06.2015 17:15	False
23.06.2015 01:35	23.06.2015 02:00	True
23.06.2015 06:40	23.06.2015 07:20	False
23.06.2015 08:15	23.06.2015 08:50	False
23.06.2015 10:05	23.06.2015 10:30	True
23.06.2015 11:10	23.06.2015 11:35	True
23.06.2015 15:10	23.06.2015 15:50	False
23.06.2015 16:10	23.06.2015 16:40	False
23.06.2015 17:35	23.06.2015 18:00	True
24.06.2015 00:25	24.06.2015 00:55	False
24.06.2015 00:55	24.06.2015 01:20	True
24.06.2015 03:35	24.06.2015 04:00	True
24.06.2015 06:35	24.06.2015 07:00	True
24.06.2015 08:10	24.06.2015 08:40	False
24.06.2015 18:30	24.06.2015 18:55	True
24.06.2015 21:25	24.06.2015 21:50	False
24.06.2015 22:35	24.06.2015 23:00	True
25.06.2015 00:50	25.06.2015 01:15	False
25.06.2015 01:55	25.06.2015 02:20	True
25.06.2015 02:50	25.06.2015 03:15	True
25.06.2015 12:25	25.06.2015 12:55	True
25.06.2015 13:50	25.06.2015 14:20	False
25.06.2015 15:25	25.06.2015 15:50	True
25.06.2015 19:50	25.06.2015 20:20	False
25.06.2015 22:45	25.06.2015 23:10	True
26.06.2015 03:55	26.06.2015 04:20	True
26.06.2015 06:25	26.06.2015 06:50	True
26.06.2015 08:45	26.06.2015 09:20	False
26.06.2015 12:00	26.06.2015 12:25	False
26.06.2015 12:35	26.06.2015 13:05	True
26.06.2015 14:20	26.06.2015 14:45	True
28.06.2015 19:20	28.06.2015 19:55	False
28.06.2015 21:10	28.06.2015 21:50	False
29.06.2015 04:20	29.06.2015 04:45	True
29.06.2015 07:00	29.06.2015 07:25	False
29.06.2015 13:50	29.06.2015 14:15	False
30.06.2015 04:10	30.06.2015 04:55	False
30.06.2015 05:45	30.06.2015 06:10	True
30.06.2015 09:15	30.06.2015 09:45	False
30.06.2015 11:25	30.06.2015 11:50	True
30.06.2015 17:15	30.06.2015 17:45	True
30.06.2015 21:25	30.06.2015 21:50	False
01.07.2015 05:15	01.07.2015 05:45	False
01.07.2015 12:45	01.07.2015 13:30	False
01.07.2015 22:15	01.07.2015 22:45	True
01.07.2015 23:20	01.07.2015 23:45	False
01.07.2015 23:50	02.07.2015 00:15	False
02.07.2015 00:35	02.07.2015 01:00	True
02.07.2015 05:10	02.07.2015 05:35	True
02.07.2015 07:55	02.07.2015 08:30	False
02.07.2015 13:00	02.07.2015 13:30	False
02.07.2015 18:40	02.07.2015 19:15	False
02.07.2015 20:05	02.07.2015 20:30	True
02.07.2015 22:45	02.07.2015 23:10	True
03.07.2015 01:05	03.07.2015 01:30	False
03.07.2015 08:45	03.07.2015 09:10	True
03.07.2015 09:50	03.07.2015 10:15	True
03.07.2015 12:30	03.07.2015 13:00	False
03.07.2015 15:10	03.07.2015 15:35	True
05.07.2015 17:55	05.07.2015 18:20	True
06.07.2015 03:30	06.07.2015 04:10	True
06.07.2015 04:40	06.07.2015 05:05	False
06.07.2015 05:45	06.07.2015 06:10	False
06.07.2015 08:35	06.07.2015 09:00	True
06.07.2015 13:55	06.07.2015 14:20	False
06.07.2015 14:25	06.07.2015 14:50	False
06.07.2015 14:50	06.07.2015 15:15	True
06.07.2015 16:15	06.07.2015 16:40	True
06.07.2015 22:40	06.07.2015 23:20	False
07.07.2015 02:15	07.07.2015 02:40	False
07.07.2015 06:00	07.07.2015 06:25	False
07.07.2015 07:50	07.07.2015 08:20	False
07.07.2015 10:55	07.07.2015 11:20	True
07.07.2015 12:15	07.07.2015 12:50	False
07.07.2015 14:25	07.07.2015 14:55	True
07.07.2015 15:00	07.07.2015 15:30	True
07.07.2015 16:35	07.07.2015 17:05	True
07.07.2015 17:05	07.07.2015 17:35	False
07.07.2015 18:35	07.07.2015 19:00	True
08.07.2015 04:00	08.07.2015 04:35	False
08.07.2015 06:25	08.07.2015 07:05	False
08.07.2015 07:35	08.07.2015 08:00	True
08.07.2015 08:15	08.07.2015 08:45	True
08.07.2015 13:55	08.07.2015 14:25	True
09.07.2015 01:05	09.07.2015 01:30	True
09.07.2015 02:55	09.07.2015 03:25	False
09.07.2015 05:55	09.07.2015 06:20	True
09.07.2015 09:15	09.07.2015 09:45	True
09.07.2015 13:50	09.07.2015 14:20	True
09.07.2015 14:45	09.07.2015 15:10	True
10.07.2015 01:30	10.07.2015 02:10	True
10.07.2015 05:05	10.07.2015 05:40	True
10.07.2015 07:05	10.07.2015 07:35	False
10.07.2015 08:20	10.07.2015 08:45	False
10.07.2015 14:00	10.07.2015 14:25	False
10.07.2015 15:00	10.07.2015 15:25	True
12.07.2015 21:10	12.07.2015 21:45	False
12.07.2015 22:45	12.07.2015 23:15	True
13.07.2015 02:35	13.07.2015 03:00	True
13.07.2015 03:30	13.07.2015 04:10	False
13.07.2015 06:20	13.07.2015 06:50	False
13.07.2015 16:00	13.07.2015 16:30	True
13.07.2015 20:45	13.07.2015 21:20	True
14.07.2015 00:50	14.07.2015 01:15	False
14.07.2015 01:15	14.07.2015 01:45	True
14.07.2015 01:45	14.07.2015 02:10	False
14.07.2015 03:20	14.07.2015 03:45	True
14.07.2015 10:00	14.07.2015 10:35	False
14.07.2015 15:20	14.07.2015 15:50	False
14.07.2015 18:05	14.07.2015 18:35	True
15.07.2015 01:05	15.07.2015 01:30	False
15.07.2015 06:20	15.07.2015 06:50	False
15.07.2015 09:50	15.07.2015 10:15	True
15.07.2015 13:30	15.07.2015 14:00	True
15.07.2015 18:05	15.07.2015 18:35	True
16.07.2015 01:10	16.07.2015 01:40	False
16.07.2015 04:30	16.07.2015 04:55	False
16.07.2015 05:50	16.07.2015 06:20	False
16.07.2015 07:35	16.07.2015 08:15	False
16.07.2015 09:00	16.07.2015 09:25	True
16.07.2015 12:05	16.07.2015 12:30	False
16.07.2015 13:30	16.07.2015 13:55	False
16.07.2015 19:25	16.07.2015 19:50	True
16.07.2015 20:25	16.07.2015 20:50	False
16.07.2015 22:35	16.07.2015 23:30	True
17.07.2015 05:35	17.07.2015 06:30	False
17.07.2015 15:40	17.07.2015 16:30	False
19.07.2015 20:40	19.07.2015 21:10	True
19.07.2015 22:45	19.07.2015 23:10	False
20.07.2015 01:35	20.07.2015 02:00	True
20.07.2015 02:30	20.07.2015 02:55	True
20.07.2015 08:20	20.07.2015 08:50	False
20.07.2015 09:55	20.07.2015 10:20	True
20.07.2015 12:35	20.07.2015 13:00	False
20.07.2015 14:25	20.07.2015 14:50	False
20.07.2015 16:20	20.07.2015 16:45	False
20.07.2015 19:05	20.07.2015 19:30	False
20.07.2015 20:10	20.07.2015 20:35	True
20.07.2015 23:25	20.07.2015 23:50	False
21.07.2015 08:05	21.07.2015 08:30	False
21.07.2015 08:30	21.07.2015 08:55	True
21.07.2015 11:45	21.07.2015 12:20	True
21.07.2015 12:30	21.07.2015 13:05	True
21.07.2015 13:05	21.07.2015 13:30	False
21.07.2015 16:10	21.07.2015 16:35	True
21.07.2015 16:35	21.07.2015 17:00	False
21.07.2015 21:35	21.07.2015 22:00	False
22.07.2015 01:00	22.07.2015 01:25	False
22.07.2015 06:05	22.07.2015 06:30	False
22.07.2015 07:35	22.07.2015 08:05	False
22.07.2015 11:35	22.07.2015 12:05	False
22.07.2015 12:05	22.07.2015 12:35	True
22.07.2015 13:45	22.07.2015 14:10	False
22.07.2015 15:00	22.07.2015 15:40	True
22.07.2015 16:35	22.07.2015 17:00	True
23.07.2015 01:35	23.07.2015 02:00	True
23.07.2015 02:55	23.07.2015 03:20	True
23.07.2015 03:25	23.07.2015 03:50	True
23.07.2015 05:00	23.07.2015 05:25	False
23.07.2015 05:35	23.07.2015 06:10	True
23.07.2015 08:30	23.07.2015 08:55	False
23.07.2015 09:20	23.07.2015 10:15	True
23.07.2015 12:20	23.07.2015 12:45	False
23.07.2015 20:15	23.07.2015 20:50	False
24.07.2015 02:15	24.07.2015 02:45	True
24.07.2015 07:15	24.07.2015 07:55	False
24.07.2015 11:40	24.07.2015 12:05	True
26.07.2015 20:35	26.07.2015 21:00	True
26.07.2015 22:00	26.07.2015 22:25	True
27.07.2015 00:40	27.07.2015 01:10	True
27.07.2015 01:20	27.07.2015 01:55	False
27.07.2015 03:40	27.07.2015 04:05	True
27.07.2015 04:15	27.07.2015 04:45	False
27.07.2015 07:05	27.07.2015 07:30	True
27.07.2015 08:25	27.07.2015 08:50	True
27.07.2015 13:50	27.07.2015 14:15	False
27.07.2015 18:30	27.07.2015 19:00	False
27.07.2015 21:40	27.07.2015 22:05	True
28.07.2015 03:40	28.07.2015 04:05	False
28.07.2015 10:30	28.07.2015 10:55	False
28.07.2015 10:55	28.07.2015 11:30	True
28.07.2015 12:50	28.07.2015 13:25	True
28.07.2015 20:35	28.07.2015 21:05	True
29.07.2015 00:35	29.07.2015 01:00	False
29.07.2015 08:25	29.07.2015 08:50	True
29.07.2015 09:05	29.07.2015 09:30	False
29.07.2015 12:35	29.07.2015 13:15	True
30.07.2015 02:15	30.07.2015 02:40	False
30.07.2015 10:00	30.07.2015 10:25	False
30.07.2015 13:35	30.07.2015 14:05	True
30.07.2015 17:25	30.07.2015 17:50	True
30.07.2015 19:00	30.07.2015 19:25	True
31.07.2015 02:50	31.07.2015 03:35	False
31.07.2015 05:40	31.07.2015 06:10	True
31.07.2015 07:15	31.07.2015 07:40	False
31.07.2015 08:55	31.07.2015 09:20	True
02.08.2015 19:20	02.08.2015 20:00	False
02.08.2015 21:20	02.08.2015 21:50	False
03.08.2015 01:30	03.08.2015 01:55	True
03.08.2015 06:10	03.08.2015 06:35	False
03.08.2015 10:40	03.08.2015 11:05	False
03.08.2015 12:05	03.08.2015 12:35	False
03.08.2015 15:25	03.08.2015 16:00	True
03.08.2015 18:10	03.08.2015 18:35	True
03.08.2015 22:00	03.08.2015 22:30	True
04.08.2015 05:35	04.08.2015 06:05	True
04.08.2015 07:05	04.08.2015 07:30	True
04.08.2015 10:15	04.08.2015 10:45	False
04.08.2015 13:25	04.08.2015 13:55	False
04.08.2015 19:00	04.08.2015 19:25	True
04.08.2015 20:55	04.08.2015 21:40	False
04.08.2015 22:15	04.08.2015 22:45	True
05.08.2015 01:05	05.08.2015 01:30	False
05.08.2015 06:35	05.08.2015 07:05	True
05.08.2015 09:20	05.08.2015 09:45	True
05.08.2015 11:30	05.08.2015 11:55	False
05.08.2015 12:55	05.08.2015 13:50	True
05.08.2015 14:25	05.08.2015 15:00	False
05.08.2015 18:25	05.08.2015 18:55	True
05.08.2015 23:15	05.08.2015 23:45	True
06.08.2015 01:20	06.08.2015 01:45	True
06.08.2015 02:25	06.08.2015 02:55	False
06.08.2015 03:05	06.08.2015 03:35	False
06.08.2015 06:40	06.08.2015 07:05	True
06.08.2015 09:10	06.08.2015 09:35	True
06.08.2015 10:55	06.08.2015 11:20	True
06.08.2015 12:35	06.08.2015 13:20	False
06.08.2015 13:35	06.08.2015 14:00	True
06.08.2015 15:00	06.08.2015 15:25	True
06.08.2015 16:15	06.08.2015 16:55	False
07.08.2015 03:10	07.08.2015 03:35	True
07.08.2015 04:35	07.08.2015 05:00	False
07.08.2015 05:15	07.08.2015 05:40	False
07.08.2015 10:20	07.08.2015 10:50	True
07.08.2015 16:15	07.08.2015 16:45	True
09.08.2015 18:00	09.08.2015 18:30	True
09.08.2015 21:05	09.08.2015 21:30	True
09.08.2015 21:35	09.08.2015 22:00	True
10.08.2015 02:10	10.08.2015 02:35	False
10.08.2015 05:25	10.08.2015 05:50	False
10.08.2015 06:20	10.08.2015 06:45	False
10.08.2015 13:25	10.08.2015 13:55	False
10.08.2015 14:15	10.08.2015 14:40	False
10.08.2015 14:40	10.08.2015 15:15	True
10.08.2015 17:20	10.08.2015 17:45	False
10.08.2015 21:35	10.08.2015 22:00	False
11.08.2015 02:55	11.08.2015 03:20	True
11.08.2015 04:25	11.08.2015 04:50	False
12.08.2015 01:35	12.08.2015 02:00	True
12.08.2015 03:30	12.08.2015 03:55	True
12.08.2015 09:15	12.08.2015 09:40	True
12.08.2015 12:15	12.08.2015 12:45	False
12.08.2015 15:30	12.08.2015 16:00	True
12.08.2015 21:30	12.08.2015 22:00	False
12.08.2015 23:30	12.08.2015 23:55	True
13.08.2015 02:10	13.08.2015 02:45	False
13.08.2015 06:25	13.08.2015 06:50	False
13.08.2015 07:10	13.08.2015 07:35	False
13.08.2015 16:25	13.08.2015 17:00	False
14.08.2015 01:40	14.08.2015 02:05	False
14.08.2015 05:15	14.08.2015 05:50	True
14.08.2015 06:10	14.08.2015 06:45	True
14.08.2015 07:20	14.08.2015 07:50	False
14.08.2015 09:00	14.08.2015 09:30	False
16.08.2015 18:10	16.08.2015 18:35	False
17.08.2015 00:45	17.08.2015 01:20	True
17.08.2015 06:40	17.08.2015 07:15	False
17.08.2015 07:15	17.08.2015 07:50	True
17.08.2015 08:40	17.08.2015 09:05	False
17.08.2015 09:20	17.08.2015 09:45	False
17.08.2015 10:50	17.08.2015 11:15	False
18.08.2015 00:25	18.08.2015 00:50	False
18.08.2015 03:35	18.08.2015 04:00	True
18.08.2015 05:40	18.08.2015 06:05	True
18.08.2015 06:05	18.08.2015 06:55	False
18.08.2015 12:20	18.08.2015 12:45	False
18.08.2015 15:20	18.08.2015 15:45	False
19.08.2015 12:10	19.08.2015 12:35	True
19.08.2015 16:40	19.08.2015 17:05	False
20.08.2015 03:30	20.08.2015 03:55	False
20.08.2015 10:10	20.08.2015 10:35	True
20.08.2015 22:20	20.08.2015 22:45	True
21.08.2015 01:30	21.08.2015 02:00	False
21.08.2015 05:50	21.08.2015 06:15	True
21.08.2015 08:15	21.08.2015 08:40	True
21.08.2015 15:35	21.08.2015 16:05	True
23.08.2015 19:10	23.08.2015 19:50	False
23.08.2015 22:20	23.08.2015 22:50	True
24.08.2015 00:15	24.08.2015 00:40	True
24.08.2015 03:15	24.08.2015 03:55	True
24.08.2015 08:15	24.08.2015 08:55	True
24.08.2015 11:45	24.08.2015 12:10	False
24.08.2015 17:35	24.08.2015 18:00	False
24.08.2015 18:30	24.08.2015 18:55	True
25.08.2015 03:35	25.08.2015 04:05	False
25.08.2015 10:30	25.08.2015 11:00	False
25.08.2015 15:15	25.08.2015 15:50	True
25.08.2015 22:45	25.08.2015 23:10	False
26.08.2015 00:00	26.08.2015 00:35	False
26.08.2015 00:55	26.08.2015 01:25	False
26.08.2015 07:30	26.08.2015 07:55	False
26.08.2015 08:00	26.08.2015 08:25	False
26.08.2015 11:40	26.08.2015 12:10	False
26.08.2015 12:40	26.08.2015 13:05	False
26.08.2015 16:15	26.08.2015 16:40	False
26.08.2015 17:55	26.08.2015 18:20	True
26.08.2015 19:40	26.08.2015 20:05	True
26.08.2015 21:05	26.08.2015 21:30	False
27.08.2015 01:05	27.08.2015 01:35	False
27.08.2015 08:30	27.08.2015 08:55	False
27.08.2015 09:30	27.08.2015 09:55	True
27.08.2015 10:35	27.08.2015 11:00	False
27.08.2015 12:00	27.08.2015 12:25	False
27.08.2015 15:15	27.08.2015 15:50	False
27.08.2015 16:10	27.08.2015 16:35	True
27.08.2015 17:45	27.08.2015 18:10	True
27.08.2015 19:45	27.08.2015 20:15	False
27.08.2015 21:35	27.08.2015 22:05	True
28.08.2015 03:10	28.08.2015 03:35	True
28.08.2015 14:00	28.08.2015 14:30	False
30.08.2015 20:05	30.08.2015 20:30	True
30.08.2015 21:45	30.08.2015 22:15	True
30.08.2015 23:05	30.08.2015 23:30	False
30.08.2015 23:50	31.08.2015 00:20	True
31.08.2015 01:15	31.08.2015 01:40	False
31.08.2015 02:00	31.08.2015 02:25	False
31.08.2015 02:40	31.08.2015 03:05	False
31.08.2015 07:15	31.08.2015 07:40	True
31.08.2015 10:20	31.08.2015 10:50	False
31.08.2015 13:00	31.08.2015 13:25	True
31.08.2015 15:40	31.08.2015 16:05	False
31.08.2015 19:20	31.08.2015 19:50	True
31.08.2015 21:50	31.08.2015 22:15	True
01.09.2015 01:50	01.09.2015 02:15	True
01.09.2015 05:35	01.09.2015 06:05	False
01.09.2015 07:45	01.09.2015 08:15	False
01.09.2015 09:20	01.09.2015 09:50	False
01.09.2015 23:55	02.09.2015 00:20	True
02.09.2015 07:20	02.09.2015 07:45	False
02.09.2015 11:45	02.09.2015 12:10	True
02.09.2015 15:25	02.09.2015 15:50	False
02.09.2015 19:05	02.09.2015 19:35	False
03.09.2015 10:40	03.09.2015 11:10	False
03.09.2015 12:20	03.09.2015 12:50	True
03.09.2015 16:35	03.09.2015 17:00	False
03.09.2015 22:00	03.09.2015 22:25	True
04.09.2015 00:00	04.09.2015 00:25	True
04.09.2015 06:50	04.09.2015 07:15	True
04.09.2015 10:00	04.09.2015 10:40	False
04.09.2015 11:55	04.09.2015 12:20	True
06.09.2015 17:40	06.09.2015 18:20	False
06.09.2015 20:05	06.09.2015 20:35	True
07.09.2015 00:35	07.09.2015 01:00	False
07.09.2015 01:00	07.09.2015 01:30	True
07.09.2015 06:15	07.09.2015 06:40	False
07.09.2015 16:00	07.09.2015 16:25	True
07.09.2015 19:00	07.09.2015 19:25	False
08.09.2015 11:50	08.09.2015 12:15	False
08.09.2015 18:10	08.09.2015 18:40	True
09.09.2015 02:20	09.09.2015 02:50	False
09.09.2015 02:50	09.09.2015 03:20	True
09.09.2015 04:05	09.09.2015 04:30	False
09.09.2015 04:30	09.09.2015 04:55	True
09.09.2015 05:30	09.09.2015 06:40	False
09.09.2015 08:30	09.09.2015 09:00	False
09.09.2015 10:05	09.09.2015 10:30	True
09.09.2015 14:10	09.09.2015 14:50	True
09.09.2015 15:05	09.09.2015 15:35	True
09.09.2015 16:10	09.09.2015 16:35	False
09.09.2015 21:30	09.09.2015 22:00	False
09.09.2015 22:45	09.09.2015 23:10	True
10.09.2015 04:40	10.09.2015 05:10	True
10.09.2015 08:50	10.09.2015 09:30	False
10.09.2015 11:00	10.09.2015 11:30	True
10.09.2015 15:20	10.09.2015 15:45	True
10.09.2015 18:20	10.09.2015 18:45	True
11.09.2015 04:55	11.09.2015 05:20	False
11.09.2015 06:15	11.09.2015 06:45	False
11.09.2015 08:15	11.09.2015 08:45	True
11.09.2015 09:05	11.09.2015 09:30	True
11.09.2015 15:10	11.09.2015 15:35	True
13.09.2015 18:05	13.09.2015 18:35	True
13.09.2015 20:30	13.09.2015 20:55	True
14.09.2015 03:05	14.09.2015 03:35	False
14.09.2015 04:45	14.09.2015 05:20	False
14.09.2015 09:35	14.09.2015 10:00	True
14.09.2015 11:00	14.09.2015 11:25	True
14.09.2015 11:25	14.09.2015 11:50	False
14.09.2015 13:50	14.09.2015 14:20	False
14.09.2015 14:20	14.09.2015 14:50	True
14.09.2015 15:30	14.09.2015 16:00	True
14.09.2015 16:00	14.09.2015 16:25	False
15.09.2015 01:00	15.09.2015 01:25	False
15.09.2015 02:35	15.09.2015 03:00	False
15.09.2015 06:20	15.09.2015 06:45	False
15.09.2015 08:20	15.09.2015 08:45	False
15.09.2015 10:30	15.09.2015 11:00	False
15.09.2015 12:20	15.09.2015 12:45	True
15.09.2015 18:00	15.09.2015 18:25	True
15.09.2015 18:30	15.09.2015 18:55	True
15.09.2015 20:55	15.09.2015 21:35	True
16.09.2015 00:10	16.09.2015 00:35	False
16.09.2015 08:40	16.09.2015 09:05	True
16.09.2015 13:05	16.09.2015 13:35	False
16.09.2015 14:30	16.09.2015 15:00	False
16.09.2015 15:25	16.09.2015 16:05	True
16.09.2015 20:55	16.09.2015 21:30	True
17.09.2015 08:15	17.09.2015 08:40	True
17.09.2015 10:25	17.09.2015 11:00	False
17.09.2015 12:55	17.09.2015 13:40	True
17.09.2015 18:45	17.09.2015 19:25	False
17.09.2015 19:55	17.09.2015 20:20	True
17.09.2015 20:20	17.09.2015 20:45	False
17.09.2015 23:00	17.09.2015 23:35	False
18.09.2015 00:20	18.09.2015 00:45	True
18.09.2015 01:20	18.09.2015 01:50	True
18.09.2015 03:00	18.09.2015 03:25	True
18.09.2015 10:10	18.09.2015 10:35	False
18.09.2015 11:50	18.09.2015 12:25	True
18.09.2015 14:30	18.09.2015 14:55	True
18.09.2015 14:55	18.09.2015 15:35	False
20.09.2015 23:30	21.09.2015 00:00	True
21.09.2015 01:30	21.09.2015 01:55	False
21.09.2015 06:15	21.09.2015 06:40	True
21.09.2015 07:55	21.09.2015 08:20	False
21.09.2015 09:55	21.09.2015 10:40	False
21.09.2015 11:40	21.09.2015 12:05	True
21.09.2015 13:00	21.09.2015 13:25	False
21.09.2015 22:20	21.09.2015 22:45	False
21.09.2015 23:35	22.09.2015 00:00	True
22.09.2015 01:35	22.09.2015 02:15	False
22.09.2015 02:30	22.09.2015 03:05	True
22.09.2015 04:05	22.09.2015 04:30	True
22.09.2015 05:25	22.09.2015 05:50	False
22.09.2015 09:20	22.09.2015 09:45	False
22.09.2015 11:35	22.09.2015 12:00	False
22.09.2015 13:50	22.09.2015 14:20	False
22.09.2015 14:55	22.09.2015 15:20	True
22.09.2015 16:00	22.09.2015 16:25	False
22.09.2015 16:30	22.09.2015 16:55	True
22.09.2015 19:40	22.09.2015 20:15	False
22.09.2015 21:10	22.09.2015 21:40	True
23.09.2015 02:35	23.09.2015 03:05	True
23.09.2015 05:00	23.09.2015 05:25	True
23.09.2015 07:15	23.09.2015 07:45	True
23.09.2015 08:00	23.09.2015 08:25	False
23.09.2015 10:35	23.09.2015 11:00	False
23.09.2015 14:50	23.09.2015 15:25	False
23.09.2015 20:00	23.09.2015 20:25	False
24.09.2015 03:55	24.09.2015 04:20	False
24.09.2015 07:15	24.09.2015 07:55	True
24.09.2015 10:35	24.09.2015 11:00	True
24.09.2015 16:25	24.09.2015 16:50	True
24.09.2015 18:45	24.09.2015 19:15	True
24.09.2015 20:05	24.09.2015 20:30	False
24.09.2015 22:40	24.09.2015 23:10	False
24.09.2015 23:50	25.09.2015 00:15	True
25.09.2015 00:40	25.09.2015 01:05	False
25.09.2015 01:40	25.09.2015 02:05	True
25.09.2015 02:50	25.09.2015 03:15	False
25.09.2015 08:00	25.09.2015 08:25	False
27.09.2015 19:45	27.09.2015 20:15	True
28.09.2015 04:00	28.09.2015 04:25	False
28.09.2015 04:35	28.09.2015 05:00	False
28.09.2015 11:10	28.09.2015 11:40	True
28.09.2015 16:40	28.09.2015 17:20	True
29.09.2015 00:05	29.09.2015 00:35	True
29.09.2015 03:10	29.09.2015 03:35	False
29.09.2015 04:15	29.09.2015 04:50	False
29.09.2015 07:55	29.09.2015 08:30	False
29.09.2015 09:25	29.09.2015 09:50	True
29.09.2015 14:30	29.09.2015 15:05	True
29.09.2015 15:25	29.09.2015 15:50	False
29.09.2015 20:40	29.09.2015 21:05	False
29.09.2015 21:05	29.09.2015 21:30	True
30.09.2015 00:45	30.09.2015 01:20	False
30.09.2015 02:00	30.09.2015 02:25	False
30.09.2015 07:05	30.09.2015 07:30	False
30.09.2015 07:55	30.09.2015 08:20	False
30.09.2015 10:05	30.09.2015 10:30	False
30.09.2015 12:10	30.09.2015 12:35	True
30.09.2015 15:35	30.09.2015 16:00	True
30.09.2015 19:15	30.09.2015 19:40	False
01.10.2015 05:20	01.10.2015 05:45	False
01.10.2015 09:25	01.10.2015 10:05	True
01.10.2015 10:30	01.10.2015 11:05	True
01.10.2015 11:05	01.10.2015 11:30	False
01.10.2015 15:50	01.10.2015 16:20	False
01.10.2015 18:00	01.10.2015 18:30	True
01.10.2015 19:30	01.10.2015 19:55	True
01.10.2015 19:55	01.10.2015 20:25	False
02.10.2015 10:30	02.10.2015 11:00	False
02.10.2015 11:35	02.10.2015 12:05	True
02.10.2015 15:00	02.10.2015 15:35	False
04.10.2015 17:45	04.10.2015 18:10	False
04.10.2015 21:35	04.10.2015 22:00	True
04.10.2015 23:30	04.10.2015 23:55	False
05.10.2015 03:50	05.10.2015 04:15	True
05.10.2015 05:55	05.10.2015 06:20	False
05.10.2015 11:55	05.10.2015 12:20	False
05.10.2015 21:10	05.10.2015 21:45	True
05.10.2015 22:30	05.10.2015 22:55	False
06.10.2015 01:50	06.10.2015 02:15	False
06.10.2015 03:05	06.10.2015 03:40	True
06.10.2015 04:25	06.10.2015 04:50	False
06.10.2015 06:45	06.10.2015 07:20	True
06.10.2015 23:20	06.10.2015 23:45	False
07.10.2015 00:50	07.10.2015 01:15	False
07.10.2015 02:45	07.10.2015 03:10	False
07.10.2015 10:00	07.10.2015 10:25	False
07.10.2015 16:25	07.10.2015 16:50	False
07.10.2015 19:15	07.10.2015 19:40	False
07.10.2015 19:50	07.10.2015 20:20	True
07.10.2015 22:25	07.10.2015 22:55	False
07.10.2015 22:55	07.10.2015 23:25	True
08.10.2015 03:00	08.10.2015 03:30	True
08.10.2015 08:00	08.10.2015 08:25	False
08.10.2015 08:35	08.10.2015 09:00	True
08.10.2015 10:05	08.10.2015 10:30	True
08.10.2015 14:20	08.10.2015 14:50	False
08.10.2015 15:15	08.10.2015 15:40	True
08.10.2015 19:45	08.10.2015 20:10	False
08.10.2015 22:05	08.10.2015 22:30	True
08.10.2015 23:25	08.10.2015 23:55	False
09.10.2015 02:45	09.10.2015 03:50	True
09.10.2015 03:50	09.10.2015 04:15	False
09.10.2015 10:50	09.10.2015 11:15	True
09.10.2015 13:50	09.10.2015 14:15	False
11.10.2015 21:00	11.10.2015 21:30	False
11.10.2015 22:10	11.10.2015 22:35	True
12.10.2015 02:45	12.10.2015 03:10	False
12.10.2015 05:35	12.10.2015 06:05	False
12.10.2015 11:40	12.10.2015 12:10	True
12.10.2015 12:20	12.10.2015 12:45	True
12.10.2015 15:10	12.10.2015 15:40	False
12.10.2015 19:15	12.10.2015 19:40	True
12.10.2015 20:05	12.10.2015 20:30	False
12.10.2015 22:00	12.10.2015 22:40	True
12.10.2015 22:45	12.10.2015 23:10	True
13.10.2015 00:50	13.10.2015 01:15	False
13.10.2015 02:05	13.10.2015 02:35	False
13.10.2015 02:35	13.10.2015 03:20	True
13.10.2015 03:25	13.10.2015 03:55	True
13.10.2015 04:10	13.10.2015 04:35	False
13.10.2015 10:45	13.10.2015 11:10	True
13.10.2015 15:10	13.10.2015 15:45	True
13.10.2015 19:55	13.10.2015 20:30	True
14.10.2015 00:25	14.10.2015 00:50	True
14.10.2015 07:05	14.10.2015 07:30	False
14.10.2015 09:50	14.10.2015 10:20	True
14.10.2015 19:20	14.10.2015 19:45	False
14.10.2015 22:25	14.10.2015 22:50	True
14.10.2015 23:50	15.10.2015 00:15	True
15.10.2015 02:30	15.10.2015 03:05	False
15.10.2015 03:20	15.10.2015 03:45	False
15.10.2015 10:50	15.10.2015 11:25	True
15.10.2015 13:30	15.10.2015 14:05	False
15.10.2015 15:50	15.10.2015 16:15	True
15.10.2015 22:00	15.10.2015 22:30	True
16.10.2015 00:50	16.10.2015 01:15	True
16.10.2015 14:20	16.10.2015 14:45	False
18.10.2015 20:00	18.10.2015 20:25	True
19.10.2015 00:50	19.10.2015 01:15	True
19.10.2015 01:25	19.10.2015 01:50	False
19.10.2015 04:55	19.10.2015 05:40	False
19.10.2015 05:45	19.10.2015 06:10	False
19.10.2015 09:30	19.10.2015 10:05	False
19.10.2015 16:00	19.10.2015 16:30	False
19.10.2015 16:40	19.10.2015 17:05	True
19.10.2015 21:05	19.10.2015 21:35	True
20.10.2015 00:50	20.10.2015 01:20	False
20.10.2015 02:50	20.10.2015 03:15	True
20.10.2015 09:25	20.10.2015 09:55	False
20.10.2015 12:30	20.10.2015 12:55	True
20.10.2015 13:30	20.10.2015 13:55	False
20.10.2015 16:15	20.10.2015 16:45	True
21.10.2015 01:20	21.10.2015 01:45	False
21.10.2015 03:55	21.10.2015 04:20	False
21.10.2015 04:25	21.10.2015 04:55	False
21.10.2015 13:40	21.10.2015 14:10	False
21.10.2015 18:20	21.10.2015 18:45	True
21.10.2015 19:55	21.10.2015 20:20	False
21.10.2015 21:25	21.10.2015 21:50	True
22.10.2015 02:35	22.10.2015 03:10	True
22.10.2015 03:10	22.10.2015 03:40	False
22.10.2015 10:40	22.10.2015 11:10	False
22.10.2015 11:40	22.10.2015 12:05	False
22.10.2015 17:10	22.10.2015 17:40	False
23.10.2015 00:25	23.10.2015 00:50	False
23.10.2015 03:20	23.10.2015 03:45	True
23.10.2015 04:00	23.10.2015 04:25	True
23.10.2015 05:15	23.10.2015 05:50	False
23.10.2015 06:35	23.10.2015 07:00	False
23.10.2015 08:10	23.10.2015 08:40	False
23.10.2015 12:10	23.10.2015 12:35	False
23.10.2015 14:35	23.10.2015 15:00	False
23.10.2015 15:40	23.10.2015 16:10	True
25.10.2015 20:00	25.10.2015 20:25	True
25.10.2015 20:25	25.10.2015 20:55	False
25.10.2015 21:05	25.10.2015 21:30	True
26.10.2015 02:55	26.10.2015 03:20	True
26.10.2015 08:45	26.10.2015 09:10	False
26.10.2015 09:20	26.10.2015 09:50	True
26.10.2015 13:10	26.10.2015 13:35	False
26.10.2015 13:35	26.10.2015 14:00	True
27.10.2015 04:45	27.10.2015 05:20	False
27.10.2015 08:30	27.10.2015 09:00	False
27.10.2015 21:35	27.10.2015 22:05	False
28.10.2015 00:00	28.10.2015 00:30	True
28.10.2015 03:45	28.10.2015 04:10	False
28.10.2015 04:15	28.10.2015 04:45	False
28.10.2015 04:45	28.10.2015 05:10	True
28.10.2015 06:10	28.10.2015 06:35	True
28.10.2015 09:50	28.10.2015 10:15	False
28.10.2015 11:30	28.10.2015 11:55	True
28.10.2015 13:05	28.10.2015 13:35	True
28.10.2015 14:15	28.10.2015 14:50	False
28.10.2015 18:35	28.10.2015 19:00	True
28.10.2015 19:55	28.10.2015 20:20	False
28.10.2015 20:30	28.10.2015 20:55	False
28.10.2015 22:10	28.10.2015 22:45	True
29.10.2015 01:00	29.10.2015 01:35	True
29.10.2015 02:45	29.10.2015 03:10	False
29.10.2015 03:20	29.10.2015 03:50	False
29.10.2015 04:25	29.10.2015 04:50	True
29.10.2015 04:55	29.10.2015 05:20	True
29.10.2015 07:45	29.10.2015 08:10	False
29.10.2015 08:35	29.10.2015 09:05	False
29.10.2015 09:40	29.10.2015 10:05	True
29.10.2015 11:05	29.10.2015 11:30	True
29.10.2015 13:05	29.10.2015 13:35	False
29.10.2015 13:35	29.10.2015 14:00	True
29.10.2015 20:55	29.10.2015 21:20	False
29.10.2015 22:40	29.10.2015 23:05	True
30.10.2015 00:15	30.10.2015 00:50	True
30.10.2015 02:45	30.10.2015 03:15	False
30.10.2015 09:05	30.10.2015 09:35	True
30.10.2015 11:30	30.10.2015 12:00	False
30.10.2015 15:05	30.10.2015 15:30	False
30.10.2015 15:30	30.10.2015 15:55	True
01.11.2015 17:55	01.11.2015 18:20	False
02.11.2015 03:00	02.11.2015 03:25	False
02.11.2015 05:15	02.11.2015 06:00	True
02.11.2015 07:15	02.11.2015 07:40	True
02.11.2015 15:30	02.11.2015 16:00	True
02.11.2015 19:10	02.11.2015 19:35	False
02.11.2015 22:55	02.11.2015 23:20	True
03.11.2015 01:30	03.11.2015 01:55	True
03.11.2015 15:55	03.11.2015 16:20	True
03.11.2015 16:20	03.11.2015 16:45	False
03.11.2015 18:30	03.11.2015 18:55	False
03.11.2015 21:10	03.11.2015 21:45	False
03.11.2015 22:20	03.11.2015 23:00	True
04.11.2015 00:20	04.11.2015 00:45	True
04.11.2015 03:00	04.11.2015 03:25	False
04.11.2015 05:05	04.11.2015 05:30	False
04.11.2015 06:50	04.11.2015 07:15	True
04.11.2015 19:55	04.11.2015 20:20	True
04.11.2015 22:30	04.11.2015 23:00	True
04.11.2015 23:20	04.11.2015 23:45	False
05.11.2015 03:00	05.11.2015 03:25	True
05.11.2015 06:35	05.11.2015 07:05	True
05.11.2015 07:35	05.11.2015 08:10	True
05.11.2015 09:30	05.11.2015 10:00	False
05.11.2015 15:10	05.11.2015 15:40	False
05.11.2015 17:50	05.11.2015 18:20	False
05.11.2015 18:20	05.11.2015 18:45	True
06.11.2015 00:50	06.11.2015 01:30	False
06.11.2015 05:15	06.11.2015 05:45	True
06.11.2015 08:05	06.11.2015 08:55	False
06.11.2015 13:20	06.11.2015 14:00	True
06.11.2015 14:30	06.11.2015 14:55	True
08.11.2015 19:35	08.11.2015 20:05	False
08.11.2015 20:45	08.11.2015 21:10	True
08.11.2015 22:45	08.11.2015 23:10	True
09.11.2015 00:50	09.11.2015 01:15	True
09.11.2015 05:10	09.11.2015 05:40	True
09.11.2015 08:15	09.11.2015 08:55	False
09.11.2015 13:10	09.11.2015 13:35	False
09.11.2015 15:25	09.11.2015 15:55	False
09.11.2015 16:20	09.11.2015 16:50	False
09.11.2015 19:45	09.11.2015 20:10	True
09.11.2015 22:00	09.11.2015 22:25	False
09.11.2015 23:30	09.11.2015 23:55	False
10.11.2015 07:35	10.11.2015 08:05	False
10.11.2015 09:50	10.11.2015 10:30	True
10.11.2015 10:50	10.11.2015 11:20	True
10.11.2015 11:40	10.11.2015 12:05	False
10.11.2015 14:50	10.11.2015 15:30	True
10.11.2015 15:45	10.11.2015 16:10	True
10.11.2015 18:20	10.11.2015 18:55	True
10.11.2015 20:10	10.11.2015 20:40	True
10.11.2015 20:50	10.11.2015 21:15	True
11.11.2015 00:50	11.11.2015 01:30	False
11.11.2015 08:10	11.11.2015 08:35	True
11.11.2015 16:10	11.11.2015 16:45	True
11.11.2015 21:25	11.11.2015 21:50	False
12.11.2015 01:45	12.11.2015 02:25	False
12.11.2015 05:10	12.11.2015 05:35	True
12.11.2015 06:25	12.11.2015 06:50	False
12.11.2015 09:10	12.11.2015 09:35	True
12.11.2015 11:25	12.11.2015 11:50	True
12.11.2015 12:00	12.11.2015 12:30	True
12.11.2015 12:30	12.11.2015 13:05	False
12.11.2015 15:05	12.11.2015 15:30	False
12.11.2015 17:40	12.11.2015 18:05	False
12.11.2015 19:45	12.11.2015 20:10	False
12.11.2015 20:50	12.11.2015 21:15	True
13.11.2015 00:55	13.11.2015 01:25	False
13.11.2015 01:25	13.11.2015 01:55	True
13.11.2015 04:05	13.11.2015 04:30	False
13.11.2015 05:05	13.11.2015 05:40	True
15.11.2015 18:00	15.11.2015 18:25	False
16.11.2015 00:15	16.11.2015 00:40	True
16.11.2015 05:05	16.11.2015 05:30	False
16.11.2015 06:00	16.11.2015 06:25	True
16.11.2015 09:35	16.11.2015 10:00	False
16.11.2015 12:35	16.11.2015 13:15	False
16.11.2015 23:15	16.11.2015 23:40	True
16.11.2015 23:55	17.11.2015 00:20	False
17.11.2015 02:15	17.11.2015 02:40	True
17.11.2015 03:55	17.11.2015 04:25	True
17.11.2015 06:05	17.11.2015 06:30	True
17.11.2015 08:55	17.11.2015 09:25	True
17.11.2015 10:25	17.11.2015 10:50	False
17.11.2015 15:20	17.11.2015 15:45	False
17.11.2015 19:25	17.11.2015 19:50	False
17.11.2015 22:10	17.11.2015 22:35	False
18.11.2015 02:15	18.11.2015 02:40	True
18.11.2015 02:55	18.11.2015 03:20	True
18.11.2015 04:00	18.11.2015 04:35	True
18.11.2015 09:45	18.11.2015 10:10	False
18.11.2015 10:50	18.11.2015 11:15	False
18.11.2015 15:00	18.11.2015 15:25	True
18.11.2015 15:25	18.11.2015 15:55	False
18.11.2015 15:55	18.11.2015 16:25	True
18.11.2015 18:00	18.11.2015 18:30	True
18.11.2015 20:25	18.11.2015 20:50	True
18.11.2015 21:30	18.11.2015 21:55	False
18.11.2015 22:15	18.11.2015 22:50	True
18.11.2015 23:20	18.11.2015 23:50	True
19.11.2015 04:40	19.11.2015 05:05	False
19.11.2015 05:25	19.11.2015 05:55	True
19.11.2015 07:25	19.11.2015 07:50	False
19.11.2015 08:00	19.11.2015 08:30	False
19.11.2015 08:30	19.11.2015 09:00	True
19.11.2015 09:05	19.11.2015 09:30	True
19.11.2015 10:50	19.11.2015 11:15	True
19.11.2015 17:15	19.11.2015 17:40	False
19.11.2015 20:25	19.11.2015 21:00	True
19.11.2015 21:55	19.11.2015 22:25	False
19.11.2015 23:30	19.11.2015 23:55	True
20.11.2015 00:45	20.11.2015 01:10	True
20.11.2015 01:30	20.11.2015 02:10	False
20.11.2015 03:15	20.11.2015 03:40	False
20.11.2015 04:50	20.11.2015 05:15	True
20.11.2015 05:30	20.11.2015 05:55	True
20.11.2015 06:25	20.11.2015 07:05	False
20.11.2015 09:25	20.11.2015 09:55	False
22.11.2015 19:05	22.11.2015 19:30	False
22.11.2015 20:25	22.11.2015 20:55	False
22.11.2015 23:35	23.11.2015 00:00	True
23.11.2015 12:00	23.11.2015 12:40	True
23.11.2015 18:20	23.11.2015 18:45	False
23.11.2015 23:15	23.11.2015 23:45	False
24.11.2015 01:30	24.11.2015 01:55	True
24.11.2015 02:00	24.11.2015 02:25	True
24.11.2015 08:40	24.11.2015 09:05	True
24.11.2015 09:15	24.11.2015 09:40	False
24.11.2015 14:00	24.11.2015 14:30	True
24.11.2015 16:05	24.11.2015 16:40	False
24.11.2015 16:40	24.11.2015 17:10	True
24.11.2015 19:40	24.11.2015 20:05	False
24.11.2015 20:15	24.11.2015 20:45	True
24.11.2015 23:10	24.11.2015 23:45	False
25.11.2015 01:35	25.11.2015 02:00	True
25.11.2015 02:15	25.11.2015 02:40	True
25.11.2015 03:15	25.11.2015 03:40	False
25.11.2015 03:55	25.11.2015 04:40	False
25.11.2015 07:40	25.11.2015 08:05	True
25.11.2015 13:25	25.11.2015 14:00	False
25.11.2015 19:35	25.11.2015 20:00	True
25.11.2015 22:05	25.11.2015 22:35	True
26.11.2015 03:40	26.11.2015 04:05	True
26.11.2015 18:00	26.11.2015 18:25	True
26.11.2015 20:45	26.11.2015 21:10	True
27.11.2015 04:00	27.11.2015 04:25	False
27.11.2015 04:30	27.11.2015 05:00	False
27.11.2015 10:10	27.11.2015 11:00	True
27.11.2015 12:45	27.11.2015 13:10	True
27.11.2015 14:05	27.11.2015 14:30	False
29.11.2015 17:10	29.11.2015 17:35	False
29.11.2015 19:55	29.11.2015 20:20	True
29.11.2015 20:30	29.11.2015 21:00	True
29.11.2015 21:30	29.11.2015 22:00	True
29.11.2015 22:15	29.11.2015 22:40	True
30.11.2015 00:05	30.11.2015 00:30	True
30.11.2015 04:25	30.11.2015 05:00	True
30.11.2015 05:55	30.11.2015 06:20	False
30.11.2015 06:40	30.11.2015 07:05	True
30.11.2015 10:35	30.11.2015 11:00	False
30.11.2015 13:45	30.11.2015 14:10	True
30.11.2015 20:05	30.11.2015 20:30	True
01.12.2015 00:10	01.12.2015 00:45	True
01.12.2015 03:15	01.12.2015 03:50	True
01.12.2015 08:05	01.12.2015 08:30	True
01.12.2015 09:00	01.12.2015 09:25	True
01.12.2015 16:30	01.12.2015 16:55	True
01.12.2015 17:15	01.12.2015 17:45	False
01.12.2015 21:50	01.12.2015 22:25	False
02.12.2015 02:40	02.12.2015 03:05	True
02.12.2015 04:50	02.12.2015 05:25	False
02.12.2015 13:30	02.12.2015 14:05	True
02.12.2015 17:05	02.12.2015 17:35	False
02.12.2015 20:15	02.12.2015 20:40	False
02.12.2015 23:20	02.12.2015 23:45	False
03.12.2015 04:10	03.12.2015 04:35	False
03.12.2015 06:30	03.12.2015 07:10	False
03.12.2015 07:45	03.12.2015 08:10	True
03.12.2015 08:45	03.12.2015 09:20	False
03.12.2015 09:20	03.12.2015 09:45	True
03.12.2015 10:55	03.12.2015 11:40	True
03.12.2015 12:35	03.12.2015 13:00	False
04.12.2015 01:30	04.12.2015 02:00	False
04.12.2015 04:50	04.12.2015 05:15	False
04.12.2015 10:05	04.12.2015 10:30	False
04.12.2015 13:10	04.12.2015 13:50	True
04.12.2015 16:35	04.12.2015 17:00	True
06.12.2015 20:55	06.12.2015 21:20	False
07.12.2015 03:05	07.12.2015 03:45	False
07.12.2015 09:05	07.12.2015 09:35	False
07.12.2015 10:20	07.12.2015 10:45	True
07.12.2015 17:05	07.12.2015 17:35	False
07.12.2015 19:20	07.12.2015 19:45	False
07.12.2015 20:40	07.12.2015 21:05	True
08.12.2015 00:25	08.12.2015 01:00	True
08.12.2015 02:50	08.12.2015 03:25	True
08.12.2015 03:25	08.12.2015 03:50	False
08.12.2015 06:05	08.12.2015 06:35	True
08.12.2015 07:55	08.12.2015 08:20	True
08.12.2015 09:20	08.12.2015 09:50	False
08.12.2015 11:35	08.12.2015 12:00	False
08.12.2015 15:15	08.12.2015 15:40	False
08.12.2015 20:35	08.12.2015 21:00	True
09.12.2015 02:15	09.12.2015 02:45	False
09.12.2015 02:45	09.12.2015 03:10	True
09.12.2015 04:05	09.12.2015 04:30	True
09.12.2015 04:55	09.12.2015 05:20	True
09.12.2015 06:50	09.12.2015 07:35	True
09.12.2015 08:15	09.12.2015 08:50	True
09.12.2015 10:10	09.12.2015 10:35	False
09.12.2015 11:05	09.12.2015 11:30	True
10.12.2015 02:35	10.12.2015 03:05	True
10.12.2015 04:00	10.12.2015 04:35	False
10.12.2015 05:10	10.12.2015 05:40	False
10.12.2015 05:55	10.12.2015 06:35	True
10.12.2015 13:15	10.12.2015 13:40	False
10.12.2015 13:50	10.12.2015 14:15	False
10.12.2015 15:55	10.12.2015 16:20	False
10.12.2015 17:50	10.12.2015 18:25	True
10.12.2015 18:55	10.12.2015 19:20	False
10.12.2015 19:35	10.12.2015 20:10	False
10.12.2015 22:25	10.12.2015 23:00	True
11.12.2015 02:20	11.12.2015 02:45	True
11.12.2015 05:15	11.12.2015 05:40	True
11.12.2015 08:55	11.12.2015 09:25	True
11.12.2015 09:30	11.12.2015 09:55	True
11.12.2015 13:50	11.12.2015 14:20	False
11.12.2015 15:25	11.12.2015 15:50	False
13.12.2015 22:15	13.12.2015 22:40	False
13.12.2015 23:55	14.12.2015 00:20	True
14.12.2015 05:30	14.12.2015 06:00	False
14.12.2015 06:15	14.12.2015 06:40	True
14.12.2015 07:20	14.12.2015 07:50	False
14.12.2015 09:55	14.12.2015 10:30	True
14.12.2015 19:15	14.12.2015 19:55	True
14.12.2015 20:05	14.12.2015 20:40	True
14.12.2015 22:25	14.12.2015 23:00	True
15.12.2015 02:50	15.12.2015 03:25	False
15.12.2015 05:20	15.12.2015 06:00	False
15.12.2015 07:00	15.12.2015 07:40	False
15.12.2015 09:15	15.12.2015 09:40	False
15.12.2015 10:35	15.12.2015 11:00	False
15.12.2015 13:40	15.12.2015 14:10	False
15.12.2015 14:10	15.12.2015 14:45	True
15.12.2015 15:20	15.12.2015 15:45	True
15.12.2015 15:50	15.12.2015 16:20	True
15.12.2015 16:45	15.12.2015 17:10	False
15.12.2015 17:20	15.12.2015 17:55	True
15.12.2015 18:50	15.12.2015 19:15	False
15.12.2015 19:30	15.12.2015 20:05	True
15.12.2015 22:30	15.12.2015 23:10	False
16.12.2015 01:35	16.12.2015 02:00	True
16.12.2015 02:05	16.12.2015 02:35	True
16.12.2015 10:40	16.12.2015 11:05	True
16.12.2015 11:20	16.12.2015 11:50	False
16.12.2015 16:20	16.12.2015 16:45	True
16.12.2015 17:40	16.12.2015 18:05	False
16.12.2015 19:25	16.12.2015 19:55	False
16.12.2015 22:50	16.12.2015 23:25	True
16.12.2015 23:50	17.12.2015 00:15	False
17.12.2015 02:10	17.12.2015 02:35	False
17.12.2015 08:40	17.12.2015 09:05	True
17.12.2015 10:50	17.12.2015 11:15	False
17.12.2015 11:35	17.12.2015 12:00	False
17.12.2015 13:20	17.12.2015 13:45	False
17.12.2015 15:35	17.12.2015 16:00	True
17.12.2015 16:30	17.12.2015 16:55	True
17.12.2015 20:15	17.12.2015 20:40	False
18.12.2015 03:00	18.12.2015 03:25	False
18.12.2015 14:25	18.12.2015 14:50	True
18.12.2015 16:25	18.12.2015 16:50	True
20.12.2015 18:00	20.12.2015 18:30	True
21.12.2015 02:50	21.12.2015 03:15	True
21.12.2015 03:15	21.12.2015 03:50	False
21.12.2015 07:15	21.12.2015 07:40	False
21.12.2015 12:30	21.12.2015 13:00	False
21.12.2015 14:10	21.12.2015 14:35	True
21.12.2015 16:05	21.12.2015 16:45	False
22.12.2015 00:10	22.12.2015 00:40	False
22.12.2015 01:05	22.12.2015 01:50	True
22.12.2015 01:50	22.12.2015 02:20	False
22.12.2015 07:50	22.12.2015 08:15	True
22.12.2015 09:45	22.12.2015 10:15	True
22.12.2015 10:15	22.12.2015 10:55	False
22.12.2015 11:40	22.12.2015 12:10	True
22.12.2015 12:10	22.12.2015 12:40	False
22.12.2015 12:50	22.12.2015 13:15	False
22.12.2015 23:10	22.12.2015 23:35	False
23.12.2015 03:10	23.12.2015 03:35	False
23.12.2015 06:50	23.12.2015 07:25	False
23.12.2015 13:45	23.12.2015 14:10	True
23.12.2015 18:50	23.12.2015 19:15	True
23.12.2015 21:50	23.12.2015 22:15	True
24.12.2015 06:40	24.12.2015 07:20	False
24.12.2015 08:40	24.12.2015 09:05	True
27.12.2015 20:30	27.12.2015 20:55	False
27.12.2015 21:30	27.12.2015 21:55	False
28.12.2015 01:00	28.12.2015 01:30	False
28.12.2015 03:05	28.12.2015 03:30	True
28.12.2015 05:20	28.12.2015 05:45	True
28.12.2015 05:55	28.12.2015 06:25	True
28.12.2015 16:00	28.12.2015 16:25	False
28.12.2015 17:35	28.12.2015 18:00	True
29.12.2015 00:55	29.12.2015 01:30	True
29.12.2015 02:35	29.12.2015 03:10	True
29.12.2015 03:15	29.12.2015 03:45	True
29.12.2015 08:25	29.12.2015 08:50	False
29.12.2015 08:50	29.12.2015 09:15	True
29.12.2015 15:00	29.12.2015 15:35	False
29.12.2015 16:35	29.12.2015 17:00	False
29.12.2015 17:30	29.12.2015 17:55	False
29.12.2015 17:55	29.12.2015 18:25	True
29.12.2015 20:20	29.12.2015 20:45	False
29.12.2015 21:50	29.12.2015 22:15	True
30.12.2015 00:25	30.12.2015 00:50	True
30.12.2015 08:05	30.12.2015 08:30	False
30.12.2015 12:15	30.12.2015 12:40	True
30.12.2015 17:50	30.12.2015 18:15	True
30.12.2015 21:40	30.12.2015 22:10	True
30.12.2015 22:30	30.12.2015 22:55	True
31.12.2015 00:15	31.12.2015 00:45	False
31.12.2015 05:10	31.12.2015 05:35	False
31.12.2015 06:05	31.12.2015 06:30	False
31.12.2015 10:45	31.12.2015 11:15	False
31.12.2015 12:55	31.12.2015 13:20	True
31.12.2015 13:30	31.12.2015 13:55	False
31.12.2015 15:45	31.12.2015 16:10	False
