# Supplementary material for: SLALOM, a flexible method for the identification and statistical analysis of overlapping continuous sequence elements in sequence- and time-series data
Source: BMC Bioinformatics. 2018 Jan 26;19:24. doi: 10.1186/s12859-018-2020-x (PMC5787307; doi:10.1186/s12859-018-2020-x)
Supplement: Additional file 2: — Contains the python code of SLALOM, the test data required to reproduce the data presented in this manuscript, as well as the User Manual for SLALOM. (ZIP 3622 kb) [file 12859_2018_2020_MOESM2_ESM.zip › test_data/stats_trends_neutral.tsv]

Group	Nseq	Rel.	Sel.	TP	FP	FN	TN	TPR	PPV	SPC	NPV	I-ness.	M-ness.	PC	ACC	MCC	F1	SiteNB	SiteNP	SiteNBm	SiteNPm	SiteLB	SiteLP	SiteTPR	SitePPV	SitePC	SiteF1	SitePCV
United States	1	0.0982	0.0596	0.0081	0.0515	0.0901	0.8503	0.0825	0.1360	0.9429	0.9042	0.0254	0.0402	0.0541	0.8584	0.1637	0.1027	1801	1044	156	170	51630	31320	0.0866	0.1628	0.0632	0.1131	0.1146
China	1	0.0982	0.0084	0.0011	0.0073	0.0971	0.8945	0.0111	0.1304	0.9919	0.9020	0.0030	0.0324	0.0104	0.8956	0.0622	0.0205	1801	147	24	24	51630	4410	0.0133	0.1633	0.0125	0.0246	0.0246
Japan	1	0.0982	0.0227	0.0029	0.0198	0.0954	0.8820	0.0291	0.1263	0.9780	0.9024	0.0072	0.0287	0.0242	0.8848	0.0996	0.0473	1801	397	57	63	51630	11910	0.0316	0.1587	0.0294	0.0528	0.0546
Germany	1	0.0982	0.0137	0.0024	0.0113	0.0958	0.8905	0.0248	0.1775	0.9875	0.9029	0.0123	0.0804	0.0222	0.8929	0.0938	0.0434	1801	240	49	51	51630	7200	0.0272	0.2125	0.0256	0.0482	0.0490
United Kingdom	1	0.0982	0.0194	0.0032	0.0163	0.0951	0.8855	0.0321	0.1625	0.9820	0.9030	0.0141	0.0656	0.0276	0.8887	0.1057	0.0536	1801	340	65	67	51630	10200	0.0361	0.1971	0.0323	0.0610	0.0617
France	1	0.0982	0.0088	0.0013	0.0075	0.0969	0.8943	0.0133	0.1487	0.9917	0.9022	0.0050	0.0509	0.0124	0.8956	0.0682	0.0244	1801	154	26	27	51630	4620	0.0144	0.1753	0.0140	0.0267	0.0271
Italy	1	0.0982	0.0104	0.0015	0.0090	0.0968	0.8928	0.0150	0.1410	0.9901	0.9022	0.0050	0.0432	0.0137	0.8943	0.0721	0.0271	1801	183	28	30	51630	5490	0.0155	0.1639	0.0153	0.0284	0.0292
Average	1.0000	0.0982	0.0204	0.0029	0.0175	0.0953	0.8843	0.0297	0.1461	0.9806	0.9027	0.0103	0.0488	0.0235	0.8872	0.0950	0.0456	1801.0	357.86	57.857	61.714	51630	10736	0.0321	0.1762	0.0275	0.0507	0.0515
