# Supplementary material for: SLALOM, a flexible method for the identification and statistical analysis of overlapping continuous sequence elements in sequence- and time-series data
Source: BMC Bioinformatics. 2018 Jan 26;19:24. doi: 10.1186/s12859-018-2020-x (PMC5787307; doi:10.1186/s12859-018-2020-x)
Supplement: Additional file 2: — Contains the python code of SLALOM, the test data required to reproduce the data presented in this manuscript, as well as the User Manual for SLALOM. (ZIP 3622 kb) [file 12859_2018_2020_MOESM2_ESM.zip › test_data/uniprot-relevant.tsv]

Primary_Acc	Length
A0A0B8RSN6	1618
A2AEX7	210
A2ALK8	913
A2VCK8	44
A4V2Z1	1550
A5D8V6	355
A6NGB9	483
A6P3E3	1393
A6X8Z5	1425
A7XXZ0	252
A9J0X2	221
A9UF02	1644
B0BXR4	1024
B2RUJ5	842
B2XVS2	306
B4Y9V9	365
B7UM88	206
B8ZX42	817
B9EIS4	563
C0H519	313
C5IZN1	530
C6UYI3	337
C8ZIX9	395
D2KU33	538
D3ZMK9	1368
E7FDB3	228
F4IDA7	262
F4X5W2	1615
F5H9D8	911
F6X9D2	141
F6ZT24	148
G5EC37	702
G5EDL0	441
G5EFD2	771
G5EFQ5	301
G5EGD2	719
G8IEK9	179
M1ZML1	146
O00141	431
O00198	91
O00203	1094
O00206	839
O00221	500
O00257	560
O00268	1085
O00291	1037
O00401	505
O00408	941
O00418	725
O00443	1686
O00444	970
O00499	593
O00560	298
O00562	1244
O00571	662
O00716	465
O01382	339
O02002	323
O08816	501
O08838	683
O08850	181
O08852	4293
O08899	205
O13286	556
O13771	310
O13826	254
O14576	645
O14649	394
O14672	748
O14686	5537
O14746	1132
O14757	476
O14777	642
O14828	347
O14830	753
O14901	512
O14920	756
O14964	777
O14965	403
O14974	1030
O15047	1707
O15111	745
O15117	783
O15118	1278
O15151	490
O15164	1050
O15169	862
O15178	435
O15234	703
O15350	636
O15392	142
O15523	660
O15525	162
O15527	345
O22259	171
O24407	236
O24408	267
O24409	197
O24646	168
O35147	205
O35254	451
O35274	817
O35303	755
O35305	625
O35430	839
O35550	862
O35607	1038
O35625	863
O35867	1095
O35973	1291
O36972	239
O39521	292
O42400	841
O42858	398
O43149	2961
O43187	625
O43292	621
O43294	461
O43312	755
O43353	540
O43426	1573
O43432	1585
O43464	458
O43497	2377
O43516	503
O43521	198
O43524	673
O43593	1189
O43613	425
O43683	1085
O43711	291
O43763	284
O43815	780
O43854	480
O43889	395
O43896	1103
O54792	157
O54824	1322
O54918	196
O54943	1257
O54957	242
O55012	640
O55043	646
O55207	1496
O56861	982
O57337	290
O60216	631
O60237	982
O60238	219
O60239	455
O60291	552
O60315	1214
O60336	1514
O60500	1241
O60516	100
O60566	1050
O60583	730
O60641	907
O60716	968
O60934	754
O61380	1666
O61667	106
O64645	214
O70239	827
O70337	150
O70589	926
O73557	99
O75074	770
O75122	1294
O75143	517
O75150	1001
O75152	810
O75367	372
O75376	2440
O75385	1050
O75444	373
O75533	1304
O75553	588
O75581	1613
O75582	802
O75674	476
O75676	772
O75695	350
O75821	320
O75884	186
O75925	651
O75928	621
O76024	890
O76296	536
O76951	683
O77002	681
O77638	822
O80397	366
O82794	220
O88339	575
O88485	628
O88572	1613
O88602	323
O88809	366
O88829	414
O88898	680
O89019	1062
O93289	507
O93355	216
O94423	421
O94907	266
O94979	1220
O94985	981
O95081	481
O95149	360
O95208	641
O95239	1232
O95600	359
O95613	3336
O95644	943
O95863	264
O95996	2303
O95997	202
O96017	543
O96561	672
O97047	684
O97143	769
O97428	129
P00489	843
P00515	401
P00517	351
P00520	1123
P00523	533
P00524	526
P00533	1210
P00549	500
P00740	461
P00741	462
P00742	488
P00743	492
P00745	456
P00749	431
P00750	562
P00796	401
P00797	406
P01100	380
P01101	380
P01106	439
P01111	189
P01112	189
P01130	860
P01193	235
P01225	129
P01266	2768
P01555	258
P01730	458
P02293	131
P02406	149
P02699	348
P02718	522
P02730	911
P02748	559
P02751	2386
P02786	760
P02836	552
P02887	253
P03070	708
P03073	785
P03076	421
P03077	421
P03079	401
P03090	383
P03096	319
P03107	473
P03116	605
P03126	158
P03129	98
P03135	735
P03138	389
P03188	857
P03204	992
P03211	641
P03230	386
P03254	289
P03255	289
P03276	571
P03300	2209
P03305	2332
P03317	2512
P03322	701
P03331	187
P03334	538
P03340	459
P03345	429
P03347	512
P03355	1738
P03375	856
P03383	486
P03406	206
P03409	353
P03420	574
P03428	759
P03495	237
P03508	121
P03519	229
P03522	511
P03524	524
P04004	478
P04035	888
P04040	527
P04049	648
P04070	461
P04150	777
P04156	253
P04233	296
P04234	171
P04235	173
P04275	2813
P04296	1196
P04578	856
P04591	500
P04601	206
P04608	86
P04626	1255
P04629	796
P04637	393
P04774	2009
P04775	2005
P04819	755
P04911	132
P04921	128
P05067	770
P05106	788
P05107	769
P05111	366
P05132	351
P05205	206
P05221	200
P05411	287
P05412	331
P05548	243
P05556	798
P05627	334
P05787	483
P05855	205
P05865	116
P05884	881
P05923	81
P06180	590
P06213	1382
P06239	509
P06240	509
P06241	537
P06244	397
P06300	248
P06400	928
P06401	933
P06463	158
P06492	490
P06536	795
P06668	424
P06685	1023
P06726	559
P06729	351
P06748	294
P06784	515
P06789	657
P06821	97
P06836	242
P06847	264
P06876	636
P07270	312
P07276	1031
P07305	194
P07306	291
P07357	584
P07358	591
P07550	413
P07567	657
P07686	556
P07752	372
P07766	207
P07818	409
P07900	732
P07901	733
P07947	543
P07948	512
P08018	668
P08047	785
P08101	330
P08151	1106
P08152	470
P08153	709
P08169	2499
P08353	263
P08363	229
P08411	2432
P08581	1390
P08592	770
P08621	437
P08631	526
P08659	550
P08709	466
P08721	317
P08887	468
P08965	750
P09016	255
P09052	661
P09067	269
P09103	509
P09119	513
P09450	344
P09471	354
P09619	1106
P09629	217
P09693	182
P09769	529
P09793	223
P09874	1014
P09959	803
P0A2M9	241
P0C1C7	450
P0C205	189
P0C6X9	7176
P0CJ62	239
P10071	1580
P10085	318
P10153	161
P10221	1123
P10242	640
P10275	920
P10276	462
P10451	314
P10636	758
P10643	843
P10676	1501
P10734	429
P10912	638
P11021	654
P11078	708
P11117	423
P11223	1162
P11274	1271
P11276	2477
P11279	417
P11284	591
P11344	533
P11387	765
P11388	1531
P11456	279
P11473	427
P11717	2491
P11792	824
P11831	508
P11845	205
P11912	226
P11942	182
P12003	1135
P12023	770
P12371	245
P12644	408
P12813	601
P12830	882
P12887	359
P12931	536
P12956	609
P12962	161
P12978	487
P13010	732
P13051	313
P13096	178
P13097	186
P13098	179
P13202	491
P13285	497
P13350	397
P13497	986
P13508	1295
P13569	1480
P13671	934
P13689	201
P13796	627
P13839	320
P13889	2116
P14003	337
P14078	1462
P14136	432
P14142	509
P14316	349
P14349	648
P14585	1429
P14598	390
P14635	433
P14651	431
P14652	356
P14653	301
P14659	633
P14680	807
P14737	1309
P14784	551
P14921	441
P14990	272
P15036	469
P15066	341
P15311	586
P15336	505
P15381	2171
P15389	2019
P15390	1840
P15391	556
P15530	228
P15822	2718
P15873	258
P16046	589
P16070	742
P16104	143
P16109	830
P16144	1822
P16287	202
P16333	377
P16410	223
P16471	622
P16554	556
P16788	707
P16790	433
P16871	459
P17156	633
P17181	557
P17282	508
P17349	481
P17480	764
P17481	243
P17483	251
P17495	73
P17509	224
P17535	347
P17542	331
P17544	494
P17612	351
P17676	345
P17789	643
P17870	418
P18010	633
P18095	521
P18206	1134
P18272	739
P18281	88
P18347	164
P18541	90
P18606	418
P18652	752
P18654	740
P18827	310
P18828	311
P18848	351
P18850	670
P18858	919
P18870	314
P18887	633
P19086	355
P19103	171
P19235	508
P19338	710
P19419	428
P19490	907
P19491	883
P19524	1574
P19538	1397
P19793	462
P19814	357
P19838	968
P20065	50
P20073	488
P20152	466
P20193	1250
P20248	432
P20333	461
P20482	1383
P20540	250
P20645	277
P20659	3726
P20919	165
P20963	164
P21030	340
P21192	770
P21268	830
P21404	2201
P21435	540
P21452	398
P21457	202
P21815	317
P21817	5038
P21860	1342
P21957	404
P22059	807
P22303	614
P22307	547
P22309	533
P22363	297
P22457	447
P22467	994
P22736	598
P22814	510
P23025	273
P23109	780
P23226	1185
P23385	1199
P23396	243
P23443	525
P23497	879
P23634	1241
P23803	392
P24155	687
P24276	1250
P24385	295
P24394	825
P24864	410
P24869	491
P25049	214
P25054	2843
P25206	812
P25322	295
P25336	1018
P25911	512
P25942	277
P25963	317
P25976	765
P26010	798
P26039	2541
P26045	913
P26285	531
P26309	610
P26350	111
P26358	1616
P26599	531
P26630	437
P26662	3010
P26672	240
P26678	52
P26715	233
P26793	382
P26806	538
P26842	260
P27467	352
P27512	289
P27540	789
P27588	695
P27661	143
P27671	1262
P27732	2203
P27782	397
P27797	417
P27869	215
P27895	1000
P27909	3392
P27918	469
P27958	3011
P27986	724
P28006	793
P28166	1054
P28282	235
P28324	431
P28352	317
P28519	371
P28562	367
P28715	1186
P28749	1068
P28908	595
P29175	310
P29303	378
P29352	802
P29353	583
P29366	551
P29374	1257
P29375	1690
P29457	417
P29460	328
P29473	1205
P29590	882
P29747	516
P29788	478
P29966	332
P30261	372
P30273	86
P30279	289
P30281	292
P30283	435
P30291	646
P30304	524
P30305	580
P30307	473
P30518	371
P30559	389
P30622	1438
P30776	628
P31096	278
P31273	242
P31314	330
P31424	1203
P31431	198
P31749	480
P31751	481
P31994	310
P32004	1257
P32120	420
P32418	973
P32457	520
P32458	415
P32519	619
P32803	203
P32926	999
P32927	897
P32944	819
P33076	1130
P33077	186
P33078	163
P33242	462
P33379	639
P33767	430
P34152	1090
P34217	668
P34244	1518
P34552	882
P34758	872
P34931	641
P35056	612
P35193	415
P35210	1082
P35222	781
P35236	360
P35240	595
P35251	1148
P35260	303
P35428	282
P35429	157
P35465	544
P35546	1115
P35555	2871
P35568	1242
P35570	1235
P35610	550
P35712	828
P35722	78
P35845	1188
P35869	848
P35991	659
P36054	211
P36383	396
P36384	1197
P36507	400
P36604	663
P36762	521
P36941	435
P36956	1147
P37088	669
P37091	650
P37231	505
P37238	505
P37275	1124
P37370	817
P37840	140
P37998	347
P38377	476
P38398	1863
P38590	489
P38630	861
P38634	284
P38713	996
P38766	723
P38819	212
P38826	435
P38827	1080
P38856	637
P38936	164
P39001	836
P39688	537
P39689	159
P39706	426
P39748	380
P39880	1505
P39935	952
P39936	914
P39955	897
P40020	876
P40146	1248
P40189	918
P40223	837
P40225	353
P40238	635
P40259	229
P40344	310
P40421	661
P40458	529
P40460	691
P40485	686
P40507	360
P40559	946
P40688	548
P40763	770
P40855	299
P40957	749
P41005	101
P41143	372
P41161	510
P41180	1078
P41212	452
P41236	205
P41695	1021
P41743	596
P41818	229
P41970	407
P41971	409
P42260	908
P42566	896
P42567	897
P42695	1498
P42736	248
P42751	339
P42752	361
P42753	376
P42768	502
P42858	3142
P43146	1447
P43268	484
P43489	277
P43555	445
P43565	1770
P43630	455
P45973	191
P45985	399
P46061	589
P46527	198
P46531	2555
P46937	504
P46938	488
P46940	1657
P47001	227
P47074	515
P47110	350
P47160	408
P47902	265
P47930	326
P48023	281
P48039	350
P48048	391
P48050	445
P48356	1162
P48382	616
P48436	509
P48539	62
P48552	1158
P48561	642
P48755	273
P49020	196
P49023	591
P49024	559
P49137	400
P49257	510
P49407	418
P49418	695
P49639	335
P49677	168
P49678	174
P49679	189
P49680	179
P49685	360
P49715	358
P49716	269
P49736	904
P49755	219
P49757	651
P49768	467
P49792	3224
P49815	1807
P49918	316
P49919	348
P50082	593
P50411	205
P50445	335
P50478	682
P50539	228
P50542	639
P50549	477
P50570	870
P50605	288
P50616	345
P50750	372
P50895	628
P50995	505
P51168	640
P51170	649
P51177	204
P51451	505
P51519	515
P51531	1590
P51532	1647
P51587	3418
P51617	712
P51955	445
P51959	295
P52564	334
P52565	204
P52566	201
P52594	562
P52701	1360
P52945	283
P53112	341
P53141	149
P53197	566
P53198	216
P53309	568
P53350	603
P53355	1430
P53632	584
P53804	2025
P53968	678
P54132	1417
P54198	1017
P54252	364
P54253	815
P54259	1190
P54274	439
P54366	415
P54652	639
P54829	565
P54830	541
P54845	237
P54939	2541
P55012	1205
P55014	1095
P55017	1021
P55210	303
P55211	416
P55212	293
P55284	784
P55317	472
P55854	103
P55980	1186
P56524	1084
P56559	192
P56603	338
P56817	501
P56915	257
P56945	870
P57094	835
P57682	345
P58340	268
P59594	1255
P59596	221
P59635	122
P60042	116
P60170	364
P60192	136
P60321	138
P60322	136
P60323	173
P60484	403
P60953	191
P61081	183
P61925	76
P61956	95
P62024	580
P62384	73
P63009	937
P63096	354
P63098	170
P63165	101
P67999	525
P68431	136
P68446	166
P68619	221
P68978	159
P69469	77
P69616	114
P69713	154
P69732	486
P70062	554
P70120	167
P70392	1189
P70444	195
P70531	724
P70670	2187
P78314	561
P78317	190
P78363	2273
P78381	396
P78396	465
P78527	4128
P78543	158
P78813	476
P78972	488
P83102	828
P84022	425
P84077	181
P89079	125
P93830	229
P97318	588
P97428	201
P97764	304
P97836	992
P97875	163
P98082	770
P98119	477
P98158	4660
P98174	961
P98177	505
P99024	444
P9WJA9	162
Q00202	678
Q00610	1675
Q00613	529
Q00816	1014
Q00839	825
Q00987	491
Q01068	224
Q01069	195
Q01070	205
Q01071	173
Q01082	2364
Q01094	437
Q01113	521
Q01196	453
Q01344	420
Q01432	767
Q01453	160
Q01495	569
Q01559	604
Q01726	317
Q01814	1243
Q01860	360
Q02053	1058
Q02078	507
Q02156	737
Q02248	781
Q02308	1077
Q02363	134
Q02410	837
Q02413	1049
Q02447	781
Q02548	391
Q02630	1113
Q02750	393
Q02779	954
Q02956	592
Q03001	7570
Q03062	166
Q03063	452
Q03112	1051
Q03164	3969
Q03173	802
Q03347	451
Q03373	323
Q03387	788
Q03479	1005
Q03769	411
Q03834	1242
Q04206	551
Q04584	542
Q04637	1599
Q04656	1500
Q04666	281
Q04667	175
Q04721	2471
Q04967	643
Q05116	395
Q05128	326
Q05140	915
Q05175	220
Q05193	864
Q05195	221
Q05320	676
Q05397	1052
Q05513	592
Q05586	938
Q05655	676
Q05785	613
Q05860	1466
Q06124	597
Q06187	659
Q06265	439
Q06413	473
Q06481	763
Q06609	339
Q07011	255
Q07014	512
Q07108	199
Q07291	183
Q07310	1578
Q07343	736
Q07657	551
Q07666	443
Q07813	192
Q07820	350
Q07889	1333
Q07954	4544
Q08050	763
Q08358	2475
Q08562	1619
Q08775	607
Q08877	869
Q08981	209
Q08999	1139
Q09428	1581
Q09690	1087
Q09815	836
Q0VD86	236
Q0VGT2	1544
Q10475	1403
Q10567	949
Q12158	566
Q12188	680
Q12224	676
Q12446	633
Q12451	1283
Q12476	344
Q12518	454
Q12772	1141
Q12800	502
Q12830	3046
Q12834	499
Q12931	704
Q12955	4377
Q12959	904
Q12968	1075
Q12972	351
Q12982	314
Q12983	259
Q12986	1120
Q13009	1591
Q13023	2319
Q13029	1718
Q13043	487
Q13085	2346
Q13107	963
Q13111	956
Q13118	480
Q13136	1202
Q13137	446
Q13153	545
Q13177	524
Q13188	491
Q13191	982
Q13233	1512
Q13255	1194
Q13263	835
Q13268	280
Q13291	335
Q13309	424
Q13322	594
Q13323	160
Q13330	715
Q13352	177
Q13367	1082
Q13402	2215
Q13409	638
Q13416	577
Q13422	519
Q13426	336
Q13444	863
Q13459	2157
Q13464	1354
Q13469	925
Q13480	694
Q13492	652
Q13501	440
Q13541	118
Q13542	120
Q13547	482
Q13563	968
Q13569	410
Q13586	685
Q13627	763
Q13698	1873
Q13724	837
Q13761	415
Q13813	2472
Q13873	1038
Q13905	1077
Q13936	2221
Q13950	521
Q14106	344
Q14108	478
Q14114	963
Q14118	895
Q14151	953
Q14207	1427
Q14209	437
Q14289	1009
Q14318	412
Q14432	1141
Q14457	450
Q14469	280
Q14494	772
Q14511	834
Q14524	2016
Q14526	733
Q14582	209
Q14596	966
Q14643	2758
Q14653	427
Q14654	390
Q14674	2120
Q14694	798
Q14699	578
Q14790	479
Q14814	521
Q14934	902
Q14980	2115
Q15054	466
Q15078	307
Q15185	160
Q15256	657
Q15293	331
Q15303	1308
Q15326	602
Q15363	201
Q15398	846
Q15418	735
Q15468	1287
Q15554	542
Q15583	401
Q15596	1464
Q15637	639
Q15648	1581
Q15653	356
Q15691	268
Q15744	281
Q15797	465
Q15842	424
Q15942	572
Q16236	605
Q16254	413
Q16478	980
Q16512	942
Q16513	984
Q16611	211
Q16633	256
Q16644	382
Q16665	826
Q16821	1122
Q16828	381
Q16IZ3	685
Q18221	1507
Q18453	483
Q1M168	372
Q24044	526
Q24106	410
Q24167	1507
Q24212	1262
Q24246	663
Q24475	65
Q24570	138
Q24612	561
Q24709	550
Q26263	435
Q26628	535
Q26658	382
Q27368	805
Q27598	690
Q27934	400
Q27974	910
Q27ID9	536
Q28735	219
Q28956	737
Q29092	804
Q29495	207
Q2KHR2	1363
Q2M2Z5	673
Q2NKX8	1250
Q2TAL5	461
Q2V2M9	1422
Q2WEL1	927
Q38822	189
Q38824	189
Q38825	243
Q38826	321
Q38827	338
Q38828	261
Q38829	246
Q38830	239
Q38831	247
Q38832	228
Q38898	802
Q39096	163
Q39575	4485
Q3E906	449
Q3I0Y8	3433
Q3KST2	935
Q3KSV2	451
Q3MII6	688
Q3MUI1	592
Q3U182	692
Q40235	863
Q45VV3	395
Q495M9	461
Q4G163	708
Q4QRE8	159
Q4VCS5	1084
Q53EL6	469
Q53EZ4	464
Q54T86	568
Q58A45	887
Q58F09	837
Q59U10	740
Q5ABG1	1040
Q5C9Z4	860
Q5I6E9	700
Q5JR12	505
Q5JSH3	913
Q5JSP0	725
Q5JTC6	1135
Q5QT01	464
Q5QT02	534
Q5SQS7	431
Q5SW96	308
Q5SYB0	1578
Q5T4F4	411
Q5T8A7	1209
Q5VV67	1664
Q5XIF5	323
Q5XPJ6	1170
Q5XPJ9	1399
Q5XXP4	2474
Q60591	927
Q60598	546
Q60787	533
Q60793	483
Q60795	597
Q61006	868
Q61097	873
Q61183	739
Q61187	391
Q61214	763
Q61315	2845
Q61337	204
Q61457	408
Q61548	901
Q61657	175
Q61792	263
Q62095	658
Q62132	656
Q62245	1319
Q62315	1234
Q62318	834
Q62406	710
Q62622	117
Q62661	513
Q62799	1339
Q62910	1574
Q62915	909
Q62968	1956
Q63010	561
Q63046	450
Q63155	1445
Q63357	1006
Q63470	763
Q63524	201
Q63572	628
Q63633	1139
Q63767	968
Q63928	1022
Q63943	514
Q63HK5	1081
Q63HQ0	302
Q63ZY3	851
Q64131	409
Q64213	653
Q64337	442
Q65142	238
Q66125	100
Q66578	2180
Q66T02	1073
Q68DA7	1419
Q68ED3	633
Q69YH5	1023
Q6AW86	544
Q6AWX6	821
Q6ELF8	110
Q6ELF9	141
Q6ICB4	259
Q6IRB2	267
Q6NS57	1503
Q6NZI2	390
Q6P597	504
Q6P9B6	456
Q6PEW1	402
Q6PF39	462
Q6PGN9	363
Q6PGQ7	559
Q6PJF5	856
Q6PJG2	1045
Q6PJW8	725
Q6TGC4	694
Q6ULP2	937
Q6UWE0	723
Q6UWZ7	409
Q6UZ79	471
Q6V0I7	4981
Q6VAB6	950
Q6VMQ6	1270
Q6VV64	394
Q6VYA3	206
Q6W8Q3	68
Q6XV80	763
Q6ZR08	3092
Q702N8	1843
Q709C8	3753
Q71RC2	724
Q71U36	451
Q77J89	224
Q77J94	226
Q792Q4	101
Q7K4Z4	273
Q7KZF4	910
Q7L9B9	569
Q7M6U3	1450
Q7RTS9	669
Q7TFX0	146
Q7VLE8	4152
Q7Z333	2677
Q7Z3B3	1105
Q7Z434	540
Q7Z465	357
Q7Z6J0	888
Q7Z6K1	395
Q7Z6Z7	4374
Q80HX6	635
Q80UE6	1222
Q80VP1	575
Q80XL8	866
Q80Z64	305
Q811U3	948
Q83383	537
Q86MV4	693
Q86TG7	708
Q86TI0	1168
Q86UR1	476
Q86VP3	889
Q86VZ6	243
Q86WG3	371
Q86WV6	379
Q86XR7	235
Q86XX4	4008
Q86YC2	1186
Q86YW5	311
Q86Z02	1210
Q87GE5	484
Q8AVG7	506
Q8AY27	281
Q8BH64	543
Q8BHE3	372
Q8BKT2	225
Q8BMI3	718
Q8BT07	462
Q8BUV3	769
Q8BX09	538
Q8C2B3	938
Q8C351	381
Q8CF89	502
Q8CFN2	191
Q8CFN5	474
Q8CHU3	595
Q8I6K1	684
Q8I6K2	684
Q8INI8	641
Q8IPH9	515
Q8IRW8	2431
Q8IUC6	712
Q8IWB6	1497
Q8IWE5	1019
Q8IWI9	3026
Q8IWX8	916
Q8IX07	1006
Q8IYD1	628
Q8IYT8	1036
Q8IZL8	1130
Q8IZP0	508
Q8JFD4	463
Q8K2K6	561
Q8K4J6	964
Q8K4M9	950
Q8K4N4	735
Q8K4Z3	282
Q8L3Z8	483
Q8LAL2	269
Q8LPL5	481
Q8MPK8	417
Q8MPK9	459
Q8MQJ7	855
Q8MUI4	686
Q8N103	731
Q8N114	240
Q8N2W9	510
Q8N2Y8	1516
Q8N3Z6	543
Q8N4B1	249
Q8ND76	341
Q8ND82	737
Q8NDF8	572
Q8NDI1	1231
Q8NDV7	1962
Q8NEZ4	4911
Q8NG31	2342
Q8NHV4	660
Q8NI77	898
Q8QG92	824
Q8QGV2	595
Q8R0H9	635
Q8R4T5	394
Q8R5H6	559
Q8RXG3	348
Q8SWR8	1084
Q8SY33	1384
Q8T306	249
Q8T8A9	292
Q8T9B6	180
Q8TBB0	222
Q8TBB1	728
Q8TDY2	1594
Q8TEQ6	1508
Q8TEU7	1601
Q8TF74	440
Q8UVG3	472
Q8UW72	180
Q8UW74	180
Q8UWC8	472
Q8UWJ8	428
Q8UYK9	264
Q8VHK2	1430
Q8VIM5	935
Q8VIP2	865
Q8VSP9	239
Q8W191	149
Q8W4J8	267
Q8WTV1	239
Q8WUA2	492
Q8WUM4	868
Q8WUY3	3088
Q8WW38	1151
Q8WWK9	683
Q8WWW8	586
Q8WXD9	1431
Q8WXE1	791
Q8WXE9	905
Q8WXG6	1647
Q8WXH0	6885
Q8WY41	292
Q8WYN3	585
Q90372	559
Q90463	328
Q90464	108
Q90465	229
Q90466	152
Q90467	205
Q90468	334
Q90474	725
Q90623	1004
Q90738	729
Q90813	408
Q90VV1	277
Q90Z12	281
Q90Z13	183
Q90Z14	154
Q90Z80	392
Q90ZL7	739
Q90ZZ6	128
Q91603	210
Q91647	521
Q91820	407
Q91841	205
Q91V27	590
Q91VZ6	440
Q91Y57	467
Q91YI4	410
Q91ZE9	185
Q91ZK1	409
Q923D5	641
Q924N4	1150
Q924T3	326
Q92558	559
Q925J9	1575
Q92609	795
Q92615	738
Q92667	903
Q92698	747
Q92731	530
Q92738	828
Q92754	450
Q92769	488
Q92793	2442
Q92835	1189
Q92934	168
Q92945	711
Q92956	283
Q92974	986
Q93ZM9	197
Q95UA9	337
Q960N3	483
Q969H0	707
Q969M7	185
Q969R2	916
Q969U6	566
Q96AE4	644
Q96B23	403
Q96BK5	328
Q96BR1	496
Q96CC6	855
Q96CV9	577
Q96EQ8	232
Q96FF9	252
Q96GD4	344
Q96HZ4	224
Q96I34	528
Q96IZ0	340
Q96J02	903
Q96J92	1243
Q96JM2	2506
Q96JN0	433
Q96KQ4	1090
Q96L42	1107
Q96N67	2140
Q96PN7	1200
Q96PR6	304
Q96PU5	975
Q96PX1	679
Q96PY5	1086
Q96QC0	940
Q96QT6	1004
Q96RI0	385
Q96RU3	617
Q96RU8	372
Q96SU4	736
Q96T49	567
Q98178	217
Q99062	836
Q99332	602
Q99466	2003
Q99523	831
Q99570	1358
Q99572	595
Q99583	582
Q99640	499
Q99661	725
Q99683	1374
Q99700	1313
Q99708	897
Q99720	223
Q99741	560
Q99767	749
Q99814	870
Q99816	390
Q99AM3	567
Q99FX5	496
Q99K48	473
Q99MK8	689
Q99ML1	193
Q99N13	588
Q9BLG6	693
Q9BPZ3	127
Q9BQB4	213
Q9BQS8	1478
Q9BR01	284
Q9BRQ8	373
Q9BSI4	451
Q9BSJ8	1104
Q9BT49	309
Q9BUB5	465
Q9BVK6	235
Q9BVW5	301
Q9BX63	1249
Q9BY41	377
Q9BY44	585
Q9BYE0	225
Q9BYG3	293
Q9BYP7	1800
Q9BZ71	974
Q9BZ72	1349
Q9BZF2	842
Q9BZF3	934
Q9BZL4	782
Q9BZW8	370
Q9C0C2	1729
Q9C0E8	428
Q9C0H9	1055
Q9C0I3	900
Q9C966	179
Q9C9E3	269
Q9CW46	748
Q9D0R0	299
Q9DCL8	206
Q9DD59	438
Q9DEA0	424
Q9DEF2	461
Q9DEU7	221
Q9DEU8	221
Q9DF41	291
Q9DF72	328
Q9DF73	204
Q9DGB7	424
Q9DGB8	451
Q9DWF6	521
Q9EPK5	395
Q9EPL2	979
Q9ERE3	496
Q9ERG0	753
Q9ESJ1	568
Q9FMA3	728
Q9FX43	310
Q9GYX9	687
Q9GZU1	580
Q9GZV5	400
Q9GZX7	198
Q9GZZ9	404
Q9H074	479
Q9H0B6	622
Q9H0H5	632
Q9H0W5	538
Q9H0W7	228
Q9H175	543
Q9H1K0	784
Q9H1P3	480
Q9H211	546
Q9H251	3354
Q9H2S9	585
Q9H2X6	1198
Q9H3D4	680
Q9H4A3	2382
Q9H4L5	887
Q9H4L7	1026
Q9H5L6	903
Q9H6Q3	261
Q9H788	454
Q9H7D0	1870
Q9H816	532
Q9H9H4	285
Q9H9L4	492
Q9HAW4	1339
Q9HB71	228
Q9HBG7	655
Q9HC77	1338
Q9HC98	313
Q9HCH5	934
Q9HCJ0	1690
Q9HCK8	2581
Q9HD67	2058
Q9HFW3	626
Q9I8A3	294
Q9I9A7	617
Q9I9K1	206
Q9I9L0	324
Q9IA80	188
Q9IH63	546
Q9J3M8	623
Q9JHC5	200
Q9JIR4	1615
Q9JJD0	305
Q9JL19	2067
Q9JLU4	1740
Q9JM54	103
Q9LDU5	274
Q9LMA8	253
Q9LP46	1020
Q9LPQ3	307
Q9LSF1	421
Q9LUM4	379
Q9LVI4	352
Q9M2R1	243
Q9M7I2	475
Q9N2H0	192
Q9N537	193
Q9N6W6	217
Q9N6W7	158
Q9N6W8	205
Q9NFW8	335
Q9NIR9	625
Q9NP87	494
Q9NPC2	374
Q9NQ25	335
Q9NQR1	393
Q9NR22	394
Q9NRI5	854
Q9NRX5	453
Q9NRY6	295
Q9NS37	354
Q9NS56	1045
Q9NSC2	1324
Q9NVV9	213
Q9NWV8	329
Q9NWW0	138
Q9NY15	2570
Q9NY61	560
Q9NZ52	723
Q9NZC9	954
Q9P0K1	906
Q9P203	1132
Q9P270	581
Q9P2G1	1089
Q9P795	315
Q9P7T4	1019
Q9PTK7	909
Q9PTN8	158
Q9PTN9	144
Q9Q8F7	288
Q9Q8T6	287
Q9QUH6	1308
Q9QUM5	299
Q9QWF0	911
Q9QY17	488
Q9R002	445
Q9R1Z8	733
Q9RF15	1247
Q9S7I8	447
Q9S7M2	249
Q9SID1	238
Q9SSA8	358
Q9SYQ8	980
Q9SZA4	457
Q9TSZ2	304
Q9U1K1	1020
Q9U485	1490
Q9U5N6	371
Q9U7C3	655
Q9U9I5	537
Q9UBC2	864
Q9UBK2	798
Q9UBP0	616
Q9UBP5	337
Q9UBS0	482
Q9UBS5	961
Q9UBT2	640
Q9UD71	204
Q9UER7	740
Q9UGJ0	569
Q9UHB7	1163
Q9UHF7	1281
Q9UHK6	382
Q9UHP3	1055
Q9UIB8	345
Q9UIG0	1483
Q9UIQ6	1025
Q9UJ78	669
Q9UJY1	196
Q9UJY4	613
Q9UJY5	639
Q9UKG1	709
Q9UKT4	447
Q9UKV0	1011
Q9UKY1	873
Q9ULE6	856
Q9ULG1	1556
Q9ULH7	1088
Q9ULR5	123
Q9ULV5	492
Q9UM11	496
Q9UM13	185
Q9UM47	2321
Q9UMN6	2715
Q9UMZ2	1314
Q9UPQ9	1833
Q9UPS6	1966
Q9UPT6	1336
Q9UPW6	733
Q9UQ80	394
Q9UQC2	676
Q9UQF2	711
Q9UQL6	1122
Q9UT72	205
Q9UTN3	684
Q9V3C7	205
Q9VAF4	484
Q9VG13	124
Q9VHV8	476
Q9VI63	1376
Q9VI75	468
Q9VJ16	507
Q9VMA3	1117
Q9VN10	297
Q9VQU9	744
Q9VVP8	108
Q9VWX7	149
Q9W1F6	451
Q9W349	826
Q9W621	251
Q9W7B5	236
Q9W7B6	203
Q9WIJ4	169
Q9WKM8	129
Q9WTI7	1063
Q9WTK7	436
Q9WTQ5	1684
Q9WTT6	454
Q9WTU3	1978
Q9WU78	869
Q9WUD9	536
Q9WV60	420
Q9WV93	299
Q9XFM0	175
Q9XTN4	704
Q9XWD6	1111
Q9XZ31	420
Q9Y0B4	685
Q9Y2H2	1132
Q9Y2I6	1382
Q9Y2N7	669
Q9Y2W1	955
Q9Y2W2	641
Q9Y2X9	895
Q9Y2Y9	288
Q9Y3M2	126
Q9Y3S1	2297
Q9Y458	520
Q9Y463	629
Q9Y490	2541
Q9Y4C0	1643
Q9Y4E5	1061
Q9Y4K1	1723
Q9Y4P1	393
Q9Y4W2	734
Q9Y543	173
Q9Y566	2161
Q9Y5J3	304
Q9Y5M8	271
Q9Y5P4	624
Q9Y5Q3	323
Q9Y5R5	561
Q9Y5W3	355
Q9Y618	2525
Q9Y6B2	187
Q9Y6D9	718
Q9Y6H5	919
Q9Y6I3	576
Q9Y6N7	1651
Q9Y6Q6	616
Q9Y6Q9	1424
Q9Y6R0	609
Q9Y6V0	5065
Q9Y6W5	498
Q9Y6W6	482
Q9Y6X2	628
Q9Y6X6	1858
Q9Y7R4	920
Q9YGY0	842
Q9Z0G8	485
Q9Z0W5	441
Q9Z188	629
Q9Z2P6	257
Q9Z2V6	1113
Q9ZNY3	401
Q9ZSY8	305
W5LIB7	676
