# Supplementary material for: SLALOM, a flexible method for the identification and statistical analysis of overlapping continuous sequence elements in sequence- and time-series data
Source: BMC Bioinformatics. 2018 Jan 26;19:24. doi: 10.1186/s12859-018-2020-x (PMC5787307; doi:10.1186/s12859-018-2020-x)
Supplement: Additional file 2: — Contains the python code of SLALOM, the test data required to reproduce the data presented in this manuscript, as well as the User Manual for SLALOM. (ZIP 3622 kb) [file 12859_2018_2020_MOESM2_ESM.zip › test_data/scores_noframes_sr.tsv]

Nseq	P1	P2	PP	AP	PA	AA	ACC	MCC	F1	SiteN1	SiteN2	SiteN1m	SiteN2m	SiteL1	SiteL2	SiteF1	SitePCV
1	0.9096	0.9002	0.8979	0.0023	0.0116	0.0882	0.9861	0.9213	0.9923	2694	2608	2589	2596	2360518	2336204	0.9779	0.9779
