# Supplementary material for: SLALOM, a flexible method for the identification and statistical analysis of overlapping continuous sequence elements in sequence- and time-series data
Source: BMC Bioinformatics. 2018 Jan 26;19:24. doi: 10.1186/s12859-018-2020-x (PMC5787307; doi:10.1186/s12859-018-2020-x)
Supplement: Additional file 2: — Contains the python code of SLALOM, the test data required to reproduce the data presented in this manuscript, as well as the User Manual for SLALOM. (ZIP 3622 kb) [file 12859_2018_2020_MOESM2_ESM.zip › test_data/eventdates2015.csv]

DateTime	Name	Country	Volatility	Actual	Previous	Consensus
01/01/2015 00:00:00	New Year's Day	Greece	0
01/01/2015 00:00:00	New Year's Day	France	0
01/01/2015 00:00:00	New Year's Day	Japan	0
01/01/2015 00:00:00	New Year's Day	Italy	0
01/01/2015 00:00:00	New Year's Day	China	0	2.000
01/01/2015 00:00:00	New Year's Day	Canada	0
01/01/2015 00:00:00	New Year's Day	Switzerland	0
01/01/2015 00:00:00	New Year's Day	United Kingdom	0
01/01/2015 00:00:00	New Year's Day	New Zealand	0
01/01/2015 00:00:00	New Year's Day	Portugal	0
01/01/2015 00:00:00	New Year's Day	Australia	0
01/01/2015 00:00:00	New Year's Day	United States	0
01/01/2015 00:00:00	New Year's Day	Germany	0
01/01/2015 00:00:00	New Year's Day	Spain	0
01/01/2015 01:00:00	Non-manufacturing PMI	China	2	54.100	53.900
01/01/2015 01:00:00	NBS Manufacturing PMI	China	2	50.300	50.300	50.100
01/01/2015 13:30:00	Retail Sales control group	United States	2	-0.400
01/02/2015 00:00:00	New Years Holiday	China	0	6.000
01/02/2015 00:00:00	Day after New Year's Day	New Zealand	0
01/02/2015 00:00:00	Bank Holiday	Japan	0
01/02/2015 05:30:00	RBA Commodity Index SDR (YoY)	Australia	1	-21.200	-18.400
01/02/2015 08:15:00	Markit Manufacturing PMI	Spain	1	53.800	54.700	54.900
01/02/2015 08:45:00	Markit Manufacturing PMI	Italy	1	53.600	49.000	49.600
01/02/2015 08:50:00	Markit Manufacturing PMI	France	1	47.500	47.900
01/02/2015 08:55:00	Markit Manufacturing PMI	Germany	2	51.200	51.200	51.200
01/02/2015 09:00:00	Markit Manufacturing PMI	Greece	1	49.400	49.100
01/02/2015 09:00:00	Markit Manufacturing PMI	European Monetary Union	2	50.600	50.800	50.800
01/02/2015 09:30:00	Net Lending to Individuals (MoM)	United Kingdom	2	3.300	2.700	2.500
01/02/2015 09:30:00	Markit Manufacturing PMI	United Kingdom	2	52.700	53.300	53.700
01/02/2015 09:30:00	Consumer Credit	United Kingdom	2	1.233	1.085	1.000
01/02/2015 09:30:00	Mortgage Approvals	United Kingdom	2	58.956	59.511	58.500
01/02/2015 09:30:00	M4 Money Supply (YoY)	United Kingdom	1	-2.700	-2.600
01/02/2015 09:30:00	M4 Money Supply (MoM)	United Kingdom	1	0.100	0.000
01/02/2015 14:30:00	RBC Manufacturing PMI	Canada	2	53.900	55.300
01/02/2015 14:45:00	Markit Manufacturing PMI	United States	2	53.900	53.700	54.100
01/02/2015 15:00:00	ISM Prices Paid	United States	2	38.500	44.500	43.000
01/02/2015 15:00:00	ISM Manufacturing PMI	United States	3	55.500	58.700	57.600
01/02/2015 15:00:00	Construction Spending (MoM)	United States	2	-0.200	1.200	0.300
01/04/2015 22:30:00	AiG Performance of Mfg Index	Australia	2	46.900	50.100
01/05/2015 01:35:00	Nikkei Manufacturing PMI	Japan	1	52.100	52.100
01/05/2015 05:00:00	Vehicle Sales (YoY)	Japan	1	-8.800	-13.500
01/05/2015 08:00:00	Unemployment Change	Spain	1	-64.400	-14.700	-72.000
01/05/2015 08:30:00	SVME - Purchasing Managers' Index	Switzerland	2	53.600	52.100	52.900
01/05/2015 09:30:00	Sentix Investor Confidence	European Monetary Union	1	0.900	-2.500	-0.900
01/05/2015 09:30:00	PMI Construction	United Kingdom	2	57.600	59.400	59.000
01/05/2015 11:43:23	Business Confidence	Portugal	1	0.200	0.500
01/05/2015 11:43:36	Consumer Confidence	Portugal	1	-22.300	-22.300
01/05/2015 13:00:00	Harmonised Index of Consumer Prices (YoY)	Germany	2	0.100	0.500	0.200
01/05/2015 13:00:00	Consumer Price Index (YoY)	Germany	2	0.200	0.600	0.300
01/05/2015 13:00:00	Harmonised Index of Consumer Prices (MoM)	Germany	2	0.100	0.000	0.200
01/05/2015 13:00:00	Consumer Price Index (MoM)	Germany	2	0.000	0.000	0.200
01/05/2015 14:45:00	ISM New York index	United States	1	70.800	62.400
01/05/2015 16:30:00	3-Month Bill Auction	United States	1	0.030	0.040
01/05/2015 16:30:00	6-Month Bill Auction	United States	1	0.110	0.130
01/05/2015 22:24:15	Total Vehicle Sales	United States	1	16.900	17.200	16.900
01/05/2015 23:50:00	Monetary Base (YoY)	Japan	2	38.200	36.700	34.300
01/06/2015 00:00:00	Epiphany	Greece	0
01/06/2015 00:00:00	Epiphany	Italy	0
01/06/2015 00:00:00	Epiphany	Spain	0
01/06/2015 00:30:00	Exports	Australia	1	1.000	2.000
01/06/2015 00:30:00	Imports	Australia	1	1.000	-2.000
01/06/2015 00:30:00	Trade Balance	Australia	2	-1016.000	-877.000
01/06/2015 01:35:00	Markit Services PMI	Japan	2	51.700	50.600
01/06/2015 01:45:00	Caixin China Services PMI	China	2	53.400	53.000
01/06/2015 07:45:00	Consumer Confidence	France	1	90.000	88.000	88.000
01/06/2015 08:15:00	Markit Services PMI	Spain	1	54.300	52.700	52.900
01/06/2015 08:45:00	Markit Services PMI	Italy	1	49.400	51.800	51.400
01/06/2015 08:50:00	Markit PMI Composite	France	1	49.700	49.100
01/06/2015 08:50:00	Markit Services PMI	France	1	50.600	49.800	49.800
01/06/2015 08:55:00	Markit Services PMI	Germany	1	52.100	51.400	51.400
01/06/2015 08:55:00	Markit PMI Composite	Germany	1	52.000
01/06/2015 09:00:00	Markit PMI Composite	European Monetary Union	1	51.400	51.700
01/06/2015 09:00:00	Markit Services PMI	European Monetary Union	1	51.600	51.900	51.900
01/06/2015 09:30:00	BOE Credit Conditions Survey	United Kingdom	1
01/06/2015 09:30:00	Markit Services PMI	United Kingdom	2	55.800	58.600	58.500
01/06/2015 11:19:10	10-y Bond Auction	United Kingdom	1	1.622	2.210
01/06/2015 13:30:00	Raw Material Price Index	Canada	1	-5.700	-4.300	-4.700
01/06/2015 13:30:00	Industrial Product Price (MoM)	Canada	1	-0.500	-0.500	-0.800
01/06/2015 13:55:00	Redbook index (YoY)	United States	1	4.300	5.400
01/06/2015 13:55:00	Redbook index (MoM)	United States	1	-0.600	-0.500
01/06/2015 14:45:00	Markit Services PMI	United States	2	53.300	53.600
01/06/2015 14:45:00	Markit PMI Composite	United States	2	53.500	53.800
01/06/2015 15:00:00	ISM Non-Manufacturing PMI	United States	3	56.200	59.300	58.200
01/06/2015 15:00:00	Factory Orders (MoM)	United States	2	-1.700	-0.700	-0.500
01/06/2015 15:00:00	GDT Price Index	New Zealand	1	3.600	2.400
01/06/2015 16:30:00	52-Week Bill auction	United States	1	0.250	0.210
01/06/2015 16:30:00	4-Week Bill Auction	United States	1	0.010	0.015
01/06/2015 22:30:00	AiG Performance of Services Index	Australia	2	47.500	43.800
01/07/2015 00:00:00	ANZ Commodity Price	New Zealand	1	-4.400	-1.600
01/07/2015 00:01:00	BRC Shop Price Index (YoY)	United Kingdom	1	-1.700	-1.900
01/07/2015 07:00:00	Retail Sales (YoY)	Germany	2	-1.000	2.100
01/07/2015 07:00:00	Retail Sales (MoM)	Germany	2	0.900	2.000	0.000
01/07/2015 08:00:00	Non-monetary policy's ECB meeting	European Monetary Union	3
01/07/2015 08:00:00	Foreign Currency Reserves	Switzerland	1	495.100	462.400
01/07/2015 08:55:00	Unemployment Change	Germany	3	-25.000	-16.000	-6.000
01/07/2015 08:55:00	Unemployment Rate s.a.	Germany	3	6.600	6.600	6.600
01/07/2015 09:00:00	Unemployment	Italy	2	13.300	13.300	13.300
01/07/2015 09:00:00	2-year Notes auction	Germany	1	-0.110	-0.040
01/07/2015 10:00:00	Unemployment Rate	European Monetary Union	2	11.500	11.500	11.500
01/07/2015 10:00:00	Consumer Price Index - Core (YoY)	European Monetary Union	3	0.800	0.700	0.600
01/07/2015 10:00:00	Consumer Price Index (YoY)	European Monetary Union	3	-0.200	0.300	-0.100
01/07/2015 10:00:00	Consumer Price Index (EU Norm) (MoM)	Italy	1	0.000	-0.200
01/07/2015 10:00:00	Consumer Price Index (EU Norm) (YoY)	Italy	1	-0.100	0.300
01/07/2015 10:00:00	Consumer Price Index (MoM)	Italy	1	0.000	-0.200
01/07/2015 10:00:00	Consumer Price Index (YoY)	Italy	1	0.000	0.200
01/07/2015 12:00:00	MBA Mortgage Applications	United States	2	11.100	0.900
01/07/2015 13:15:00	ADP Employment Change	United States	2	253.000	227.000	225.000
01/07/2015 13:30:00	Trade Balance	United States	2	-39.750	-42.250	-42.000
01/07/2015 13:30:00	Exports	Canada	1	43.380	44.820
01/07/2015 13:30:00	Imports	Canada	1	43.910	44.820
01/07/2015 13:30:00	International Merchandise Trade	Canada	1	-0.340	-0.330	-0.300
01/07/2015 15:00:00	Ivey Purchasing Managers Index s.a	Canada	2	55.400	56.900	52.300
01/07/2015 15:00:00	Ivey Purchasing Managers Index	Canada	2	46.700	49.200
01/07/2015 15:30:00	EIA Crude Oil Stocks change	United States	1	-3.062	-1.754	0.880
01/07/2015 19:00:00	FOMC Minutes	United States	3
01/07/2015 23:30:00	Fed's Evans Speech	United States	1
01/07/2015 23:50:00	Foreign bond investment	Japan	2	20.100	-121.100
01/07/2015 23:50:00	Foreign investment in Japan stocks	Japan	2	-40.700	3.100
01/08/2015 00:30:00	Building Permits (MoM)	Australia	1	7.700	11.500	-3.500
01/08/2015 00:30:00	Building Permits (YoY)	Australia	1	10.200	2.100
01/08/2015 07:00:00	Factory Orders n.s.a. (YoY)	Germany	2	-0.400	2.600
01/08/2015 07:00:00	Factory Orders s.a. (MoM)	Germany	1	-2.400	2.900	-0.700
01/08/2015 08:00:00	Halifax House Prices (MoM)	United Kingdom	1	1.100	0.500	0.300
01/08/2015 08:00:00	Halifax House Prices (3m/YoY)	United Kingdom	1	7.800	8.100	8.000
01/08/2015 09:00:00	30-y Bond Auction	Spain	2	2.701	3.594
01/08/2015 10:00:00	Producer Price Index (MoM)	European Monetary Union	1	-0.300	-0.300
01/08/2015 10:00:00	Producer Price Index (YoY)	European Monetary Union	1	-1.600	-1.300
01/08/2015 10:00:00	Unemployment Rate (MoM)	Greece	1	25.800	26.000
01/08/2015 10:00:00	Retail Sales (YoY)	European Monetary Union	2	1.600	1.600
01/08/2015 10:00:00	Retail Sales (MoM)	European Monetary Union	1	0.700	0.600	0.100
01/08/2015 10:00:16	Business Climate	European Monetary Union	1	0.150	0.180
01/08/2015 10:00:27	Economic Sentiment Indicator	European Monetary Union	1	100.600	100.800
01/08/2015 10:00:37	Services Sentiment	European Monetary Union	1	4.000	4.400
01/08/2015 10:00:40	Industrial Confidence	European Monetary Union	1	-4.000	-4.300
01/08/2015 10:00:57	Consumer Confidence	European Monetary Union	2	-12.000	-10.900
01/08/2015 10:15:24	10-y Bond Auction	France	1	0.790	1.110
01/08/2015 10:20:00	5-y Bond Auction	Spain	1	0.928	0.946
01/08/2015 12:00:00	BoE Interest Rate Decision	United Kingdom	3	0.500	0.500	0.500
01/08/2015 12:00:00	BoE Asset Purchase Facility	United Kingdom	3	375.000	375.000	375.000
01/08/2015 12:30:00	Challenger Job Cuts (YoY)	United States	1	32.640	35.940
01/08/2015 13:30:00	Initial Jobless Claims	United States	2	297.000	298.000	290.000
01/08/2015 13:30:00	Continuing Jobless Claims	United States	2	2.475	2.351	2.368
01/08/2015 13:30:00	New Housing Price Index (YoY)	Canada	1	1.700	1.600
01/08/2015 13:30:00	New Housing Price Index (MoM)	Canada	1	0.100	0.100	0.100
01/08/2015 15:30:00	EIA Natural Gas Storage change	United States	1	-131.000	-26.000	-121.000
01/08/2015 20:00:00	Consumer Credit Change	United States	2	13.470	15.970	15.000
01/08/2015 21:45:00	Building Permits s.a. (MoM)	New Zealand	1	10.500	9.800
01/08/2015 22:30:00	AiG Performance of Construction Index	Australia	2	44.400	45.400
01/08/2015 23:50:00	JP Foreign Reserves	Japan	1	1260.500	1269.079
01/09/2015 00:30:00	Retail Sales s.a. (MoM)	Australia	2	0.100	0.400	0.200
01/09/2015 01:30:00	Producer Price Index (YoY)	China	3	-3.300	-2.700	-3.100
01/09/2015 01:30:00	Consumer Price Index (YoY)	China	3	1.500	1.400	1.500
01/09/2015 01:30:00	Consumer Price Index (MoM)	China	3	0.300	-0.200	0.300
01/09/2015 05:00:00	Coincident Index	Japan	2	108.900	109.900
01/09/2015 05:00:00	Leading Economic Index	Japan	2	145.800	104.500
01/09/2015 06:45:00	Unemployment Rate s.a (MoM)	Switzerland	2	3.200	3.200
01/09/2015 07:00:00	Industrial Production s.a. (MoM)	Germany	1	0.100	0.600	0.400
01/09/2015 07:00:00	Industrial Production n.s.a. w.d.a. (YoY)	Germany	2	-0.300	1.200
01/09/2015 07:00:00	Current Account n.s.a.	Germany	1	18.900	22.500
01/09/2015 07:00:00	Exports (MoM)	Germany	1	-2.200	-0.500	-0.150
01/09/2015 07:00:00	Trade Balance s.a.	Germany	2	17.900	20.800	20.700
01/09/2015 07:00:00	Imports (MoM)	Germany	1	1.200	-3.300	0.400
01/09/2015 07:45:00	Trade Balance EUR	France	1	-3.236	-4.600
01/09/2015 07:45:00	Imports, EUR	France	1	40.407	41.500
01/09/2015 07:45:00	Exports, EUR	France	1	37.171	36.900
01/09/2015 07:45:00	Industrial Output (MoM)	France	1	-0.200	-0.700	0.300
01/09/2015 08:00:00	Industrial Output Cal Adjusted (YoY)	Spain	1	0.000	1.200	0.700
01/09/2015 08:15:00	Consumer Price Index (YoY)	Switzerland	2	-0.300	-0.100
01/09/2015 08:15:00	Consumer Price Index (MoM)	Switzerland	1	-0.500	0.000
01/09/2015 09:00:00	Public Deficit/GDP	Italy	1	3.000	1.300
01/09/2015 09:30:00	Manufacturing Production (YoY)	United Kingdom	2	3.000	1.700	2.300
01/09/2015 09:30:00	Industrial Production (MoM)	United Kingdom	1	0.000	-0.300	0.200
01/09/2015 09:30:00	Industrial Production (YoY)	United Kingdom	2	1.100	1.000	1.600
01/09/2015 09:30:00	Manufacturing Production (MoM)	United Kingdom	1	0.800	-0.700	0.300
01/09/2015 09:30:00	Trade Balance; non-EU	United Kingdom	2	-2.778	-3.505	-3.450
01/09/2015 09:30:00	Total Trade Balance	United Kingdom	2	-1.841	-2.246
01/09/2015 09:30:00	Goods Trade Balance	United Kingdom	2	-9.283	-9.842	-9.400
01/09/2015 10:00:00	Industrial Production (YoY)	Greece	1	2.500	-0.400
01/09/2015 11:10:29	Global Trade Balance	Portugal	1	-2.770	-2.835
01/09/2015 13:15:00	Housing Starts s.a (YoY)	Canada	2	179.600	193.200	193.500
01/09/2015 13:30:00	Average Hourly Earnings (MoM)	United States	1	-0.200	0.200	0.200
01/09/2015 13:30:00	Labor Force Participation Rate	United States	2	62.700	62.900
01/09/2015 13:30:00	Average Weekly Hours	United States	2	34.600	34.600	34.600
01/09/2015 13:30:00	Nonfarm Payrolls	United States	3	329.000	353.000	240.000
01/09/2015 13:30:00	Unemployment Rate	United States	3	5.600	5.800	5.700
01/09/2015 13:30:00	Average Hourly Earnings (YoY)	United States	2	1.700	2.100
01/09/2015 13:30:00	Building Permits (MoM)	Canada	2	-13.600	2.100	1.000
01/09/2015 13:30:00	Participation rate	Canada	1	65.700	66.000
01/09/2015 13:30:00	Net Change in Employment	Canada	3	-11.300	-10.700	15.000
01/09/2015 13:30:00	Unemployment Rate	Canada	3	6.700	6.600	6.600
01/09/2015 15:00:00	NIESR GDP Estimate (3M)	United Kingdom	2	0.500	0.700
01/09/2015 15:00:00	Wholesale Inventories	United States	2	0.800	0.600	0.300
01/09/2015 18:20:00	Fed's Lacker speech	United States	1
01/12/2015 00:00:00	Coming-of-Age Day	Japan	0
01/12/2015 00:30:00	Investment Lending for Homes	Australia	2	-2.200	0.500
01/12/2015 00:30:00	Home Loans	Australia	2	-0.400	0.200	2.000
01/12/2015 00:30:00	ANZ Job Advertisements	Australia	1	1.800	0.700
01/12/2015 15:11:26	Labor Market Conditions Index	United States	2	7.300	5.500
01/12/2015 15:30:46	Bank of Canada Business Outlook Survey	Canada	2
01/12/2015 16:30:00	3-Month Bill Auction	United States	1	0.025	0.030
01/12/2015 16:30:00	6-Month Bill Auction	United States	1	0.085	0.110
01/12/2015 17:40:00	Fed's Lockhart speech	United States	1
01/12/2015 18:00:00	3-Year Note Auction	United States	1	0.926	1.066
01/12/2015 23:50:00	Bank lending (YoY)	Japan	2	2.600	2.700
01/12/2015 23:50:00	Current Account n.s.a.	Japan	1	433.000	833.400	133.200
01/12/2015 23:50:00	Trade Balance - BOP Basis	Japan	2	-636.800	-766.600
01/13/2015 00:01:00	BRC Like-For-Like Retail Sales (YoY)	United Kingdom	1	-0.400	0.900	0.650
01/13/2015 02:00:00	Imports (YoY)	China	1	-2.300	-6.700	-7.400
01/13/2015 02:00:00	Exports (YoY)	China	1	9.900	4.700	6.800
01/13/2015 02:00:00	Trade Balance USD	China	2	49.100	54.500	49.850
01/13/2015 05:00:00	Eco Watchers Survey: Outlook	Japan	2	46.700	44.000
01/13/2015 05:00:00	Eco Watchers Survey: Current	Japan	2	45.200	41.500
01/13/2015 07:00:00	Wholesale Price Index (YoY)	Germany	1	-2.300	-1.100
01/13/2015 07:00:00	Wholesale Price Index (MoM)	Germany	1	-1.000	-0.700
01/13/2015 09:00:00	Industrial Output w.d.a (YoY)	Italy	1	-1.900	-3.000	-2.700
01/13/2015 09:00:00	Industrial Output s.a. (MoM)	Italy	1	0.300	0.000	0.100
01/13/2015 09:30:00	Retail Price Index (MoM)	United Kingdom	1	0.200	-0.200	0.100
01/13/2015 09:30:00	Retail Price Index (YoY)	United Kingdom	1	1.600	2.000	1.600
01/13/2015 09:30:00	DCLG House Price Index (YoY)	United Kingdom	1	10.000	10.400	10.100
01/13/2015 09:30:00	Producer Price Index - Input (YoY) n.s.a	United Kingdom	1	-11.600	-8.200	-11.700
01/13/2015 09:30:00	Producer Price Index - Output (MoM) n.s.a	United Kingdom	1	-0.300	-0.200	-0.300
01/13/2015 09:30:00	Producer Price Index - Input (MoM) n.s.a	United Kingdom	1	-3.300	-0.700	-3.000
01/13/2015 09:30:00	PPI Core Output (YoY) n.s.a	United Kingdom	2	0.800	0.900	1.200
01/13/2015 09:30:00	PPI Core Output (MoM) n.s.a	United Kingdom	1	0.000	0.000	-0.100
01/13/2015 09:30:00	Producer Price Index - Output (YoY) n.s.a	United Kingdom	2	-0.800	-0.600	-0.400
01/13/2015 09:30:00	Core Consumer Price Index (YoY)	United Kingdom	3	1.300	1.200	1.400
01/13/2015 09:30:00	Consumer Price Index (YoY)	United Kingdom	3	0.500	1.000	0.700
01/13/2015 09:30:00	Consumer Price Index (MoM)	United Kingdom	2	0.000	-0.300	0.100
01/13/2015 10:00:00	Consumer Price Index (YoY)	Greece	1	-2.600	-1.200
01/13/2015 10:00:00	Consumer Price Index - Harmonized (YoY)	Greece	1	-2.500	-1.200
01/13/2015 11:00:39	3-y Bond Auction	Italy	1	0.610	0.770
01/13/2015 11:07:33	Consumer Price Index (YoY)	Portugal	1	-0.400	0.000
01/13/2015 11:07:46	Consumer Price Index (MoM)	Portugal	1	0.000	-0.200
01/13/2015 13:55:00	Redbook index (YoY)	United States	1	3.800	4.300
01/13/2015 13:55:00	Redbook index (MoM)	United States	1	-3.200	-0.600
01/13/2015 14:00:00	NFIB Business Optimism Index	United States	1	100.400	98.100	98.600
01/13/2015 15:00:00	JOLTS Job Openings	United States	1	4.847	4.834	4.863
01/13/2015 15:00:00	IBD/TIPP Economic Optimism (MoM)	United States	1	51.500	48.400	48.900
01/13/2015 16:30:00	4-Week Bill Auction	United States	1	0.015	0.010
01/13/2015 18:00:00	10-Year Note Auction	United States	1	1.930	2.214
01/13/2015 19:00:00	Monthly Budget Statement	United States	1	2.000	-56.800	3.000
01/13/2015 21:45:00	Electronic Card Retail Sales (YoY)	New Zealand	1	3.500	3.300
01/13/2015 21:45:00	Electronic Card Retail Sales (MoM)	New Zealand	1	-0.100	-0.100
01/13/2015 22:00:15	Fed Minneapolis's Narayana Kocherlakota speech	United States	1
01/13/2015 23:50:00	Money Supply M2+CD (YoY)	Japan	1	3.600	3.600	3.600
01/14/2015 06:00:00	Machine Tool Orders (YoY)	Japan	2	33.800	36.600
01/14/2015 07:45:00	Current Account	France	1	0.300	-0.900
01/14/2015 07:45:00	Consumer Price Index (EU norm) (YoY)	France	1	0.100	0.400	0.000
01/14/2015 07:45:00	Inflation ex-tobacco (MoM)	France	2	0.100	-0.200
01/14/2015 07:45:00	Consumer Price Index (EU norm) (MoM)	France	1	0.100	-0.200	0.000
01/14/2015 08:30:00	European Court of Justice Ruling	European Monetary Union	3
01/14/2015 09:00:00	Consumer Price Index (EU Norm) (MoM)	Italy	1	0.000	0.000	0.000
01/14/2015 09:00:00	Consumer Price Index (EU Norm) (YoY)	Italy	1	-0.100	-0.100	-0.100
01/14/2015 09:00:00	Consumer Price Index (MoM)	Italy	1	0.000	0.000	0.000
01/14/2015 09:00:00	Consumer Price Index (YoY)	Italy	1	0.000	0.000	0.000
01/14/2015 10:00:00	Industrial Production s.a. (MoM)	European Monetary Union	1	0.100	0.300	0.000
01/14/2015 10:00:00	Industrial Production w.d.a. (YoY)	European Monetary Union	2	-0.800	0.800	-0.800
01/14/2015 10:52:58	10-y Bond Auction	Germany	2	0.520	0.740
01/14/2015 12:00:00	MBA Mortgage Applications	United States	2	49.100	11.100
01/14/2015 13:30:00	Retail Sales ex Autos (MoM)	United States	2	-0.900	0.500	0.000
01/14/2015 13:30:00	Retail Sales (MoM)	United States	3	-0.900	0.400	-0.100
01/14/2015 13:30:00	Import Price Index (MoM)	United States	1	-1.900	-1.800	-2.900
01/14/2015 13:30:00	Export Price Index (MoM)	United States	1	-1.000	-0.800	-1.000
01/14/2015 13:30:00	Export Price Index (YoY)	United States	1	-3.200	-1.900
01/14/2015 13:30:00	Import Price Index (YoY)	United States	1	-5.500	-2.300
01/14/2015 14:15:00	BOE's Governor Carney speech	United Kingdom	3
01/14/2015 15:00:00	Business Inventories	United States	2	0.200	0.200	0.200
01/14/2015 15:30:00	EIA Crude Oil Stocks change	United States	1	5.389	-3.062	0.417
01/14/2015 18:00:00	30-Year Bond Auction	United States	1	2.430	2.848
01/14/2015 19:00:00	Fed's Beige Book	United States	2
01/14/2015 21:45:00	Food Price Index (MoM)	New Zealand	1	0.300	-0.500
01/14/2015 23:50:00	Domestic Corporate Goods Price Index (MoM)	Japan	1	-0.500	-0.300	-0.300
01/14/2015 23:50:00	Domestic Corporate Goods Price Index (YoY)	Japan	1	1.800	2.600	2.100
01/14/2015 23:50:00	Machinery Orders (MoM)	Japan	2	1.300	-6.400	5.000
01/14/2015 23:50:00	Machinery Orders (YoY)	Japan	2	-14.600	-4.900	-5.800
01/15/2015 00:01:00	RICS Housing Price Balance	United Kingdom	1	12.000	13.000	10.000
01/15/2015 00:30:00	RBA Foreign Exchange Transaction	Australia	1	1081.000	337.000
01/15/2015 00:30:00	Fulltime employment	Australia	2	46.400	2.600
01/15/2015 00:30:00	Employment Change s.a.	Australia	3	42.400	44.900	3.800
01/15/2015 00:30:00	Unemployment Rate s.a.	Australia	3	6.100	6.200	6.300
01/15/2015 00:30:00	Participation Rate	Australia	1	64.800	64.700	64.700
01/15/2015 00:30:00	Part-time employment	Australia	1	-4.200	42.300
01/15/2015 02:00:00	M2 Money Supply (YoY)	China	1	12.200	12.300	12.500
01/15/2015 02:00:00	New Loans	China	3	697.300	852.700	852.700
01/15/2015 02:00:00	FDI - Foreign Direct Investment (YTD) (YoY)	China	2	1.700	0.700
01/15/2015 02:43:27	REINZ House Price Index (MoM)	New Zealand	2	-1.000	3.300
01/15/2015 08:00:00	HICP (MoM)	Spain	1	-0.700	-0.200	-0.600
01/15/2015 08:00:00	Consumer Price Index (MoM)	Spain	1	-0.600	-0.100	-0.600
01/15/2015 08:00:00	HICP (YoY)	Spain	1	-1.100	-1.100	-1.100
01/15/2015 08:00:00	Consumer Price Index (YoY)	Spain	1	-1.000	-0.400	-1.100
01/15/2015 09:00:00	Real GDP Growth	Germany	1	1.500	0.100	1.500
01/15/2015 09:30:32	SNB Interest Rate Decision	Switzerland	3	-0.750	-0.250
01/15/2015 09:52:17	3-y Bond Auction	Spain	1	0.556	0.584
01/15/2015 09:55:38	5-y Bond Auction	Spain	1	0.849	0.928
01/15/2015 10:00:00	Trade Balance s.a.	European Monetary Union	1	21.600	19.600	21.300
01/15/2015 10:00:00	Trade Balance n.s.a.	European Monetary Union	1	21.200	23.600	19.600
01/15/2015 12:15:45	SNB Chairman Jordan Speech	Switzerland	3
01/15/2015 13:30:00	NY Empire State Manufacturing Index	United States	1	9.950	-1.230	5.000
01/15/2015 13:30:00	Producer Price Index (MoM)	United States	1	-0.300	-0.200	-0.400
01/15/2015 13:30:00	Producer Price Index ex Food & Energy (YoY)	United States	1	2.100	1.800	1.900
01/15/2015 13:30:00	Producer Price Index (YoY)	United States	2	1.100	1.400	1.000
01/15/2015 13:30:00	Producer Price Index ex Food & Energy (MoM)	United States	1	0.300	0.000	0.100
01/15/2015 13:30:00	Initial Jobless Claims	United States	2	317.000	297.000	291.000
01/15/2015 13:30:00	Continuing Jobless Claims	United States	2	2.428	2.475	2.400
01/15/2015 15:00:00	Philadelphia Fed Manufacturing Survey	United States	2	6.300	24.500	19.900
01/15/2015 15:30:00	EIA Natural Gas Storage change	United States	1	-236.000	-131.000	-224.000
01/15/2015 16:15:00	German Buba President Weidmann speech	Germany	2
01/15/2015 23:50:00	Tertiary Industry Index (MoM)	Japan	2	0.200	-0.100	0.300
01/15/2015 23:50:00	Foreign bond investment	Japan	2	464.600	20.100
01/15/2015 23:50:00	Foreign investment in Japan stocks	Japan	2	-679.900	-40.700
01/16/2015 07:00:00	Harmonised Index of Consumer Prices (YoY)	Germany	2	0.100	0.100	0.100
01/16/2015 07:00:00	Consumer Price Index (YoY)	Germany	2	0.200	0.200	0.200
01/16/2015 07:00:00	Harmonised Index of Consumer Prices (MoM)	Germany	2	0.100	0.100	0.100
01/16/2015 07:00:00	Consumer Price Index (MoM)	Germany	2	0.000	0.000	0.000
01/16/2015 07:45:00	Budget	France	1	-90.800	-84.700
01/16/2015 08:15:00	Real Retail Sales (YoY)	Switzerland	2	-1.200	0.300
01/16/2015 08:30:00	Markit PMI Composite	Germany	1	51.400	52.000
01/16/2015 09:00:00	Trade Balance	Spain	1	-1.550	-2.240
01/16/2015 10:00:00	Consumer Price Index - Core (YoY)	European Monetary Union	3	0.700	0.800	0.800
01/16/2015 10:00:00	Consumer Price Index (MoM)	European Monetary Union	1	-0.100	-0.200	-0.100
01/16/2015 10:00:00	Consumer Price Index (YoY)	European Monetary Union	3	-0.200	-0.200	-0.200
01/16/2015 13:30:00	Consumer Price Index Ex Food & Energy (MoM)	United States	2	0.000	0.100	0.100
01/16/2015 13:30:00	Consumer Price Index (YoY)	United States	3	0.800	1.300	0.700
01/16/2015 13:30:00	Consumer Price Index Core s.a	United States	1	239.340	239.330
01/16/2015 13:30:00	Consumer Price Index (MoM)	United States	2	-0.400	-0.300	-0.400
01/16/2015 13:30:00	Consumer Price Index Ex Food & Energy (YoY)	United States	3	1.600	1.700	1.700
01/16/2015 13:30:00	Consumer Price Index n.s.a (MoM)	United States	1	234.810	236.150	234.700
01/16/2015 14:15:00	Capacity Utilization	United States	2	79.700	80.000	80.000
01/16/2015 14:15:00	Industrial Production (MoM)	United States	2	-0.300	1.300	0.000
01/16/2015 14:55:00	Michigan Consumer Sentiment Index	United States	2	98.200	93.600	94.100
01/16/2015 16:00:00	FOMC Member Williams speech	United States	1
01/16/2015 21:00:00	Net Long-Term TIC Flows	United States	2	33.500	-1.400	27.300
01/16/2015 21:00:00	Total Net TIC Flows	United States	1	-14.300	179.500
01/17/2015 13:50:00	Fed's Lockhart speech	United States	1
01/18/2015 01:30:00	House Price Index	China	2	-4.300	-3.700
01/18/2015 23:01:00	Rightmove House Price Index (MoM)	United Kingdom	1	1.400	-2.200
01/18/2015 23:01:00	Rightmove House Price Index (YoY)	United Kingdom	1	8.200	7.000
01/18/2015 23:30:00	TD Securities Inflation (MoM)	Australia	1	0.000	0.100
01/18/2015 23:30:00	TD Securities Inflation (YoY)	Australia	1	1.500	2.200
01/19/2015 00:00:00	Martin L. King's Birthday	United States	0
01/19/2015 00:30:00	New Motor Vehicle Sales (MoM)	Australia	1	2.600	-0.500
01/19/2015 00:30:00	New Motor Vehicle Sales (YoY)	Australia	1	-1.100	-3.700
01/19/2015 04:30:00	Industrial Production (YoY)	Japan	2	-3.700	-3.800
01/19/2015 04:30:00	Industrial Production (MoM)	Japan	1	-0.500	-0.600
01/19/2015 04:30:00	Capacity Utilization	Japan	1	-0.800	0.700
01/19/2015 05:00:00	Consumer Confidence Index	Japan	2	38.800	37.700
01/19/2015 08:15:00	Producer and Import Prices (YoY)	Switzerland	1	-2.100	-1.600
01/19/2015 08:15:00	Producer and Import Prices (MoM)	Switzerland	1	-0.400	-0.700
01/19/2015 09:00:00	Current Account n.s.a	European Monetary Union	1	26.500	29.700
01/19/2015 09:00:00	Current Account s.a	European Monetary Union	1	19.900	19.500	21.300
01/19/2015 10:00:00	Construction Output s.a (MoM)	European Monetary Union	1	-0.500	1.300
01/19/2015 10:00:00	Construction Output w.d.a (YoY)	European Monetary Union	1	0.500	1.400
01/19/2015 11:00:00	German Buba Monthly Report	Germany	1
01/19/2015 13:30:00	Foreign portfolio investment in Canadian securities	Canada	1	4.300	9.530	7.230
01/19/2015 13:30:00	Canadian portfolio investment in foreign securities	Canada	1	1.830	0.310
01/19/2015 21:00:00	NZIER Business Confidence (QoQ)	New Zealand	1	24.000	19.000
01/20/2015 02:00:00	Retail Sales (YoY)	China	2	11.900	11.700	11.700
01/20/2015 02:00:00	Industrial Production (YoY)	China	2	7.900	7.200	7.400
01/20/2015 02:00:00	NBS Press Conference	China	2
01/20/2015 02:00:00	Urban investment (YTD) (YoY)	China	1	15.700	15.800	15.800
01/20/2015 02:00:00	Gross Domestic Product (QoQ)	China	3	1.500	1.900	1.700
01/20/2015 02:00:00	Gross Domestic Product (YoY)	China	3	7.300	7.300	7.200
01/20/2015 07:00:00	Producer Price Index (MoM)	Germany	1	-0.700	0.000	-0.400
01/20/2015 07:00:00	Producer Price Index (YoY)	Germany	1	-1.700	-0.900	-1.400
01/20/2015 09:00:00	Global Trade Balance	Italy	1	3.539	5.396
01/20/2015 09:00:00	Trade Balance EU	Italy	1	0.813	1.372
01/20/2015 09:51:17	12-Month Letras Auction	Spain	1	0.213	0.363
01/20/2015 09:51:31	6-Month Letras Auction	Spain	1	0.105	0.276
01/20/2015 10:00:00	Current Account (YoY)	Greece	1	-0.997	-0.198
01/20/2015 10:00:00	ZEW Survey - Economic Sentiment	Germany	3	48.400	34.900	40.000
01/20/2015 10:00:00	ZEW Survey - Economic Sentiment	European Monetary Union	2	45.200	31.800	37.600
01/20/2015 10:00:00	ZEW Survey - Current Situation	Germany	2	22.400	10.000	14.900
01/20/2015 13:30:00	Manufacturing Shipments (MoM)	Canada	1	-1.300	-1.100	-0.700
01/20/2015 15:00:00	FOMC Member Powell Speech	United States	1
01/20/2015 15:00:00	NAHB Housing Market Index	United States	2	57.000	58.000	58.000
01/20/2015 15:00:00	GDT Price Index	New Zealand	1	1.000	3.600
01/20/2015 16:30:00	3-Month Bill Auction	United States	1	0.025	0.025
01/20/2015 16:30:00	6-Month Bill Auction	United States	1	0.075	0.085
01/20/2015 21:45:00	Consumer Price Index (QoQ)	New Zealand	2	-0.200	0.300	0.000
01/20/2015 21:45:00	Consumer Price Index (YoY)	New Zealand	3	0.800	1.000	0.900
01/20/2015 23:30:00	Westpac Consumer Confidence Index	Australia	1	93.200	91.100
01/20/2015 23:30:00	Westpac Consumer Confidence	Australia	1	2.400	-5.700
01/21/2015 00:00:00	World Economic Forum - Davos	Switzerland	2
01/21/2015 02:00:00	President Obama speech	United States	2
01/21/2015 03:00:00	BoJ Monetary Policy Statement	Japan	2
01/21/2015 04:30:00	All Industry Activity Index (MoM)	Japan	2	0.000	-0.100
01/21/2015 05:00:00	Coincident Index	Japan	2	109.200	108.900
01/21/2015 05:00:00	Leading Economic Index	Japan	2	103.700	145.800
01/21/2015 06:30:00	BoJ Press Conference	Japan	3
01/21/2015 09:30:00	BOE MPC Vote Cut	United Kingdom	3	0.000	0.000	0.000
01/21/2015 09:30:00	BOE MPC Vote Unchanged	United Kingdom	3	9.000	7.000	7.000
01/21/2015 09:30:00	Bank of England Minutes	United Kingdom	2
01/21/2015 09:30:00	BOE MPC Vote Hike	United Kingdom	3	0.000	2.000	2.000
01/21/2015 09:30:00	Average Earnings excluding Bonus (3Mo/Yr)	United Kingdom	2	1.800	1.600	1.900
01/21/2015 09:30:00	ILO Unemployment Rate (3M)	United Kingdom	2	5.800	6.000	5.900
01/21/2015 09:30:00	Average Earnings including Bonus (3Mo/Yr)	United Kingdom	2	1.800	1.400	1.700
01/21/2015 09:30:00	Claimant Count Rate	United Kingdom	2	2.600	2.700
01/21/2015 09:30:00	Claimant Count Change	United Kingdom	2	-35.800	-29.600	-25.000
01/21/2015 10:00:00	ZEW Survey - Expectations	Switzerland	2	-10.800	-4.900
01/21/2015 12:00:00	MBA Mortgage Applications	United States	2	14.200	49.100
01/21/2015 13:30:00	Building Permits (MoM)	United States	2	1.060	1.052	1.055
01/21/2015 13:30:00	Housing Starts (MoM)	United States	2	1.087	1.043	1.040
01/21/2015 13:30:00	Wholesale Sales (MoM)	Canada	1	-0.300	0.100	-0.100
01/21/2015 13:55:00	Redbook index (YoY)	United States	1	3.000	3.800
01/21/2015 13:55:00	Redbook index (MoM)	United States	1	-3.500	-3.200
01/21/2015 15:00:00	Bank of Canada Monetary Policy Report	Canada	3
01/21/2015 15:00:00	BOC Rate Statement	Canada	3
01/21/2015 15:00:00	BoC Interest Rate Decision	Canada	3	0.750	1.000	1.000
01/21/2015 16:15:00	BoC Press Conference	Canada	3
01/21/2015 16:30:00	4-Week Bill Auction	United States	1	0.005	0.015
01/21/2015 21:30:00	Business NZ PMI	New Zealand	2	57.100	55.600
01/21/2015 23:50:00	Foreign bond investment	Japan	2	-395.100	464.600
01/21/2015 23:50:00	Foreign investment in Japan stocks	Japan	2	-577.100	-679.900
01/22/2015 00:00:00	World Economic Forum - Davos	Switzerland	2
01/22/2015 00:00:00	Consumer Inflation Expectation	Australia	2	3.200	3.400
01/22/2015 01:45:00	MNI Business Sentiment Indicator	China	1	53.700	56.200
01/22/2015 01:45:09	HIA New Home Sales (MoM)	Australia	2	2.200	3.000
01/22/2015 05:00:00	BoJ Monthly Economic Survey	Japan	2
01/22/2015 08:00:00	Unemployment Survey	Spain	1	23.700	23.670	23.500
01/22/2015 09:00:00	Industrial Sales n.s.a. (YoY)	Italy	1	-1.600	-0.700
01/22/2015 09:00:00	Industrial Sales s.a. (MoM)	Italy	1	-0.600	0.300
01/22/2015 09:00:00	Industrial Orders s.a (MoM)	Italy	1	-0.800	0.100
01/22/2015 09:00:00	Industrial Orders n.s.a (YoY)	Italy	1	-4.100	-0.200
01/22/2015 09:30:00	Public Sector Net Borrowing	United Kingdom	2	9.867	11.728	9.000
01/22/2015 10:00:00	Retail Sales s.a. (MoM)	Italy	1	0.100	0.000
01/22/2015 10:00:00	Retail Sales n.s.a (YoY)	Italy	1	-2.000	-1.000
01/22/2015 11:00:00	CBI Industrial Trends Survey - Orders (MoM)	United Kingdom	1	4.000	5.000	5.000
01/22/2015 11:40:00	Current Account Balance	Portugal	1	1.194	1.400
01/22/2015 12:45:00	ECB Interest Rate Decision	European Monetary Union	3	0.050	0.050
01/22/2015 13:30:00	Initial Jobless Claims	United States	2	308.000	317.000	300.000
01/22/2015 13:30:00	Continuing Jobless Claims	United States	2	2.456	2.428	2.410
01/22/2015 13:30:00	ECB Monetary policy statement and press conference	European Monetary Union	3
01/22/2015 14:00:00	Housing Price Index (MoM)	United States	1	0.700	0.400
01/22/2015 15:00:00	Consumer Confidence	European Monetary Union	2	-8.500	-12.000	-10.500
01/22/2015 15:30:00	EIA Natural Gas Storage change	United States	1	-216.000	-236.000	-227.000
01/22/2015 16:00:00	EIA Crude Oil Stocks change	United States	1	10.071	5.389	2.617
01/22/2015 16:00:00	Kansas Fed manufacturing activity	United States	1	-2.000	7.000
01/22/2015 20:00:00	American Petroleum Institute Monthly Report	United States	1
01/23/2015 00:00:00	World Economic Forum - Davos	Switzerland	2
01/23/2015 01:35:00	Nikkei Manufacturing PMI	Japan	1	52.100	52.100
01/23/2015 01:45:00	Caixin Manufacturing PMI	China	1	49.800	49.600	49.600
01/23/2015 07:45:00	Business Climate	France	1	100.000	99.000
01/23/2015 08:00:00	Markit PMI Composite	France	1	49.500	49.700
01/23/2015 08:00:00	Markit Manufacturing PMI	France	1	49.500	47.500	48.100
01/23/2015 08:00:00	Markit Services PMI	France	1	49.500	50.600	50.700
01/23/2015 08:30:00	Markit Manufacturing PMI	Germany	2	51.000	51.200	51.700
01/23/2015 08:30:00	Markit Services PMI	Germany	1	52.700	52.100	52.500
01/23/2015 08:30:00	Markit PMI Composite	Germany	1	52.600	51.400
01/23/2015 09:00:00	Markit Services PMI	European Monetary Union	1	52.300	51.600	52.000
01/23/2015 09:00:00	Markit PMI Composite	European Monetary Union	1	52.200	51.400	51.800
01/23/2015 09:00:00	Markit Manufacturing PMI	European Monetary Union	2	51.000	50.600	51.000
01/23/2015 09:30:00	Retail Sales (YoY)	United Kingdom	2	4.300	6.400	3.000
01/23/2015 09:30:00	Retail Sales ex-Fuel (YoY)	United Kingdom	2	4.200	6.800	3.300
01/23/2015 09:30:00	Retail Sales (MoM)	United Kingdom	1	0.400	1.600	-0.600
01/23/2015 09:30:00	Retail Sales ex-Fuel (MoM)	United Kingdom	1	0.200	1.700	-0.700
01/23/2015 10:00:00	Trade Balance non-EU	Italy	1	5.235	2.727
01/23/2015 13:30:00	Chicago Fed National Activity Index	United States	1	-0.070	0.920
01/23/2015 13:30:00	Retail Sales (MoM)	Canada	2	0.400	0.000	-0.200
01/23/2015 13:30:00	Retail Sales ex Autos (MoM)	Canada	1	0.700	0.100	0.100
01/23/2015 13:30:00	Consumer Price Index - Core (MoM)	Canada	1	-0.300	-0.300
01/23/2015 13:30:00	Consumer Price Index (YoY)	Canada	3	1.500	2.000	1.500
01/23/2015 13:30:00	Bank of Canada Consumer Price Index Core (YoY)	Canada	3	2.200	2.100	2.200
01/23/2015 13:30:00	Bank of Canada Consumer Price Index Core (MoM)	Canada	2	-0.300	-0.200	-0.400
01/23/2015 13:30:00	Consumer Price Index (MoM)	Canada	2	-0.700	-0.400	-0.600
01/23/2015 14:45:00	Markit Manufacturing PMI	United States	2	53.700	53.900	54.000
01/23/2015 15:00:00	Existing Home Sales Change (MoM)	United States	2	2.400	-6.300	2.400
01/23/2015 15:00:00	Existing Home Sales (MoM)	United States	1	5.070	4.920	5.060
01/24/2015 00:00:00	World Economic Forum - Davos	Switzerland	2
01/25/2015 00:00:00	Hellenic Parliament Elections	Greece	3
01/25/2015 23:50:00	Adjusted Merchandise Trade Balance	Japan	2	-620.667	-925.010
01/25/2015 23:50:00	Exports (YoY)	Japan	1	12.800	4.900	11.000
01/25/2015 23:50:00	Merchandise Trade Balance Total	Japan	2	-660.700	-891.900	-740.300
01/25/2015 23:50:00	Imports (YoY)	Japan	1	1.900	-1.700	2.300
01/25/2015 23:50:00	BoJ Monetary Policy Meeting Minutes	Japan	2
01/26/2015 00:00:00	Australia Day	Australia	0
01/26/2015 08:00:00	Producer Price Index (YoY)	Spain	1	-3.700	-1.500
01/26/2015 09:00:00	IFO - Expectations	Germany	2	102.000	101.300	102.500
01/26/2015 09:00:00	IFO - Business Climate	Germany	2	106.700	105.500	106.300
01/26/2015 09:00:00	IFO - Current Assessment	Germany	2	111.700	110.000	110.700
01/26/2015 11:00:00	Eurogroup meeting	European Monetary Union	2
01/26/2015 15:30:00	Dallas Fed Manufacturing Business Index	United States	1	-4.400	3.500
01/26/2015 16:30:00	3-Month Bill Auction	United States	1	0.020	0.025
01/26/2015 16:30:00	6-Month Bill Auction	United States	1	0.075	0.075
01/26/2015 23:50:00	Corporate Service Price (YoY)	Japan	1	3.500	3.600
01/27/2015 00:00:00	EcoFin Meeting	European Monetary Union	2
01/27/2015 00:30:00	National Australia Bank's Business Confidence	Australia	1	2.000	1.000
01/27/2015 00:30:00	National Australia Bank's Business Conditions	Australia	1	4.000	5.000
01/27/2015 09:30:00	BBA Mortgage Approvals	United Kingdom	2	35.700	36.700	36.600
01/27/2015 09:30:00	Gross Domestic Product (QoQ)	United Kingdom	3	0.500	0.600	0.600
01/27/2015 09:30:00	Gross Domestic Product (YoY)	United Kingdom	3	2.700	2.800	2.800
01/27/2015 09:30:00	Index of Services (3M/3M)	United Kingdom	1	0.800	0.700	1.000
01/27/2015 09:55:05	3-Month Letras Auction	Spain	1	0.018	0.200
01/27/2015 09:56:36	9-Month Letras Auction	Spain	1	0.137	0.373
01/27/2015 13:30:00	Durable Goods Orders ex Transportation	United States	2	-0.900	-1.300	0.600
01/27/2015 13:30:00	Durable Goods Orders	United States	3	-3.700	-2.100	0.500
01/27/2015 13:55:00	Redbook index (YoY)	United States	1	3.200	3.000
01/27/2015 13:55:00	Redbook index (MoM)	United States	1	-3.600	-3.500
01/27/2015 14:00:00	S&P/Case-Shiller Home Price Indices (YoY)	United States	1	4.300	4.500	4.300
01/27/2015 14:45:00	Markit Services PMI	United States	2	54.000	53.300	53.800
01/27/2015 14:45:00	Markit PMI Composite	United States	2	54.200	53.500
01/27/2015 15:00:00	Consumer Confidence	United States	3	103.800	93.100	95.100
01/27/2015 15:00:00	New Home Sales (MoM)	United States	1	0.482	0.431	0.450
01/27/2015 15:00:00	New Home Sales Change (MoM)	United States	2	8.100	-6.700
01/27/2015 15:00:00	Richmond Fed Manufacturing Index	United States	1	6.000	7.000	6.000
01/27/2015 23:30:00	Westpac Leading Index (MoM)	Australia	1	0.000	-0.100
01/28/2015 00:30:00	Consumer Price Index (QoQ)	Australia	2	0.200	0.500	0.300
01/28/2015 00:30:00	Consumer Price Index (YoY)	Australia	3	1.700	2.300	1.800
01/28/2015 00:30:00	RBA trimmed mean CPI (YoY)	Australia	1	2.200	2.400	2.200
01/28/2015 00:30:00	RBA trimmed mean CPI (QoQ)	Australia	1	0.600	0.300	0.500
01/28/2015 07:00:00	Import Price Index (YoY)	Germany	1	-3.700	-2.100	-3.500
01/28/2015 07:00:00	Import Price Index (MoM)	Germany	1	-1.700	-0.800	-1.500
01/28/2015 07:00:00	Gfk Consumer Confidence Survey	Germany	2	9.300	9.000	9.100
01/28/2015 07:00:00	UBS Consumption Indicator	Switzerland	2	1.420	1.290
01/28/2015 07:45:00	Consumer Confidence	France	1	90.000	90.000	91.000
01/28/2015 10:52:17	30-y Bond Auction	Germany	1	1.070	1.770
01/28/2015 12:00:00	MBA Mortgage Applications	United States	2	-3.200	14.200
01/28/2015 15:30:00	EIA Crude Oil Stocks change	United States	1	8.874	10.071	4.080
01/28/2015 18:00:31	2-Year Note Auction	United States	1	0.540	0.703
01/28/2015 18:50:00	BOE's Governor Carney speech	United Kingdom	3
01/28/2015 19:00:00	Fed's Monetary Policy Statement	United States	3
01/28/2015 19:00:00	Fed Interest Rate Decision	United States	3	0.250	0.250	0.250
01/28/2015 20:00:00	RBNZ Interest Rate Decision	New Zealand	3	3.500	3.500	3.500
01/28/2015 20:00:00	Monetary Policy Statement	New Zealand	3
01/28/2015 21:45:00	Exports	New Zealand	1	4.400	4.040	4.210
01/28/2015 21:45:00	Trade Balance (MoM)	New Zealand	2	-195.000	-285.000	-26.500
01/28/2015 21:45:00	Imports	New Zealand	1	4.600	4.330	4.210
01/28/2015 21:45:00	Trade Balance (YoY)	New Zealand	2	-1.180	-0.499	-0.980
01/28/2015 23:50:00	Foreign investment in Japan stocks	Japan	2	464.800	-577.100
01/28/2015 23:50:00	Foreign bond investment	Japan	2	44.200	-395.100
01/28/2015 23:50:00	Large Retailer's Sales	Japan	2	0.100	1.100
01/28/2015 23:50:00	Retail Trade s.a (MoM)	Japan	1	-0.400	-0.200
01/28/2015 23:50:00	Retail Trade (YoY)	Japan	2	0.100	0.500	0.900
01/29/2015 00:30:00	Import Price Index (QoQ)	Australia	1	0.900	-0.800
01/29/2015 00:30:00	Export Price Index (QoQ)	Australia	1	0.000	-3.900
01/29/2015 07:00:00	Nationwide Housing Prices s.a (MoM)	United Kingdom	1	0.300	0.300	0.300
01/29/2015 07:00:00	Nationwide Housing Prices n.s.a (YoY)	United Kingdom	1	6.800	8.500	6.600
01/29/2015 08:00:00	Retail Sales (YoY)	Spain	1	6.500	1.900
01/29/2015 08:55:00	Unemployment Change	Germany	3	-10.000	-25.000	-10.000
01/29/2015 08:55:00	Unemployment Rate s.a.	Germany	3	6.500	6.600	6.500
01/29/2015 09:00:00	Private loans (YoY)	European Monetary Union	1	-0.500	-0.900	-0.700
01/29/2015 09:00:00	Wage Inflation (MoM)	Italy	1	0.000	0.100
01/29/2015 09:00:00	Wage Inflation (YoY)	Italy	1	1.100	1.100
01/29/2015 09:00:00	M3 Money Supply (3m)	European Monetary Union	1	3.600	2.700
01/29/2015 09:00:00	M3 Money Supply (YoY)	European Monetary Union	1	3.600	3.100	3.500
01/29/2015 10:00:00	Consumer Confidence	Italy	1	104.400	99.900	100.000
01/29/2015 10:00:00	Consumer Confidence	European Monetary Union	2	-8.500	-8.500	-8.500
01/29/2015 10:00:00	Economic Sentiment Indicator	European Monetary Union	1	101.400	100.600	101.500
01/29/2015 10:00:00	Industrial Confidence	European Monetary Union	1	-4.800	-4.000	-4.500
01/29/2015 10:00:00	Services Sentiment	European Monetary Union	1	4.800	4.000	6.000
01/29/2015 10:00:00	Business Climate	European Monetary Union	1	0.120	0.150	0.100
01/29/2015 10:00:00	Business Confidence	Italy	1	97.100	97.300	98.000
01/29/2015 10:00:00	Producer Price Index (YoY)	Greece	1	-5.700	-2.300
01/29/2015 10:39:53	10-y Bond Auction	Italy	1	1.620	1.890
01/29/2015 10:40:00	Consumer Confidence	Portugal	1	-21.900	-22.300
01/29/2015 10:40:06	Business Confidence	Portugal	1	0.300	0.200
01/29/2015 10:41:45	5-y Bond Auction	Italy	1	0.890	0.980
01/29/2015 11:00:00	CBI Distributive Trades Survey - Realized (MoM)	United Kingdom	2	39.000	61.000	30.000
01/29/2015 13:00:00	Harmonised Index of Consumer Prices (MoM)	Germany	2	-1.300	0.100	-1.000
01/29/2015 13:00:00	Harmonised Index of Consumer Prices (YoY)	Germany	2	-0.500	0.100	-0.200
01/29/2015 13:00:00	Consumer Price Index (YoY)	Germany	2	-0.300	0.200	-0.100
01/29/2015 13:00:00	Consumer Price Index (MoM)	Germany	2	-1.000	0.000	-0.800
01/29/2015 13:30:00	Initial Jobless Claims	United States	2	267.000	308.000	300.000
01/29/2015 13:30:00	Continuing Jobless Claims	United States	2	2.394	2.456	2.420
01/29/2015 15:00:00	Pending Home Sales (YoY)	United States	2	6.100	4.100
01/29/2015 15:00:00	Pending Home Sales (MoM)	United States	1	-3.700	0.600	0.500
01/29/2015 15:30:00	EIA Natural Gas Storage change	United States	1	-94.000	-216.000	-113.000
01/29/2015 18:00:00	7-Year Note Auction	United States	1	1.590	2.125
01/29/2015 21:45:00	Building Permits s.a. (MoM)	New Zealand	1	-2.300	10.500
01/29/2015 21:45:00	Visitor Arrivals (YoY)	New Zealand	1	5.400	7.700
01/29/2015 23:30:00	Tokyo CPI ex Fresh Food (YoY)	Japan	1	2.200	2.300	2.200
01/29/2015 23:30:00	Tokyo CPI ex Food, Energy (YoY)	Japan	1	1.700	1.800
01/29/2015 23:30:00	Tokyo Consumer Price Index (YoY)	Japan	1	2.300	2.100
01/29/2015 23:30:00	National Consumer Price Index (YoY)	Japan	3	2.400	2.400
01/29/2015 23:30:00	National CPI Ex Food, Energy (YoY)	Japan	2	2.100	2.100
01/29/2015 23:30:00	National CPI Ex-Fresh Food (YoY)	Japan	2	2.500	2.700	2.600
01/29/2015 23:30:00	Unemployment Rate	Japan	2	3.400	3.500	3.500
01/29/2015 23:30:00	Jobs/applicants ratio	Japan	2	1.140	1.120	1.120
01/29/2015 23:30:00	Overall Household Spending (YoY)	Japan	2	-3.400	-2.500	-2.500
01/29/2015 23:50:00	Industrial Production (YoY)	Japan	2	0.300	-3.700
01/29/2015 23:50:00	Industrial Production (MoM)	Japan	1	1.000	-0.500	1.300
01/30/2015 00:05:00	Gfk Consumer Confidence	United Kingdom	2	1.000	-4.000	-2.000
01/30/2015 00:30:00	Private Sector Credit (MoM)	Australia	1	0.500	0.500
01/30/2015 00:30:00	Private Sector Credit (YoY)	Australia	1	5.900	5.900
01/30/2015 00:30:00	Producer Price Index (QoQ)	Australia	1	0.100	0.200
01/30/2015 00:30:00	Producer Price Index (YoY)	Australia	1	1.100	1.200
01/30/2015 02:00:00	M3 Money Supply (YoY)	New Zealand	1	6.300	5.900
01/30/2015 04:00:00	Vehicle Production (YoY)	Japan	1	-2.500	-12.200
01/30/2015 05:00:00	Construction Orders (YoY)	Japan	1	7.500	16.900
01/30/2015 05:00:00	Annualized Housing Starts	Japan	2	0.883	0.888
01/30/2015 05:00:00	Housing Starts (YoY)	Japan	2	-14.700	-14.300	-14.800
01/30/2015 07:00:00	Retail Sales (YoY)	Germany	2	4.800	-1.000	3.500
01/30/2015 07:00:00	Retail Sales (MoM)	Germany	2	0.600	0.900	0.300
01/30/2015 07:45:00	Producer Prices (MoM)	France	1	-0.900	-0.100
01/30/2015 07:45:00	Consumer Spending (MoM)	France	1	1.600	0.200	0.200
01/30/2015 08:00:00	KOF Leading Indicator	Switzerland	2	96.100	98.800	97.500
01/30/2015 08:00:00	HICP (YoY)	Spain	1	-1.500	-1.100	-1.500
01/30/2015 08:00:00	Gross Domestic Product - Estimated (YoY)	Spain	1	2.000	1.600	1.900
01/30/2015 08:00:00	Gross Domestic Product - Estimated (QoQ)	Spain	1	0.700	0.500	0.600
01/30/2015 09:00:00	Unemployment	Italy	2	12.700	13.300	13.500
01/30/2015 09:00:00	Current Account Balance	Spain	1	1.729	0.311
01/30/2015 09:30:00	Net Lending to Individuals (MoM)	United Kingdom	2	2.200	3.300	3.200
01/30/2015 09:30:00	Consumer Credit	United Kingdom	2	0.516	1.233	1.200
01/30/2015 09:30:00	Mortgage Approvals	United Kingdom	2	60.349	58.956	59.000
01/30/2015 09:30:00	M4 Money Supply (YoY)	United Kingdom	1	-1.100	-2.700
01/30/2015 09:30:00	M4 Money Supply (MoM)	United Kingdom	1	0.100	0.100	0.500
01/30/2015 10:00:00	Producer Price Index (YoY)	Italy	1	-1.800	-1.200
01/30/2015 10:00:00	Producer Price Index (MoM)	Italy	1	-0.700	-0.200
01/30/2015 10:00:00	Unemployment Rate	European Monetary Union	2	11.300	11.500	11.500
01/30/2015 10:00:00	Consumer Price Index - Core (YoY)	European Monetary Union	3	0.500	0.700	0.600
01/30/2015 10:00:00	Consumer Price Index (YoY)	European Monetary Union	3	-0.600	-0.200	-0.500
01/30/2015 10:00:00	Retail Sales (YoY)	Greece	1	-1.300	2.100
01/30/2015 13:30:00	Gross Domestic Product Price Index	United States	2	-0.100	1.400	1.000
01/30/2015 13:30:00	Gross Domestic Product Annualized	United States	3	2.600	5.000	3.300
01/30/2015 13:30:00	Employment cost index	United States	1	0.600	0.700	0.600
01/30/2015 13:30:00	Gross Domestic Product (MoM)	Canada	2	-0.200	0.300	0.000
01/30/2015 13:30:00	Personal Consumption Expenditures Prices (QoQ)	United States	2	-0.500	1.200	0.800
01/30/2015 13:30:00	Core Personal Consumption Expenditures (QoQ)	United States	2	1.100	1.400	1.200
01/30/2015 14:45:00	Chicago Purchasing Managers' Index	United States	2	59.400	58.300	57.500
01/30/2015 15:00:00	Michigan Consumer Sentiment Index	United States	2	98.100	98.200	98.200
02/01/2015 01:00:00	NBS Manufacturing PMI	China	2	49.800	50.300
02/01/2015 01:05:00	Non-manufacturing PMI	China	2	53.700	54.100
02/01/2015 23:30:00	OUTDATED - RBA Deputy Governor Lowe Speech	Australia	2
02/01/2015 23:30:00	AiG Performance of Mfg Index	Australia	2	49.000	46.900
02/01/2015 23:30:00	TD Securities Inflation (MoM)	Australia	1	0.100	0.000
02/01/2015 23:30:00	TD Securities Inflation (YoY)	Australia	1	1.500	1.500
02/02/2015 01:35:00	Nikkei Manufacturing PMI	Japan	1	52.200	52.100
02/02/2015 01:45:00	Caixin Manufacturing PMI	China	1	49.700	49.800
02/02/2015 05:00:00	Vehicle Sales (YoY)	Japan	1	-18.900	-8.800
02/02/2015 05:30:00	RBA Commodity Index SDR (YoY)	Australia	1	-20.400	-21.200
02/02/2015 08:15:00	Markit Manufacturing PMI	Spain	1	54.700	53.800	54.000
02/02/2015 08:30:00	SVME - Purchasing Managers' Index	Switzerland	2	48.200	53.600	50.400
02/02/2015 08:45:00	Markit Manufacturing PMI	Italy	1	49.900	53.600	48.800
02/02/2015 08:50:00	Markit Manufacturing PMI	France	1	49.200	49.500	49.500
02/02/2015 08:55:00	Markit Manufacturing PMI	Germany	2	50.900	51.000	51.000
02/02/2015 09:00:00	Markit Manufacturing PMI	Greece	1	48.300	49.400
02/02/2015 09:00:00	Markit Manufacturing PMI	European Monetary Union	2	51.000	51.000	51.000
02/02/2015 09:30:00	Markit Manufacturing PMI	United Kingdom	2	53.100	52.700	52.600
02/02/2015 13:30:00	Personal Consumption Expenditures - Price Index (YoY)	United States	1	0.800	1.200
02/02/2015 13:30:00	Personal Income (MoM)	United States	2	0.300	0.300	0.200
02/02/2015 13:30:00	Personal Spending	United States	2	-0.300	0.500	-0.200
02/02/2015 13:30:00	Core Personal Consumption Expenditure - Price Index (YoY)	United States	2	1.300	1.400
02/02/2015 13:30:00	Core Personal Consumption Expenditure - Price Index (MoM)	United States	1	0.000	0.000	0.100
02/02/2015 13:30:00	Personal Consumption Expenditures - Price Index (MoM)	United States	1	-0.200	-0.200
02/02/2015 14:30:00	RBC Manufacturing PMI	Canada	2	51.000	53.900
02/02/2015 14:45:00	Markit Manufacturing PMI	United States	2	53.900	53.700
02/02/2015 15:00:00	Loan Officer Survey	United States	1
02/02/2015 15:00:00	ISM Prices Paid	United States	2	35.000	38.500	40.000
02/02/2015 15:00:00	ISM Manufacturing PMI	United States	3	53.500	55.500	54.500
02/02/2015 15:00:00	Construction Spending (MoM)	United States	2	0.800	-0.200	0.700
02/02/2015 16:30:03	3-Month Bill Auction	United States	1	0.015	0.020
02/02/2015 16:30:25	6-Month Bill Auction	United States	1	0.065	0.075
02/02/2015 23:50:00	Monetary Base (YoY)	Japan	2	37.400	38.200	40.100
02/03/2015 00:00:00	ANZ Commodity Price	New Zealand	1	1.000	-4.400
02/03/2015 00:30:00	Building Permits (YoY)	Australia	1	9.600	10.200
02/03/2015 00:30:00	Building Permits (MoM)	Australia	1	-2.800	7.700	-5.000
02/03/2015 00:30:00	Exports	Australia	1	1.000	1.000
02/03/2015 00:30:00	Imports	Australia	1	-1.000	1.000
02/03/2015 00:30:00	Trade Balance	Australia	2	-503.000	-1016.000	-775.000
02/03/2015 03:00:00	Fed's Bullard speech	United States	1
02/03/2015 03:30:00	RBA Rate Statement	Australia	3
02/03/2015 03:30:00	RBA Interest Rate Decision	Australia	3	2.250	2.500	2.500
02/03/2015 07:00:00	Exports (MoM)	Switzerland	1	15800.900	18070.000
02/03/2015 07:00:00	Trade Balance	Switzerland	2	1514.000	3795.000
02/03/2015 07:00:00	Imports (MoM)	Switzerland	1	14286.500	14275.000
02/03/2015 08:00:00	Unemployment Change	Spain	1	78.000	-64.400	83.400
02/03/2015 09:30:00	PMI Construction	United Kingdom	2	59.100	57.600	57.000
02/03/2015 10:00:00	Consumer Price Index (MoM)	Italy	1	-0.400	0.000
02/03/2015 10:00:00	Consumer Price Index (EU Norm) (YoY)	Italy	1	-0.400	-0.100	-0.400
02/03/2015 10:00:00	Consumer Price Index (EU Norm) (MoM)	Italy	1	-2.400	0.000	-2.400
02/03/2015 10:00:00	Consumer Price Index (YoY)	Italy	1	-0.600	0.000	-0.300
02/03/2015 10:00:00	Producer Price Index (MoM)	European Monetary Union	1	-1.000	-0.300	-0.700
02/03/2015 10:00:00	Producer Price Index (YoY)	European Monetary Union	1	-2.600	-1.600	-2.500
02/03/2015 13:30:00	Raw Material Price Index	Canada	1	-7.500	-5.700	-8.000
02/03/2015 13:30:00	Industrial Product Price (MoM)	Canada	1	-1.500	-0.500	-0.500
02/03/2015 13:55:00	Redbook index (YoY)	United States	1	3.800	3.200
02/03/2015 13:55:00	Redbook index (MoM)	United States	1	-3.500	-3.600
02/03/2015 14:45:00	ISM New York index	United States	1	44.500	70.800
02/03/2015 15:00:00	Factory Orders (MoM)	United States	2	-3.500	-1.700	-2.200
02/03/2015 15:00:00	Fed's Bullard speech	United States	1
02/03/2015 15:00:43	GDT Price Index	New Zealand	1	9.400	1.000
02/03/2015 16:30:00	52-Week Bill auction	United States	1	0.205	0.250
02/03/2015 16:30:17	4-Week Bill Auction	United States	1	0.020	0.005
02/03/2015 16:45:00	Fed Minneapolis's Narayana Kocherlakota speech	United States	1
02/03/2015 20:56:06	Total Vehicle Sales	United States	1	16.660	16.900	16.600
02/03/2015 21:45:00	Unemployment Rate	New Zealand	3	5.700	5.400	5.300
02/03/2015 21:45:00	Employment Change	New Zealand	2	1.200	0.800	0.800
02/03/2015 21:45:00	Participation Rate	New Zealand	1	69.700	69.000
02/03/2015 21:45:00	Labour cost index (YoY)	New Zealand	1	1.800	1.900	1.800
02/03/2015 21:45:00	Labour cost index (QoQ)	New Zealand	1	0.500	0.500	0.500
02/03/2015 22:30:00	AiG Performance of Services Index	Australia	2	49.900	47.500
02/04/2015 00:00:00	RBNZ Governor Wheeler Speech	New Zealand	3
02/04/2015 00:01:00	BRC Shop Price Index (YoY)	United Kingdom	1	-1.300	-1.700
02/04/2015 00:30:00	National Australia Bank's Business Confidence (QoQ)	Australia	2	2.000	6.000
02/04/2015 01:30:00	Labor Cash Earnings (YoY)	Japan	2	1.300	0.100
02/04/2015 01:35:00	Markit Services PMI	Japan	2	51.300	51.700
02/04/2015 01:45:00	Caixin China Services PMI	China	2	51.800	53.400
02/04/2015 08:00:00	Non-monetary policy's ECB meeting	European Monetary Union	2
02/04/2015 08:15:00	Markit Services PMI	Spain	1	56.700	54.300	54.900
02/04/2015 08:45:00	Markit Services PMI	Italy	1	51.200	49.400	50.000
02/04/2015 08:50:00	Markit PMI Composite	France	1	49.300	49.500
02/04/2015 08:50:00	Markit Services PMI	France	1	49.300	49.500	49.500
02/04/2015 08:55:00	Markit Services PMI	Germany	1	54.000	52.700	52.700
02/04/2015 08:55:00	Markit PMI Composite	Germany	1	53.500	52.600
02/04/2015 09:00:00	Juncker-Tsipras meeting	European Monetary Union	3
02/04/2015 09:00:00	Markit Services PMI	European Monetary Union	1	52.700	52.300	52.300
02/04/2015 09:00:00	Markit PMI Composite	European Monetary Union	1	52.600	52.200	52.200
02/04/2015 09:00:02	Draghi-Varoufakis meeting	European Monetary Union	3
02/04/2015 09:30:00	Markit Services PMI	United Kingdom	2	57.200	55.800	56.300
02/04/2015 10:00:00	Retail Sales (YoY)	European Monetary Union	2	3.100	1.600	2.000
02/04/2015 10:00:00	Retail Sales (MoM)	European Monetary Union	1	0.400	0.700	0.200
02/04/2015 11:03:34	Unemployment Rate	Portugal	1	13.500	13.100
02/04/2015 12:00:00	MBA Mortgage Applications	United States	2	1.300	-3.200
02/04/2015 13:15:00	ADP Employment Change	United States	2	250.000	253.000	225.000
02/04/2015 14:45:00	Markit Services PMI	United States	2	54.200	54.000
02/04/2015 14:45:00	Markit PMI Composite	United States	2	54.400	54.200
02/04/2015 15:00:00	ISM Non-Manufacturing PMI	United States	3	56.700	56.200	56.300
02/04/2015 15:00:00	Ivey Purchasing Managers Index s.a	Canada	2	45.400	55.400	53.900
02/04/2015 15:00:00	Ivey Purchasing Managers Index	Canada	2	42.600	46.700
02/04/2015 15:30:00	EIA Crude Oil Stocks change	United States	1	6.300	8.874	3.467
02/04/2015 17:45:00	FOMC Member Mester speech	United States	1
02/04/2015 23:50:00	Foreign bond investment	Japan	2	675.200	44.200
02/04/2015 23:50:00	Foreign investment in Japan stocks	Japan	2	-104.800	464.800
02/05/2015 00:00:00	HIA New Home Sales (MoM)	Australia	2	-1.900	2.200
02/05/2015 00:30:00	Retail Sales s.a. (MoM)	Australia	2	0.200	0.100	0.400
02/05/2015 06:45:00	SECO Consumer Climate (3m)	Switzerland	2	-6.000	-11.000	-13.000
02/05/2015 07:00:00	Factory Orders n.s.a. (YoY)	Germany	2	3.900	-0.400
02/05/2015 07:00:00	Factory Orders s.a. (MoM)	Germany	1	4.400	-2.400	1.500
02/05/2015 07:45:03	Individual Investment (Current Year)	France	1	3.000	-3.000
02/05/2015 08:00:00	Halifax House Prices (MoM)	United Kingdom	1	1.900	1.100	0.100
02/05/2015 08:00:00	Halifax House Prices (3m/YoY)	United Kingdom	1	8.500	7.800	7.800
02/05/2015 09:00:00	Economic Bulletin	European Monetary Union	2
02/05/2015 09:00:00	30-y Bond Auction	Spain	2	2.495	2.701
02/05/2015 10:00:00	European Commission Releases Economic Growth Forecasts	European Monetary Union	2
02/05/2015 10:00:00	Federal Reserve Bank of Boston President Rosengren Speech	United States	1
02/05/2015 10:09:04	10-y Bond Auction	France	1	0.610	0.790
02/05/2015 12:00:00	BoE Interest Rate Decision	United Kingdom	3	0.500	0.500	0.500
02/05/2015 12:00:00	BoE Asset Purchase Facility	United Kingdom	3	375.000	375.000	375.000
02/05/2015 12:30:00	Challenger Job Cuts (YoY)	United States	1	53.041	32.640
02/05/2015 13:30:00	Trade Balance	United States	2	-45.600	-39.750	-38.000
02/05/2015 13:30:00	Continuing Jobless Claims	United States	2	2.405	2.394	2.395
02/05/2015 13:30:00	Initial Jobless Claims	United States	2	279.000	267.000	290.000
02/05/2015 13:30:00	Nonfarm Productivity	United States	1	-1.800	3.700	0.500
02/05/2015 13:30:00	Unit Labor Costs	United States	1	2.700	-2.300	1.000
02/05/2015 13:30:00	Exports	Canada	1	43.840	43.380	42.900
02/05/2015 13:30:00	Imports	Canada	1	45.060	43.910	44.200
02/05/2015 13:30:00	International Merchandise Trade	Canada	1	-1.220	-0.340	-1.200
02/05/2015 15:30:00	EIA Natural Gas Storage change	United States	1	-115.000	-94.000	-122.000
02/05/2015 22:30:00	AiG Performance of Construction Index	Australia	2	45.900	44.400
02/05/2015 23:50:00	JP Foreign Reserves	Japan	1	1261.100	1260.500
02/06/2015 00:00:00	Waitangi Day	New Zealand	0
02/06/2015 00:30:00	RBA Monetary Policy Statement	Australia	3
02/06/2015 05:00:00	Coincident Index	Japan	2	110.700	109.200
02/06/2015 05:00:00	Leading Economic Index	Japan	2	105.200	103.700
02/06/2015 07:00:00	Industrial Production s.a. (MoM)	Germany	1	1.000	0.100	0.400
02/06/2015 07:00:00	Industrial Production n.s.a. w.d.a. (YoY)	Germany	2	0.500	-0.300
02/06/2015 07:45:00	Exports, EUR	France	1	37.806	37.171
02/06/2015 07:45:00	Trade Balance EUR	France	1	-3.400	-3.236
02/06/2015 07:45:00	Imports, EUR	France	1	41.102	40.407
02/06/2015 07:45:00	Budget	France	1	-85.600	-90.800
02/06/2015 08:00:00	Foreign Currency Reserves	Switzerland	1	498.400	495.100
02/06/2015 08:00:00	Industrial Output Cal Adjusted (YoY)	Spain	1	-0.900	0.000	0.300
02/06/2015 08:15:00	Real Retail Sales (YoY)	Switzerland	2	2.200	-1.200	0.400
02/06/2015 09:30:00	Trade Balance; non-EU	United Kingdom	2	-3.143	-2.778	-3.000
02/06/2015 09:30:00	Total Trade Balance	United Kingdom	2	-2.142	-1.841
02/06/2015 09:30:00	Goods Trade Balance	United Kingdom	2	-9.929	-9.283	-9.100
02/06/2015 13:30:00	Average Hourly Earnings (MoM)	United States	1	0.500	-0.200	0.300
02/06/2015 13:30:00	Average Weekly Hours	United States	2	34.600	34.600	34.600
02/06/2015 13:30:00	Labor Force Participation Rate	United States	2	62.900	62.700
02/06/2015 13:30:00	Nonfarm Payrolls	United States	3	201.000	329.000	234.000
02/06/2015 13:30:00	Unemployment Rate	United States	3	5.700	5.600	5.600
02/06/2015 13:30:00	Average Hourly Earnings (YoY)	United States	2	2.200	1.700
02/06/2015 13:30:00	Building Permits (MoM)	Canada	2	6.100	-13.600	5.000
02/06/2015 13:30:00	Participation rate	Canada	1	65.700	65.700	65.700
02/06/2015 13:30:00	Net Change in Employment	Canada	3	35.400	-11.300	4.500
02/06/2015 13:30:00	Unemployment Rate	Canada	3	6.600	6.700	6.700
02/06/2015 17:45:00	Fed's Lockhart speech	United States	1
02/06/2015 20:00:00	Consumer Credit Change	United States	2	17.870	13.470	15.000
02/08/2015 02:00:00	Trade Balance CNY	China	2	367.000
02/08/2015 20:51:35	Trade Balance USD	China	2	60.030	49.100	48.900
02/08/2015 20:51:56	Imports (YoY)	China	1	-19.900	-2.300	-3.000
02/08/2015 20:52:08	Exports (YoY)	China	1	-3.300	9.900	6.300
02/08/2015 23:50:00	Bank lending (YoY)	Japan	2	2.500	2.600
02/08/2015 23:50:00	Current Account n.s.a.	Japan	1	187.200	433.000	358.000
02/08/2015 23:50:00	Trade Balance - BOP Basis	Japan	2	-395.600	-636.800
02/09/2015 00:15:00	RBA's Governor Glenn Stevens Speech	Australia	3
02/09/2015 00:30:00	ANZ Job Advertisements	Australia	1	1.300	1.800
02/09/2015 05:00:00	Consumer Confidence Index	Japan	2	39.100	38.800
02/09/2015 06:00:00	Eco Watchers Survey: Outlook	Japan	2	50.000	46.700
02/09/2015 06:00:00	Eco Watchers Survey: Current	Japan	2	45.600	45.200
02/09/2015 07:00:00	Imports (MoM)	Germany	1	-0.700	1.200	-0.400
02/09/2015 07:00:00	Current Account n.s.a.	Germany	1	25.600	18.900
02/09/2015 07:00:00	Exports (MoM)	Germany	1	2.800	-2.200	1.000
02/09/2015 07:00:00	Trade Balance s.a.	Germany	2	21.600	17.900	18.300
02/09/2015 09:30:00	Sentix Investor Confidence	European Monetary Union	1	12.400	0.900	3.000
02/09/2015 10:00:00	Industrial Production (YoY)	Greece	1	-3.800	2.500
02/09/2015 11:00:51	G20 Meeting	European Monetary Union	2
02/09/2015 11:03:44	Global Trade Balance	Portugal	1	-2.588	-2.770
02/09/2015 13:15:00	Housing Starts s.a (YoY)	Canada	2	187.000	179.600	177.500
02/09/2015 15:00:00	Labor Market Conditions Index	United States	2	4.800	7.300
02/09/2015 16:30:00	3-Month Bill Auction	United States	1	0.020	0.015
02/09/2015 16:30:00	6-Month Bill Auction	United States	1	0.085	0.065
02/09/2015 23:50:00	Tertiary Industry Index (MoM)	Japan	2	0.000	0.200	0.100
02/09/2015 23:50:00	Money Supply M2+CD (YoY)	Japan	1	3.400	3.600	3.600
02/10/2015 00:01:00	BRC Like-For-Like Retail Sales (YoY)	United Kingdom	1	0.200	-0.400	0.500
02/10/2015 00:30:00	House Price Index (QoQ)	Australia	1	1.900	1.400	1.800
02/10/2015 00:30:00	House Price Index (YoY)	Australia	1	6.800	9.100
02/10/2015 00:30:00	National Australia Bank's Business Confidence	Australia	1	3.000	2.000
02/10/2015 00:30:00	National Australia Bank's Business Conditions	Australia	1	2.000	4.000
02/10/2015 01:30:00	Producer Price Index (YoY)	China	3	-4.300	-3.300	-3.800
02/10/2015 01:30:00	Consumer Price Index (YoY)	China	3	0.800	1.500	1.000
02/10/2015 01:30:00	Consumer Price Index (MoM)	China	3	0.300	0.300	0.400
02/10/2015 06:45:00	Unemployment Rate s.a (MoM)	Switzerland	2	3.200	3.200	3.200
02/10/2015 07:45:00	Industrial Output (MoM)	France	1	1.400	-0.200	0.400
02/10/2015 08:15:00	Consumer Price Index (MoM)	Switzerland	1	-0.400	-0.500	-0.600
02/10/2015 08:15:00	Consumer Price Index (YoY)	Switzerland	2	-0.500	-0.300	-0.700
02/10/2015 09:00:00	Industrial Output w.d.a (YoY)	Italy	1	0.100	-1.900	-1.300
02/10/2015 09:00:00	Industrial Output s.a. (MoM)	Italy	1	0.400	0.300	0.000
02/10/2015 09:30:00	Manufacturing Production (YoY)	United Kingdom	2	2.600	3.000	2.000
02/10/2015 09:30:00	Industrial Production (MoM)	United Kingdom	1	-0.200	0.000	0.100
02/10/2015 09:30:00	Industrial Production (YoY)	United Kingdom	2	0.800	1.100	0.700
02/10/2015 09:30:00	Manufacturing Production (MoM)	United Kingdom	1	0.100	0.800	-0.100
02/10/2015 11:00:00	G20 Meeting	European Monetary Union	2
02/10/2015 13:20:00	Fed's Lacker speech	United States	1
02/10/2015 13:55:00	Redbook index (YoY)	United States	1	2.100	3.800
02/10/2015 13:55:00	Redbook index (MoM)	United States	1	0.200	-3.500
02/10/2015 14:00:00	NFIB Business Optimism Index	United States	1	97.900	100.400	101.300
02/10/2015 15:00:00	JOLTS Job Openings	United States	1	4.877	4.847	4.990
02/10/2015 15:00:00	NIESR GDP Estimate (3M)	United Kingdom	2	0.600	0.500
02/10/2015 15:00:00	Wholesale Inventories	United States	2	0.000	0.800	0.200
02/10/2015 15:15:50	IBD/TIPP Economic Optimism (MoM)	United States	1	47.500	51.500	51.400
02/10/2015 16:30:00	4-Week Bill Auction	United States	1	0.015	0.020
02/10/2015 18:00:00	3-Year Note Auction	United States	1	1.050	0.926
02/10/2015 21:45:00	Electronic Card Retail Sales (YoY)	New Zealand	1	4.000	3.500
02/10/2015 21:45:00	Electronic Card Retail Sales (MoM)	New Zealand	1	-0.400	-0.100
02/10/2015 23:30:00	Westpac Consumer Confidence Index	Australia	1	100.700	93.200
02/10/2015 23:30:00	Westpac Consumer Confidence	Australia	1	8.000	2.400
02/11/2015 00:00:00	National Foundation Day	Japan	0
02/11/2015 00:30:00	Home Loans	Australia	2	2.700	-0.400	2.000
02/11/2015 00:30:00	Investment Lending for Homes	Australia	2	6.000	-2.200
02/11/2015 02:00:00	REINZ House Price Index (MoM)	New Zealand	2	-1.000	-1.000
02/11/2015 07:45:00	Current Account	France	1	-1.900	0.300
02/11/2015 09:00:00	2-year Notes auction	Germany	1	-0.220	-0.110
02/11/2015 10:54:49	30-y Bond Auction	United Kingdom	1	2.360	2.700
02/11/2015 11:03:59	Consumer Price Index (MoM)	Portugal	1	-1.400	0.000	-0.800
02/11/2015 11:04:00	Consumer Price Index (YoY)	Portugal	1	-0.400	-0.400	-0.400
02/11/2015 12:00:00	MBA Mortgage Applications	United States	2	-9.000	1.300
02/11/2015 13:00:00	Fed's Richard Fisher's speech	United States	2
02/11/2015 15:30:00	EIA Crude Oil Stocks change	United States	1	4.868	6.300	3.733
02/11/2015 16:30:00	Eurogroup meeting	European Monetary Union	3
02/11/2015 18:00:00	10-Year Note Auction	United States	1	2.000	1.930
02/11/2015 19:00:00	Monthly Budget Statement	United States	1	-18.000	2.000	-10.000
02/11/2015 21:30:00	Business NZ PMI	New Zealand	2	50.700	57.100
02/11/2015 22:00:00	RBA Assist Gov Debelle Speech	Australia	2
02/11/2015 23:50:00	Domestic Corporate Goods Price Index (MoM)	Japan	1	-1.300	-0.500	-0.600
02/11/2015 23:50:00	Domestic Corporate Goods Price Index (YoY)	Japan	1	0.300	1.800	1.100
02/11/2015 23:50:00	Machinery Orders (MoM)	Japan	2	8.300	1.300	2.400
02/11/2015 23:50:00	Machinery Orders (YoY)	Japan	2	11.400	-14.600	5.900
02/12/2015 00:00:00	Consumer Inflation Expectation	Australia	2	4.000	3.200
02/12/2015 00:01:00	RICS Housing Price Balance	United Kingdom	1	7.000	12.000	12.000
02/12/2015 00:30:00	Participation Rate	Australia	1	64.700	64.800	64.800
02/12/2015 00:30:00	Fulltime employment	Australia	2	-30.900	46.400
02/12/2015 00:30:00	Employment Change s.a.	Australia	3	-14.600	42.400	5.000
02/12/2015 00:30:00	Unemployment Rate s.a.	Australia	3	6.400	6.100	6.200
02/12/2015 00:30:00	Part-time employment	Australia	1	15.900	-4.200
02/12/2015 06:00:00	Machine Tool Orders (YoY)	Japan	2	20.400	33.800
02/12/2015 07:00:00	Harmonised Index of Consumer Prices (MoM)	Germany	2	-1.300	-1.300	-1.300
02/12/2015 07:00:00	Harmonised Index of Consumer Prices (YoY)	Germany	2	-0.500	-0.500	-0.500
02/12/2015 07:00:00	Consumer Price Index (YoY)	Germany	2	-0.400	-0.300	-0.300
02/12/2015 07:00:00	Consumer Price Index (MoM)	Germany	2	-1.100	-1.000	-1.000
02/12/2015 10:00:00	Industrial Production s.a. (MoM)	European Monetary Union	1	0.300	0.100	0.200
02/12/2015 10:00:00	Industrial Production w.d.a. (YoY)	European Monetary Union	2	0.600	-0.800	0.300
02/12/2015 10:00:00	Unemployment Rate (MoM)	Greece	1	25.900	25.800
02/12/2015 10:30:00	Bank of England Quarterly Inflation Report	United Kingdom	3
02/12/2015 10:30:00	BOE's Governor Carney speech	United Kingdom	3
02/12/2015 10:30:00	BOE Inflation Letter	United Kingdom	2
02/12/2015 11:00:03	3-y Bond Auction	Italy	1	0.440	0.610
02/12/2015 13:30:00	Retail Sales ex Autos (MoM)	United States	2	-1.100	-0.900	-0.400
02/12/2015 13:30:00	Retail Sales (MoM)	United States	3	-0.800	-0.900	-0.500
02/12/2015 13:30:00	Retail Sales control group	United States	2	0.100	-0.400
02/12/2015 13:30:00	Initial Jobless Claims	United States	2	304.000	279.000	285.000
02/12/2015 13:30:00	Continuing Jobless Claims	United States	2	2.367	2.405	2.393
02/12/2015 13:30:00	New Housing Price Index (MoM)	Canada	1	0.100	0.100	0.100
02/12/2015 13:30:00	New Housing Price Index (YoY)	Canada	1	1.700	1.700
02/12/2015 14:00:00	EU Extraordinary Economic Summit	European Monetary Union	3
02/12/2015 15:00:00	Business Inventories	United States	2	0.000	0.200	0.200
02/12/2015 15:30:00	EIA Natural Gas Storage change	United States	1	-160.000	-115.000	-168.000
02/12/2015 18:00:00	30-Year Bond Auction	United States	1	2.560	2.430
02/12/2015 21:45:00	Food Price Index (MoM)	New Zealand	1	1.300	0.300
02/12/2015 22:30:00	RBA's Governor Glenn Stevens Speech	Australia	3
02/12/2015 23:50:00	Foreign investment in Japan stocks	Japan	2	-477.100	-104.800
02/12/2015 23:50:00	Foreign bond investment	Japan	2	192.700	675.200
02/13/2015 06:30:00	Gross Domestic Product (QoQ)	France	1	0.100	0.300	0.100
02/13/2015 06:30:00	Gross Domestic Product (YoY)	France	2	0.200	0.400
02/13/2015 07:00:00	Wholesale Price Index (YoY)	Germany	1	-2.600	-2.300
02/13/2015 07:00:00	Wholesale Price Index (MoM)	Germany	1	-0.400	-1.000
02/13/2015 07:00:00	Gross Domestic Product n.s.a (YoY)	Germany	2	1.600	1.200	1.000
02/13/2015 07:00:00	Gross Domestic Product s.a (QoQ)	Germany	3	0.700	0.100	0.300
02/13/2015 07:00:00	Gross Domestic Product w.d.a (YoY)	Germany	2	1.400	1.200
02/13/2015 07:45:00	Nonfarm Payrolls (QoQ)	France	1	0.000	-0.300
02/13/2015 08:00:00	HICP (MoM)	Spain	1	-2.200	-0.700	-2.200
02/13/2015 08:00:00	Consumer Price Index (MoM)	Spain	1	-1.600	-0.600	-1.700
02/13/2015 08:00:00	HICP (YoY)	Spain	1	-1.500	-1.500	-1.500
02/13/2015 08:00:00	Consumer Price Index (YoY)	Spain	1	-1.300	-1.000	-1.400
02/13/2015 08:15:00	Producer and Import Prices (YoY)	Switzerland	1	-2.700	-2.100	-1.500
02/13/2015 08:15:00	Producer and Import Prices (MoM)	Switzerland	1	-0.600	-0.400
02/13/2015 09:00:00	Gross Domestic Product (QoQ)	Italy	1	0.000	-0.100	-0.100
02/13/2015 09:00:00	Gross Domestic Product (YoY)	Italy	2	-0.300	-0.500	-0.400
02/13/2015 10:00:00	Gross Domestic Product s.a. (QoQ)	European Monetary Union	2	0.300	0.200	0.200
02/13/2015 10:00:00	Gross Domestic Product s.a. (YoY)	European Monetary Union	3	0.900	0.800	0.800
02/13/2015 10:00:00	Gross Domestic Product n.s.a (YoY)	Greece	1	1.700	1.600	2.200
02/13/2015 10:06:03	Gross Domestic Product (QoQ)	Portugal	1	0.500	0.300	0.300
02/13/2015 10:06:16	Gross Domestic Product (YoY)	Portugal	1	0.700	1.100	0.500
02/13/2015 13:30:00	Manufacturing Shipments (MoM)	Canada	1	1.600	-1.300	1.000
02/13/2015 13:30:00	Import Price Index (YoY)	United States	1	-8.000	-5.500
02/13/2015 13:30:00	Export Price Index (MoM)	United States	1	-1.900	-1.000	-0.900
02/13/2015 13:30:00	Import Price Index (MoM)	United States	1	-3.100	-1.900	-3.200
02/13/2015 13:30:00	Export Price Index (YoY)	United States	1	-5.400	-3.200
02/13/2015 15:00:00	Michigan Consumer Sentiment Index	United States	2	93.600	98.100	98.100
02/13/2015 18:30:00	Fed's Richard Fisher's speech	United States	2
02/15/2015 20:00:00	M2 Money Supply (YoY)	China	1	10.800	12.200	12.100
02/15/2015 20:00:00	New Loans	China	3	1470.000	697.300	1350.000
02/15/2015 21:45:00	Retail Sales (QoQ)	New Zealand	1	1.700	1.600	1.250
02/15/2015 21:45:00	Retail Sales ex Autos (QoQ)	New Zealand	2	1.500	1.500
02/15/2015 23:50:00	Gross Domestic Product (QoQ)	Japan	3	0.600	-0.600	0.900
02/15/2015 23:50:00	Gross Domestic Product Annualized	Japan	2	2.200	2.200
02/15/2015 23:50:00	Gross Domestic Product Deflator (YoY)	Japan	1	2.300	2.300
02/16/2015 00:00:00	President's Day	United States	0
02/16/2015 00:01:00	Rightmove House Price Index (YoY)	United Kingdom	1	6.600	8.200
02/16/2015 00:01:00	Rightmove House Price Index (MoM)	United Kingdom	1	2.100	1.400
02/16/2015 00:30:00	New Motor Vehicle Sales (MoM)	Australia	1	-1.900	2.600
02/16/2015 00:30:00	New Motor Vehicle Sales (YoY)	Australia	1	0.200	-1.100
02/16/2015 02:00:00	FDI - Foreign Direct Investment (YTD) (YoY)	China	2	29.400	1.700
02/16/2015 04:30:00	Industrial Production (YoY)	Japan	2	1.000	0.300
02/16/2015 04:30:00	Industrial Production (MoM)	Japan	1	0.800	1.000
02/16/2015 04:30:00	Capacity Utilization	Japan	1	2.000	-0.800
02/16/2015 10:00:00	Trade Balance s.a.	European Monetary Union	1	23.300	21.600
02/16/2015 10:00:00	Trade Balance n.s.a.	European Monetary Union	1	23.900	21.200	20.500
02/16/2015 11:00:00	German Buba Monthly Report	Germany	1
02/16/2015 14:00:00	Eurogroup meeting	European Monetary Union	3
02/17/2015 00:30:00	RBA Meeting's Minutes	Australia	2
02/17/2015 01:30:00	House Price Index	China	2	-5.100	-4.300
02/17/2015 01:45:00	MNI Business Sentiment Indicator	China	1	52.800	53.700
02/17/2015 09:00:00	Global Trade Balance	Italy	1	5.756	3.539
02/17/2015 09:00:00	Trade Balance EU	Italy	1	0.506	0.813
02/17/2015 09:30:00	Retail Price Index (MoM)	United Kingdom	1	-0.800	0.200	-0.700
02/17/2015 09:30:00	Retail Price Index (YoY)	United Kingdom	1	1.100	1.600	1.300
02/17/2015 09:30:00	DCLG House Price Index (YoY)	United Kingdom	1	9.800	10.000	10.300
02/17/2015 09:30:00	PPI Core Output (MoM) n.s.a	United Kingdom	1	0.200	0.000	0.100
02/17/2015 09:30:00	PPI Core Output (YoY) n.s.a	United Kingdom	2	0.300	0.800	0.400
02/17/2015 09:30:00	Producer Price Index - Input (YoY) n.s.a	United Kingdom	1	-14.100	-11.600	-12.200
02/17/2015 09:30:00	Producer Price Index - Output (MoM) n.s.a	United Kingdom	1	-0.400	-0.300	-0.300
02/17/2015 09:30:00	Producer Price Index - Input (MoM) n.s.a	United Kingdom	1	-3.600	-3.300	-2.500
02/17/2015 09:30:00	Producer Price Index - Output (YoY) n.s.a	United Kingdom	2	-1.900	-0.800	-1.400
02/17/2015 09:30:00	Core Consumer Price Index (YoY)	United Kingdom	3	1.400	1.300	1.300
02/17/2015 09:30:00	Consumer Price Index (YoY)	United Kingdom	3	0.300	0.500	0.300
02/17/2015 09:30:00	Consumer Price Index (MoM)	United Kingdom	2	-0.900	0.000	-0.800
02/17/2015 09:55:02	6-Month Letras Auction	Spain	1	0.088	0.105
02/17/2015 09:55:18	12-Month Letras Auction	Spain	1	0.190	0.213
02/17/2015 10:00:00	ZEW Survey - Economic Sentiment	Germany	3	53.000	48.400	55.000
02/17/2015 10:00:00	ZEW Survey - Economic Sentiment	European Monetary Union	2	52.700	45.200	51.300
02/17/2015 10:00:00	ZEW Survey - Current Situation	Germany	2	45.500	22.400	30.000
02/17/2015 10:00:00	Consumer Price Index (YoY)	Greece	1	-2.800	-2.600	-2.400
02/17/2015 10:00:00	Consumer Price Index - Harmonized (YoY)	Greece	1	-2.800	-2.500	-2.700
02/17/2015 11:00:00	EcoFin Meeting	European Monetary Union	2
02/17/2015 13:30:00	NY Empire State Manufacturing Index	United States	1	7.780	9.950	8.500
02/17/2015 13:30:00	Foreign portfolio investment in Canadian securities	Canada	1	-13.540	4.300
02/17/2015 13:30:00	Canadian portfolio investment in foreign securities	Canada	1	13.890	1.830
02/17/2015 14:55:48	GDT Price Index	New Zealand	1	10.100	9.400
02/17/2015 15:00:00	NAHB Housing Market Index	United States	2	55.000	57.000	58.000
02/17/2015 16:30:00	3-Month Bill Auction	United States	1	0.015	0.020
02/17/2015 16:30:00	6-Month Bill Auction	United States	1	0.065	0.085
02/17/2015 17:15:00	SNB Chairman Jordan Speech	Switzerland	3
02/17/2015 17:45:00	Philadelphia Fed's Plosser speech	United States	1
02/17/2015 23:30:00	Westpac Leading Index (MoM)	Australia	1	0.100	0.000
02/18/2015 00:00:00	Chinese New Year Eve	China	0
02/18/2015 03:00:00	BoJ Monetary Policy Statement	Japan	2
02/18/2015 06:30:00	BoJ Press Conference	Japan	3
02/18/2015 08:00:00	Non-monetary policy's ECB meeting	European Monetary Union	2
02/18/2015 09:30:00	BOE MPC Vote Cut	United Kingdom	3	0.000	0.000	0.000
02/18/2015 09:30:00	BOE MPC Vote Unchanged	United Kingdom	3	9.000	9.000	9.000
02/18/2015 09:30:00	BOE MPC Vote Hike	United Kingdom	3	0.000	0.000	0.000
02/18/2015 09:30:00	Bank of England Minutes	United Kingdom	2
02/18/2015 09:30:00	ILO Unemployment Rate (3M)	United Kingdom	2	5.700	5.800	5.800
02/18/2015 09:30:00	Average Earnings excluding Bonus (3Mo/Yr)	United Kingdom	2	1.700	1.800	1.800
02/18/2015 09:30:00	Average Earnings including Bonus (3Mo/Yr)	United Kingdom	2	2.100	1.800	1.700
02/18/2015 09:30:00	Claimant Count Change	United Kingdom	2	-38.600	-35.800	-25.000
02/18/2015 09:30:00	Claimant Count Rate	United Kingdom	2	2.500	2.600
02/18/2015 10:00:00	ZEW Survey - Expectations	Switzerland	2	-73.000	-10.800
02/18/2015 10:00:00	Construction Output s.a (MoM)	European Monetary Union	1	-0.800	-0.500
02/18/2015 10:00:00	Construction Output w.d.a (YoY)	European Monetary Union	1	-3.500	0.500
02/18/2015 10:05:53	Trade Balance	Spain	1	-1.820	-1.550
02/18/2015 11:02:32	10-y Bond Auction	Germany	2	0.370	0.520
02/18/2015 12:00:00	MBA Mortgage Applications	United States	2	-13.200	-9.000
02/18/2015 13:30:00	Building Permits (MoM)	United States	2	1.060	1.060	1.069
02/18/2015 13:30:00	Housing Starts (MoM)	United States	2	1.081	1.087	1.070
02/18/2015 13:30:00	Producer Price Index (YoY)	United States	2	0.000	1.100	0.300
02/18/2015 13:30:00	Producer Price Index ex Food & Energy (YoY)	United States	1	1.600	2.100	2.000
02/18/2015 13:30:00	Producer Price Index (MoM)	United States	1	-0.800	-0.300	-0.400
02/18/2015 13:30:00	Producer Price Index ex Food & Energy (MoM)	United States	1	-0.100	0.300	0.100
02/18/2015 13:30:00	Wholesale Sales (MoM)	Canada	1	2.800	-0.300	0.300
02/18/2015 13:55:00	Redbook index (YoY)	United States	1	3.200	2.100
02/18/2015 13:55:00	Redbook index (MoM)	United States	1	0.800	0.200
02/18/2015 14:15:00	Capacity Utilization	United States	2	79.100	79.700	79.900
02/18/2015 14:15:00	Industrial Production (MoM)	United States	2	-0.300	-0.300	0.300
02/18/2015 16:30:00	4-Week Bill Auction	United States	1	0.010	0.015
02/18/2015 19:00:00	FOMC Minutes	United States	3
02/18/2015 21:00:00	Net Long-Term TIC Flows	United States	2	39.200	33.500
02/18/2015 21:00:00	Total Net TIC Flows	United States	1	-176.800	-14.300
02/18/2015 21:45:00	Producer Price Index - Output (QoQ)	New Zealand	1	-0.100	-1.100	-0.300
02/18/2015 21:45:00	Producer Price Index - Input (QoQ)	New Zealand	1	-0.400	-1.500	-0.200
02/18/2015 22:00:00	FOMC Member Powell Speech	United States	1
02/18/2015 23:50:00	Exports (YoY)	Japan	1	17.000	12.800	11.900
02/18/2015 23:50:00	Adjusted Merchandise Trade Balance	Japan	2	-406.124	-620.667
02/18/2015 23:50:00	Merchandise Trade Balance Total	Japan	2	-1177.500	-660.700	-1691.000
02/18/2015 23:50:00	Imports (YoY)	Japan	1	-9.000	1.900	-4.800
02/18/2015 23:50:00	Foreign bond investment	Japan	2	476.700	192.700
02/18/2015 23:50:00	Foreign investment in Japan stocks	Japan	2	113.900	-477.100
02/19/2015 00:00:00	Chinese New Year	China	0
02/19/2015 00:30:00	RBA Foreign Exchange Transaction	Australia	1	296.000	1081.000
02/19/2015 04:30:00	All Industry Activity Index (MoM)	Japan	2	-0.300	0.000
02/19/2015 05:00:00	Coincident Index	Japan	2	110.900	110.700
02/19/2015 05:00:00	Leading Economic Index	Japan	2	105.800	105.200
02/19/2015 05:00:00	BoJ Monthly Economic Survey	Japan	2
02/19/2015 07:00:00	Exports (MoM)	Switzerland	1	16463.000	15800.900
02/19/2015 07:00:00	Trade Balance	Switzerland	2	3433.000	1514.000
02/19/2015 07:00:00	Imports (MoM)	Switzerland	1	13054.000	14286.500
02/19/2015 07:45:00	Inflation ex-tobacco (MoM)	France	2	-1.000	0.100
02/19/2015 07:45:00	Consumer Price Index (EU norm) (YoY)	France	1	-0.400	0.100	-0.300
02/19/2015 07:45:00	Consumer Price Index (EU norm) (MoM)	France	1	-1.100	0.100	-1.000
02/19/2015 09:00:00	Current Account n.s.a	European Monetary Union	1	35.200	26.500
02/19/2015 09:00:00	Current Account s.a	European Monetary Union	1	22.500	19.900
02/19/2015 09:50:00	2-y Bond Auction	Spain	1	0.384	1.903
02/19/2015 10:01:29	10-y Obligaciones Auction	Spain	1	1.616	1.731
02/19/2015 10:02:58	3-y Bond Auction	Spain	1	0.384	0.556
02/19/2015 11:00:00	CBI Industrial Trends Survey - Orders (MoM)	United Kingdom	1	10.000	4.000	6.000
02/19/2015 12:30:00	ECB Monetary Policy Meeting Accounts	European Monetary Union	3
02/19/2015 13:30:00	Initial Jobless Claims	United States	2	282.000	304.000	293.000
02/19/2015 13:30:00	Continuing Jobless Claims	United States	2	2.422	2.367	2.374
02/19/2015 15:00:00	Consumer Confidence	European Monetary Union	2	-6.700	-8.500	-7.550
02/19/2015 15:00:00	Philadelphia Fed Manufacturing Survey	United States	2	5.200	6.300	9.300
02/19/2015 15:30:00	EIA Natural Gas Storage change	United States	1	-111.000	-160.000	-108.000
02/19/2015 16:00:00	EIA Crude Oil Stocks change	United States	1	7.716	4.868	3.233
02/19/2015 16:30:00	German Buba President Weidmann speech	Germany	2
02/19/2015 17:15:00	BoC Governor Council Member Cote Speech	Canada	1
02/20/2015 00:00:00	Chinese New Year	China	0
02/20/2015 01:35:00	Nikkei Manufacturing PMI	Japan	1	51.500	52.200	52.600
02/20/2015 07:00:00	Producer Price Index (YoY)	Germany	1	-2.200	-1.700	-2.000
02/20/2015 07:00:00	Producer Price Index (MoM)	Germany	1	-0.600	-0.700	-0.400
02/20/2015 08:00:00	Markit PMI Composite	France	1	52.200	49.300
02/20/2015 08:00:00	Markit Manufacturing PMI	France	1	47.700	49.200	49.500
02/20/2015 08:00:00	Markit Services PMI	France	1	53.500	49.300	49.800
02/20/2015 08:30:00	Markit Services PMI	Germany	1	55.500	54.000	54.200
02/20/2015 08:30:00	Markit Manufacturing PMI	Germany	2	50.900	50.900	51.500
02/20/2015 08:30:00	Markit PMI Composite	Germany	1	54.300	53.500
02/20/2015 09:00:00	Industrial Sales n.s.a. (YoY)	Italy	1	0.900	-1.600
02/20/2015 09:00:00	Industrial Sales s.a. (MoM)	Italy	1	1.400	-0.600
02/20/2015 09:00:00	Industrial Orders s.a (MoM)	Italy	1	4.500	-0.800
02/20/2015 09:00:00	Industrial Orders n.s.a (YoY)	Italy	1	5.800	-4.100
02/20/2015 09:00:00	Markit Services PMI	European Monetary Union	1	53.900	52.700	53.000
02/20/2015 09:00:00	Markit PMI Composite	European Monetary Union	1	53.500	52.600	53.000
02/20/2015 09:00:00	Markit Manufacturing PMI	European Monetary Union	2	51.100	51.000	51.500
02/20/2015 09:30:00	Retail Sales (YoY)	United Kingdom	2	5.900	4.300	5.900
02/20/2015 09:30:00	Retail Sales ex-Fuel (YoY)	United Kingdom	2	5.200	4.200	5.900
02/20/2015 09:30:00	Retail Sales (MoM)	United Kingdom	1	0.100	0.400	-0.200
02/20/2015 09:30:00	Retail Sales ex-Fuel (MoM)	United Kingdom	1	-0.300	0.200	-0.100
02/20/2015 09:30:00	Public Sector Net Borrowing	United Kingdom	2	-8.934	9.867	-7.800
02/20/2015 10:00:00	Consumer Price Index (MoM)	Italy	1	0.400	-0.400	-0.400
02/20/2015 10:00:00	Consumer Price Index (EU Norm) (MoM)	Italy	1	-2.500	-2.400	-2.400
02/20/2015 10:00:00	Consumer Price Index (EU Norm) (YoY)	Italy	1	-0.500	-0.400	-0.400
02/20/2015 10:00:00	Consumer Price Index (YoY)	Italy	1	-0.100	-0.600	-0.600
02/20/2015 10:00:00	Current Account (YoY)	Greece	1	-0.870	-0.997
02/20/2015 13:30:00	Retail Sales (MoM)	Canada	2	-1.800	0.400	-0.400
02/20/2015 13:30:00	Retail Sales ex Autos (MoM)	Canada	1	-2.300	0.700	-0.800
02/20/2015 14:45:00	Markit Manufacturing PMI	United States	2	54.300	53.900	53.600
02/20/2015 20:00:00	Eurogroup meeting	European Monetary Union	3
02/22/2015 23:50:00	BoJ Monetary Policy Meeting Minutes	Japan	2
02/23/2015 00:00:00	Chinese New Year	China	0
02/23/2015 00:00:00	Ash Monday	Greece	0
02/23/2015 09:00:00	IFO - Expectations	Germany	2	102.500	102.000	103.000
02/23/2015 09:00:00	IFO - Business Climate	Germany	2	106.800	106.700	107.700
02/23/2015 09:00:00	IFO - Current Assessment	Germany	2	111.300	111.700	112.700
02/23/2015 11:00:00	CBI Distributive Trades Survey - Realized (MoM)	United Kingdom	2	1.000	39.000	34.000
02/23/2015 13:30:00	Chicago Fed National Activity Index	United States	1	0.130	-0.070
02/23/2015 15:00:00	Existing Home Sales Change (MoM)	United States	2	-4.900	2.400	-0.800
02/23/2015 15:00:00	Existing Home Sales (MoM)	United States	1	4.820	5.070	4.970
02/23/2015 15:30:00	Dallas Fed Manufacturing Business Index	United States	1	-11.200	-4.400
02/23/2015 16:30:00	3-Month Bill Auction	United States	1	0.020	0.015
02/23/2015 16:30:00	6-Month Bill Auction	United States	1	0.065	0.065
02/23/2015 23:50:00	Corporate Service Price (YoY)	Japan	1	3.500	3.500	3.600
02/24/2015 00:00:00	Chinese New Year	China	0
02/24/2015 02:00:00	RBNZ Inflation Expectations (YoY)	New Zealand	2	1.800	2.100
02/24/2015 07:00:00	Gross Domestic Product n.s.a (YoY)	Germany	2	1.600	1.600	1.600
02/24/2015 07:00:00	Gross Domestic Product s.a (QoQ)	Germany	3	0.700	0.700	0.700
02/24/2015 07:00:00	Gross Domestic Product w.d.a (YoY)	Germany	2	1.400	1.400
02/24/2015 07:45:00	Business Climate	France	1	100.000	100.000	99.000
02/24/2015 08:15:00	Employment Level (QoQ)	Switzerland	2	4.231	4.227
02/24/2015 09:50:52	3-Month Letras Auction	Spain	1	0.001	0.018
02/24/2015 09:57:23	9-Month Letras Auction	Spain	1	0.122	0.137
02/24/2015 10:00:00	Consumer Price Index - Core (YoY)	European Monetary Union	3	0.600	0.500	0.600
02/24/2015 10:00:00	Consumer Price Index (MoM)	European Monetary Union	1	-1.600	-0.100	-1.600
02/24/2015 10:00:00	Consumer Price Index (YoY)	European Monetary Union	3	-0.600	-0.600	-0.600
02/24/2015 10:00:00	Inflation Report Hearings	United Kingdom	3
02/24/2015 13:00:50	Eurogroup meeting	European Monetary Union	3
02/24/2015 13:55:00	Redbook index (YoY)	United States	1	2.800	3.200
02/24/2015 13:55:00	Redbook index (MoM)	United States	1	0.800	0.800
02/24/2015 14:00:00	S&P/Case-Shiller Home Price Indices (YoY)	United States	1	4.500	4.300	4.300
02/24/2015 14:00:00	ECB President Draghi's Speech	European Monetary Union	3
02/24/2015 14:45:00	Markit Services PMI	United States	2	57.000	54.200	54.100
02/24/2015 14:45:00	Markit PMI Composite	United States	2	56.800	54.400
02/24/2015 15:00:00	Consumer Confidence	United States	3	98.800	103.800	99.600
02/24/2015 15:00:00	Fed's Yellen testifies	United States	3
02/24/2015 15:00:00	Richmond Fed Manufacturing Index	United States	1	0.000	6.000	7.000
02/24/2015 16:30:00	4-Week Bill Auction	United States	1	0.015	0.010
02/24/2015 18:00:00	2-Year Note Auction	United States	1	0.603	0.540
02/24/2015 19:00:00	BoC Governor Poloz Speech	Canada	3
02/24/2015 23:40:24	RBNZ Governor Wheeler Speech	New Zealand	3
02/25/2015 00:30:00	Wage Price Index (QoQ)	Australia	1	0.600	0.600	0.600
02/25/2015 00:30:00	Wage Price Index (YoY)	Australia	1	2.500	2.600	2.500
02/25/2015 00:30:00	Construction Work Done	Australia	1	-0.200	-2.800	-1.200
02/25/2015 01:45:00	Caixin Manufacturing PMI	China	1	50.100	49.700	49.500
02/25/2015 07:00:00	UBS Consumption Indicator	Switzerland	2	1.110	1.420
02/25/2015 07:45:00	Consumer Confidence	France	1	92.000	90.000	91.000
02/25/2015 08:00:04	Producer Price Index (YoY)	Spain	1	-2.800	-3.700
02/25/2015 09:00:00	Trade Balance non-EU	Italy	1	-0.233	5.235
02/25/2015 09:30:00	BBA Mortgage Approvals	United Kingdom	2	36.500	35.700	36.200
02/25/2015 10:00:00	BOE's Governor Carney speech	United Kingdom	3
02/25/2015 12:00:25	MBA Mortgage Applications	United States	2	-3.500	-13.200
02/25/2015 15:00:00	New Home Sales (MoM)	United States	1	0.500	0.482	0.470
02/25/2015 15:00:00	New Home Sales Change (MoM)	United States	2	4.400	8.100
02/25/2015 15:00:00	Fed's Yellen testifies	United States	3
02/25/2015 15:30:00	EIA Crude Oil Stocks change	United States	1	8.400	7.716	4.000
02/25/2015 17:15:00	ECB President Draghi's Speech	European Monetary Union	3
02/25/2015 18:00:00	5-Year Note Auction	United States	1	1.480	1.739
02/25/2015 21:45:00	Exports	New Zealand	1	3.700	4.400	3.710
02/25/2015 21:45:00	Trade Balance (MoM)	New Zealand	2	33.000	-195.000	-183.000
02/25/2015 21:45:00	Imports	New Zealand	1	3.640	4.600	3.930
02/25/2015 21:45:00	Trade Balance (YoY)	New Zealand	2	-1.434	-1.180	-1.650
02/25/2015 22:45:00	Visitor Arrivals (YoY)	New Zealand	1	3.400	5.400
02/25/2015 23:50:00	Foreign bond investment	Japan	2	166.200	476.700
02/25/2015 23:50:00	Foreign investment in Japan stocks	Japan	2	289.300	113.900
02/26/2015 00:30:00	Private Capital Expenditure	Australia	1	-2.200	0.600	-1.900
02/26/2015 07:00:00	Gfk Consumer Confidence Survey	Germany	2	9.700	9.300	9.500
02/26/2015 08:00:00	Gross Domestic Product (YoY)	Spain	1	2.000	1.600	2.000
02/26/2015 08:00:00	Gross Domestic Product (QoQ)	Spain	1	0.700	0.500	0.700
02/26/2015 08:15:00	Industrial Production (YoY)	Switzerland	2	2.500	0.000
02/26/2015 08:15:00	Industrial Production (QoQ)	Switzerland	2	2.700	-0.400
02/26/2015 08:55:00	Unemployment Change	Germany	3	-20.000	-10.000	-10.000
02/26/2015 08:55:00	Unemployment Rate s.a.	Germany	3	6.500	6.500	6.500
02/26/2015 09:00:00	Retail Sales s.a. (MoM)	Italy	1	-0.100	0.100
02/26/2015 09:00:00	Retail Sales n.s.a (YoY)	Italy	1	0.100	-2.000
02/26/2015 09:00:00	Private loans (YoY)	European Monetary Union	1	-0.100	-0.500	-0.300
02/26/2015 09:00:00	M3 Money Supply (3m)	European Monetary Union	1	3.500	3.600
02/26/2015 09:00:00	M3 Money Supply (YoY)	European Monetary Union	1	4.100	3.600
02/26/2015 09:30:00	Gross Domestic Product (QoQ)	United Kingdom	3	0.500	0.500	0.500
02/26/2015 09:30:00	Gross Domestic Product (YoY)	United Kingdom	3	2.700	2.700	2.700
02/26/2015 09:30:00	Total Business Investment (YoY)	United Kingdom	1	2.100	7.400
02/26/2015 09:30:00	Total Business Investment (QoQ)	United Kingdom	1	-1.400	0.300	1.900
02/26/2015 09:30:00	Index of Services (3M/3M)	United Kingdom	1	0.800	0.800	0.700
02/26/2015 10:00:00	Consumer Confidence	Italy	1	107.700	104.400	104.500
02/26/2015 10:00:00	House Price Index (QoQ)	Spain	1	0.300	-0.200
02/26/2015 10:00:00	Economic Sentiment Indicator	European Monetary Union	1	102.300	101.400	101.900
02/26/2015 10:00:00	Industrial Confidence	European Monetary Union	1	-4.700	-4.800	-4.500
02/26/2015 10:00:00	Services Sentiment	European Monetary Union	1	5.300	4.800	5.300
02/26/2015 10:00:00	Business Climate	European Monetary Union	1	0.070	0.120	0.220
02/26/2015 10:00:00	Consumer Confidence	European Monetary Union	2	-6.700	-6.700	-6.700
02/26/2015 10:00:00	Business Confidence	Italy	1	100.500	97.100	98.000
02/26/2015 10:40:00	Business Confidence	Portugal	1	0.300	0.300
02/26/2015 10:43:34	10-y Bond Auction	Italy	1	1.360	1.620
02/26/2015 10:50:56	Consumer Confidence	Portugal	1	-21.200	-21.900
02/26/2015 11:00:00	Wage Inflation (MoM)	Italy	1	0.700	0.000
02/26/2015 11:00:00	Wage Inflation (YoY)	Italy	1	1.100	1.100
02/26/2015 13:30:00	Initial Jobless Claims	United States	2	313.000	282.000	290.000
02/26/2015 13:30:00	Continuing Jobless Claims	United States	2	2.404	2.422	2.390
02/26/2015 13:30:00	Consumer Price Index Ex Food & Energy (MoM)	United States	2	0.200	0.000	0.100
02/26/2015 13:30:00	Consumer Price Index (YoY)	United States	3	-0.100	0.800	-0.100
02/26/2015 13:30:00	Consumer Price Index Core s.a	United States	1	239.870	239.340
02/26/2015 13:30:00	Consumer Price Index (MoM)	United States	2	-0.700	-0.400	-0.400
02/26/2015 13:30:00	Consumer Price Index Ex Food & Energy (YoY)	United States	3	1.600	1.600	1.600
02/26/2015 13:30:00	Consumer Price Index n.s.a (MoM)	United States	1	233.710	234.810	233.700
02/26/2015 13:30:00	Durable Goods Orders ex Transportation	United States	2	-0.700	-0.900	0.500
02/26/2015 13:30:00	Durable Goods Orders	United States	3	2.000	-3.700	1.700
02/26/2015 13:30:00	Consumer Price Index (YoY)	Canada	3	1.000	1.500	0.700
02/26/2015 13:30:00	Bank of Canada Consumer Price Index Core (YoY)	Canada	3	2.200	2.200	2.100
02/26/2015 13:30:00	Bank of Canada Consumer Price Index Core (MoM)	Canada	2	0.200	-0.300	0.100
02/26/2015 13:30:00	Consumer Price Index - Core (MoM)	Canada	1	0.200	-0.300
02/26/2015 13:30:00	Consumer Price Index (MoM)	Canada	2	-0.200	-0.700	-0.400
02/26/2015 14:00:00	Housing Price Index (MoM)	United States	1	0.700	0.700
02/26/2015 15:30:00	EIA Natural Gas Storage change	United States	1	-219.000	-111.000	-241.000
02/26/2015 16:00:00	Kansas Fed manufacturing activity	United States	1	5.000	-2.000
02/26/2015 18:00:00	7-Year Note Auction	United States	1	1.834	1.590
02/26/2015 21:45:00	Building Permits s.a. (MoM)	New Zealand	1	-4.600	-2.300
02/26/2015 23:30:00	Tokyo CPI ex Fresh Food (YoY)	Japan	1	2.200	2.200	2.200
02/26/2015 23:30:00	Tokyo CPI ex Food, Energy (YoY)	Japan	1	1.700	1.700
02/26/2015 23:30:00	Tokyo Consumer Price Index (YoY)	Japan	1	2.300	2.300
02/26/2015 23:30:00	National CPI Ex Food, Energy (YoY)	Japan	2	2.100	2.100
02/26/2015 23:30:00	National CPI Ex-Fresh Food (YoY)	Japan	2	2.200	2.500	2.300
02/26/2015 23:30:00	National Consumer Price Index (YoY)	Japan	3	2.400	2.400
02/26/2015 23:30:00	Unemployment Rate	Japan	2	3.600	3.400	3.400
02/26/2015 23:30:00	Jobs/applicants ratio	Japan	2	1.140	1.140	1.150
02/26/2015 23:30:00	Overall Household Spending (YoY)	Japan	2	-5.100	-3.400	-4.100
02/26/2015 23:50:00	Industrial Production (YoY)	Japan	2	-2.600	1.000
02/26/2015 23:50:00	Industrial Production (MoM)	Japan	1	4.000	0.800	2.700
02/26/2015 23:50:00	Large Retailer's Sales	Japan	2	0.000	0.100
02/26/2015 23:50:00	Retail Trade s.a (MoM)	Japan	1	-1.900	-0.400
02/26/2015 23:50:00	Retail Trade (YoY)	Japan	2	-2.000	0.100	-1.300
02/27/2015 00:00:00	ANZ Activity Outlook	New Zealand	1	42.200	37.300
02/27/2015 00:00:00	ANZ Business Confidence	New Zealand	3	34.400	30.400
02/27/2015 00:05:00	Gfk Consumer Confidence	United Kingdom	2	1.000	1.000	2.000
02/27/2015 00:30:00	Private Sector Credit (YoY)	Australia	1	6.200	5.900
02/27/2015 00:30:00	Private Sector Credit (MoM)	Australia	1	0.500	0.500	0.500
02/27/2015 02:00:00	M3 Money Supply (YoY)	New Zealand	1	6.200	6.300
02/27/2015 04:00:00	Vehicle Production (YoY)	Japan	1	-9.700	-2.500
02/27/2015 05:00:00	Construction Orders (YoY)	Japan	1	27.500	7.500
02/27/2015 05:00:00	Annualized Housing Starts	Japan	2	0.864	0.883
02/27/2015 05:00:00	Housing Starts (YoY)	Japan	2	-13.000	-14.700	-11.300
02/27/2015 05:00:00	FOMC Member Mester speech	United States	1
02/27/2015 07:00:00	Import Price Index (YoY)	Germany	1	-4.400	-3.700	-4.600
02/27/2015 07:00:00	Import Price Index (MoM)	Germany	1	-0.800	-1.700	-1.000
02/27/2015 07:45:00	Producer Prices (MoM)	France	1	-0.900	-0.900
02/27/2015 07:45:00	Consumer Spending (MoM)	France	1	0.700	1.600	-0.500
02/27/2015 08:00:00	KOF Leading Indicator	Switzerland	2	90.300	96.100	90.000
02/27/2015 08:00:00	HICP (YoY)	Spain	1	-1.200	-1.500	-1.300
02/27/2015 09:00:00	Current Account Balance	Spain	1	4.800	1.729
02/27/2015 10:00:00	Consumer Price Index (EU Norm) (MoM)	Italy	1	0.300	-2.500	-0.200
02/27/2015 10:00:00	Consumer Price Index (EU Norm) (YoY)	Italy	1	0.100	-0.500	-0.300
02/27/2015 10:00:00	Consumer Price Index (MoM)	Italy	1	0.300	0.400	0.000
02/27/2015 10:00:00	Consumer Price Index (YoY)	Italy	1	-0.200	-0.100	-0.500
02/27/2015 10:00:00	Retail Sales (YoY)	Greece	1	-1.400	-1.300
02/27/2015 10:12:19	Producer Price Index (YoY)	Greece	1	-9.600	-5.700
02/27/2015 10:42:04	Gross Domestic Product n.s.a (YoY)	Greece	1	1.200	1.700
02/27/2015 11:05:31	Gross Domestic Product (YoY)	Portugal	1	0.700	0.700
02/27/2015 11:05:46	Gross Domestic Product (QoQ)	Portugal	1	0.500	0.500
02/27/2015 13:00:00	Harmonised Index of Consumer Prices (YoY)	Germany	2	-0.100	-0.500	-0.400
02/27/2015 13:00:00	Consumer Price Index (YoY)	Germany	2	0.100	-0.400	-0.200
02/27/2015 13:00:00	Harmonised Index of Consumer Prices (MoM)	Germany	2	1.000	-1.300	0.700
02/27/2015 13:00:00	Consumer Price Index (MoM)	Germany	2	0.900	-1.100	0.700
02/27/2015 13:30:00	Gross Domestic Product Annualized	United States	3	2.200	2.600	2.100
02/27/2015 13:30:00	Gross Domestic Product Price Index	United States	2	0.100	-0.100	0.000
02/27/2015 13:30:00	Core Personal Consumption Expenditures (QoQ)	United States	2	1.100	1.100	1.100
02/27/2015 13:30:00	Personal Consumption Expenditures Prices (QoQ)	United States	2	-0.400	-0.500	-0.500
02/27/2015 14:45:00	Chicago Purchasing Managers' Index	United States	2	45.800	59.400	58.000
02/27/2015 15:00:00	Pending Home Sales (YoY)	United States	2	8.400	6.100
02/27/2015 15:00:00	Pending Home Sales (MoM)	United States	1	1.200	-3.700	1.800
02/27/2015 15:00:00	Michigan Consumer Sentiment Index	United States	2	95.400	93.600	94.000
02/27/2015 15:15:00	Fed's William Dudley speech	United States	2
02/27/2015 18:30:00	Fed's Stanley Fischer speech	United States	2
02/28/2015 10:00:00	PBoC Interest Rate Decision	China	3	5.350	5.600
03/01/2015 01:00:00	Non-manufacturing PMI	China	2	53.900	53.700
03/01/2015 01:00:00	NBS Manufacturing PMI	China	2	49.900	49.800	49.700
03/01/2015 21:45:00	Terms of Trade Index	New Zealand	1	-1.900	-4.500	-3.000
03/01/2015 22:30:00	AiG Performance of Mfg Index	Australia	2	45.400	49.000
03/01/2015 23:30:00	TD Securities Inflation (MoM)	Australia	1	0.000	0.100
03/01/2015 23:30:00	TD Securities Inflation (YoY)	Australia	1	1.300	1.500
03/01/2015 23:50:00	Capital Spending	Japan	2	2.800	5.500	4.200
03/02/2015 00:00:00	HIA New Home Sales (MoM)	Australia	2	1.800	-1.900
03/02/2015 00:30:00	Company Gross Operating Profits (QoQ)	Australia	1	-0.200	-0.400	0.300
03/02/2015 01:35:00	Nikkei Manufacturing PMI	Japan	1	51.600	51.500
03/02/2015 01:45:00	Caixin Manufacturing PMI	China	1	50.700	50.100	50.100
03/02/2015 05:00:00	Vehicle Sales (YoY)	Japan	1	-14.200	-18.900
03/02/2015 05:30:00	RBA Commodity Index SDR (YoY)	Australia	1	-21.600	-20.400
03/02/2015 07:00:00	Nationwide Housing Prices n.s.a (YoY)	United Kingdom	1	5.700	6.800	6.100
03/02/2015 07:00:00	Nationwide Housing Prices s.a (MoM)	United Kingdom	1	-0.100	0.300	0.300
03/02/2015 08:15:00	Markit Manufacturing PMI	Spain	1	54.200	54.700	55.100
03/02/2015 08:30:00	SVME - Purchasing Managers' Index	Switzerland	2	47.300	48.200	47.000
03/02/2015 08:45:00	Markit Manufacturing PMI	Italy	1	51.900	49.900	50.300
03/02/2015 08:50:00	Markit Manufacturing PMI	France	1	47.600	47.700	47.700
03/02/2015 08:55:00	Markit Manufacturing PMI	Germany	2	51.100	50.900	50.900
03/02/2015 09:00:00	Unemployment	Italy	2	12.600	12.700	12.900
03/02/2015 09:00:00	Markit Manufacturing PMI	Greece	1	48.400	48.300
03/02/2015 09:00:00	Markit Manufacturing PMI	European Monetary Union	2	51.000	51.100	51.100
03/02/2015 09:30:00	Net Lending to Individuals (MoM)	United Kingdom	2	2.400	2.200	2.800
03/02/2015 09:30:00	Markit Manufacturing PMI	United Kingdom	2	54.100	53.100	53.400
03/02/2015 09:30:00	Consumer Credit	United Kingdom	2	0.802	0.516	0.900
03/02/2015 09:30:00	Mortgage Approvals	United Kingdom	2	60.707	60.349	61.000
03/02/2015 09:30:00	M4 Money Supply (YoY)	United Kingdom	1	-2.200	-1.100
03/02/2015 09:30:00	M4 Money Supply (MoM)	United Kingdom	1	-0.700	0.100
03/02/2015 10:00:00	Unemployment Rate	European Monetary Union	2	11.400	11.300	11.400
03/02/2015 10:00:00	Consumer Price Index - Core (YoY)	European Monetary Union	3	0.600	0.600	0.600
03/02/2015 10:00:00	Consumer Price Index (YoY)	European Monetary Union	3	-0.300	-0.600	-0.500
03/02/2015 13:30:00	Personal Spending	United States	2	-0.200	-0.300	-0.100
03/02/2015 13:30:00	Core Personal Consumption Expenditure - Price Index (MoM)	United States	1	0.100	0.000	0.100
03/02/2015 13:30:00	Core Personal Consumption Expenditure - Price Index (YoY)	United States	2	1.300	1.300	0.200
03/02/2015 13:30:00	Personal Consumption Expenditures - Price Index (YoY)	United States	1	0.200	0.800
03/02/2015 13:30:00	Personal Income (MoM)	United States	2	0.400	0.300	0.400
03/02/2015 13:30:00	Personal Consumption Expenditures - Price Index (MoM)	United States	1	-0.400	-0.200
03/02/2015 13:30:00	Current Account	Canada	1	-13.920	-9.600	-12.500
03/02/2015 14:30:00	RBC Manufacturing PMI	Canada	2	48.700	51.000
03/02/2015 14:45:00	Markit Manufacturing PMI	United States	2	55.100	54.300	54.300
03/02/2015 15:00:00	Philadelphia Fed's Plosser speech	United States	1
03/02/2015 15:00:00	Former Fed's Bernanke speech	United States	1
03/02/2015 15:00:00	ISM Manufacturing PMI	United States	3	52.900	53.500	53.100
03/02/2015 15:00:00	ISM Prices Paid	United States	2	35.000	35.000	37.000
03/02/2015 15:00:00	Construction Spending (MoM)	United States	2	-1.700	0.800	0.300
03/02/2015 16:30:00	3-Month Bill Auction	United States	1	0.015	0.020
03/02/2015 16:30:00	6-Month Bill Auction	United States	1	0.075	0.065
03/02/2015 23:50:00	Monetary Base (YoY)	Japan	2	36.700	37.400	34.300
03/03/2015 00:00:00	ANZ Commodity Price	New Zealand	1	4.200	1.000
03/03/2015 00:30:00	Current Account Balance	Australia	1	-9.600	-12.100	-11.000
03/03/2015 00:30:00	Building Permits (MoM)	Australia	1	5.900	-2.800	-1.800
03/03/2015 00:30:00	Building Permits (YoY)	Australia	1	9.200	9.600
03/03/2015 01:30:00	Labor Cash Earnings (YoY)	Japan	2	1.300	1.300
03/03/2015 03:30:00	RBA Rate Statement	Australia	3
03/03/2015 03:30:00	RBA Interest Rate Decision	Australia	3	2.250	2.250	2.000
03/03/2015 05:30:00	FOMC Member Mester speech	United States	1
03/03/2015 06:45:00	Gross Domestic Product (YoY)	Switzerland	2	1.900	1.900	1.700
03/03/2015 06:45:00	Gross Domestic Product s.a. (QoQ)	Switzerland	1	0.600	0.700	0.300
03/03/2015 07:00:00	Retail Sales (YoY)	Germany	2	5.000	4.800	2.700
03/03/2015 07:00:00	Retail Sales (MoM)	Germany	2	2.300	0.600	0.400
03/03/2015 08:00:00	Unemployment Change	Spain	1	-13.500	78.000	10.500
03/03/2015 09:30:00	PMI Construction	United Kingdom	2	60.100	59.100	59.000
03/03/2015 10:00:00	Producer Price Index (MoM)	European Monetary Union	1	-1.100	-1.000	-0.700
03/03/2015 10:00:00	Producer Price Index (YoY)	European Monetary Union	1	-3.500	-2.600	-3.000
03/03/2015 13:30:00	Raw Material Price Index	Canada	1	-7.800	-7.500	-6.000
03/03/2015 13:30:00	Industrial Product Price (MoM)	Canada	1	-0.300	-1.500	-0.700
03/03/2015 13:30:00	Gross Domestic Product Annualized (QoQ)	Canada	3	2.400	3.200	2.000
03/03/2015 13:30:00	Gross Domestic Product (MoM)	Canada	2	0.300	-0.200	0.200
03/03/2015 13:50:00	Redbook index (YoY)	United States	1	2.600	2.800
03/03/2015 13:55:00	Redbook index (MoM)	United States	1	0.800	0.800
03/03/2015 14:45:00	ISM New York index	United States	1	63.100	44.500
03/03/2015 15:00:00	IBD/TIPP Economic Optimism (MoM)	United States	1	49.100	47.500	48.300
03/03/2015 15:00:42	GDT Price Index	New Zealand	1	1.100	10.100
03/03/2015 16:30:00	52-Week Bill auction	United States	1	0.260	0.205
03/03/2015 16:30:00	4-Week Bill Auction	United States	1	0.005	0.015
03/03/2015 20:52:27	Total Vehicle Sales	United States	1	16.230	16.660	16.700
03/03/2015 22:30:00	AiG Performance of Services Index	Australia	2	51.700	49.900
03/04/2015 00:01:00	BRC Shop Price Index (YoY)	United Kingdom	1	-1.700	-1.300
03/04/2015 00:30:00	Gross Domestic Product (YoY)	Australia	3	2.500	2.700	2.500
03/04/2015 00:30:00	Gross Domestic Product (QoQ)	Australia	2	0.500	0.400	0.500
03/04/2015 01:15:00	Fed's Yellen Speech	United States	2
03/04/2015 01:35:00	Markit Services PMI	Japan	2	48.500	51.300
03/04/2015 01:45:00	Caixin China Services PMI	China	2	52.000	51.800
03/04/2015 08:15:00	Markit Services PMI	Spain	1	56.200	56.700	56.700
03/04/2015 08:45:00	Markit Services PMI	Italy	1	50.000	51.200	51.400
03/04/2015 08:50:00	Markit PMI Composite	France	1	53.400	52.200
03/04/2015 08:50:00	Markit Services PMI	France	1	52.200	53.500	53.400
03/04/2015 08:55:00	Markit Services PMI	Germany	1	54.700	55.500	55.500
03/04/2015 08:55:00	Markit PMI Composite	Germany	1	53.800	54.300
03/04/2015 09:00:00	Markit PMI Composite	European Monetary Union	1	53.300	53.500	53.500
03/04/2015 09:00:00	Markit Services PMI	European Monetary Union	1	53.700	53.900	53.900
03/04/2015 09:30:00	Markit Services PMI	United Kingdom	2	56.700	57.200	57.500
03/04/2015 10:00:00	Retail Sales (YoY)	European Monetary Union	2	3.700	3.100	1.900
03/04/2015 10:00:00	Retail Sales (MoM)	European Monetary Union	1	0.900	0.400	0.000
03/04/2015 12:00:00	MBA Mortgage Applications	United States	2	0.100	-3.500
03/04/2015 13:15:00	ADP Employment Change	United States	2	214.000	250.000	220.000
03/04/2015 14:00:00	Fed's Evans Speech	United States	1
03/04/2015 14:45:00	Markit Services PMI	United States	2	57.100	57.000	54.800
03/04/2015 14:45:00	Markit PMI Composite	United States	2	57.200	56.800
03/04/2015 15:00:00	ISM Non-Manufacturing PMI	United States	3	56.900	56.700	56.500
03/04/2015 15:00:00	BOC Rate Statement	Canada	3
03/04/2015 15:00:00	BoC Interest Rate Decision	Canada	3	0.750	0.750	0.750
03/04/2015 15:30:00	EIA Crude Oil Stocks change	United States	1	10.303	8.400	4.000
03/04/2015 18:00:00	Fed's George Speech	United States	1
03/04/2015 19:00:00	Fed's Beige Book	United States	2
03/04/2015 22:00:00	Fed's Richard Fisher's speech	United States	2
03/04/2015 23:50:00	Foreign bond investment	Japan	2	470.900	166.200
03/04/2015 23:50:00	Foreign investment in Japan stocks	Japan	2	350.500	289.300
03/05/2015 00:30:00	Retail Sales s.a. (MoM)	Australia	2	0.500	0.200	0.400
03/05/2015 00:30:00	Exports	Australia	1	1.000	1.000
03/05/2015 00:30:00	Trade Balance	Australia	2	-1003.000	-503.000	-950.000
03/05/2015 00:30:00	Imports	Australia	1	3.000	-1.000
03/05/2015 01:30:00	OUTDATED - RBA Deputy Governor Lowe Speech	Australia	2
03/05/2015 06:30:00	ILO Unemployment	France	2	10.400	10.300
03/05/2015 07:00:00	Factory Orders n.s.a. (YoY)	Germany	2	-0.300	3.900
03/05/2015 07:00:00	Factory Orders s.a. (MoM)	Germany	1	-2.600	4.400	-1.000
03/05/2015 08:00:00	Halifax House Prices (MoM)	United Kingdom	1	-0.400	1.900	-0.200
03/05/2015 08:00:00	Halifax House Prices (3m/YoY)	United Kingdom	1	8.300	8.500	8.500
03/05/2015 09:00:00	Gross Domestic Product (QoQ)	Italy	1	0.000	0.000	0.000
03/05/2015 09:00:00	Gross Domestic Product (YoY)	Italy	2	-0.500	-0.300	-0.300
03/05/2015 09:50:00	5-y Bond Auction	Spain	1	0.517	0.849
03/05/2015 09:50:46	2-y Bond Auction	Spain	1	0.180	0.384
03/05/2015 10:00:00	Unemployment Rate (MoM)	Greece	1	25.900	25.900
03/05/2015 10:55:10	10-y Bond Auction	France	1	0.670	0.610
03/05/2015 11:45:00	ECB Deposit Rate Decision	European Monetary Union	2	-0.200	-0.200
03/05/2015 12:00:00	BoE Interest Rate Decision	United Kingdom	3	0.500	0.500	0.500
03/05/2015 12:00:00	BoE Asset Purchase Facility	United Kingdom	3	375.000	375.000	375.000
03/05/2015 12:30:00	Challenger Job Cuts (YoY)	United States	1	50.579	53.041
03/05/2015 12:45:00	ECB Interest Rate Decision	European Monetary Union	3	0.050	0.050	0.050
03/05/2015 13:30:00	Initial Jobless Claims	United States	2	320.000	313.000	295.000
03/05/2015 13:30:00	Continuing Jobless Claims	United States	2	2.421	2.404	2.400
03/05/2015 13:30:00	Nonfarm Productivity	United States	1	-2.200	-1.800	-2.300
03/05/2015 13:30:00	Unit Labor Costs	United States	1	4.100	2.700	3.300
03/05/2015 13:30:00	ECB Monetary policy statement and press conference	European Monetary Union	3
03/05/2015 15:00:00	FOMC Member Williams speech	United States	1
03/05/2015 15:00:00	Factory Orders (MoM)	United States	2	-0.700	-3.500	0.200
03/05/2015 15:00:00	Ivey Purchasing Managers Index s.a	Canada	2	49.700	45.400	50.000
03/05/2015 15:00:00	Ivey Purchasing Managers Index	Canada	2	50.800	42.600
03/05/2015 15:30:00	EIA Natural Gas Storage change	United States	1	-228.000	-219.000	-222.000
03/05/2015 22:30:00	AiG Performance of Construction Index	Australia	2	43.900	45.900
03/05/2015 23:50:00	JP Foreign Reserves	Japan	1	1251.100	1261.100
03/06/2015 05:00:00	Coincident Index	Japan	2	113.000	110.900
03/06/2015 05:00:00	Leading Economic Index	Japan	2	105.100	105.800
03/06/2015 07:00:00	Industrial Production s.a. (MoM)	Germany	1	-0.400	1.000	0.500
03/06/2015 07:00:00	Industrial Production n.s.a. w.d.a. (YoY)	Germany	2	0.900	0.500	-0.200
03/06/2015 07:45:00	Trade Balance EUR	France	1	-3.710	-3.400
03/06/2015 07:45:00	Imports, EUR	France	1	40.575	41.102
03/06/2015 07:45:00	Exports, EUR	France	1	36.849	37.806
03/06/2015 07:45:00	Budget	France	1	-9.400	-85.600
03/06/2015 08:00:00	Foreign Currency Reserves	Switzerland	1	509.300	498.400
03/06/2015 08:00:00	Industrial Output Cal Adjusted (YoY)	Spain	1	0.100	-0.900
03/06/2015 08:15:00	Consumer Price Index (YoY)	Switzerland	2	-0.800	-0.500	-0.600
03/06/2015 08:15:00	Consumer Price Index (MoM)	Switzerland	1	-0.300	-0.400	0.000
03/06/2015 09:00:00	Producer Price Index (YoY)	Italy	1	-3.100	-1.800
03/06/2015 09:00:00	Producer Price Index (MoM)	Italy	1	-1.300	-0.700
03/06/2015 09:30:00	Consumer Inflation Expectations	United Kingdom	3	1.900	2.500
03/06/2015 10:00:00	Gross Domestic Product s.a. (YoY)	European Monetary Union	3	0.900	0.900	0.900
03/06/2015 10:00:00	Gross Domestic Product s.a. (QoQ)	European Monetary Union	2	0.300	0.300	0.300
03/06/2015 13:30:00	Labor Productivity (QoQ)	Canada	1	-0.100	0.100	0.000
03/06/2015 13:30:00	Average Hourly Earnings (MoM)	United States	1	0.100	0.500	0.200
03/06/2015 13:30:00	Labor Force Participation Rate	United States	2	62.800	62.900
03/06/2015 13:30:00	Average Weekly Hours	United States	2	34.600	34.600	34.600
03/06/2015 13:30:00	Unemployment Rate	United States	3	5.500	5.700	5.600
03/06/2015 13:30:00	Nonfarm Payrolls	United States	3	264.000	201.000	240.000
03/06/2015 13:30:00	Average Hourly Earnings (YoY)	United States	2	2.000	2.200
03/06/2015 13:30:00	Trade Balance	United States	2	-42.680	-45.600	-41.700
03/06/2015 13:30:00	Building Permits (MoM)	Canada	2	-12.300	6.100	-4.300
03/06/2015 13:30:00	Exports	Canada	1	43.350	43.840
03/06/2015 13:30:00	Imports	Canada	1	44.820	45.060
03/06/2015 13:30:00	International Merchandise Trade	Canada	1	-1.480	-1.220	-1.000
03/06/2015 20:00:00	Consumer Credit Change	United States	2	10.800	17.870	14.750
03/08/2015 02:00:00	Imports (YoY)	China	1	-20.500	-19.900	-10.000
03/08/2015 02:00:00	Trade Balance CNY	China	2	371.000	367.000
03/08/2015 02:00:00	Exports (YoY)	China	1	48.300	-3.300	14.200
03/08/2015 02:57:30	Trade Balance USD	China	2	60.600	60.030	10.800
03/08/2015 07:00:00	Daylight Saving Time	United States	0
03/08/2015 07:00:00	Daylight Saving Time	Canada	0
03/08/2015 21:45:00	Manufacturing sales	New Zealand	1	0.900	0.500
03/08/2015 23:50:00	Bank lending (YoY)	Japan	2	2.500	2.500
03/08/2015 23:50:00	Gross Domestic Product (QoQ)	Japan	3	0.400	0.600
03/08/2015 23:50:00	Gross Domestic Product Annualized	Japan	2	1.500	2.200
03/08/2015 23:50:00	Gross Domestic Product Deflator (YoY)	Japan	1	2.400	2.300
03/08/2015 23:50:00	Current Account n.s.a.	Japan	1	61.400	187.200
03/08/2015 23:50:00	Trade Balance - BOP Basis	Japan	2	-864.200	-395.600
03/09/2015 00:30:00	ANZ Job Advertisements	Australia	1	0.900	1.300
03/09/2015 01:00:00	BOJ Deputy Governor Nakaso Speech	Japan	1
03/09/2015 05:00:00	Eco Watchers Survey: Outlook	Japan	2	53.200	50.000
03/09/2015 05:00:00	Eco Watchers Survey: Current	Japan	2	50.100	45.600
03/09/2015 07:00:00	Current Account n.s.a.	Germany	1	15.900	25.600
03/09/2015 07:00:00	Trade Balance s.a.	Germany	2	19.600	21.600	21.100
03/09/2015 07:00:00	Exports (MoM)	Germany	1	-2.100	2.800	-1.500
03/09/2015 07:00:00	Imports (MoM)	Germany	1	-0.200	-0.700	0.600
03/09/2015 09:30:00	Sentix Investor Confidence	European Monetary Union	1	18.600	12.400	15.000
03/09/2015 12:15:00	Housing Starts s.a (YoY)	Canada	2	151.200	187.000	179.000
03/09/2015 14:00:00	Labor Market Conditions Index	United States	2	4.000	4.800
03/09/2015 14:00:00	Eurogroup meeting	European Monetary Union	3
03/09/2015 15:30:00	3-Month Bill Auction	United States	1	0.015	0.015
03/09/2015 15:30:00	6-Month Bill Auction	United States	1	0.095	0.075
03/09/2015 17:30:19	German Buba President Weidmann speech	Germany	2
03/09/2015 18:25:00	FOMC Member Mester speech	United States	1
03/09/2015 21:45:00	Electronic Card Retail Sales (YoY)	New Zealand	1	3.800	4.000
03/09/2015 21:45:00	Electronic Card Retail Sales (MoM)	New Zealand	1	1.000	-0.400
03/09/2015 23:30:00	Fed's Richard Fisher's speech	United States	2
03/09/2015 23:50:00	Money Supply M2+CD (YoY)	Japan	1	3.500	3.400	3.500
03/10/2015 00:01:00	BRC Like-For-Like Retail Sales (YoY)	United Kingdom	1	0.200	0.200
03/10/2015 00:30:00	National Australia Bank's Business Conditions	Australia	1	2.000	2.000
03/10/2015 00:30:00	National Australia Bank's Business Confidence	Australia	1	0.000	3.000
03/10/2015 01:30:00	Producer Price Index (YoY)	China	3	-4.800	-4.300	-4.300
03/10/2015 01:30:00	Consumer Price Index (YoY)	China	3	1.400	0.800	0.900
03/10/2015 01:30:00	Consumer Price Index (MoM)	China	3	1.200	0.300	0.800
03/10/2015 06:00:00	Machine Tool Orders (YoY)	Japan	2	28.900	20.400
03/10/2015 06:45:00	Unemployment Rate s.a (MoM)	Switzerland	2	3.200	3.200	3.200
03/10/2015 07:45:00	Industrial Output (MoM)	France	1	0.300	1.400	-0.300
03/10/2015 09:00:00	Industrial Output w.d.a (YoY)	Italy	1	-2.200	0.100	0.100
03/10/2015 09:00:00	Industrial Output s.a. (MoM)	Italy	1	-0.700	0.400	0.200
03/10/2015 09:00:44	Retail Sales (YoY)	Spain	1	4.100	6.500
03/10/2015 09:56:53	12-Month Letras Auction	Spain	1	0.067	0.190
03/10/2015 09:57:04	6-Month Letras Auction	Spain	1	0.036	0.088
03/10/2015 10:00:00	Consumer Price Index (YoY)	Greece	1	-2.200	-2.800	-2.500
03/10/2015 10:00:00	Consumer Price Index - Harmonized (YoY)	Greece	1	-1.900	-2.800	-2.600
03/10/2015 12:55:00	Redbook index (YoY)	United States	1	2.600	2.600
03/10/2015 12:55:00	Redbook index (MoM)	United States	1	1.000	0.800
03/10/2015 13:00:00	NFIB Business Optimism Index	United States	1	98.000	97.900	99.200
03/10/2015 13:00:00	EcoFin Meeting	European Monetary Union	2
03/10/2015 14:00:00	JOLTS Job Openings	United States	1	4.965	4.877	5.053
03/10/2015 14:00:00	Wholesale Inventories	United States	2	0.300	0.000	0.000
03/10/2015 14:35:00	BOE's Governor Carney speech	United Kingdom	3
03/10/2015 15:30:00	4-Week Bill Auction	United States	1	0.015	0.005
03/10/2015 17:00:00	3-Year Note Auction	United States	1	1.104	1.050
03/10/2015 22:05:00	RBA Assistant Governor Kent Speech	Australia	2
03/10/2015 23:30:00	Westpac Consumer Confidence Index	Australia	1	99.500	100.700
03/10/2015 23:30:00	Westpac Consumer Confidence	Australia	1	-1.200	8.000
03/10/2015 23:50:00	Domestic Corporate Goods Price Index (MoM)	Japan	1	0.000	-1.300	0.000
03/10/2015 23:50:00	Domestic Corporate Goods Price Index (YoY)	Japan	1	0.500	0.300	0.500
03/10/2015 23:50:00	Machinery Orders (MoM)	Japan	2	-1.700	8.300	-4.100
03/10/2015 23:50:00	Machinery Orders (YoY)	Japan	2	1.900	11.400	-1.000
03/11/2015 00:30:00	Home Loans	Australia	2	-1.700	2.700	-2.000
03/11/2015 00:30:00	Investment Lending for Homes	Australia	2	-0.100	6.000
03/11/2015 05:30:00	Retail Sales (YoY)	China	2	10.700	11.900	11.700
03/11/2015 05:30:00	Industrial Production (YoY)	China	2	6.800	7.900	7.800
03/11/2015 05:30:00	Urban investment (YTD) (YoY)	China	1	13.900	15.700	15.000
03/11/2015 06:30:00	Nonfarm Payrolls (QoQ)	France	1	0.000	0.000
03/11/2015 07:45:00	Current Account	France	1	-0.300	-1.900
03/11/2015 08:00:00	ECB President Draghi's Speech	European Monetary Union	3
03/11/2015 09:00:00	2-year Notes auction	Germany	1	-0.240	-0.220
03/11/2015 09:30:00	Manufacturing Production (YoY)	United Kingdom	2	1.700	2.600	2.600
03/11/2015 09:30:00	Industrial Production (MoM)	United Kingdom	1	-0.100	-0.200	0.200
03/11/2015 09:30:00	Industrial Production (YoY)	United Kingdom	2	1.200	0.800	1.300
03/11/2015 09:30:00	Manufacturing Production (MoM)	United Kingdom	1	-0.600	0.100	0.200
03/11/2015 11:00:00	MBA Mortgage Applications	United States	2	-1.300	0.100
03/11/2015 11:00:00	Consumer Price Index (YoY)	Portugal	1	-0.200	-0.400	-0.200
03/11/2015 11:00:00	Consumer Price Index (MoM)	Portugal	1	-0.100	-1.400	-0.100
03/11/2015 14:30:00	EIA Crude Oil Stocks change	United States	1	4.512	10.303	4.500
03/11/2015 15:00:00	MPC Member Weale Speech	United Kingdom	1
03/11/2015 15:00:00	NIESR GDP Estimate (3M)	United Kingdom	2	0.600	0.600
03/11/2015 17:00:00	10-Year Note Auction	United States	1	2.139	2.000
03/11/2015 20:00:00	RBNZ Interest Rate Decision	New Zealand	3	3.500	3.500	3.500
03/11/2015 20:00:00	Monetary Policy Statement	New Zealand	3
03/11/2015 20:30:00	Bank Stress Test Info	United States	3
03/11/2015 21:45:00	Food Price Index (MoM)	New Zealand	1	-0.700	1.300
03/11/2015 23:50:00	Tertiary Industry Index (MoM)	Japan	2	0.700	0.000	0.600
03/11/2015 23:50:00	BSI Large Manufacturing (QoQ)	Japan	2	2.400	8.100	5.700
03/11/2015 23:50:00	Foreign bond investment	Japan	2	268.200	470.900
03/11/2015 23:50:00	Foreign investment in Japan stocks	Japan	2	291.800	350.500
03/12/2015 00:00:00	Consumer Inflation Expectation	Australia	2	3.200	4.000
03/12/2015 00:01:00	BoE Quarterly Bulletin	United Kingdom	1
03/12/2015 00:01:00	RICS Housing Price Balance	United Kingdom	1	15.000	7.000	6.000
03/12/2015 00:10:00	RBNZ Governor Wheeler Speech	New Zealand	3
03/12/2015 00:25:00	REINZ House Price Index (MoM)	New Zealand	2	0.800	-1.000
03/12/2015 00:30:00	Participation Rate	Australia	1	64.700	64.700	64.800
03/12/2015 00:30:00	Fulltime employment	Australia	2	41.900	-30.900
03/12/2015 00:30:00	Employment Change s.a.	Australia	3	41.900	-14.600	15.000
03/12/2015 00:30:00	Unemployment Rate s.a.	Australia	3	6.200	6.400	6.300
03/12/2015 00:30:00	Part-time employment	Australia	1	5.300	15.900
03/12/2015 02:00:00	M2 Money Supply (YoY)	China	1	12.500	10.800	11.000
03/12/2015 02:00:00	New Loans	China	3	1020.000	1470.000	750.000
03/12/2015 05:00:00	Consumer Confidence Index	Japan	2	40.700	39.100
03/12/2015 07:00:00	Harmonised Index of Consumer Prices (MoM)	Germany	2	1.000	1.000	1.000
03/12/2015 07:00:00	Harmonised Index of Consumer Prices (YoY)	Germany	2	-0.100	-0.100	-0.100
03/12/2015 07:00:00	Consumer Price Index (YoY)	Germany	2	0.100	0.100	0.100
03/12/2015 07:00:00	Consumer Price Index (MoM)	Germany	2	0.900	0.900	0.900
03/12/2015 07:45:00	Consumer Price Index (EU norm) (YoY)	France	1	-0.300	-0.400	-0.400
03/12/2015 07:45:00	Inflation ex-tobacco (MoM)	France	2	0.700	-1.000
03/12/2015 07:45:00	Consumer Price Index (EU norm) (MoM)	France	1	0.700	-1.100	0.600
03/12/2015 08:00:00	HICP (MoM)	Spain	1	0.100	-2.200	0.100
03/12/2015 08:00:00	Consumer Price Index (MoM)	Spain	1	0.200	-1.600	0.200
03/12/2015 08:00:00	HICP (YoY)	Spain	1	-1.200	-1.200	-1.200
03/12/2015 08:00:00	Consumer Price Index (YoY)	Spain	1	-1.100	-1.300
03/12/2015 09:30:00	Trade Balance; non-EU	United Kingdom	2	-1.968	-3.143
03/12/2015 09:30:00	Total Trade Balance	United Kingdom	2	-1.536	-2.142
03/12/2015 09:30:00	Goods Trade Balance	United Kingdom	2	-9.174	-9.929	-9.700
03/12/2015 09:50:18	5-y Bond Auction	Spain	1	0.386	0.517
03/12/2015 09:50:50	7-year bond auction	Spain	2	0.637	6.701
03/12/2015 09:54:40	10-y Obligaciones Auction	Spain	1	1.023	1.616
03/12/2015 10:00:00	Unemployment Rate (QoQ)	Greece	1	26.100	25.500
03/12/2015 10:00:00	Industrial Production (YoY)	Greece	1	-0.200	-3.800
03/12/2015 10:00:00	Industrial Production s.a. (MoM)	European Monetary Union	1	-0.300	0.300	0.200
03/12/2015 10:00:00	Industrial Production w.d.a. (YoY)	European Monetary Union	2	0.400	0.600	0.100
03/12/2015 10:00:00	German Buba President Weidmann speech	Germany	2
03/12/2015 10:39:10	3-y Bond Auction	Italy	1	0.150	0.440
03/12/2015 11:03:13	Global Trade Balance	Portugal	1	-2.312	-2.588
03/12/2015 12:30:00	Retail Sales ex Autos (MoM)	United States	2	0.000	-1.100	0.500
03/12/2015 12:30:00	Retail Sales (MoM)	United States	3	-0.500	-0.800	0.300
03/12/2015 12:30:00	Initial Jobless Claims	United States	2	290.000	320.000	305.000
03/12/2015 12:30:00	Continuing Jobless Claims	United States	2	2.428	2.421	2.500
03/12/2015 12:30:00	Import Price Index (YoY)	United States	1	-9.400	-8.000
03/12/2015 12:30:00	Export Price Index (MoM)	United States	1	-0.200	-1.900	-0.200
03/12/2015 12:30:00	Import Price Index (MoM)	United States	1	0.200	-3.100	0.200
03/12/2015 12:30:00	Export Price Index (YoY)	United States	1	-5.900	-5.400
03/12/2015 12:30:00	Capacity Utilization	Canada	1	83.600	83.400	83.600
03/12/2015 12:30:00	New Housing Price Index (MoM)	Canada	1	-0.100	0.100
03/12/2015 12:30:00	New Housing Price Index (YoY)	Canada	1	1.400	1.700
03/12/2015 12:45:00	BOE's Governor Carney speech	United Kingdom	3
03/12/2015 13:30:00	Retail Sales control group	United States	2	0.000	0.100
03/12/2015 14:00:00	Business Inventories	United States	2	0.000	0.000	0.100
03/12/2015 14:30:00	EIA Natural Gas Storage change	United States	1	-198.000	-228.000	-191.000
03/12/2015 17:00:00	30-Year Bond Auction	United States	1	2.681	2.560
03/12/2015 18:00:00	Monthly Budget Statement	United States	1	-192.000	-18.000	-187.000
03/12/2015 21:30:00	Business NZ PMI	New Zealand	2	56.100	50.700
03/13/2015 04:30:00	Industrial Production (YoY)	Japan	2	-2.800	-2.600
03/13/2015 04:30:00	Industrial Production (MoM)	Japan	1	3.700	4.000
03/13/2015 04:30:00	Capacity Utilization	Japan	1	3.600	2.000
03/13/2015 07:00:00	Wholesale Price Index (YoY)	Germany	1	-2.100	-2.600
03/13/2015 07:00:00	Wholesale Price Index (MoM)	Germany	1	0.500	-0.400
03/13/2015 09:00:00	Consumer Price Index (MoM)	Italy	1	0.400	0.300	0.300
03/13/2015 09:00:00	Consumer Price Index (EU Norm) (MoM)	Italy	1	0.300	0.300	0.300
03/13/2015 09:00:00	Consumer Price Index (EU Norm) (YoY)	Italy	1	0.100	0.100	0.100
03/13/2015 09:00:00	Consumer Price Index (YoY)	Italy	1	-0.100	-0.200	-0.200
03/13/2015 12:30:00	Producer Price Index (YoY)	United States	2	-0.600	0.000	0.000
03/13/2015 12:30:00	Producer Price Index ex Food & Energy (YoY)	United States	1	1.000	1.600	1.600
03/13/2015 12:30:00	Producer Price Index (MoM)	United States	1	-0.500	-0.800	0.300
03/13/2015 12:30:00	Producer Price Index ex Food & Energy (MoM)	United States	1	-0.500	-0.100	0.100
03/13/2015 12:30:00	Participation rate	Canada	1	65.800	65.700	65.700
03/13/2015 12:30:00	Net Change in Employment	Canada	3	-1.000	35.400	-5.000
03/13/2015 12:30:00	Unemployment Rate	Canada	3	6.800	6.600	6.700
03/13/2015 13:55:00	Michigan Consumer Sentiment Index	United States	2	91.200	95.400	95.500
03/15/2015 22:00:00	RBA Assist Gov Debelle Speech	Australia	2
03/16/2015 00:01:00	Rightmove House Price Index (YoY)	United Kingdom	1	5.400	6.600
03/16/2015 00:01:00	Rightmove House Price Index (MoM)	United Kingdom	1	1.000	2.100
03/16/2015 00:30:00	New Motor Vehicle Sales (MoM)	Australia	1	2.700	-1.900
03/16/2015 00:30:00	New Motor Vehicle Sales (YoY)	Australia	1	4.000	0.200
03/16/2015 08:15:00	Real Retail Sales (YoY)	Switzerland	2	-0.300	2.200
03/16/2015 08:15:00	Producer and Import Prices (YoY)	Switzerland	1	-3.600	-2.700
03/16/2015 08:15:00	Producer and Import Prices (MoM)	Switzerland	1	-1.400	-0.600	0.400
03/16/2015 12:30:00	NY Empire State Manufacturing Index	United States	1	6.900	7.780	8.000
03/16/2015 12:30:00	Foreign portfolio investment in Canadian securities	Canada	1	5.750	-13.540	3.740
03/16/2015 12:30:00	Canadian portfolio investment in foreign securities	Canada	1	-10.810	13.890
03/16/2015 13:15:00	Capacity Utilization	United States	2	79.000	79.100	79.500
03/16/2015 13:15:00	Industrial Production (MoM)	United States	2	0.100	-0.300	0.200
03/16/2015 14:00:00	NAHB Housing Market Index	United States	2	52.000	55.000	56.000
03/16/2015 15:30:03	6-Month Bill Auction	United States	1	0.145	0.095
03/16/2015 15:30:15	3-Month Bill Auction	United States	1	0.040	0.015
03/16/2015 18:45:00	ECB President Draghi's Speech	European Monetary Union	3
03/16/2015 20:00:00	Net Long-Term TIC Flows	United States	2	-27.400	39.200
03/16/2015 20:00:00	Total Net TIC Flows	United States	1	51.000	-176.800
03/17/2015 00:30:00	RBA Meeting's Minutes	Australia	2
03/17/2015 02:35:20	FDI - Foreign Direct Investment (YTD) (YoY)	China	2	17.000	29.400
03/17/2015 03:00:00	BoJ Monetary Policy Statement	Japan	2
03/17/2015 05:00:00	Coincident Index	Japan	2	113.200	113.000
03/17/2015 05:00:00	Leading Economic Index	Japan	2	105.000	105.100
03/17/2015 06:30:00	BoJ Press Conference	Japan	3
03/17/2015 09:48:19	3-Month Letras Auction	Spain	1	0.004	0.001
03/17/2015 09:58:47	9-Month Letras Auction	Spain	1	0.048	0.122
03/17/2015 10:00:00	Consumer Price Index (MoM)	European Monetary Union	1	0.600	-1.600	0.600
03/17/2015 10:00:00	Consumer Price Index - Core (YoY)	European Monetary Union	3	0.700	0.600	0.600
03/17/2015 10:00:00	Consumer Price Index (YoY)	European Monetary Union	3	-0.300	-0.300	-0.300
03/17/2015 10:00:00	ZEW Survey - Economic Sentiment	Germany	3	54.800	53.000	58.200
03/17/2015 10:00:00	ZEW Survey - Economic Sentiment	European Monetary Union	2	62.400	52.700	58.900
03/17/2015 10:00:00	ZEW Survey - Current Situation	Germany	2	55.100	45.500	50.000
03/17/2015 10:00:00	Employment Change (YoY)	European Monetary Union	2	0.900	0.700
03/17/2015 10:00:00	Employment Change (QoQ)	European Monetary Union	1	0.100	0.200
03/17/2015 12:30:00	Building Permits (MoM)	United States	2	1.092	1.060	1.065
03/17/2015 12:30:00	Housing Starts (MoM)	United States	2	0.897	1.081	1.049
03/17/2015 12:30:00	Manufacturing Shipments (MoM)	Canada	1	-3.000	1.600	-1.200
03/17/2015 12:55:00	Redbook index (YoY)	United States	1	2.700	2.600
03/17/2015 12:55:00	Redbook index (MoM)	United States	1	1.000	1.000
03/17/2015 14:43:42	GDT Price Index	New Zealand	1	-8.800	1.100
03/17/2015 15:00:00	Treasury Sec Lew Speech	United States	2
03/17/2015 15:30:00	4-Week Bill Auction	United States	1	0.050	0.015
03/17/2015 21:45:00	Current Account (QoQ)	New Zealand	1	-3.190	-5.020	-3.150
03/17/2015 21:45:00	Current Account - GDP Ratio	New Zealand	1	-3.300	-2.600	-3.400
03/17/2015 23:30:00	Westpac Leading Index (MoM)	Australia	1	0.100	0.100
03/17/2015 23:50:00	Adjusted Merchandise Trade Balance	Japan	2	-573.200	-406.124
03/17/2015 23:50:00	Exports (YoY)	Japan	1	2.400	17.000	0.300
03/17/2015 23:50:00	Merchandise Trade Balance Total	Japan	2	-424.600	-1177.500	-1050.000
03/17/2015 23:50:00	Imports (YoY)	Japan	1	-3.600	-9.000	3.100
03/18/2015 01:30:00	House Price Index	China	2	-5.700	-5.100
03/18/2015 05:00:00	BoJ Monthly Economic Survey	Japan	2
03/18/2015 08:00:00	Non-monetary policy's ECB meeting	European Monetary Union	2
03/18/2015 09:00:00	Global Trade Balance	Italy	1	0.232	5.756
03/18/2015 09:00:00	Trade Balance EU	Italy	1	0.465	0.506
03/18/2015 09:30:00	BOE MPC Vote Cut	United Kingdom	3	0.000	0.000	0.000
03/18/2015 09:30:00	BOE MPC Vote Unchanged	United Kingdom	3	9.000	9.000	9.000
03/18/2015 09:30:00	BOE MPC Vote Hike	United Kingdom	3	0.000	0.000	0.000
03/18/2015 09:30:00	Bank of England Minutes	United Kingdom	2
03/18/2015 09:30:00	ILO Unemployment Rate (3M)	United Kingdom	2	5.700	5.700	5.600
03/18/2015 09:30:00	Average Earnings excluding Bonus (3Mo/Yr)	United Kingdom	2	1.600	1.700	1.800
03/18/2015 09:30:00	Average Earnings including Bonus (3Mo/Yr)	United Kingdom	2	1.900	2.100	2.200
03/18/2015 09:30:00	Claimant Count Rate	United Kingdom	2	2.400	2.500
03/18/2015 09:30:00	Claimant Count Change	United Kingdom	2	-29.100	-38.600	-30.000
03/18/2015 10:00:00	Trade Balance s.a.	European Monetary Union	1	21.200	23.300	21.100
03/18/2015 10:00:00	Trade Balance n.s.a.	European Monetary Union	1	7.600	23.900	15.000
03/18/2015 10:00:00	ZEW Survey - Expectations	Switzerland	2	-37.900	-73.000
03/18/2015 10:00:00	Construction Output s.a (MoM)	European Monetary Union	1	1.900	-0.800
03/18/2015 10:00:00	Construction Output w.d.a (YoY)	European Monetary Union	1	3.000	-3.500
03/18/2015 11:00:00	MBA Mortgage Applications	United States	2	-3.900	-1.300
03/18/2015 11:58:41	10-y Bond Auction	Germany	2	0.250	0.370
03/18/2015 12:30:00	Wholesale Sales (MoM)	Canada	1	-2.900	2.800	-0.800
03/18/2015 13:30:00	Budget Report	United Kingdom	2
03/18/2015 14:30:00	EIA Crude Oil Stocks change	United States	1	9.622	4.512	4.000
03/18/2015 18:00:00	FOMC Economic Projections	United States	2
03/18/2015 18:00:00	Fed's Monetary Policy Statement	United States	3
03/18/2015 18:00:00	Fed Interest Rate Decision	United States	3	0.250	0.250	0.250
03/18/2015 18:00:19	Treasury Sec Lew Speech	United States	2
03/18/2015 18:30:00	Fed's Monetary Policy Statement and press conference	United States	3
03/18/2015 21:45:00	Gross Domestic Product (QoQ)	New Zealand	2	0.800	0.900	0.700
03/18/2015 21:45:00	Gross Domestic Product (YoY)	New Zealand	3	3.500	3.200	3.300
03/18/2015 23:50:00	Foreign bond investment	Japan	2	551.000	268.200
03/18/2015 23:50:00	Foreign investment in Japan stocks	Japan	2	244.300	291.800
03/19/2015 00:30:00	RBA Foreign Exchange Transaction	Australia	1	409.000	296.000
03/19/2015 00:30:00	RBA Bulletin	Australia	2
03/19/2015 04:30:00	All Industry Activity Index (MoM)	Japan	2	1.900	-0.300	1.700
03/19/2015 06:45:00	SECO Economic Forecasts	Switzerland	2
03/19/2015 07:00:00	Exports (MoM)	Switzerland	1	16198.000	16463.000
03/19/2015 07:00:00	Trade Balance	Switzerland	2	2316.000	3433.000	2870.000
03/19/2015 07:00:00	Imports (MoM)	Switzerland	1	13882.000	13054.000
03/19/2015 08:30:00	SNB Interest Rate Decision	Switzerland	3	-0.750	-0.750	-0.750
03/19/2015 09:00:00	Economic Bulletin	European Monetary Union	2
03/19/2015 10:00:00	Labour cost	European Monetary Union	1	1.100	1.400
03/19/2015 10:15:00	Targeted LTRO	European Monetary Union	3	97.800	129.840
03/19/2015 10:45:17	10-y Bond Auction	United Kingdom	1	1.683	1.622
03/19/2015 12:00:52	EU Extraordinary Economic Summit	European Monetary Union	3
03/19/2015 12:08:48	Current Account Balance	Portugal	1	0.132	1.194
03/19/2015 12:30:00	Current Account	United States	1	-113.500	-98.900	-103.200
03/19/2015 12:30:00	Initial Jobless Claims	United States	2	291.000	290.000	292.000
03/19/2015 12:30:00	Continuing Jobless Claims	United States	2	2.422	2.428	2.410
03/19/2015 14:00:00	Fed's Tarullo speech	United States	1
03/19/2015 14:00:00	Philadelphia Fed Manufacturing Survey	United States	2	5.000	5.200	7.100
03/19/2015 14:30:00	EIA Natural Gas Storage change	United States	1	-45.000	-198.000
03/19/2015 21:45:00	Visitor Arrivals (YoY)	New Zealand	1	14.000	3.400
03/19/2015 23:50:00	BoJ Monetary Policy Meeting Minutes	Japan	2
03/20/2015 02:10:00	RBA's Governor Glenn Stevens Speech	Australia	3
03/20/2015 07:00:00	Producer Price Index (MoM)	Germany	1	0.100	-0.600	0.200
03/20/2015 07:00:00	Producer Price Index (YoY)	Germany	1	-2.100	-2.200	-1.900
03/20/2015 09:00:00	Current Account n.s.a	European Monetary Union	1	8.300	35.200
03/20/2015 09:00:00	Current Account s.a	European Monetary Union	1	30.400	22.500
03/20/2015 09:30:00	Public Sector Net Borrowing	United Kingdom	2	4.801	-8.934	7.700
03/20/2015 10:00:31	EU Extraordinary Economic Summit	European Monetary Union	3
03/20/2015 10:00:47	Trade Balance	Spain	1	-2.600	-1.820
03/20/2015 12:30:00	Retail Sales ex Autos (MoM)	Canada	1	-1.500	-2.300	-0.400
03/20/2015 12:30:00	Retail Sales (MoM)	Canada	2	-1.400	-1.800	-0.700
03/20/2015 12:30:00	Consumer Price Index - Core (MoM)	Canada	1	0.700	0.200
03/20/2015 12:30:00	Bank of Canada Consumer Price Index Core (MoM)	Canada	2	0.600	0.200	0.500
03/20/2015 12:30:00	Bank of Canada Consumer Price Index Core (YoY)	Canada	3	2.100	2.200	2.100
03/20/2015 12:30:00	Consumer Price Index (YoY)	Canada	3	1.000	1.000	1.000
03/20/2015 12:30:00	Consumer Price Index (MoM)	Canada	2	0.900	-0.200	0.700
03/20/2015 14:20:00	Fed's Lockhart speech	United States	1
03/20/2015 15:30:37	Fed's Evans Speech	United States	1
03/21/2015 00:00:00	Vernal Equinox Day	Japan	0
03/22/2015 21:00:00	Westpac consumer survey	New Zealand	2	117.400	114.800
03/23/2015 08:40:00	FOMC Member Mester speech	United States	1
03/23/2015 10:00:00	Current Account (YoY)	Greece	1	-0.847	-0.870
03/23/2015 11:00:00	German Buba Monthly Report	Germany	1
03/23/2015 11:00:00	CBI Industrial Trends Survey - Orders (MoM)	United Kingdom	1	0.000	10.000	9.000
03/23/2015 12:30:00	Chicago Fed National Activity Index	United States	1	-0.180	0.130
03/23/2015 14:00:00	Existing Home Sales Change (MoM)	United States	2	1.500	-4.900	1.800
03/23/2015 14:00:00	Existing Home Sales (MoM)	United States	1	4.890	4.820	4.900
03/23/2015 14:00:00	ECB President Draghi's Speech	European Monetary Union	3
03/23/2015 15:00:00	Consumer Confidence	European Monetary Union	2	-3.700	-6.700	-5.950
03/23/2015 15:30:00	3-Month Bill Auction	United States	1	0.020	0.040
03/23/2015 15:30:00	6-Month Bill Auction	United States	1	0.105	0.145
03/24/2015 01:15:00	FOMC Member Williams speech	United States	2
03/24/2015 01:35:00	Nikkei Manufacturing PMI	Japan	1	50.400	51.600	52.100
03/24/2015 01:45:00	Caixin Manufacturing PMI	China	1	49.200	50.700	50.500
03/24/2015 04:50:00	RBA Assist Gov Edey Speech	Australia	2
03/24/2015 08:00:00	Markit PMI Composite	France	1	51.700	53.400
03/24/2015 08:00:00	Markit Manufacturing PMI	France	1	48.200	47.600	48.500
03/24/2015 08:00:00	Markit Services PMI	France	1	52.800	52.200	52.800
03/24/2015 08:30:00	Markit Services PMI	Germany	1	55.300	54.700	55.000
03/24/2015 08:30:00	Markit Manufacturing PMI	Germany	2	52.400	51.100	51.500
03/24/2015 08:30:00	Markit PMI Composite	Germany	1	55.300	53.800
03/24/2015 09:00:00	Wage Inflation (MoM)	Italy	1	0.000	0.700
03/24/2015 09:00:00	Wage Inflation (YoY)	Italy	1	1.000	1.100
03/24/2015 09:00:00	Markit Services PMI	European Monetary Union	1	54.300	53.700	53.900
03/24/2015 09:00:00	Markit PMI Composite	European Monetary Union	1	54.100	53.300	53.600
03/24/2015 09:00:00	Markit Manufacturing PMI	European Monetary Union	2	51.900	51.000	51.500
03/24/2015 09:30:00	Retail Price Index (MoM)	United Kingdom	1	0.500	-0.800	0.500
03/24/2015 09:30:00	Retail Price Index (YoY)	United Kingdom	1	1.000	1.100	1.000
03/24/2015 09:30:00	DCLG House Price Index (YoY)	United Kingdom	1	8.400	9.800	10.200
03/24/2015 09:30:00	PPI Core Output (MoM) n.s.a	United Kingdom	1	0.000	0.200	0.100
03/24/2015 09:30:00	PPI Core Output (YoY) n.s.a	United Kingdom	2	0.300	0.300	0.400
03/24/2015 09:30:00	Producer Price Index - Input (YoY) n.s.a	United Kingdom	1	-13.500	-14.100	-12.400
03/24/2015 09:30:00	Producer Price Index - Input (MoM) n.s.a	United Kingdom	1	0.100	-3.600	1.600
03/24/2015 09:30:00	Producer Price Index - Output (MoM) n.s.a	United Kingdom	1	0.200	-0.400	0.000
03/24/2015 09:30:00	Producer Price Index - Output (YoY) n.s.a	United Kingdom	2	-1.700	-1.900	-1.900
03/24/2015 09:30:00	Core Consumer Price Index (YoY)	United Kingdom	3	1.200	1.400	1.300
03/24/2015 09:30:00	Consumer Price Index (YoY)	United Kingdom	3	0.000	0.300	0.100
03/24/2015 09:30:00	Consumer Price Index (MoM)	United Kingdom	2	0.300	-0.900	0.300
03/24/2015 10:05:00	Fed's Bullard speech	United States	1
03/24/2015 12:30:00	Consumer Price Index Ex Food & Energy (MoM)	United States	2	0.200	0.200	0.100
03/24/2015 12:30:00	Consumer Price Index (YoY)	United States	3	0.000	-0.100	-0.100
03/24/2015 12:30:00	Consumer Price Index (MoM)	United States	2	0.200	-0.700	0.200
03/24/2015 12:30:00	Consumer Price Index Core s.a	United States	1	240.250	239.870
03/24/2015 12:30:00	Consumer Price Index Ex Food & Energy (YoY)	United States	3	1.700	1.600	1.600
03/24/2015 12:30:00	Consumer Price Index n.s.a (MoM)	United States	1	234.720	233.710	234.500
03/24/2015 12:55:00	Redbook index (YoY)	United States	1	2.800	2.700
03/24/2015 12:55:00	Redbook index (MoM)	United States	1	1.100	1.000
03/24/2015 13:00:00	Housing Price Index (MoM)	United States	1	0.300	0.700	0.500
03/24/2015 13:45:00	Markit Manufacturing PMI	United States	2	55.300	55.100	54.700
03/24/2015 14:00:00	New Home Sales (MoM)	United States	1	0.543	0.500	0.470
03/24/2015 14:00:00	New Home Sales Change (MoM)	United States	2	5.600	4.400
03/24/2015 14:00:32	Richmond Fed Manufacturing Index	United States	1	-8.000	0.000
03/24/2015 15:30:00	4-Week Bill Auction	United States	1	0.020	0.050
03/24/2015 17:00:00	2-Year Note Auction	United States	1	0.598	0.603
03/24/2015 21:45:00	Exports	New Zealand	1	3.890	3.700	4.080
03/24/2015 21:45:00	Trade Balance (MoM)	New Zealand	2	83.000	33.000	392.000
03/24/2015 21:45:00	Trade Balance (YoY)	New Zealand	2	-2.310	-1.434	-1.820
03/24/2015 21:45:00	Imports	New Zealand	1	3.810	3.640	3.750
03/24/2015 23:50:00	Corporate Service Price (YoY)	Japan	1	3.300	3.500	3.300
03/25/2015 00:00:00	Independence Day	Greece	0
03/25/2015 00:30:00	Financial Stability Review	Australia	1
03/25/2015 07:00:00	UBS Consumption Indicator	Switzerland	2	1.190	1.110
03/25/2015 07:45:00	Business Climate	France	1	99.000	100.000	99.000
03/25/2015 08:00:00	Producer Price Index (YoY)	Spain	1	-1.600	-2.800
03/25/2015 09:00:00	Trade Balance non-EU	Italy	1	2.847	-0.233
03/25/2015 09:00:00	IFO - Business Climate	Germany	2	107.900	106.800	107.300
03/25/2015 09:00:00	IFO - Expectations	Germany	2	103.900	102.500	103.000
03/25/2015 09:00:00	IFO - Current Assessment	Germany	2	112.000	111.300	112.000
03/25/2015 09:30:00	BBA Mortgage Approvals	United Kingdom	2	37.300	36.500	36.900
03/25/2015 10:30:00	Fed's Evans Speech	United States	1
03/25/2015 11:00:00	MBA Mortgage Applications	United States	2	9.500	-3.900
03/25/2015 12:30:00	Durable Goods Orders ex Transportation	United States	2	-0.400	-0.700	0.300
03/25/2015 12:30:00	Durable Goods Orders	United States	3	-1.400	2.000	0.400
03/25/2015 14:00:00	SNB Quarterly Bulletin	Switzerland	2
03/25/2015 14:30:00	EIA Crude Oil Stocks change	United States	1	8.170	9.622	5.133
03/25/2015 17:00:00	5-Year Note Auction	United States	1	1.387	1.480
03/25/2015 20:45:00	BoC Gov Council Member Lane Speech	Canada	1
03/25/2015 23:50:00	Foreign investment in Japan stocks	Japan	2	-352.400	244.300
03/25/2015 23:50:00	Foreign bond investment	Japan	2	788.200	551.000
03/26/2015 07:00:00	Gfk Consumer Confidence Survey	Germany	2	10.000	9.700	9.800
03/26/2015 07:45:00	Gross Domestic Product (QoQ)	France	1	0.100	0.100	0.100
03/26/2015 07:45:00	Gross Domestic Product (YoY)	France	2	0.200	0.200
03/26/2015 08:30:00	FPC Statement	United Kingdom	1
03/26/2015 08:35:00	Fed's Bullard speech	United States	1
03/26/2015 09:00:00	Private loans (YoY)	European Monetary Union	1	-0.100	-0.100	0.100
03/26/2015 09:00:00	M3 Money Supply (3m)	European Monetary Union	1	3.800	3.500
03/26/2015 09:00:00	M3 Money Supply (YoY)	European Monetary Union	1	4.000	4.100	4.300
03/26/2015 09:30:00	Retail Sales (YoY)	United Kingdom	2	5.400	5.900	4.700
03/26/2015 09:30:00	Retail Sales ex-Fuel (YoY)	United Kingdom	2	4.800	5.200	4.200
03/26/2015 09:30:00	Retail Sales (MoM)	United Kingdom	1	0.600	0.100	0.400
03/26/2015 09:30:00	Retail Sales ex-Fuel (MoM)	United Kingdom	1	0.600	-0.300	0.400
03/26/2015 11:00:00	CBI Distributive Trades Survey - Realized (MoM)	United Kingdom	2	18.000	1.000	15.000
03/26/2015 12:30:00	Initial Jobless Claims	United States	2	288.000	291.000	290.000
03/26/2015 12:30:00	Continuing Jobless Claims	United States	2	2.413	2.422	2.403
03/26/2015 13:00:00	Fed's Lockhart speech	United States	1
03/26/2015 13:30:00	BoC Governor Poloz Speech	Canada	3
03/26/2015 13:45:00	Markit Services PMI	United States	2	58.600	57.100
03/26/2015 13:45:00	Markit PMI Composite	United States	2	58.500	57.200	57.000
03/26/2015 14:30:00	EIA Natural Gas Storage change	United States	1	12.000	-45.000	10.000
03/26/2015 15:00:00	Kansas Fed manufacturing activity	United States	1	-2.000	5.000
03/26/2015 17:00:00	7-Year Note Auction	United States	1	1.792	1.834
03/26/2015 23:30:00	Tokyo CPI ex Fresh Food (YoY)	Japan	1	2.200	2.200	2.200
03/26/2015 23:30:00	Tokyo Consumer Price Index (YoY)	Japan	1	2.300	2.300
03/26/2015 23:30:00	Tokyo CPI ex Food, Energy (YoY)	Japan	1	1.700	1.700
03/26/2015 23:30:00	National Consumer Price Index (YoY)	Japan	3	2.200	2.400
03/26/2015 23:30:00	National CPI Ex Food, Energy (YoY)	Japan	2	2.000	2.100
03/26/2015 23:30:00	National CPI Ex-Fresh Food (YoY)	Japan	2	2.000	2.200	2.100
03/26/2015 23:30:00	Jobs/applicants ratio	Japan	2	1.150	1.140	1.150
03/26/2015 23:30:00	Unemployment Rate	Japan	2	3.500	3.600	3.500
03/26/2015 23:30:00	Overall Household Spending (YoY)	Japan	2	-2.900	-5.100	-3.200
03/26/2015 23:50:00	Large Retailer's Sales	Japan	2	1.300	0.000
03/26/2015 23:50:00	Retail Trade s.a (MoM)	Japan	1	-2.200	-1.900
03/26/2015 23:50:00	Retail Trade (YoY)	Japan	2	-1.800	-2.000	-1.500
03/27/2015 07:00:00	Import Price Index (YoY)	Germany	1	-3.000	-4.400	-3.500
03/27/2015 07:00:00	Import Price Index (MoM)	Germany	1	1.400	-0.800	0.700
03/27/2015 07:00:00	Nationwide Housing Prices s.a (MoM)	United Kingdom	1	0.100	-0.100
03/27/2015 07:00:00	Nationwide Housing Prices n.s.a (YoY)	United Kingdom	1	5.100	5.700
03/27/2015 07:45:00	Consumer Confidence	France	1	93.000	92.000	93.000
03/27/2015 08:45:00	BOE's Governor Carney speech	United Kingdom	3
03/27/2015 09:00:00	Industrial Sales n.s.a. (YoY)	Italy	1	-2.500	0.900
03/27/2015 09:00:00	Industrial Sales s.a. (MoM)	Italy	1	-1.700	1.400
03/27/2015 09:00:00	Industrial Orders s.a (MoM)	Italy	1	-3.600	4.500
03/27/2015 09:00:00	Industrial Orders n.s.a (YoY)	Italy	1	-5.500	5.800
03/27/2015 09:15:00	MPC Member Broadbent Speech	United Kingdom	1
03/27/2015 10:00:00	Retail Sales s.a. (MoM)	Italy	1	0.200	-0.100
03/27/2015 10:00:00	Retail Sales n.s.a (YoY)	Italy	1	1.200	0.100
03/27/2015 10:30:00	Fed's Stanley Fischer speech	United States	2
03/27/2015 12:30:00	Gross Domestic Product Price Index	United States	2	0.200	0.100	0.100
03/27/2015 12:30:00	Gross Domestic Product Annualized	United States	3	2.200	2.200	2.400
03/27/2015 12:30:00	Personal Consumption Expenditures Prices (QoQ)	United States	2	-0.400	-0.400	-0.400
03/27/2015 12:30:00	Core Personal Consumption Expenditures (QoQ)	United States	2	1.100	1.100	1.100
03/27/2015 14:00:00	Michigan Consumer Sentiment Index	United States	2	93.000	91.200	92.000
03/27/2015 19:45:00	Fed's Yellen Speech	United States	2
03/29/2015 01:00:00	Daylight Saving Time	United Kingdom	0
03/29/2015 01:00:00	Daylight Saving Time	Switzerland	0
03/29/2015 01:00:00	Daylight Saving Time	European Monetary Union	0
03/29/2015 23:50:00	Industrial Production (YoY)	Japan	2	-2.600	-2.800
03/29/2015 23:50:00	Industrial Production (MoM)	Japan	1	-3.400	3.700
03/30/2015 07:00:00	KOF Leading Indicator	Switzerland	2	90.800	90.300	89.100
03/30/2015 07:00:00	HICP (YoY)	Spain	1	-0.700	-1.200	-0.900
03/30/2015 08:00:00	Consumer Confidence	Italy	1	110.900	107.700	110.900
03/30/2015 08:00:00	Business Confidence	Italy	1	103.700	100.500
03/30/2015 08:30:00	Net Lending to Individuals (MoM)	United Kingdom	2	2.500	2.400	2.500
03/30/2015 08:30:00	Consumer Credit	United Kingdom	2	0.740	0.802	0.900
03/30/2015 08:30:00	Mortgage Approvals	United Kingdom	2	61.760	60.707	61.500
03/30/2015 08:30:00	M4 Money Supply (YoY)	United Kingdom	1	-3.200	-2.200
03/30/2015 08:30:00	M4 Money Supply (MoM)	United Kingdom	1	-0.200	-0.700
03/30/2015 09:00:00	Consumer Confidence	European Monetary Union	2	-3.700	-3.700	-3.700
03/30/2015 09:00:00	Industrial Confidence	European Monetary Union	1	-2.900	-4.700	-4.000
03/30/2015 09:00:00	Economic Sentiment Indicator	European Monetary Union	1	103.900	102.300	103.100
03/30/2015 09:00:00	Services Sentiment	European Monetary Union	1	6.000	5.300	5.100
03/30/2015 09:00:00	Business Climate	European Monetary Union	1	0.230	0.070	0.180
03/30/2015 09:00:00	Producer Price Index (YoY)	Greece	1	-4.800	-9.600
03/30/2015 09:39:58	Consumer Confidence	Portugal	1	-19.200	-21.200
03/30/2015 09:39:59	Business Confidence	Portugal	1	0.600	0.300
03/30/2015 10:00:37	10-y Bond Auction	Italy	1	1.340	1.360
03/30/2015 12:00:00	Harmonised Index of Consumer Prices (MoM)	Germany	2	0.500	1.000	0.500
03/30/2015 12:00:00	Harmonised Index of Consumer Prices (YoY)	Germany	2	0.100	-0.100	0.100
03/30/2015 12:00:00	Consumer Price Index (YoY)	Germany	2	0.300	0.100	0.300
03/30/2015 12:00:00	Consumer Price Index (MoM)	Germany	2	0.500	0.900	0.500
03/30/2015 12:30:00	Personal Income (MoM)	United States	2	0.400	0.400	0.300
03/30/2015 12:30:00	Personal Consumption Expenditures - Price Index (YoY)	United States	1	0.300	0.200
03/30/2015 12:30:00	Personal Spending	United States	2	0.100	-0.200	0.200
03/30/2015 12:30:00	Core Personal Consumption Expenditure - Price Index (MoM)	United States	1	0.100	0.100	0.100
03/30/2015 12:30:00	Core Personal Consumption Expenditure - Price Index (YoY)	United States	2	1.400	1.300
03/30/2015 12:30:00	Personal Consumption Expenditures - Price Index (MoM)	United States	1	0.200	-0.400
03/30/2015 12:30:00	Raw Material Price Index	Canada	1	6.100	-7.800	5.100
03/30/2015 12:30:00	Industrial Product Price (MoM)	Canada	1	1.800	-0.300	1.000
03/30/2015 14:00:00	Pending Home Sales (YoY)	United States	2	12.000	8.400
03/30/2015 14:00:00	Pending Home Sales (MoM)	United States	1	3.100	1.200	0.400
03/30/2015 14:30:00	Dallas Fed Manufacturing Business Index	United States	1	-17.400	-11.200
03/30/2015 15:30:00	3-Month Bill Auction	United States	1	0.035	0.020
03/30/2015 15:30:00	6-Month Bill Auction	United States	1	0.135	0.105
03/30/2015 21:45:00	Building Permits s.a. (MoM)	New Zealand	1	-6.300	-4.600
03/30/2015 23:05:00	Gfk Consumer Confidence	United Kingdom	2	4.000	1.000	2.000
03/30/2015 23:15:00	Fed's Stanley Fischer speech	United States	2
03/31/2015 00:00:00	HIA New Home Sales (MoM)	Australia	2	1.100	1.800
03/31/2015 00:00:00	ANZ Business Confidence	New Zealand	3	35.800	34.400
03/31/2015 00:30:00	Private Sector Credit (MoM)	Australia	1	0.500	0.500	0.500
03/31/2015 00:30:00	Private Sector Credit (YoY)	Australia	1	6.200	6.200
03/31/2015 02:00:00	M3 Money Supply (YoY)	New Zealand	1	6.600	6.200
03/31/2015 04:00:00	Vehicle Production (YoY)	Japan	1	-5.300	-9.700
03/31/2015 05:00:00	Construction Orders (YoY)	Japan	1	1.000	27.500
03/31/2015 05:00:00	Annualized Housing Starts	Japan	2	0.905	0.864
03/31/2015 05:00:00	Housing Starts (YoY)	Japan	2	-3.100	-13.000	-7.100
03/31/2015 06:00:00	Retail Sales (YoY)	Germany	2	3.600	5.000	3.700
03/31/2015 06:00:00	Retail Sales (MoM)	Germany	2	-0.500	2.300	-0.800
03/31/2015 06:45:00	Producer Prices (MoM)	France	1	0.700	-0.900
03/31/2015 06:45:00	Consumer Spending (MoM)	France	1	0.100	0.700	0.000
03/31/2015 07:00:00	Retail Sales (YoY)	Spain	1	2.700	4.100
03/31/2015 07:55:00	Unemployment Change	Germany	3	-14.000	-20.000	-12.000
03/31/2015 07:55:00	Unemployment Rate s.a.	Germany	3	6.400	6.500	6.500
03/31/2015 08:00:00	Unemployment	Italy	2	12.700	12.600	12.500
03/31/2015 08:00:00	Current Account Balance	Spain	1	-0.400	4.800
03/31/2015 08:30:00	Gross Domestic Product (QoQ)	United Kingdom	3	0.600	0.500	0.500
03/31/2015 08:30:00	Gross Domestic Product (YoY)	United Kingdom	3	3.000	2.700	2.700
03/31/2015 08:30:00	Total Business Investment (YoY)	United Kingdom	1	3.700	2.100
03/31/2015 08:30:00	Total Business Investment (QoQ)	United Kingdom	1	-0.900	-1.400
03/31/2015 08:30:00	Index of Services (3M/3M)	United Kingdom	1	0.800	0.800	0.700
03/31/2015 08:30:00	Current Account	United Kingdom	1	-25.300	-27.700	-21.500
03/31/2015 09:00:00	Unemployment Rate	European Monetary Union	2	11.300	11.400	11.200
03/31/2015 09:00:00	Consumer Price Index - Core (YoY)	European Monetary Union	3	0.600	0.700	0.600
03/31/2015 09:00:00	Consumer Price Index (YoY)	European Monetary Union	3	-0.100	-0.300	-0.100
03/31/2015 09:00:00	Consumer Price Index (MoM)	Italy	1	0.100	0.400
03/31/2015 09:00:00	Consumer Price Index (EU Norm) (MoM)	Italy	1	2.000	0.300	2.200
03/31/2015 09:00:00	Consumer Price Index (EU Norm) (YoY)	Italy	1	-0.100	0.100	0.100
03/31/2015 09:00:00	Consumer Price Index (YoY)	Italy	1	-0.100	-0.100	-0.100
03/31/2015 09:00:00	Retail Sales (YoY)	Greece	1	-0.100	-1.400
03/31/2015 10:00:00	Producer Price Index (YoY)	Italy	1	-2.600	-3.100
03/31/2015 10:00:00	Producer Price Index (MoM)	Italy	1	0.500	-1.300
03/31/2015 12:00:00	Fed's Lacker speech	United States	1
03/31/2015 12:30:00	Gross Domestic Product (MoM)	Canada	2	-0.100	0.300	-0.200
03/31/2015 12:50:00	Fed's Lockhart speech	United States	1
03/31/2015 12:55:00	Redbook index (YoY)	United States	1	3.000	2.800
03/31/2015 12:55:00	Redbook index (MoM)	United States	1	1.200	1.100
03/31/2015 13:00:00	S&P/Case-Shiller Home Price Indices (YoY)	United States	1	4.600	4.500	4.500
03/31/2015 13:00:00	FOMC Member Mester speech	United States	1
03/31/2015 13:45:00	Chicago Purchasing Managers' Index	United States	2	46.300	45.800	51.500
03/31/2015 14:00:00	Consumer Confidence	United States	3	101.400	98.800	96.000
03/31/2015 15:30:00	52-Week Bill auction	United States	1	0.260	0.260
03/31/2015 15:30:00	4-Week Bill Auction	United States	1	0.050	0.020
03/31/2015 22:30:00	AiG Performance of Mfg Index	Australia	2	46.300	45.400
03/31/2015 23:50:00	Tankan Non - Manufacturing Index	Japan	1	19.000	16.000	17.000
03/31/2015 23:50:00	Tankan Large Manufacturing Outlook	Japan	3	10.000	9.000	16.000
03/31/2015 23:50:00	Tankan Large Manufacturing Index	Japan	2	12.000	12.000	14.000
03/31/2015 23:50:00	Tankan Non - Manufacturing Outlook	Japan	1	17.000	15.000	17.000
03/31/2015 23:50:00	Tankan Large All Industry Capex	Japan	2	-1.200	8.900	0.500
04/01/2015 00:30:00	Building Permits (YoY)	Australia	1	14.300	9.200
04/01/2015 00:30:00	Building Permits (MoM)	Australia	1	-3.200	5.900	-4.000
04/01/2015 01:00:00	Non-manufacturing PMI	China	2	53.700	53.900
04/01/2015 01:00:00	NBS Manufacturing PMI	China	2	50.100	49.900	49.700
04/01/2015 01:35:00	Nikkei Manufacturing PMI	Japan	1	50.300	50.400	50.400
04/01/2015 01:45:00	Caixin Manufacturing PMI	China	1	49.600	49.200
04/01/2015 05:00:00	Vehicle Sales (YoY)	Japan	1	-13.100	-14.200
04/01/2015 05:30:00	RBA Commodity Index SDR (YoY)	Australia	1	-19.700	-21.600
04/01/2015 07:00:00	Non-monetary policy's ECB meeting	European Monetary Union	2
04/01/2015 07:15:00	Markit Manufacturing PMI	Spain	1	54.300	54.200	54.700
04/01/2015 07:30:00	SVME - Purchasing Managers' Index	Switzerland	2	47.900	47.300	47.200
04/01/2015 07:45:00	Markit Manufacturing PMI	Italy	1	53.300	51.900	52.300
04/01/2015 07:50:00	Markit Manufacturing PMI	France	1	48.800	48.200	48.200
04/01/2015 07:55:00	Markit Manufacturing PMI	Germany	2	52.800	52.400	52.400
04/01/2015 08:00:00	Markit Manufacturing PMI	Greece	1	48.900	48.400
04/01/2015 08:00:00	Markit Manufacturing PMI	European Monetary Union	2	52.200	51.900	51.900
04/01/2015 08:30:00	Markit Manufacturing PMI	United Kingdom	2	54.400	54.100	54.300
04/01/2015 11:00:00	MBA Mortgage Applications	United States	2	4.600	9.500
04/01/2015 12:15:00	ADP Employment Change	United States	2	189.000	214.000	225.000
04/01/2015 13:00:00	FOMC Member Williams speech	United States	2
04/01/2015 13:30:00	RBC Manufacturing PMI	Canada	2	48.900	48.700
04/01/2015 13:45:00	Markit Manufacturing PMI	United States	2	55.700	55.300
04/01/2015 14:00:00	ISM Prices Paid	United States	2	39.000	35.000	38.000
04/01/2015 14:00:00	ISM Manufacturing PMI	United States	3	51.500	52.900	52.500
04/01/2015 14:00:00	Construction Spending (MoM)	United States	2	-0.100	-1.700	0.000
04/01/2015 14:05:02	GDT Price Index	New Zealand	1	-10.800	-8.800
04/01/2015 14:30:00	Fed's Lockhart speech	United States	1
04/01/2015 14:30:00	EIA Crude Oil Stocks change	United States	1	4.766	8.170	4.188
04/01/2015 17:30:00	Total Vehicle Sales	United States	1	17.200	16.230	16.700
04/01/2015 23:30:00	TD Securities Inflation (MoM)	Australia	1	0.400	0.000
04/01/2015 23:30:00	TD Securities Inflation (YoY)	Australia	1	1.500	1.300
04/01/2015 23:50:00	Monetary Base (YoY)	Japan	2	35.200	36.700	35.300
04/01/2015 23:50:00	Foreign bond investment	Japan	2	1043.100	788.200
04/01/2015 23:50:00	Foreign investment in Japan stocks	Japan	2	-34.400	-352.400
04/02/2015 00:00:00	ANZ Commodity Price	New Zealand	1	4.600	4.200
04/02/2015 00:30:00	Exports	Australia	1	1.000	1.000
04/02/2015 00:30:00	Trade Balance	Australia	2	-1256.000	-1003.000	-1300.000
04/02/2015 00:30:00	Imports	Australia	1	2.000	3.000
04/02/2015 08:00:00	Public Deficit/GDP	Italy	1	2.300	3.000
04/02/2015 08:30:00	PMI Construction	United Kingdom	2	57.800	60.100	59.500
04/02/2015 09:20:18	10-y Bond Auction	France	1	0.460	0.670
04/02/2015 11:30:00	Challenger Job Cuts (YoY)	United States	1	36.594	50.579
04/02/2015 11:30:00	ECB Monetary Policy Meeting Accounts	European Monetary Union	3
04/02/2015 11:40:09	Fed's Yellen Speech	United States	2
04/02/2015 12:30:00	Trade Balance	United States	2	-35.400	-42.680	-41.200
04/02/2015 12:30:00	Initial Jobless Claims	United States	2	267.000	288.000	285.000
04/02/2015 12:30:00	Continuing Jobless Claims	United States	2	2.327	2.413	2.405
04/02/2015 12:30:00	Exports	Canada	1	43.520	43.350
04/02/2015 12:30:00	Imports	Canada	1	44.510	44.820
04/02/2015 12:30:00	International Merchandise Trade	Canada	1	-0.980	-1.480	-2.000
04/02/2015 13:45:00	ISM New York index	United States	1	50.000	63.100
04/02/2015 14:00:00	Factory Orders (MoM)	United States	2	0.200	-0.700	-0.400
04/02/2015 14:30:00	EIA Natural Gas Storage change	United States	1	-18.000	12.000	-10.000
04/03/2015 00:00:00	Good Friday	Germany	0
04/03/2015 00:00:00	Good Friday	Australia	0
04/03/2015 00:00:00	Good Friday	Spain	0
04/03/2015 00:00:00	Good Friday	Switzerland	0
04/03/2015 00:00:00	Good Friday	New Zealand	0
04/03/2015 00:00:00	Good Friday	Canada	0
04/03/2015 00:00:00	Good Friday	Portugal	0
04/03/2015 00:00:00	Good Friday	United Kingdom	0
04/03/2015 01:35:00	Markit Services PMI	Japan	2	48.400	48.500
04/03/2015 01:45:00	Caixin China Services PMI	China	2	52.300	52.000
04/03/2015 05:30:00	Labor Cash Earnings (YoY)	Japan	2	0.500	1.300	0.700
[truncated: 5,742 more rows]
