# Supplementary material for: SLALOM, a flexible method for the identification and statistical analysis of overlapping continuous sequence elements in sequence- and time-series data
Source: BMC Bioinformatics. 2018 Jan 26;19:24. doi: 10.1186/s12859-018-2020-x (PMC5787307; doi:10.1186/s12859-018-2020-x)
Supplement: Additional file 2: — Contains the python code of SLALOM, the test data required to reproduce the data presented in this manuscript, as well as the User Manual for SLALOM. (ZIP 3622 kb) [file 12859_2018_2020_MOESM2_ESM.zip › test_data/N_pharaonis_annotation2.gb]

LOCUS       NC_007426            2595221 bp    DNA     circular CON 17-APR-2017
DEFINITION  Natronomonas pharaonis DSM 2160 complete genome.
ACCESSION   NC_007426
VERSION     NC_007426.1  GI:76800655
DBLINK      BioProject: PRJNA224116
            BioSample: SAMEA3138222
            Assembly: GCF_000026045.1
KEYWORDS    RefSeq; complete genome.
SOURCE      Natronomonas pharaonis DSM 2160
  ORGANISM  Natronomonas pharaonis DSM 2160
            Archaea; Euryarchaeota; Halobacteria; Halobacteriales;
            Haloarculaceae; Natronomonas.
REFERENCE   1
  AUTHORS   Falb,M., Pfeiffer,F., Palm,P., Rodewald,K., Hickmann,V., Tittor,J.
            and Oesterhelt,D.
  TITLE     Living with two extremes: conclusions from the genome sequence of
            Natronomonas pharaonis
  JOURNAL   Genome Res. 15 (10), 1336-1343 (2005)
   PUBMED   16169924
REFERENCE   2  (bases 1 to 2595221)
  AUTHORS   Pfeiffer,F.
  TITLE     Direct Submission
  JOURNAL   Submitted (28-JAN-2005) Pfeiffer F., Max-Planck-Institute of
            Biochemistry, Dept. Membrane Biochemistry, Am Klopferspitz 18,
            D-82152 Martinsried, GERMANY
COMMENT     REFSEQ INFORMATION: The reference sequence was derived from
            CR936257.
            Clone requests: fpf@rzg.mpg.de.
            Annotation was added by the NCBI Prokaryotic Genome Annotation
            Pipeline (released 2013). Information about the Pipeline can be
            found here: https://www.ncbi.nlm.nih.gov/genome/annotation_prok/
            
            ##Genome-Annotation-Data-START##
            Annotation Provider               :: NCBI
            Annotation Date                   :: 04/14/2017 16:44:25
            Annotation Pipeline               :: NCBI Prokaryotic Genome
                                                 Annotation Pipeline
            Annotation Method                 :: Best-placed reference protein
                                                 set; GeneMarkS+
            Annotation Software revision      :: 4.1
            Features Annotated                :: Gene; CDS; rRNA; tRNA; ncRNA;
                                                 repeat_region
            Genes (total)                     :: 2,819
            CDS (total)                       :: 2,768
            Genes (coding)                    :: 2,738
            CDS (coding)                      :: 2,738
            Genes (RNA)                       :: 51
            rRNAs                             :: 1, 1, 1 (5S, 16S, 23S)
            complete rRNAs                    :: 1, 1, 1 (5S, 16S, 23S)
            tRNAs                             :: 46
            ncRNAs                            :: 2
            Pseudo Genes (total)              :: 30
            Pseudo Genes (ambiguous residues) :: 0 of 30
            Pseudo Genes (frameshifted)       :: 11 of 30
            Pseudo Genes (incomplete)         :: 22 of 30
            Pseudo Genes (internal stop)      :: 4 of 30
            Pseudo Genes (multiple problems)  :: 6 of 30
            CRISPR Arrays                     :: 3
            ##Genome-Annotation-Data-END##
            COMPLETENESS: full length.
FEATURES             Location/Qualifiers
     source          1..2595221
                     /organism="Natronomonas pharaonis DSM 2160"
                     /mol_type="genomic DNA"
                     /strain="Gabara"
                     /culture_collection="DSM:2160"
                     /db_xref="taxon:348780"
     gene            complement(6..1106)
                     /locus_tag="NP_RS00005"
                     /old_locus_tag="NP0002A"
                     /db_xref="GeneID:3700735"
     CDS             complement(6..1106)
                     /locus_tag="NP_RS00005"
                     /old_locus_tag="NP0002A"
                     /inference="COORDINATES: ab initio prediction:GeneMarkS+"
                     /note="Derived by automated computational analysis using
                     gene prediction method: GeneMarkS+."
                     /codon_start=1
                     /transl_table=11
                     /product="hypothetical protein"
                     /protein_id="WP_011321731.1"
                     /db_xref="GI:499640997"
                     /db_xref="GeneID:3700735"
     gene            complement(1153..1224)
                     /locus_tag="NP_RS00010"
                     /old_locus_tag="NPt01"
                     /db_xref="GeneID:3703404"
     tRNA            complement(1153..1224)
                     /locus_tag="NP_RS00010"
                     /old_locus_tag="NPt01"
                     /product="tRNA-Val"
                     /inference="COORDINATES: profile:tRNAscan-SE:1.23"
                     /anticodon=(pos:complement(1189..1191),aa:Val,seq:tac)
                     /db_xref="GeneID:3703404"
     gene            1310..1861
                     /locus_tag="NP_RS00015"
                     /old_locus_tag="NP0004A"
                     /db_xref="GeneID:3700736"
     CDS             1310..1861
                     /locus_tag="NP_RS00015"
                     /old_locus_tag="NP0004A"
                     /inference="COORDINATES: similar to AA
                     sequence:RefSeq:WP_004595602.1"
                     /note="Derived by automated computational analysis using
                     gene prediction method: Protein Homology."
                     /codon_start=1
                     /transl_table=11
                     /product="hypothetical protein"
                     /protein_id="WP_011321732.1"
                     /db_xref="GI:499640998"
                     /db_xref="GeneID:3700736"
     gene            1933..3858
                     /locus_tag="NP_RS00020"
                     /old_locus_tag="NP0006A"
                     /db_xref="GeneID:3700737"
     CDS             1933..3858
                     /locus_tag="NP_RS00020"
                     /old_locus_tag="NP0006A"
                     /inference="COORDINATES: similar to AA
                     sequence:RefSeq:WP_012659328.1"
                     /note="Derived by automated computational analysis using
                     gene prediction method: Protein Homology."
                     /codon_start=1
                     /transl_table=11
                     /product="ABC transporter ATP-binding protein"
                     /protein_id="WP_011321733.1"
                     /db_xref="GI:499640999"
                     /db_xref="GeneID:3700737"
     gene            3961..4830
                     /locus_tag="NP_RS00025"
                     /old_locus_tag="NP0008A"
                     /db_xref="GeneID:3700738"
     CDS             3961..4830
                     /locus_tag="NP_RS00025"
                     /old_locus_tag="NP0008A"
                     /inference="COORDINATES: similar to AA
                     sequence:RefSeq:WP_011321734.1"
                     /note="Derived by automated computational analysis using
                     gene prediction method: Protein Homology."
                     /codon_start=1
                     /transl_table=11
                     /product="RimK family alpha-L-glutamate ligase"
                     /protein_id="WP_011321734.1"
                     /db_xref="GI:499641000"
                     /db_xref="GeneID:3700738"
     gene            complement(4864..5238)
                     /locus_tag="NP_RS00030"
                     /old_locus_tag="NP0010A"
                     /db_xref="GeneID:3702829"
     CDS             complement(4864..5238)
                     /locus_tag="NP_RS00030"
                     /old_locus_tag="NP0010A"
                     /inference="COORDINATES: similar to AA
                     sequence:RefSeq:WP_011321735.1"
                     /note="Derived by automated computational analysis using
                     gene prediction method: Protein Homology."
                     /codon_start=1
                     /transl_table=11
                     /product="Hsp20/alpha crystallin family protein"
                     /protein_id="WP_011321735.1"
                     /db_xref="GI:499641001"
                     /db_xref="GeneID:3702829"
     gene            complement(5289..6305)
                     /locus_tag="NP_RS00035"
                     /old_locus_tag="NP0012A"
                     /db_xref="GeneID:3702737"
     CDS             complement(5289..6305)
                     /locus_tag="NP_RS00035"
                     /old_locus_tag="NP0012A"
                     /EC_number="1.2.1.59"
                     /inference="COORDINATES: similar to AA
                     sequence:RefSeq:WP_011321736.1"
                     /note="Derived by automated computational analysis using
                     gene prediction method: Protein Homology."
                     /codon_start=1
                     /transl_table=11
                     /product="glyceraldehyde-3-phosphate dehydrogenase"
                     /protein_id="WP_011321736.1"
                     /db_xref="GI:499641002"
                     /db_xref="GeneID:3702737"
     gene            6437..7414
                     /locus_tag="NP_RS00040"
                     /old_locus_tag="NP0014A"
                     /db_xref="GeneID:3703011"
     CDS             6437..7414
                     /locus_tag="NP_RS00040"
                     /old_locus_tag="NP0014A"
                     /inference="COORDINATES: similar to AA
                     sequence:RefSeq:WP_011321737.1"
                     /note="Derived by automated computational analysis using
                     gene prediction method: Protein Homology."
                     /codon_start=1
                     /transl_table=11
                     /product="aminopeptidase (leucyl aminopeptidase
                     aminopeptidase T) 1"
                     /protein_id="WP_011321737.1"
                     /db_xref="GI:499641003"
                     /db_xref="GeneID:3703011"
     gene            7452..8102
                     /locus_tag="NP_RS00045"
                     /old_locus_tag="NP0016A"
                     /db_xref="GeneID:3700739"
     CDS             7452..8102
                     /locus_tag="NP_RS00045"
                     /old_locus_tag="NP0016A"
                     /inference="COORDINATES: similar to AA
                     sequence:RefSeq:WP_006087684.1"
                     /note="Derived by automated computational analysis using
                     gene prediction method: Protein Homology."
                     /codon_start=1
                     /transl_table=11
                     /product="hypothetical protein"
                     /protein_id="WP_011321738.1"
                     /db_xref="GI:499641004"
                     /db_xref="GeneID:3700739"
     gene            8106..8744
                     /locus_tag="NP_RS00050"
                     /old_locus_tag="NP0018A"
                     /db_xref="GeneID:3703033"
     CDS             8106..8744
                     /locus_tag="NP_RS00050"
                     /old_locus_tag="NP0018A"
                     /inference="COORDINATES: similar to AA
                     sequence:RefSeq:WP_011321739.1"
                     /note="Derived by automated computational analysis using
                     gene prediction method: Protein Homology."
                     /codon_start=1
                     /transl_table=11
                     /product="protein-L-isoaspartate(D-aspartate)
                     O-methyltransferase"
                     /protein_id="WP_011321739.1"
                     /db_xref="GI:499641005"
                     /db_xref="GeneID:3703033"
     gene            8784..9524
                     /locus_tag="NP_RS00055"
                     /old_locus_tag="NP0020A"
                     /db_xref="GeneID:3703034"
     CDS             8784..9524
                     /locus_tag="NP_RS00055"
                     /old_locus_tag="NP0020A"
                     /inference="COORDINATES: similar to AA
                     sequence:RefSeq:WP_011321740.1"
                     /note="Derived by automated computational analysis using
                     gene prediction method: Protein Homology."
                     /codon_start=1
                     /transl_table=11
                     /product="protein-L-isoaspartate O-methyltransferase"
                     /protein_id="WP_011321740.1"
                     /db_xref="GI:499641006"
                     /db_xref="GeneID:3703034"
     gene            complement(9525..9974)
                     /locus_tag="NP_RS00060"
                     /old_locus_tag="NP0022A"
                     /db_xref="GeneID:3700740"
     CDS             complement(9525..9974)
                     /locus_tag="NP_RS00060"
                     /old_locus_tag="NP0022A"
                     /inference="COORDINATES: similar to AA
                     sequence:RefSeq:WP_011321741.1"
                     /note="Derived by automated computational analysis using
                     gene prediction method: Protein Homology."
                     /codon_start=1
                     /transl_table=11
                     /product="hypothetical protein"
                     /protein_id="WP_011321741.1"
                     /db_xref="GI:499641007"
                     /db_xref="GeneID:3700740"
     gene            10056..10415
                     /locus_tag="NP_RS00065"
                     /old_locus_tag="NP0024A"
                     /db_xref="GeneID:3702631"
     CDS             10056..10415
                     /locus_tag="NP_RS00065"
                     /old_locus_tag="NP0024A"
                     /inference="COORDINATES: similar to AA
                     sequence:RefSeq:WP_011321742.1"
                     /note="Derived by automated computational analysis using
                     gene prediction method: Protein Homology."
                     /codon_start=1
                     /transl_table=11
                     /product="chromosome condensation protein CcrB"
                     /protein_id="WP_011321742.1"
                     /db_xref="GI:499641008"
                     /db_xref="GeneID:3702631"
     gene            10403..10753
                     /locus_tag="NP_RS00070"
                     /old_locus_tag="NP0026A"
                     /db_xref="GeneID:3702630"
     CDS             10403..10753
                     /locus_tag="NP_RS00070"
                     /old_locus_tag="NP0026A"
                     /inference="COORDINATES: similar to AA
                     sequence:RefSeq:WP_011321743.1"
                     /note="Derived by automated computational analysis using
                     gene prediction method: Protein Homology."
                     /codon_start=1
                     /transl_table=11
                     /product="chromosome condensation protein CcrB"
                     /protein_id="WP_011321743.1"
                     /db_xref="GI:499641009"
                     /db_xref="GeneID:3702630"
     gene            complement(10790..11356)
                     /locus_tag="NP_RS00075"
                     /old_locus_tag="NP0028A"
                     /db_xref="GeneID:3700741"
     CDS             complement(10790..11356)
                     /locus_tag="NP_RS00075"
                     /old_locus_tag="NP0028A"
                     /inference="COORDINATES: similar to AA
                     sequence:RefSeq:WP_011321744.1"
                     /note="Derived by automated computational analysis using
                     gene prediction method: Protein Homology."
                     /codon_start=1
                     /transl_table=11
                     /product="DNA-binding protein"
                     /protein_id="WP_011321744.1"
                     /db_xref="GI:499641010"
                     /db_xref="GeneID:3700741"
     gene            11497..12687
                     /locus_tag="NP_RS00080"
                     /old_locus_tag="NP0030A"
                     /db_xref="GeneID:3700742"
     CDS             11497..12687
                     /locus_tag="NP_RS00080"
                     /old_locus_tag="NP0030A"
                     /EC_number="3.4.24.-"
                     /inference="COORDINATES: similar to AA
                     sequence:RefSeq:WP_011321745.1"
                     /note="Derived by automated computational analysis using
                     gene prediction method: Protein Homology."
                     /codon_start=1
                     /transl_table=11
                     /product="metalloprotease"
                     /protein_id="WP_011321745.1"
                     /db_xref="GI:499641011"
                     /db_xref="GeneID:3700742"
     gene            complement(12688..13689)
                     /locus_tag="NP_RS00085"
                     /old_locus_tag="NP0032A"
                     /db_xref="GeneID:3702683"
     CDS             complement(12688..13689)
                     /locus_tag="NP_RS00085"
                     /old_locus_tag="NP0032A"
                     /inference="COORDINATES: protein motif:HMM:PF00378.18"
                     /note="Derived by automated computational analysis using
                     gene prediction method: Protein Homology."
                     /codon_start=1
                     /transl_table=11
                     /product="hypothetical protein"
                     /protein_id="WP_083761651.1"
                     /db_xref="GI:1180242846"
                     /db_xref="GeneID:3702683"
     gene            complement(13872..14303)
                     /locus_tag="NP_RS00095"
                     /old_locus_tag="NP0036A"
                     /db_xref="GeneID:3700744"
     CDS             complement(13872..14303)
                     /locus_tag="NP_RS00095"
                     /old_locus_tag="NP0036A"
                     /inference="COORDINATES: similar to AA
                     sequence:RefSeq:WP_006113982.1"
                     /note="Derived by automated computational analysis using
                     gene prediction method: Protein Homology."
                     /codon_start=1
                     /transl_table=11
                     /product="universal stress protein"
                     /protein_id="WP_011321748.1"
                     /db_xref="GI:499641014"
                     /db_xref="GeneID:3700744"
     gene            complement(14372..14908)
                     /locus_tag="NP_RS00100"
                     /old_locus_tag="NP0038A"
                     /db_xref="GeneID:3702945"
     CDS             complement(14372..14908)
                     /locus_tag="NP_RS00100"
                     /old_locus_tag="NP0038A"
                     /EC_number="1.8.4.11"
                     /inference="COORDINATES: similar to AA
                     sequence:RefSeq:WP_011321749.1"
                     /note="Derived by automated computational analysis using
                     gene prediction method: Protein Homology."
                     /codon_start=1
                     /transl_table=11
                     /product="peptide-methionine (S)-S-oxide reductase"
                     /protein_id="WP_011321749.1"
                     /db_xref="GI:499641015"
                     /db_xref="GeneID:3702945"
     gene            complement(14974..16449)
                     /locus_tag="NP_RS00105"
                     /old_locus_tag="NP0040A"
                     /db_xref="GeneID:3703279"
     CDS             complement(14974..16449)
                     /locus_tag="NP_RS00105"
                     /old_locus_tag="NP0040A"
                     /inference="COORDINATES: similar to AA
                     sequence:RefSeq:WP_006091526.1"
                     /note="Derived by automated computational analysis using
                     gene prediction method: Protein Homology."
                     /codon_start=1
                     /transl_table=11
                     /product="amino acid permease"
                     /protein_id="WP_011321750.1"
                     /db_xref="GI:499641016"
                     /db_xref="GeneID:3703279"
     gene            complement(16562..18856)
                     /locus_tag="NP_RS00110"
                     /old_locus_tag="NP0042A"
                     /db_xref="GeneID:3703278"
     CDS             complement(16562..18856)
                     /locus_tag="NP_RS00110"
                     /old_locus_tag="NP0042A"
                     /inference="COORDINATES: similar to AA
                     sequence:RefSeq:WP_011321751.1"
                     /note="Derived by automated computational analysis using
                     gene prediction method: Protein Homology."
                     /codon_start=1
                     /transl_table=11
                     /product="amino acid transporter"
                     /protein_id="WP_011321751.1"
                     /db_xref="GI:499641017"
                     /db_xref="GeneID:3703278"
     gene            complement(18907..19326)
                     /locus_tag="NP_RS00115"
                     /old_locus_tag="NP0044A"
                     /db_xref="GeneID:3700745"
     CDS             complement(18907..19326)
                     /locus_tag="NP_RS00115"
                     /old_locus_tag="NP0044A"
                     /inference="COORDINATES: similar to AA
                     sequence:RefSeq:WP_011321752.1"
                     /note="Derived by automated computational analysis using
                     gene prediction method: Protein Homology."
                     /codon_start=1
                     /transl_table=11
                     /product="universal stress protein"
                     /protein_id="WP_011321752.1"
                     /db_xref="GI:499641018"
                     /db_xref="GeneID:3700745"
     gene            complement(19448..19627)
                     /locus_tag="NP_RS00120"
                     /old_locus_tag="NP0046A"
                     /db_xref="GeneID:3700746"
     CDS             complement(19448..19627)
                     /locus_tag="NP_RS00120"
                     /old_locus_tag="NP0046A"
                     /inference="COORDINATES: similar to AA
                     sequence:RefSeq:WP_011321753.1"
                     /note="Derived by automated computational analysis using
                     gene prediction method: Protein Homology."
                     /codon_start=1
                     /transl_table=11
                     /product="hypothetical protein"
                     /protein_id="WP_011321753.1"
                     /db_xref="GI:499641019"
                     /db_xref="GeneID:3700746"
     gene            19733..20146
                     /locus_tag="NP_RS00125"
                     /old_locus_tag="NP0048A"
                     /db_xref="GeneID:3702946"
     CDS             19733..20146
                     /locus_tag="NP_RS00125"
                     /old_locus_tag="NP0048A"
                     /inference="COORDINATES: similar to AA
                     sequence:RefSeq:WP_011321754.1"
                     /note="Derived by automated computational analysis using
                     gene prediction method: Protein Homology."
                     /codon_start=1
                     /transl_table=11
                     /product="peptide-methionine (R)-S-oxide reductase"
                     /protein_id="WP_011321754.1"
                     /db_xref="GI:499641020"
                     /db_xref="GeneID:3702946"
     gene            20186..20857
                     /locus_tag="NP_RS00130"
                     /old_locus_tag="NP0050A"
                     /db_xref="GeneID:3702803"
     CDS             20186..20857
                     /locus_tag="NP_RS00130"
                     /old_locus_tag="NP0050A"
                     /inference="COORDINATES: similar to AA
                     sequence:RefSeq:WP_008849812.1"
                     /note="Derived by automated computational analysis using
                     gene prediction method: Protein Homology."
                     /codon_start=1
                     /transl_table=11
                     /product="halocyanin domain-containing protein"
                     /protein_id="WP_011321755.1"
                     /db_xref="GI:499641021"
                     /db_xref="GeneID:3702803"
     gene            20919..21731
                     /locus_tag="NP_RS00135"
                     /old_locus_tag="NP0052A"
                     /db_xref="GeneID:3702934"
     CDS             20919..21731
                     /locus_tag="NP_RS00135"
                     /old_locus_tag="NP0052A"
                     /inference="COORDINATES: similar to AA
                     sequence:RefSeq:WP_006180279.1"
                     /note="Derived by automated computational analysis using
                     gene prediction method: Protein Homology."
                     /codon_start=1
                     /transl_table=11
                     /product="molybdopterin-synthase adenylyltransferase MoeB"
                     /protein_id="WP_011321756.1"
                     /db_xref="GI:499641022"
                     /db_xref="GeneID:3702934"
     gene            complement(21724..22536)
                     /locus_tag="NP_RS00140"
                     /old_locus_tag="NP0054A"
                     /db_xref="GeneID:3702965"
     CDS             complement(21724..22536)
                     /locus_tag="NP_RS00140"
                     /old_locus_tag="NP0054A"
                     /EC_number="6.3.5.1"
                     /inference="COORDINATES: similar to AA
                     sequence:RefSeq:WP_011321757.1"
                     /note="Derived by automated computational analysis using
                     gene prediction method: Protein Homology."
                     /codon_start=1
                     /transl_table=11
                     /product="NAD+ synthase"
                     /protein_id="WP_011321757.1"
                     /db_xref="GI:499641023"
                     /db_xref="GeneID:3702965"
     gene            complement(22737..23171)
                     /locus_tag="NP_RS00145"
                     /old_locus_tag="NP0056A"
                     /db_xref="GeneID:3700747"
     CDS             complement(22737..23171)
                     /locus_tag="NP_RS00145"
                     /old_locus_tag="NP0056A"
                     /inference="COORDINATES: protein motif:HMM:PF00582.24"
                     /note="Derived by automated computational analysis using
                     gene prediction method: Protein Homology."
                     /codon_start=1
                     /transl_table=11
                     /product="universal stress protein"
                     /protein_id="WP_011321758.1"
                     /db_xref="GI:499641024"
                     /db_xref="GeneID:3700747"
     gene            complement(23247..23489)
                     /locus_tag="NP_RS00150"
                     /old_locus_tag="NP0058A"
                     /db_xref="GeneID:3700748"
     CDS             complement(23247..23489)
                     /locus_tag="NP_RS00150"
                     /old_locus_tag="NP0058A"
                     /inference="COORDINATES: similar to AA
                     sequence:RefSeq:WP_011321759.1"
                     /note="Derived by automated computational analysis using
                     gene prediction method: Protein Homology."
                     /codon_start=1
                     /transl_table=11
                     /product="hypothetical protein"
                     /protein_id="WP_011321759.1"
                     /db_xref="GI:499641025"
                     /db_xref="GeneID:3700748"
     gene            complement(23556..25034)
                     /locus_tag="NP_RS00155"
                     /old_locus_tag="NP0060A"
                     /db_xref="GeneID:3702805"
     CDS             complement(23556..25034)
                     /locus_tag="NP_RS00155"
                     /old_locus_tag="NP0060A"
                     /inference="COORDINATES: similar to AA
                     sequence:RefSeq:WP_011321760.1"
                     /note="Derived by automated computational analysis using
                     gene prediction method: Protein Homology."
                     /codon_start=1
                     /transl_table=11
                     /product="globin-coupled sensor protein"
                     /protein_id="WP_011321760.1"
                     /db_xref="GI:499641026"
                     /db_xref="GeneID:3702805"
     gene            complement(25106..25519)
                     /locus_tag="NP_RS00160"
                     /old_locus_tag="NP0062A"
                     /db_xref="GeneID:3700749"
     CDS             complement(25106..25519)
                     /locus_tag="NP_RS00160"
                     /old_locus_tag="NP0062A"
                     /inference="COORDINATES: similar to AA
                     sequence:RefSeq:WP_011321761.1"
                     /note="Derived by automated computational analysis using
                     gene prediction method: Protein Homology."
                     /codon_start=1
                     /transl_table=11
                     /product="hypothetical protein"
                     /protein_id="WP_011321761.1"
                     /db_xref="GI:499641027"
                     /db_xref="GeneID:3700749"
     gene            complement(25516..26430)
                     /locus_tag="NP_RS00165"
                     /old_locus_tag="NP0064A"
                     /db_xref="GeneID:3700750"
     CDS             complement(25516..26430)
                     /locus_tag="NP_RS00165"
                     /old_locus_tag="NP0064A"
                     /inference="COORDINATES: similar to AA
                     sequence:RefSeq:WP_011321762.1"
                     /note="Derived by automated computational analysis using
                     gene prediction method: Protein Homology."
                     /codon_start=1
                     /transl_table=11
                     /product="iron ABC transporter substrate-binding protein"
                     /protein_id="WP_011321762.1"
                     /db_xref="GI:499641028"
                     /db_xref="GeneID:3700750"
     gene            complement(26480..28222)
                     /locus_tag="NP_RS00170"
                     /old_locus_tag="NP0066A"
                     /db_xref="GeneID:3702524"
     CDS             complement(26480..28222)
                     /locus_tag="NP_RS00170"
                     /old_locus_tag="NP0066A"
                     /EC_number="6.1.1.19"
                     /inference="COORDINATES: similar to AA
                     sequence:RefSeq:WP_005553022.1"
                     /note="Derived by automated computational analysis using
                     gene prediction method: Protein Homology."
                     /codon_start=1
                     /transl_table=11
                     /product="arginine--tRNA ligase"
                     /protein_id="WP_011321763.1"
                     /db_xref="GI:499641029"
                     /db_xref="GeneID:3702524"
     gene            complement(28298..28753)
                     /locus_tag="NP_RS00175"
                     /old_locus_tag="NP0068A"
                     /db_xref="GeneID:3700751"
     CDS             complement(28298..28753)
                     /locus_tag="NP_RS00175"
                     /old_locus_tag="NP0068A"
                     /inference="COORDINATES: ab initio prediction:GeneMarkS+"
                     /note="Derived by automated computational analysis using
                     gene prediction method: GeneMarkS+."
                     /codon_start=1
                     /transl_table=11
                     /product="hypothetical protein"
                     /protein_id="WP_049939372.1"
                     /db_xref="GI:909696135"
                     /db_xref="GeneID:3700751"
     gene            28975..29949
                     /locus_tag="NP_RS00180"
                     /old_locus_tag="NP0070A"
                     /db_xref="GeneID:3700752"
     CDS             28975..29949
                     /locus_tag="NP_RS00180"
                     /old_locus_tag="NP0070A"
                     /EC_number="1.-.-.-"
                     /inference="COORDINATES: similar to AA
                     sequence:RefSeq:WP_011321765.1"
                     /note="Derived by automated computational analysis using
                     gene prediction method: Protein Homology."
                     /codon_start=1
                     /transl_table=11
                     /product="4-demethylwyosine synthase TYW1"
                     /protein_id="WP_011321765.1"
                     /db_xref="GI:499641031"
                     /db_xref="GeneID:3700752"
     gene            30086..30784
                     /locus_tag="NP_RS00185"
                     /old_locus_tag="NP0072A"
                     /db_xref="GeneID:3700753"
     CDS             30086..30784
                     /locus_tag="NP_RS00185"
                     /old_locus_tag="NP0072A"
                     /inference="COORDINATES: similar to AA
                     sequence:RefSeq:WP_004594072.1"
                     /note="Derived by automated computational analysis using
                     gene prediction method: Protein Homology."
                     /codon_start=1
                     /transl_table=11
                     /product="riboflavin kinase"
                     /protein_id="WP_011321766.1"
                     /db_xref="GI:499641032"
                     /db_xref="GeneID:3700753"
     gene            30771..31496
                     /locus_tag="NP_RS00190"
                     /old_locus_tag="NP0074A"
                     /db_xref="GeneID:3703104"
     CDS             30771..31496
                     /locus_tag="NP_RS00190"
                     /old_locus_tag="NP0074A"
                     /EC_number="5.4.99.-"
                     /inference="COORDINATES: similar to AA
                     sequence:RefSeq:WP_011321767.1"
                     /note="Derived by automated computational analysis using
                     gene prediction method: Protein Homology."
                     /codon_start=1
                     /transl_table=11
                     /product="3,4-dihydroxy-2-butanone-4-phosphate synthase"
                     /protein_id="WP_011321767.1"
                     /db_xref="GI:499641033"
                     /db_xref="GeneID:3703104"
     gene            complement(31534..32904)
                     /locus_tag="NP_RS00195"
                     /old_locus_tag="NP0076A"
                     /db_xref="GeneID:3702754"
     CDS             complement(31534..32904)
                     /locus_tag="NP_RS00195"
                     /old_locus_tag="NP0076A"
                     /EC_number="6.3.1.2"
                     /inference="COORDINATES: similar to AA
                     sequence:RefSeq:WP_008576867.1"
                     /note="Derived by automated computational analysis using
                     gene prediction method: Protein Homology."
                     /codon_start=1
                     /transl_table=11
                     /product="type I glutamate--ammonia ligase"
                     /protein_id="WP_011321768.1"
                     /db_xref="GI:499641034"
                     /db_xref="GeneID:3702754"
     gene            33032..33484
                     /locus_tag="NP_RS00200"
                     /old_locus_tag="NP0078A"
                     /db_xref="GeneID:3700754"
     CDS             33032..33484
                     /locus_tag="NP_RS00200"
                     /old_locus_tag="NP0078A"
                     /inference="COORDINATES: similar to AA
                     sequence:RefSeq:WP_011321769.1"
                     /note="Derived by automated computational analysis using
                     gene prediction method: Protein Homology."
                     /codon_start=1
                     /transl_table=11
                     /product="Lrp/AsnC family transcriptional regulator"
                     /protein_id="WP_011321769.1"
                     /db_xref="GI:499641035"
                     /db_xref="GeneID:3700754"
     gene            33527..33814
                     /locus_tag="NP_RS00205"
                     /old_locus_tag="NP0080A"
                     /db_xref="GeneID:3700755"
     CDS             33527..33814
                     /locus_tag="NP_RS00205"
                     /old_locus_tag="NP0080A"
                     /inference="COORDINATES: ab initio prediction:GeneMarkS+"
                     /note="Derived by automated computational analysis using
                     gene prediction method: GeneMarkS+."
                     /codon_start=1
                     /transl_table=11
                     /product="hypothetical protein"
                     /protein_id="WP_011321770.1"
                     /db_xref="GI:499641036"
                     /db_xref="GeneID:3700755"
     gene            complement(33811..34458)
                     /locus_tag="NP_RS00210"
                     /old_locus_tag="NP0082A"
                     /db_xref="GeneID:3702821"
     CDS             complement(33811..34458)
                     /locus_tag="NP_RS00210"
                     /old_locus_tag="NP0082A"
                     /EC_number="2.4.2.-"
                     /inference="COORDINATES: similar to AA
                     sequence:RefSeq:WP_004973446.1"
                     /note="Derived by automated computational analysis using
                     gene prediction method: Protein Homology."
                     /codon_start=1
                     /transl_table=11
                     /product="imidazole glycerol phosphate synthase subunit
                     HisH"
                     /protein_id="WP_011321771.1"
                     /db_xref="GI:499641037"
                     /db_xref="GeneID:3702821"
     gene            complement(34551..35135)
                     /locus_tag="NP_RS00215"
                     /old_locus_tag="NP0084A"
                     /db_xref="GeneID:3700756"
     CDS             complement(34551..35135)
                     /locus_tag="NP_RS00215"
                     /old_locus_tag="NP0084A"
                     /inference="COORDINATES: similar to AA
                     sequence:RefSeq:WP_011321772.1"
                     /note="Derived by automated computational analysis using
                     gene prediction method: Protein Homology."
                     /codon_start=1
                     /transl_table=11
                     /product="uracil-DNA glycosylase"
                     /protein_id="WP_011321772.1"
                     /db_xref="GI:499641038"
                     /db_xref="GeneID:3700756"
     gene            complement(35132..35752)
                     /locus_tag="NP_RS00220"
                     /old_locus_tag="NP0086A"
                     /db_xref="GeneID:3700757"
     CDS             complement(35132..35752)
                     /locus_tag="NP_RS00220"
                     /old_locus_tag="NP0086A"
                     /inference="COORDINATES: similar to AA
                     sequence:RefSeq:WP_011321773.1"
                     /note="Derived by automated computational analysis using
                     gene prediction method: Protein Homology."
                     /codon_start=1
                     /transl_table=11
                     /product="DUF99 domain-containing protein"
                     /protein_id="WP_011321773.1"
                     /db_xref="GI:499641039"
                     /db_xref="GeneID:3700757"
     gene            36122..39163
                     /locus_tag="NP_RS00225"
                     /old_locus_tag="NP0090A"
                     /db_xref="GeneID:3700759"
     CDS             36122..39163
                     /locus_tag="NP_RS00225"
                     /old_locus_tag="NP0090A"
                     /inference="COORDINATES: protein
                     motif:HMM:PF02518.24,HMM:PF13185.4,HMM:TIGR00229"
                     /note="Derived by automated computational analysis using
                     gene prediction method: Protein Homology."
                     /codon_start=1
                     /transl_table=11
                     /product="hypothetical protein"
                     /protein_id="WP_049939374.1"
                     /db_xref="GI:909696137"
                     /db_xref="GeneID:3700759"
     gene            39190..39801
                     /locus_tag="NP_RS00230"
                     /old_locus_tag="NP0092A"
                     /db_xref="GeneID:3700760"
     CDS             39190..39801
                     /locus_tag="NP_RS00230"
                     /old_locus_tag="NP0092A"
                     /EC_number="3.1.2.6"
                     /inference="COORDINATES: similar to AA
                     sequence:RefSeq:WP_015321461.1"
                     /note="Derived by automated computational analysis using
                     gene prediction method: Protein Homology."
                     /codon_start=1
                     /transl_table=11
                     /product="MBL fold hydrolase"
                     /protein_id="WP_011321776.1"
                     /db_xref="GI:499641042"
                     /db_xref="GeneID:3700760"
     gene            complement(39868..40017)
                     /locus_tag="NP_RS00235"
                     /old_locus_tag="NP0094A"
                     /db_xref="GeneID:3700761"
     CDS             complement(39868..40017)
                     /locus_tag="NP_RS00235"
                     /old_locus_tag="NP0094A"
                     /inference="COORDINATES: similar to AA
                     sequence:RefSeq:WP_006185565.1"
                     /note="Derived by automated computational analysis using
                     gene prediction method: Protein Homology."
                     /codon_start=1
                     /transl_table=11
                     /product="50S ribosomal protein L40e"
                     /protein_id="WP_011321777.1"
                     /db_xref="GI:499641043"
                     /db_xref="GeneID:3700761"
     gene            40146..41546
                     /locus_tag="NP_RS00240"
                     /old_locus_tag="NP0096A"
                     /db_xref="GeneID:3703217"
     CDS             40146..41546
                     /locus_tag="NP_RS00240"
                     /old_locus_tag="NP0096A"
                     /inference="COORDINATES: similar to AA
                     sequence:RefSeq:WP_008386619.1"
                     /note="Derived by automated computational analysis using
                     gene prediction method: Protein Homology."
                     /codon_start=1
                     /transl_table=11
                     /product="signal recognition particle"
                     /protein_id="WP_011321778.1"
                     /db_xref="GI:499641044"
                     /db_xref="GeneID:3703217"
     gene            41621..42901
                     /locus_tag="NP_RS00245"
                     /old_locus_tag="NP0098A"
                     /db_xref="GeneID:3700762"
     CDS             41621..42901
                     /locus_tag="NP_RS00245"
                     /old_locus_tag="NP0098A"
                     /inference="COORDINATES: ab initio prediction:GeneMarkS+"
                     /note="Derived by automated computational analysis using
                     gene prediction method: GeneMarkS+."
                     /codon_start=1
                     /transl_table=11
                     /product="hypothetical protein"
                     /protein_id="WP_011321779.1"
                     /db_xref="GI:499641045"
                     /db_xref="GeneID:3700762"
     gene            42888..43544
                     /locus_tag="NP_RS00250"
                     /old_locus_tag="NP0100A"
                     /db_xref="GeneID:3702454"
     CDS             42888..43544
                     /locus_tag="NP_RS00250"
                     /old_locus_tag="NP0100A"
                     /inference="COORDINATES: similar to AA
                     sequence:RefSeq:WP_004046856.1"
                     /note="Derived by automated computational analysis using
                     gene prediction method: Protein Homology."
                     /codon_start=1
                     /transl_table=11
                     /product="ABC transporter ATP-binding protein"
                     /protein_id="WP_011321780.1"
                     /db_xref="GI:499641046"
                     /db_xref="GeneID:3702454"
     gene            43541..44668
                     /locus_tag="NP_RS00255"
                     /old_locus_tag="NP0102A"
                     /db_xref="GeneID:3702455"
     CDS             43541..44668
                     /locus_tag="NP_RS00255"
                     /old_locus_tag="NP0102A"
                     /inference="COORDINATES: similar to AA
                     sequence:RefSeq:WP_011321781.1"
                     /note="Derived by automated computational analysis using
                     gene prediction method: Protein Homology."
                     /codon_start=1
                     /transl_table=11
                     /product="ABC transporter permease"
                     /protein_id="WP_011321781.1"
                     /db_xref="GI:499641047"
                     /db_xref="GeneID:3702455"
     gene            44722..46146
                     /locus_tag="NP_RS00260"
                     /old_locus_tag="NP0104A"
                     /db_xref="GeneID:3702889"
     CDS             44722..46146
                     /locus_tag="NP_RS00260"
                     /old_locus_tag="NP0104A"
                     /EC_number="1.8.1.4"
                     /inference="COORDINATES: similar to AA
                     sequence:RefSeq:WP_006629319.1"
                     /note="Derived by automated computational analysis using
                     gene prediction method: Protein Homology."
                     /codon_start=1
                     /transl_table=11
                     /product="dihydrolipoyl dehydrogenase"
                     /protein_id="WP_011321782.1"
                     /db_xref="GI:499641048"
                     /db_xref="GeneID:3702889"
     gene            46208..47011
                     /locus_tag="NP_RS00265"
                     /old_locus_tag="NP0106A"
                     /db_xref="GeneID:3703024"
     CDS             46208..47011
                     /locus_tag="NP_RS00265"
                     /old_locus_tag="NP0106A"
                     /EC_number="4.2.1.51"
                     /inference="COORDINATES: similar to AA
                     sequence:RefSeq:WP_012659510.1"
                     /note="Derived by automated computational analysis using
                     gene prediction method: Protein Homology."
                     /codon_start=1
                     /transl_table=11
                     /product="prephenate dehydratase"
                     /protein_id="WP_011321783.1"
                     /db_xref="GI:499641049"
                     /db_xref="GeneID:3703024"
     gene            47225..47452
                     /locus_tag="NP_RS00270"
                     /old_locus_tag="NP0108A"
                     /db_xref="GeneID:3703158"
     CDS             47225..47452
                     /locus_tag="NP_RS00270"
                     /old_locus_tag="NP0108A"
                     /EC_number="2.7.7.6"
                     /inference="COORDINATES: similar to AA
                     sequence:RefSeq:WP_008319749.1"
                     /note="Derived by automated computational analysis using
                     gene prediction method: Protein Homology."
                     /codon_start=1
                     /transl_table=11
                     /product="DNA-directed RNA polymerase subunit H"
                     /protein_id="WP_011321784.1"
                     /db_xref="GI:499641050"
                     /db_xref="GeneID:3703158"
     gene            47449..49014
                     /locus_tag="NP_RS00275"
                     /old_locus_tag="NP0110A"
                     /db_xref="GeneID:3703153"
     CDS             47449..49014
                     /locus_tag="NP_RS00275"
                     /old_locus_tag="NP0110A"
                     /EC_number="2.7.7.6"
                     /inference="COORDINATES: similar to AA
                     sequence:RefSeq:WP_008444332.1"
                     /note="DNA-dependent RNA polymerase catalyzes the
                     transcription of DNA into RNA using the four
                     ribonucleoside triphosphates as substrates. The beta
                     subunit is part of the catalytic core which binds with a
                     sigma factor to produce the holoenzyme; Derived by
                     automated computational analysis using gene prediction
                     method: Protein Homology."
                     /codon_start=1
                     /transl_table=11
                     /product="DNA-directed RNA polymerase subunit B''"
                     /protein_id="WP_011321785.1"
                     /db_xref="GI:499641051"
                     /db_xref="GeneID:3703153"
     gene            49016..50848
                     /locus_tag="NP_RS00280"
                     /old_locus_tag="NP0112A"
                     /db_xref="GeneID:3703152"
     CDS             49016..50848
                     /locus_tag="NP_RS00280"
                     /old_locus_tag="NP0112A"
                     /EC_number="2.7.7.6"
                     /inference="COORDINATES: similar to AA
                     sequence:RefSeq:WP_015299788.1"
                     /note="Derived by automated computational analysis using
                     gene prediction method: Protein Homology."
                     /codon_start=1
                     /transl_table=11
                     /product="DNA-directed RNA polymerase subunit B"
                     /protein_id="WP_011321786.1"
                     /db_xref="GI:499641052"
                     /db_xref="GeneID:3703152"
     gene            51124..54027
                     /locus_tag="NP_RS00285"
                     /old_locus_tag="NP0114A"
                     /db_xref="GeneID:3703150"
     CDS             51124..54027
                     /locus_tag="NP_RS00285"
                     /old_locus_tag="NP0114A"
                     /inference="COORDINATES: similar to AA
                     sequence:RefSeq:WP_004515444.1"
                     /note="Derived by automated computational analysis using
                     gene prediction method: Protein Homology."
                     /codon_start=1
                     /transl_table=11
                     /product="DNA-directed RNA polymerase subunit A'"
                     /protein_id="WP_083761690.1"
                     /db_xref="GI:1180242885"
                     /db_xref="GeneID:3703150"
     gene            54020..56704
                     /locus_tag="NP_RS00290"
                     /old_locus_tag="NP0116A"
                     /db_xref="GeneID:3703151"
     CDS             54020..56704
                     /locus_tag="NP_RS00290"
                     /old_locus_tag="NP0116A"
                     /EC_number="2.7.7.6"
                     /inference="COORDINATES: similar to AA
                     sequence:RefSeq:WP_011321788.1"
                     /note="Derived by automated computational analysis using
                     gene prediction method: Protein Homology."
                     /codon_start=1
                     /transl_table=11
                     /product="intein-containing DNA-directed RNA polymerase
                     subunit A''"
                     /protein_id="WP_011321788.1"
                     /db_xref="GI:499641054"
                     /db_xref="GeneID:3703151"
     gene            56711..57136
                     /locus_tag="NP_RS00295"
                     /old_locus_tag="NP0118A"
                     /db_xref="GeneID:3703000"
     CDS             56711..57136
                     /locus_tag="NP_RS00295"
                     /old_locus_tag="NP0118A"
                     /inference="COORDINATES: similar to AA
                     sequence:RefSeq:WP_005537133.1"
                     /note="Derived by automated computational analysis using
                     gene prediction method: Protein Homology."
                     /codon_start=1
                     /transl_table=11
                     /product="NusA-like transcription termination
                     signal-binding factor"
                     /protein_id="WP_011321789.1"
                     /db_xref="GI:499641055"
                     /db_xref="GeneID:3703000"
     gene            complement(57142..58068)
                     /locus_tag="NP_RS00300"
                     /old_locus_tag="NP0120A"
                     /db_xref="GeneID:3703313"
     CDS             complement(57142..58068)
                     /locus_tag="NP_RS00300"
                     /old_locus_tag="NP0120A"
                     /inference="COORDINATES: similar to AA
                     sequence:RefSeq:WP_011321790.1"
                     /note="Derived by automated computational analysis using
                     gene prediction method: Protein Homology."
                     /codon_start=1
                     /transl_table=11
                     /product="zinc/cadmium/cations transporter"
                     /protein_id="WP_011321790.1"
                     /db_xref="GI:499641056"
                     /db_xref="GeneID:3703313"
     gene            58186..58614
                     /locus_tag="NP_RS00305"
                     /old_locus_tag="NP0122A"
                     /db_xref="GeneID:3703167"
     CDS             58186..58614
                     /locus_tag="NP_RS00305"
                     /old_locus_tag="NP0122A"
                     /inference="COORDINATES: similar to AA
                     sequence:RefSeq:WP_004515440.1"
                     /note="Derived by automated computational analysis using
                     gene prediction method: Protein Homology."
                     /codon_start=1
                     /transl_table=11
                     /product="30S ribosomal protein S12"
                     /protein_id="WP_011321791.1"
                     /db_xref="GI:499641057"
                     /db_xref="GeneID:3703167"
     gene            58611..59225
                     /locus_tag="NP_RS00310"
                     /old_locus_tag="NP0124A"
                     /db_xref="GeneID:3703186"
     CDS             58611..59225
                     /locus_tag="NP_RS00310"
                     /old_locus_tag="NP0124A"
                     /inference="COORDINATES: similar to AA
                     sequence:RefSeq:WP_008160923.1"
                     /note="Derived by automated computational analysis using
                     gene prediction method: Protein Homology."
                     /codon_start=1
                     /transl_table=11
                     /product="30S ribosomal protein S7"
                     /protein_id="WP_049939377.1"
                     /db_xref="GI:909696140"
                     /db_xref="GeneID:3703186"
     gene            59299..60636
                     /locus_tag="NP_RS00315"
                     /old_locus_tag="NP0126A"
                     /db_xref="GeneID:3700763"
     CDS             59299..60636
                     /locus_tag="NP_RS00315"
                     /old_locus_tag="NP0126A"
                     /EC_number="1.1.1.-"
                     /inference="COORDINATES: similar to AA
                     sequence:RefSeq:WP_011321793.1"
                     /note="Derived by automated computational analysis using
                     gene prediction method: Protein Homology."
                     /codon_start=1
                     /transl_table=11
                     /product="glucose dehydrogenase 2, type B; L-sorbosone
                     dehydrogenase 2"
                     /protein_id="WP_011321793.1"
                     /db_xref="GI:499641059"
                     /db_xref="GeneID:3700763"
     gene            complement(60633..61388)
                     /locus_tag="NP_RS00320"
                     /old_locus_tag="NP0128A"
                     /db_xref="GeneID:3700764"
     CDS             complement(60633..61388)
                     /locus_tag="NP_RS00320"
                     /old_locus_tag="NP0128A"
                     /inference="COORDINATES: similar to AA
                     sequence:RefSeq:WP_006664997.1"
                     /note="Derived by automated computational analysis using
                     gene prediction method: Protein Homology."
                     /codon_start=1
                     /transl_table=11
                     /product="hypothetical protein"
                     /protein_id="WP_011321794.1"
                     /db_xref="GI:499641060"
                     /db_xref="GeneID:3700764"
     gene            61538..63727
                     /locus_tag="NP_RS00325"
                     /old_locus_tag="NP0130A"
                     /db_xref="GeneID:3703232"
     CDS             61538..63727
                     /locus_tag="NP_RS00325"
                     /old_locus_tag="NP0130A"
                     /inference="COORDINATES: similar to AA
                     sequence:RefSeq:WP_012659400.1"
                     /note="Derived by automated computational analysis using
                     gene prediction method: Protein Homology."
                     /codon_start=1
                     /transl_table=11
                     /product="elongation factor EF-2"
                     /protein_id="WP_011321795.1"
                     /db_xref="GI:499641061"
                     /db_xref="GeneID:3703232"
     gene            63862..66135
                     /locus_tag="NP_RS00330"
                     /old_locus_tag="NP0132A"
                     /db_xref="GeneID:3702904"
     CDS             63862..66135
                     /locus_tag="NP_RS00330"
                     /old_locus_tag="NP0132A"
                     /EC_number="1.1.1.39"
                     /inference="COORDINATES: similar to AA
                     sequence:RefSeq:WP_011321796.1"
                     /note="Derived by automated computational analysis using
                     gene prediction method: Protein Homology."
                     /codon_start=1
                     /transl_table=11
                     /product="NADP-dependent malic enzyme"
                     /protein_id="WP_011321796.1"
                     /db_xref="GI:499641062"
                     /db_xref="GeneID:3702904"
     gene            66192..66542
                     /locus_tag="NP_RS00335"
                     /old_locus_tag="NP0134A"
                     /db_xref="GeneID:3700765"
     CDS             66192..66542
                     /locus_tag="NP_RS00335"
                     /old_locus_tag="NP0134A"
                     /inference="COORDINATES: ab initio prediction:GeneMarkS+"
                     /note="Derived by automated computational analysis using
                     gene prediction method: GeneMarkS+."
                     /codon_start=1
                     /transl_table=11
                     /product="ArsR family transcriptional regulator"
                     /protein_id="WP_011321797.1"
                     /db_xref="GI:499641063"
                     /db_xref="GeneID:3700765"
     gene            66625..67287
                     /locus_tag="NP_RS00340"
                     /old_locus_tag="NP0136A"
                     /db_xref="GeneID:3700766"
     CDS             66625..67287
                     /locus_tag="NP_RS00340"
                     /old_locus_tag="NP0136A"
                     /inference="COORDINATES: similar to AA
                     sequence:RefSeq:WP_007141823.1"
                     /note="Derived by automated computational analysis using
                     gene prediction method: Protein Homology."
                     /codon_start=1
                     /transl_table=11
                     /product="DNA-binding protein"
                     /protein_id="WP_011321798.1"
                     /db_xref="GI:499641064"
                     /db_xref="GeneID:3700766"
     gene            complement(67270..68724)
                     /locus_tag="NP_RS14055"
                     /old_locus_tag="NP_0138A"
                     /db_xref="GeneID:32154992"
     CDS             complement(67270..68724)
                     /locus_tag="NP_RS14055"
                     /old_locus_tag="NP_0138A"
                     /inference="COORDINATES: protein motif:HMM:PF00072.22"
                     /inference="COORDINATES: similar to AA
                     sequence:RefSeq:WP_007142424.1"
                     /note="Derived by automated computational analysis using
                     gene prediction method: Protein Homology."
                     /codon_start=1
                     /transl_table=11
                     /product="hybrid sensor histidine kinase/response
                     regulator"
                     /protein_id="WP_011321799.1"
                     /db_xref="GI:499641065"
                     /db_xref="GeneID:32154992"
     gene            complement(68731..69210)
                     /locus_tag="NP_RS00350"
                     /old_locus_tag="NP0140A"
                     /db_xref="GeneID:3700768"
     CDS             complement(68731..69210)
                     /locus_tag="NP_RS00350"
                     /old_locus_tag="NP0140A"
                     /inference="COORDINATES: similar to AA
                     sequence:RefSeq:WP_011321800.1"
                     /note="Derived by automated computational analysis using
                     gene prediction method: Protein Homology."
                     /codon_start=1
                     /transl_table=11
                     /product="response regulator"
                     /protein_id="WP_011321800.1"
                     /db_xref="GI:499641066"
                     /db_xref="GeneID:3700768"
     gene            complement(69266..70954)
                     /locus_tag="NP_RS00355"
                     /old_locus_tag="NP0142A"
                     /db_xref="GeneID:3700769"
     CDS             complement(69266..70954)
                     /locus_tag="NP_RS00355"
                     /old_locus_tag="NP0142A"
                     /inference="COORDINATES: protein
                     motif:HMM:PF02518.24,HMM:PF02743.16"
                     /note="Derived by automated computational analysis using
                     gene prediction method: Protein Homology."
                     /codon_start=1
                     /transl_table=11
                     /product="signal transduction histidine kinase"
                     /protein_id="WP_011321801.1"
                     /db_xref="GI:499641067"
                     /db_xref="GeneID:3700769"
     gene            complement(70951..72837)
                     /locus_tag="NP_RS00360"
                     /old_locus_tag="NP0144A"
                     /db_xref="GeneID:3700770"
     CDS             complement(70951..72837)
                     /locus_tag="NP_RS00360"
                     /old_locus_tag="NP0144A"
                     /inference="COORDINATES: protein motif:HMM:TIGR00229"
                     /inference="COORDINATES: similar to AA
                     sequence:RefSeq:WP_008895591.1"
                     /note="Derived by automated computational analysis using
                     gene prediction method: Protein Homology."
                     /codon_start=1
                     /transl_table=11
                     /product="PAS domain-containing sensor histidine kinase"
                     /protein_id="WP_011321802.1"
                     /db_xref="GI:499641068"
                     /db_xref="GeneID:3700770"
     gene            complement(72886..73431)
                     /locus_tag="NP_RS00365"
                     /old_locus_tag="NP0146A"
                     /db_xref="GeneID:3700771"
     CDS             complement(72886..73431)
                     /locus_tag="NP_RS00365"
                     /old_locus_tag="NP0146A"
                     /inference="COORDINATES: ab initio prediction:GeneMarkS+"
                     /note="Derived by automated computational analysis using
                     gene prediction method: GeneMarkS+."
                     /codon_start=1
                     /transl_table=11
                     /product="hypothetical protein"
                     /protein_id="WP_011321803.1"
                     /db_xref="GI:499641069"
                     /db_xref="GeneID:3700771"
     gene            complement(73546..74037)
                     /locus_tag="NP_RS00370"
                     /old_locus_tag="NP0148A"
                     /db_xref="GeneID:3700772"
     CDS             complement(73546..74037)
                     /locus_tag="NP_RS00370"
                     /old_locus_tag="NP0148A"
                     /inference="COORDINATES: ab initio prediction:GeneMarkS+"
                     /note="Derived by automated computational analysis using
                     gene prediction method: GeneMarkS+."
                     /codon_start=1
                     /transl_table=11
                     /product="hypothetical protein"
                     /protein_id="WP_049939379.1"
                     /db_xref="GI:909696142"
                     /db_xref="GeneID:3700772"
     gene            complement(74052..74459)
                     /locus_tag="NP_RS00375"
                     /old_locus_tag="NP0150A"
                     /db_xref="GeneID:3700773"
     CDS             complement(74052..74459)
                     /locus_tag="NP_RS00375"
                     /old_locus_tag="NP0150A"
                     /inference="COORDINATES: similar to AA
                     sequence:RefSeq:WP_011321805.1"
                     /note="Derived by automated computational analysis using
                     gene prediction method: Protein Homology."
                     /codon_start=1
                     /transl_table=11
                     /product="hypothetical protein"
                     /protein_id="WP_011321805.1"
                     /db_xref="GI:499641071"
                     /db_xref="GeneID:3700773"
     gene            complement(74452..75093)
                     /locus_tag="NP_RS00380"
                     /old_locus_tag="NP0152A"
                     /db_xref="GeneID:3700774"
     CDS             complement(74452..75093)
                     /locus_tag="NP_RS00380"
                     /old_locus_tag="NP0152A"
                     /inference="COORDINATES: similar to AA
                     sequence:RefSeq:WP_018128960.1"
                     /note="Derived by automated computational analysis using
                     gene prediction method: Protein Homology."
                     /codon_start=1
                     /transl_table=11
                     /product="hypothetical protein"
                     /protein_id="WP_011321806.1"
                     /db_xref="GI:499641072"
                     /db_xref="GeneID:3700774"
     gene            complement(75090..75551)
                     /locus_tag="NP_RS00385"
                     /old_locus_tag="NP0154A"
                     /db_xref="GeneID:3700775"
     CDS             complement(75090..75551)
                     /locus_tag="NP_RS00385"
                     /old_locus_tag="NP0154A"
                     /inference="COORDINATES: ab initio prediction:GeneMarkS+"
                     /note="Derived by automated computational analysis using
                     gene prediction method: GeneMarkS+."
                     /codon_start=1
                     /transl_table=11
                     /product="hypothetical protein"
                     /protein_id="WP_011321807.1"
                     /db_xref="GI:499641073"
                     /db_xref="GeneID:3700775"
     gene            complement(75544..76251)
                     /locus_tag="NP_RS00390"
                     /old_locus_tag="NP0156A"
                     /db_xref="GeneID:3700776"
     CDS             complement(75544..76251)
                     /locus_tag="NP_RS00390"
                     /old_locus_tag="NP0156A"
                     /inference="COORDINATES: similar to AA
                     sequence:RefSeq:WP_004515050.1"
                     /note="Derived by automated computational analysis using
                     gene prediction method: Protein Homology."
                     /codon_start=1
                     /transl_table=11
                     /product="hypothetical protein"
                     /protein_id="WP_011321808.1"
                     /db_xref="GI:499641074"
                     /db_xref="GeneID:3700776"
     gene            complement(76248..78095)
                     /locus_tag="NP_RS00395"
                     /old_locus_tag="NP0158A"
                     /db_xref="GeneID:3700777"
     CDS             complement(76248..78095)
                     /locus_tag="NP_RS00395"
                     /old_locus_tag="NP0158A"
                     /inference="COORDINATES: similar to AA
                     sequence:RefSeq:WP_011321809.1"
                     /note="Derived by automated computational analysis using
                     gene prediction method: Protein Homology."
                     /codon_start=1
                     /transl_table=11
                     /product="membrane protein"
                     /protein_id="WP_011321809.1"
                     /db_xref="GI:499641075"
                     /db_xref="GeneID:3700777"
     gene            complement(78201..80363)
                     /locus_tag="NP_RS00400"
                     /old_locus_tag="NP0160A"
                     /db_xref="GeneID:3700778"
     CDS             complement(78201..80363)
                     /locus_tag="NP_RS00400"
                     /old_locus_tag="NP0160A"
                     /inference="COORDINATES: similar to AA
                     sequence:RefSeq:WP_011321810.1"
                     /note="Derived by automated computational analysis using
                     gene prediction method: Protein Homology."
                     /codon_start=1
                     /transl_table=11
                     /product="secretion system protein"
                     /protein_id="WP_011321810.1"
                     /db_xref="GI:499641076"
                     /db_xref="GeneID:3700778"
     gene            80504..81214
                     /locus_tag="NP_RS00405"
                     /old_locus_tag="NP0162A"
                     /db_xref="GeneID:3700779"
     CDS             80504..81214
                     /locus_tag="NP_RS00405"
                     /old_locus_tag="NP0162A"
                     /inference="COORDINATES: similar to AA
                     sequence:RefSeq:WP_008896574.1"
                     /note="Derived by automated computational analysis using
                     gene prediction method: Protein Homology."
                     /codon_start=1
                     /transl_table=11
                     /product="DNA-binding protein"
                     /protein_id="WP_011321811.1"
                     /db_xref="GI:499641077"
                     /db_xref="GeneID:3700779"
     gene            81268..82902
                     /locus_tag="NP_RS00410"
                     /old_locus_tag="NP0164A"
                     /db_xref="GeneID:3702488"
     CDS             81268..82902
                     /locus_tag="NP_RS00410"
                     /old_locus_tag="NP0164A"
                     /EC_number="6.2.1.-"
                     /inference="COORDINATES: similar to AA
                     sequence:RefSeq:WP_011321812.1"
                     /note="Derived by automated computational analysis using
                     gene prediction method: Protein Homology."
                     /codon_start=1
                     /transl_table=11
                     /product="acyl-CoA synthetase I 5"
                     /protein_id="WP_011321812.1"
                     /db_xref="GI:499641078"
                     /db_xref="GeneID:3702488"
     gene            complement(82918..83652)
                     /locus_tag="NP_RS00415"
                     /old_locus_tag="NP0166A"
                     /db_xref="GeneID:3702392"
     CDS             complement(82918..83652)
                     /locus_tag="NP_RS00415"
                     /old_locus_tag="NP0166A"
                     /inference="COORDINATES: similar to AA
                     sequence:RefSeq:WP_011321813.1"
                     /note="Derived by automated computational analysis using
                     gene prediction method: Protein Homology."
                     /codon_start=1
                     /transl_table=11
                     /product="branched-chain amino acid ABC transporter
                     ATP-binding protein"
                     /protein_id="WP_011321813.1"
                     /db_xref="GI:499641079"
                     /db_xref="GeneID:3702392"
     gene            complement(83645..84424)
                     /locus_tag="NP_RS00420"
                     /old_locus_tag="NP0168A"
                     /db_xref="GeneID:3702393"
     CDS             complement(83645..84424)
                     /locus_tag="NP_RS00420"
                     /old_locus_tag="NP0168A"
                     /inference="COORDINATES: similar to AA
                     sequence:RefSeq:WP_004516884.1"
                     /note="Derived by automated computational analysis using
                     gene prediction method: Protein Homology."
                     /codon_start=1
                     /transl_table=11
                     /product="ABC transporter ATP-binding protein"
                     /protein_id="WP_011321814.1"
                     /db_xref="GI:499641080"
                     /db_xref="GeneID:3702393"
     gene            complement(84426..85562)
                     /locus_tag="NP_RS00425"
                     /old_locus_tag="NP0170A"
                     /db_xref="GeneID:3702395"
     CDS             complement(84426..85562)
                     /locus_tag="NP_RS00425"
                     /old_locus_tag="NP0170A"
                     /inference="COORDINATES: similar to AA
                     sequence:RefSeq:WP_011321815.1"
                     /note="Derived by automated computational analysis using
                     gene prediction method: Protein Homology."
                     /codon_start=1
                     /transl_table=11
                     /product="branched-chain amino acid ABC transporter
                     permease"
                     /protein_id="WP_011321815.1"
                     /db_xref="GI:499641081"
                     /db_xref="GeneID:3702395"
     gene            complement(85559..86518)
                     /locus_tag="NP_RS00430"
                     /old_locus_tag="NP0172A"
                     /db_xref="GeneID:3702394"
     CDS             complement(85559..86518)
                     /locus_tag="NP_RS00430"
                     /old_locus_tag="NP0172A"
                     /inference="COORDINATES: similar to AA
                     sequence:RefSeq:WP_011321816.1"
                     /note="Derived by automated computational analysis using
                     gene prediction method: Protein Homology."
                     /codon_start=1
                     /transl_table=11
                     /product="branched-chain amino acid ABC transporter
                     permease"
                     /protein_id="WP_011321816.1"
                     /db_xref="GI:499641082"
                     /db_xref="GeneID:3702394"
     gene            complement(86582..87898)
                     /locus_tag="NP_RS00435"
                     /old_locus_tag="NP0174A"
                     /db_xref="GeneID:3702396"
     CDS             complement(86582..87898)
                     /locus_tag="NP_RS00435"
                     /old_locus_tag="NP0174A"
                     /inference="COORDINATES: similar to AA
                     sequence:RefSeq:WP_011321817.1"
                     /note="Derived by automated computational analysis using
                     gene prediction method: Protein Homology."
                     /codon_start=1
                     /transl_table=11
                     /product="ABC transporter substrate-binding protein"
                     /protein_id="WP_011321817.1"
                     /db_xref="GI:499641083"
                     /db_xref="GeneID:3702396"
     gene            complement(88031..88702)
                     /locus_tag="NP_RS00440"
                     /old_locus_tag="NP0176A"
                     /db_xref="GeneID:3700780"
     CDS             complement(88031..88702)
                     /locus_tag="NP_RS00440"
                     /old_locus_tag="NP0176A"
                     /EC_number="1.-.-.-"
                     /inference="COORDINATES: similar to AA
                     sequence:RefSeq:WP_011321818.1"
                     /note="Derived by automated computational analysis using
                     gene prediction method: Protein Homology."
                     /codon_start=1
                     /transl_table=11
                     /product="nitroreductase family protein"
                     /protein_id="WP_011321818.1"
                     /db_xref="GI:499641084"
                     /db_xref="GeneID:3700780"
     gene            complement(88807..89910)
                     /locus_tag="NP_RS00445"
                     /old_locus_tag="NP0178A"
                     /db_xref="GeneID:3702497"
     CDS             complement(88807..89910)
                     /locus_tag="NP_RS00445"
                     /old_locus_tag="NP0178A"
                     /EC_number="3.5.1.4"
                     /inference="COORDINATES: similar to AA
                     sequence:RefSeq:WP_011321819.1"
                     /note="Derived by automated computational analysis using
                     gene prediction method: Protein Homology."
                     /codon_start=1
                     /transl_table=11
                     /product="nitrilase"
                     /protein_id="WP_011321819.1"
                     /db_xref="GI:499641085"
                     /db_xref="GeneID:3702497"
     gene            complement(89986..90369)
                     /locus_tag="NP_RS00450"
                     /old_locus_tag="NP0180A"
                     /db_xref="GeneID:3700781"
     CDS             complement(89986..90369)
                     /locus_tag="NP_RS00450"
                     /old_locus_tag="NP0180A"
                     /inference="COORDINATES: protein motif:HMM:PF07790.9"
                     /note="Derived by automated computational analysis using
                     gene prediction method: Protein Homology."
                     /codon_start=1
                     /transl_table=11
                     /product="type IV pilin"
                     /protein_id="WP_011321820.1"
                     /db_xref="GI:499641086"
                     /db_xref="GeneID:3700781"
     gene            complement(90374..91480)
                     /locus_tag="NP_RS00455"
                     /old_locus_tag="NP0182A"
                     /db_xref="GeneID:3702726"
     CDS             complement(90374..91480)
                     /locus_tag="NP_RS00455"
                     /old_locus_tag="NP0182A"
                     /inference="COORDINATES: similar to AA
                     sequence:RefSeq:WP_005578739.1"
                     /note="Derived by automated computational analysis using
                     gene prediction method: Protein Homology."
                     /codon_start=1
                     /transl_table=11
                     /product="signal recognition particle-docking protein
                     FtsY"
                     /protein_id="WP_011321821.1"
                     /db_xref="GI:499641087"
                     /db_xref="GeneID:3702726"
     gene            complement(91488..91943)
                     /locus_tag="NP_RS00460"
                     /old_locus_tag="NP0184A"
                     /db_xref="GeneID:3703017"
     CDS             complement(91488..91943)
                     /locus_tag="NP_RS00460"
                     /old_locus_tag="NP0184A"
                     /inference="COORDINATES: similar to AA
                     sequence:RefSeq:WP_008311167.1"
                     /note="Derived by automated computational analysis using
                     gene prediction method: Protein Homology."
                     /codon_start=1
                     /transl_table=11
                     /product="prefoldin subunit alpha"
                     /protein_id="WP_011321822.1"
                     /db_xref="GI:499641088"
                     /db_xref="GeneID:3703017"
     gene            complement(91940..92113)
                     /locus_tag="NP_RS00465"
                     /old_locus_tag="NP0186A"
                     /db_xref="GeneID:3703149"
     CDS             complement(91940..92113)
                     /locus_tag="NP_RS00465"
                     /old_locus_tag="NP0186A"
                     /inference="COORDINATES: similar to AA
                     sequence:RefSeq:WP_004964648.1"
                     /note="Derived by automated computational analysis using
                     gene prediction method: Protein Homology."
                     /codon_start=1
                     /transl_table=11
                     /product="50S ribosomal protein L18a"
                     /protein_id="WP_011321823.1"
                     /db_xref="GI:499641089"
                     /db_xref="GeneID:3703149"
     gene            92231..94036
                     /locus_tag="NP_RS00470"
                     /old_locus_tag="NP0188A"
                     /db_xref="GeneID:3700782"
     CDS             92231..94036
                     /locus_tag="NP_RS00470"
                     /old_locus_tag="NP0188A"
                     /inference="COORDINATES: protein
                     motif:HMM:PF00072.22,HMM:PF13581.4,HMM:TIGR00229"
                     /note="Derived by automated computational analysis using
                     gene prediction method: Protein Homology."
                     /codon_start=1
                     /transl_table=11
                     /product="hypothetical protein"
                     /protein_id="WP_049939382.1"
                     /db_xref="GI:909696145"
                     /db_xref="GeneID:3700782"
     gene            complement(94020..94910)
                     /locus_tag="NP_RS00475"
                     /old_locus_tag="NP0190A"
                     /db_xref="GeneID:3700783"
     CDS             complement(94020..94910)
                     /locus_tag="NP_RS00475"
                     /old_locus_tag="NP0190A"
                     /EC_number="3.1.3.27"
                     /inference="COORDINATES: protein motif:HMM:PF01569.19"
                     /note="Derived by automated computational analysis using
                     gene prediction method: Protein Homology."
                     /codon_start=1
                     /transl_table=11
                     /product="phosphatase PAP2 family protein"
                     /protein_id="WP_011321825.1"
                     /db_xref="GI:499641091"
                     /db_xref="GeneID:3700783"
     gene            complement(94907..96214)
                     /locus_tag="NP_RS00480"
                     /old_locus_tag="NP0192A"
                     /db_xref="GeneID:3700784"
     CDS             complement(94907..96214)
                     /locus_tag="NP_RS00480"
                     /old_locus_tag="NP0192A"
                     /inference="COORDINATES: similar to AA
                     sequence:RefSeq:WP_011321826.1"
                     /note="Derived by automated computational analysis using
                     gene prediction method: Protein Homology."
                     /codon_start=1
                     /transl_table=11
                     /product="YihY/virulence factor BrkB family protein"
                     /protein_id="WP_011321826.1"
                     /db_xref="GI:499641092"
                     /db_xref="GeneID:3700784"
     gene            complement(96272..97372)
                     /locus_tag="NP_RS00485"
                     /old_locus_tag="NP0194A"
                     /db_xref="GeneID:3703360"
     CDS             complement(96272..97372)
                     /locus_tag="NP_RS00485"
                     /old_locus_tag="NP0194A"
                     /EC_number="2.1.1.32"
                     /inference="COORDINATES: similar to AA
                     sequence:RefSeq:WP_007140185.1"
                     /note="Dimethylates a single guanine residue of a number
                     of tRNAs using S-adenosyl-L-methionine as a methyl group
                     donor; Derived by automated computational analysis using
                     gene prediction method: Protein Homology."
                     /codon_start=1
                     /transl_table=11
                     /product="tRNA (guanine(10)-N(2))-dimethyltransferase"
                     /protein_id="WP_011321827.1"
                     /db_xref="GI:499641093"
                     /db_xref="GeneID:3703360"
     gene            97468..97815
                     /locus_tag="NP_RS00490"
                     /old_locus_tag="NP0196A"
                     /db_xref="GeneID:3700785"
     CDS             97468..97815
                     /locus_tag="NP_RS00490"
                     /old_locus_tag="NP0196A"
                     /inference="COORDINATES: similar to AA
                     sequence:RefSeq:WP_004051206.1"
                     /note="Derived by automated computational analysis using
                     gene prediction method: Protein Homology."
                     /codon_start=1
                     /transl_table=11
                     /product="hypothetical protein"
                     /protein_id="WP_049939777.1"
                     /db_xref="GI:909696540"
                     /db_xref="GeneID:3700785"
     gene            complement(97816..99669)
                     /locus_tag="NP_RS00495"
                     /old_locus_tag="NP0198A"
                     /db_xref="GeneID:3700786"
     CDS             complement(97816..99669)
                     /locus_tag="NP_RS00495"
                     /old_locus_tag="NP0198A"
                     /inference="COORDINATES: similar to AA
                     sequence:RefSeq:WP_011321829.1"
                     /note="Derived by automated computational analysis using
                     gene prediction method: Protein Homology."
                     /codon_start=1
                     /transl_table=11
                     /product="ATPase"
                     /protein_id="WP_011321829.1"
                     /db_xref="GI:499641095"
                     /db_xref="GeneID:3700786"
     gene            99766..100512
                     /locus_tag="NP_RS00500"
                     /old_locus_tag="NP0200A"
                     /db_xref="GeneID:3700787"
     CDS             99766..100512
                     /locus_tag="NP_RS00500"
                     /old_locus_tag="NP0200A"
                     /EC_number="3.5.1.16"
                     /inference="COORDINATES: similar to AA
                     sequence:RefSeq:WP_015321619.1"
                     /note="Derived by automated computational analysis using
                     gene prediction method: Protein Homology."
                     /codon_start=1
                     /transl_table=11
                     /product="acetylornithine deacetylase"
                     /protein_id="WP_011321830.1"
                     /db_xref="GI:499641096"
                     /db_xref="GeneID:3700787"
     gene            100540..101976
                     /locus_tag="NP_RS00505"
                     /old_locus_tag="NP0202A"
                     /db_xref="GeneID:3703098"
     CDS             100540..101976
                     /locus_tag="NP_RS00505"
                     /old_locus_tag="NP0202A"
                     /inference="COORDINATES: similar to AA
                     sequence:RefSeq:WP_011321831.1"
                     /note="Derived by automated computational analysis using
                     gene prediction method: Protein Homology."
                     /codon_start=1
                     /transl_table=11
                     /product="recombinase RecJ"
                     /protein_id="WP_011321831.1"
                     /db_xref="GI:499641097"
                     /db_xref="GeneID:3703098"
     gene            complement(101973..103517)
                     /locus_tag="NP_RS00510"
                     /old_locus_tag="NP0204A"
                     /db_xref="GeneID:3702634"
     CDS             complement(101973..103517)
                     /locus_tag="NP_RS00510"
                     /old_locus_tag="NP0204A"
                     /inference="COORDINATES: similar to AA
                     sequence:RefSeq:WP_006113088.1"
                     /note="Derived by automated computational analysis using
                     gene prediction method: Protein Homology."
                     /codon_start=1
                     /transl_table=11
                     /product="phytoene desaturase"
                     /protein_id="WP_083761652.1"
                     /db_xref="GI:1180242847"
                     /db_xref="GeneID:3702634"
     gene            complement(103507..104550)
                     /locus_tag="NP_RS00515"
                     /old_locus_tag="NP0206A"
                     /db_xref="GeneID:3702557"
     CDS             complement(103507..104550)
                     /locus_tag="NP_RS00515"
                     /old_locus_tag="NP0206A"
                     /inference="COORDINATES: similar to AA
                     sequence:RefSeq:WP_011321833.1"
                     /note="Derived by automated computational analysis using
                     gene prediction method: Protein Homology."
                     /codon_start=1
                     /transl_table=11
                     /product="beta-carotene 15,15'-dioxygenase"
                     /protein_id="WP_011321833.1"
                     /db_xref="GI:499641099"
                     /db_xref="GeneID:3702557"
     gene            complement(104605..105093)
                     /locus_tag="NP_RS00520"
                     /old_locus_tag="NP0208A"
                     /db_xref="GeneID:3700788"
     CDS             complement(104605..105093)
                     /locus_tag="NP_RS00520"
                     /old_locus_tag="NP0208A"
                     /inference="COORDINATES: similar to AA
                     sequence:RefSeq:WP_011321834.1"
                     /note="Derived by automated computational analysis using
                     gene prediction method: Protein Homology."
                     /codon_start=1
                     /transl_table=11
                     /product="hypothetical protein"
                     /protein_id="WP_011321834.1"
                     /db_xref="GI:499641100"
                     /db_xref="GeneID:3700788"
     gene            105297..107216
                     /locus_tag="NP_RS00525"
                     /old_locus_tag="NP0210A"
                     /db_xref="GeneID:3700789"
     CDS             105297..107216
                     /locus_tag="NP_RS00525"
                     /old_locus_tag="NP0210A"
                     /inference="COORDINATES: similar to AA
                     sequence:RefSeq:WP_004050410.1"
                     /note="Derived by automated computational analysis using
                     gene prediction method: Protein Homology."
                     /codon_start=1
                     /transl_table=11
                     /product="beta-CASP ribonuclease aCPSF1"
                     /protein_id="WP_011321835.1"
                     /db_xref="GI:499641101"
                     /db_xref="GeneID:3700789"
     gene            complement(107218..108570)
                     /locus_tag="NP_RS00530"
                     /old_locus_tag="NP0212A"
                     /db_xref="GeneID:3700790"
     CDS             complement(107218..108570)
                     /locus_tag="NP_RS00530"
                     /old_locus_tag="NP0212A"
                     /inference="COORDINATES: similar to AA
                     sequence:RefSeq:WP_004593010.1"
                     /note="Derived by automated computational analysis using
                     gene prediction method: Protein Homology."
                     /codon_start=1
                     /transl_table=11
                     /product="ATP-dependent helicase"
                     /protein_id="WP_011321836.1"
                     /db_xref="GI:499641102"
                     /db_xref="GeneID:3700790"
     gene            108682..109137
                     /locus_tag="NP_RS00535"
                     /old_locus_tag="NP0214A"
                     /db_xref="GeneID:3700791"
     CDS             108682..109137
                     /locus_tag="NP_RS00535"
                     /old_locus_tag="NP0214A"
                     /inference="COORDINATES: similar to AA
                     sequence:RefSeq:WP_011321837.1"
                     /note="Derived by automated computational analysis using
                     gene prediction method: Protein Homology."
                     /codon_start=1
                     /transl_table=11
                     /product="DUF2267 domain-containing protein"
                     /protein_id="WP_011321837.1"
                     /db_xref="GI:499641103"
                     /db_xref="GeneID:3700791"
     gene            109192..109845
                     /locus_tag="NP_RS00540"
                     /old_locus_tag="NP0216A"
                     /db_xref="GeneID:3702777"
     CDS             109192..109845
                     /locus_tag="NP_RS00540"
                     /old_locus_tag="NP0216A"
                     /inference="COORDINATES: similar to AA
                     sequence:RefSeq:WP_011321838.1"
                     /note="Derived by automated computational analysis using
                     gene prediction method: Protein Homology."
                     /codon_start=1
                     /transl_table=11
                     /product="nucleotide exchange factor GrpE"
                     /protein_id="WP_011321838.1"
                     /db_xref="GI:499641104"
                     /db_xref="GeneID:3702777"
     gene            109979..111949
                     /locus_tag="NP_RS00545"
                     /old_locus_tag="NP0218A"
                     /db_xref="GeneID:3702669"
     CDS             109979..111949
                     /locus_tag="NP_RS00545"
                     /old_locus_tag="NP0218A"
                     /inference="COORDINATES: similar to AA
                     sequence:RefSeq:WP_011321839.1"
                     /note="Derived by automated computational analysis using
                     gene prediction method: Protein Homology."
                     /codon_start=1
                     /transl_table=11
                     /product="molecular chaperone DnaK"
                     /protein_id="WP_011321839.1"
                     /db_xref="GI:499641105"
                     /db_xref="GeneID:3702669"
     gene            112022..113230
                     /locus_tag="NP_RS00550"
                     /old_locus_tag="NP0220A"
                     /db_xref="GeneID:3700792"
     CDS             112022..113230
                     /locus_tag="NP_RS00550"
                     /old_locus_tag="NP0220A"
                     /inference="COORDINATES: similar to AA
                     sequence:RefSeq:WP_006110570.1"
                     /note="Derived by automated computational analysis using
                     gene prediction method: Protein Homology."
                     /codon_start=1
                     /transl_table=11
                     /product="potassium channel protein"
                     /protein_id="WP_011321840.1"
                     /db_xref="GI:499641106"
                     /db_xref="GeneID:3700792"
     gene            complement(113243..113893)
                     /locus_tag="NP_RS00555"
                     /old_locus_tag="NP0222A"
                     /db_xref="GeneID:3703326"
     CDS             complement(113243..113893)
                     /locus_tag="NP_RS00555"
                     /old_locus_tag="NP0222A"
                     /inference="COORDINATES: similar to AA
                     sequence:RefSeq:WP_011321841.1"
                     /note="Derived by automated computational analysis using
                     gene prediction method: Protein Homology."
                     /codon_start=1
                     /transl_table=11
                     /product="ABC transporter permease"
                     /protein_id="WP_011321841.1"
                     /db_xref="GI:499641107"
                     /db_xref="GeneID:3703326"
     gene            complement(113894..114472)
                     /locus_tag="NP_RS00560"
                     /old_locus_tag="NP0224A"
                     /db_xref="GeneID:3703325"
     CDS             complement(113894..114472)
                     /locus_tag="NP_RS00560"
                     /old_locus_tag="NP0224A"
                     /inference="COORDINATES: similar to AA
                     sequence:RefSeq:WP_005554519.1"
                     /note="Derived by automated computational analysis using
                     gene prediction method: Protein Homology."
                     /codon_start=1
                     /transl_table=11
                     /product="membrane protein"
                     /protein_id="WP_011321842.1"
                     /db_xref="GI:499641108"
                     /db_xref="GeneID:3703325"
     gene            114563..115762
                     /locus_tag="NP_RS00565"
                     /old_locus_tag="NP0226A"
                     /db_xref="GeneID:3700793"
     CDS             114563..115762
                     /locus_tag="NP_RS00565"
                     /old_locus_tag="NP0226A"
                     /inference="COORDINATES: similar to AA
                     sequence:RefSeq:WP_005554122.1"
                     /note="Derived by automated computational analysis using
                     gene prediction method: Protein Homology."
                     /codon_start=1
                     /transl_table=11
                     /product="hypothetical protein"
                     /protein_id="WP_011321843.1"
                     /db_xref="GI:499641109"
                     /db_xref="GeneID:3700793"
     gene            complement(115759..116163)
                     /locus_tag="NP_RS00570"
                     /old_locus_tag="NP0228A"
                     /db_xref="GeneID:3700794"
     CDS             complement(115759..116163)
                     /locus_tag="NP_RS00570"
                     /old_locus_tag="NP0228A"
                     /inference="COORDINATES: ab initio prediction:GeneMarkS+"
                     /note="Derived by automated computational analysis using
                     gene prediction method: GeneMarkS+."
                     /codon_start=1
                     /transl_table=11
                     /product="hypothetical protein"
                     /protein_id="WP_011321844.1"
                     /db_xref="GI:499641110"
                     /db_xref="GeneID:3700794"
     gene            complement(116202..116495)
                     /locus_tag="NP_RS00575"
                     /old_locus_tag="NP0230A"
                     /db_xref="GeneID:3700795"
     CDS             complement(116202..116495)
                     /locus_tag="NP_RS00575"
                     /old_locus_tag="NP0230A"
                     /inference="COORDINATES: ab initio prediction:GeneMarkS+"
                     /note="Derived by automated computational analysis using
                     gene prediction method: GeneMarkS+."
                     /codon_start=1
                     /transl_table=11
                     /product="hypothetical protein"
                     /protein_id="WP_011321845.1"
                     /db_xref="GI:499641111"
                     /db_xref="GeneID:3700795"
     gene            116570..119140
                     /locus_tag="NP_RS00580"
                     /old_locus_tag="NP0232A"
                     /db_xref="GeneID:3702952"
     CDS             116570..119140
                     /locus_tag="NP_RS00580"
                     /old_locus_tag="NP0232A"
                     /inference="COORDINATES: similar to AA
                     sequence:RefSeq:WP_006182098.1"
                     /note="Derived by automated computational analysis using
                     gene prediction method: Protein Homology."
                     /codon_start=1
                     /transl_table=11
                     /product="DNA mismatch repair protein MutS"
                     /protein_id="WP_011321846.1"
                     /db_xref="GI:499641112"
                     /db_xref="GeneID:3702952"
     gene            119262..119927
                     /locus_tag="NP_RS00585"
                     /old_locus_tag="NP0234A"
                     /db_xref="GeneID:3700796"
     CDS             119262..119927
                     /locus_tag="NP_RS00585"
                     /old_locus_tag="NP0234A"
                     /inference="COORDINATES: ab initio prediction:GeneMarkS+"
                     /note="Derived by automated computational analysis using
                     gene prediction method: GeneMarkS+."
                     /codon_start=1
                     /transl_table=11
                     /product="hypothetical protein"
                     /protein_id="WP_011321847.1"
                     /db_xref="GI:499641113"
                     /db_xref="GeneID:3700796"
     gene            119978..121303
                     /locus_tag="NP_RS00590"
                     /old_locus_tag="NP0236A"
                     /db_xref="GeneID:3700797"
     CDS             119978..121303
                     /locus_tag="NP_RS00590"
                     /old_locus_tag="NP0236A"
                     /inference="COORDINATES: similar to AA
                     sequence:RefSeq:WP_011321848.1"
                     /note="Derived by automated computational analysis using
                     gene prediction method: Protein Homology."
                     /codon_start=1
                     /transl_table=11
                     /product="restriction endonuclease"
                     /protein_id="WP_011321848.1"
                     /db_xref="GI:499641114"
                     /db_xref="GeneID:3700797"
     gene            complement(121388..122128)
                     /locus_tag="NP_RS00595"
                     /old_locus_tag="NP0238A"
                     /db_xref="GeneID:3700798"
     CDS             complement(121388..122128)
                     /locus_tag="NP_RS00595"
                     /old_locus_tag="NP0238A"
                     /inference="COORDINATES: similar to AA
                     sequence:RefSeq:WP_011321849.1"
                     /note="Derived by automated computational analysis using
                     gene prediction method: Protein Homology."
                     /codon_start=1
                     /transl_table=11
                     /product="endonuclease NucS"
                     /protein_id="WP_011321849.1"
                     /db_xref="GI:499641115"
                     /db_xref="GeneID:3700798"
     gene            122209..122916
                     /locus_tag="NP_RS00600"
                     /old_locus_tag="NP0240A"
                     /db_xref="GeneID:3700799"
     CDS             122209..122916
                     /locus_tag="NP_RS00600"
                     /old_locus_tag="NP0240A"
                     /inference="COORDINATES: similar to AA
                     sequence:RefSeq:WP_008415042.1"
                     /note="Derived by automated computational analysis using
                     gene prediction method: Protein Homology."
                     /codon_start=1
                     /transl_table=11
                     /product="DUF2270 domain-containing protein"
                     /protein_id="WP_011321850.1"
                     /db_xref="GI:499641116"
                     /db_xref="GeneID:3700799"
     gene            complement(122922..123458)
                     /locus_tag="NP_RS00605"
                     /old_locus_tag="NP0242A"
                     /db_xref="GeneID:3700800"
     CDS             complement(122922..123458)
                     /locus_tag="NP_RS00605"
                     /old_locus_tag="NP0242A"
                     /inference="COORDINATES: ab initio prediction:GeneMarkS+"
                     /note="Derived by automated computational analysis using
                     gene prediction method: GeneMarkS+."
                     /codon_start=1
                     /transl_table=11
                     /product="hypothetical protein"
                     /protein_id="WP_011321851.1"
                     /db_xref="GI:499641117"
                     /db_xref="GeneID:3700800"
     gene            123562..124578
                     /locus_tag="NP_RS00610"
                     /old_locus_tag="NP0244A"
                     /db_xref="GeneID:3702853"
     CDS             123562..124578
                     /locus_tag="NP_RS00610"
                     /old_locus_tag="NP0244A"
                     /inference="COORDINATES: similar to AA
                     sequence:RefSeq:WP_011321852.1"
                     /note="Derived by automated computational analysis using
                     gene prediction method: Protein Homology."
                     /codon_start=1
                     /transl_table=11
                     /product="hydrogenase expression protein"
                     /protein_id="WP_011321852.1"
                     /db_xref="GI:499641118"
                     /db_xref="GeneID:3702853"
     gene            complement(124769..125359)
                     /locus_tag="NP_RS00615"
                     /old_locus_tag="NP0246A"
                     /db_xref="GeneID:3703126"
     CDS             complement(124769..125359)
                     /locus_tag="NP_RS00615"
                     /old_locus_tag="NP0246A"
                     /inference="COORDINATES: similar to AA
                     sequence:RefSeq:WP_012659654.1"
                     /note="Derived by automated computational analysis using
                     gene prediction method: Protein Homology."
                     /codon_start=1
                     /transl_table=11
                     /product="50S ribosomal protein L15e"
                     /protein_id="WP_011321853.1"
                     /db_xref="GI:499641119"
                     /db_xref="GeneID:3703126"
     gene            complement(125615..126523)
                     /locus_tag="NP_RS00620"
                     /old_locus_tag="NP0248A"
                     /db_xref="GeneID:3700801"
     CDS             complement(125615..126523)
                     /locus_tag="NP_RS00620"
                     /old_locus_tag="NP0248A"
                     /inference="COORDINATES: similar to AA
                     sequence:RefSeq:WP_008308075.1"
                     /note="Derived by automated computational analysis using
                     gene prediction method: Protein Homology."
                     /codon_start=1
                     /transl_table=11
                     /product="serine/threonine protein kinase"
                     /protein_id="WP_011321854.1"
                     /db_xref="GI:499641120"
                     /db_xref="GeneID:3700801"
     gene            complement(126622..127140)
                     /locus_tag="NP_RS00625"
                     /old_locus_tag="NP0250A"
                     /db_xref="GeneID:3700802"
     CDS             complement(126622..127140)
                     /locus_tag="NP_RS00625"
                     /old_locus_tag="NP0250A"
                     /inference="COORDINATES: similar to AA
                     sequence:RefSeq:WP_011321855.1"
                     /note="Derived by automated computational analysis using
                     gene prediction method: Protein Homology."
                     /codon_start=1
                     /transl_table=11
                     /product="hypothetical protein"
                     /protein_id="WP_011321855.1"
                     /db_xref="GI:499641121"
                     /db_xref="GeneID:3700802"
     gene            complement(127201..127626)
                     /locus_tag="NP_RS00630"
                     /old_locus_tag="NP0252A"
                     /db_xref="GeneID:3700803"
     CDS             complement(127201..127626)
                     /locus_tag="NP_RS00630"
                     /old_locus_tag="NP0252A"
                     /inference="COORDINATES: similar to AA
                     sequence:RefSeq:WP_011321856.1"
                     /note="Derived by automated computational analysis using
                     gene prediction method: Protein Homology."
                     /codon_start=1
                     /transl_table=11
                     /product="nickel-responsive transcriptional regulator
                     NikR"
                     /protein_id="WP_011321856.1"
                     /db_xref="GI:499641122"
                     /db_xref="GeneID:3700803"
     gene            complement(127826..129019)
                     /locus_tag="NP_RS00635"
                     /old_locus_tag="NP0254A"
                     /db_xref="GeneID:3700804"
     CDS             complement(127826..129019)
                     /locus_tag="NP_RS00635"
                     /old_locus_tag="NP0254A"
                     /EC_number="1.1.1.-"
                     /inference="COORDINATES: similar to AA
                     sequence:RefSeq:WP_011321857.1"
                     /note="Derived by automated computational analysis using
                     gene prediction method: Protein Homology."
                     /codon_start=1
                     /transl_table=11
                     /product="glucose dehydrogenase"
                     /protein_id="WP_011321857.1"
                     /db_xref="GI:499641123"
                     /db_xref="GeneID:3700804"
     gene            129109..130542
                     /locus_tag="NP_RS00640"
                     /old_locus_tag="NP0256A"
                     /db_xref="GeneID:3700805"
     CDS             129109..130542
                     /locus_tag="NP_RS00640"
                     /old_locus_tag="NP0256A"
                     /inference="COORDINATES: similar to AA
                     sequence:RefSeq:WP_011321858.1"
                     /note="Derived by automated computational analysis using
                     gene prediction method: Protein Homology."
                     /codon_start=1
                     /transl_table=11
                     /product="amidase"
                     /protein_id="WP_011321858.1"
                     /db_xref="GI:499641124"
                     /db_xref="GeneID:3700805"
     gene            complement(130549..132741)
                     /locus_tag="NP_RS00645"
                     /old_locus_tag="NP0258A"
                     /db_xref="GeneID:3703349"
     CDS             complement(130549..132741)
                     /locus_tag="NP_RS00645"
                     /old_locus_tag="NP0258A"
                     /EC_number="3.6.3.-"
                     /inference="COORDINATES: similar to AA
                     sequence:RefSeq:WP_011321859.1"
                     /note="Derived by automated computational analysis using
                     gene prediction method: Protein Homology."
                     /codon_start=1
                     /transl_table=11
                     /product="cadmium-translocating P-type ATPase"
                     /protein_id="WP_011321859.1"
                     /db_xref="GI:499641125"
                     /db_xref="GeneID:3703349"
     gene            complement(132850..133890)
                     /locus_tag="NP_RS00650"
                     /old_locus_tag="NP0260A"
                     /db_xref="GeneID:3700806"
     CDS             complement(132850..133890)
                     /locus_tag="NP_RS00650"
                     /old_locus_tag="NP0260A"
                     /inference="COORDINATES: similar to AA
                     sequence:RefSeq:WP_011321860.1"
                     /note="Derived by automated computational analysis using
                     gene prediction method: Protein Homology."
                     /codon_start=1
                     /transl_table=11
                     /product="site-specific DNA-methyltransferase"
                     /protein_id="WP_011321860.1"
                     /db_xref="GI:499641126"
                     /db_xref="GeneID:3700806"
     gene            134001..134861
                     /locus_tag="NP_RS00655"
                     /old_locus_tag="NP0262A"
                     /db_xref="GeneID:3703435"
     CDS             134001..134861
                     /locus_tag="NP_RS00655"
                     /old_locus_tag="NP0262A"
                     /EC_number="2.5.1.-"
                     /inference="COORDINATES: similar to AA
                     sequence:RefSeq:WP_011321861.1"
                     /note="Derived by automated computational analysis using
                     gene prediction method: Protein Homology."
                     /codon_start=1
                     /transl_table=11
                     /product="prenyltransferase"
                     /protein_id="WP_011321861.1"
                     /db_xref="GI:499641127"
                     /db_xref="GeneID:3703435"
     gene            134926..135621
                     /locus_tag="NP_RS00660"
                     /old_locus_tag="NP0264A"
                     /db_xref="GeneID:3702541"
     CDS             134926..135621
                     /locus_tag="NP_RS00660"
                     /old_locus_tag="NP0264A"
                     /EC_number="3.6.3.14"
                     /inference="COORDINATES: similar to AA
                     sequence:RefSeq:WP_011321862.1"
                     /note="Derived by automated computational analysis using
                     gene prediction method: Protein Homology."
                     /codon_start=1
                     /transl_table=11
                     /product="V-type ATP synthase subunit D"
                     /protein_id="WP_011321862.1"
                     /db_xref="GI:499641128"
                     /db_xref="GeneID:3702541"
     gene            135780..137201
                     /locus_tag="NP_RS00665"
                     /old_locus_tag="NP0266A"
                     /db_xref="GeneID:3700807"
     CDS             135780..137201
                     /locus_tag="NP_RS00665"
                     /old_locus_tag="NP0266A"
                     /inference="COORDINATES: protein motif:HMM:TIGR02946"
                     /note="Derived by automated computational analysis using
                     gene prediction method: Protein Homology."
                     /codon_start=1
                     /transl_table=11
                     /product="wax ester/triacylglycerol synthase family
                     O-acyltransferase"
                     /protein_id="WP_011321863.1"
                     /db_xref="GI:499641129"
                     /db_xref="GeneID:3700807"
     gene            137237..137629
                     /locus_tag="NP_RS00670"
                     /old_locus_tag="NP0268A"
                     /db_xref="GeneID:3700808"
     CDS             137237..137629
                     /locus_tag="NP_RS00670"
                     /old_locus_tag="NP0268A"
                     /inference="COORDINATES: similar to AA
                     sequence:RefSeq:WP_011321864.1"
                     /note="Derived by automated computational analysis using
                     gene prediction method: Protein Homology."
                     /codon_start=1
                     /transl_table=11
                     /product="hypothetical protein"
                     /protein_id="WP_011321864.1"
                     /db_xref="GI:499641130"
                     /db_xref="GeneID:3700808"
     gene            complement(137626..138867)
                     /locus_tag="NP_RS00675"
                     /old_locus_tag="NP0270A"
                     /db_xref="GeneID:3703049"
     CDS             complement(137626..138867)
                     /locus_tag="NP_RS00675"
                     /old_locus_tag="NP0270A"
                     /inference="COORDINATES: similar to AA
                     sequence:RefSeq:WP_008091445.1"
                     /note="Directs the termination of nascent peptide
                     synthesis in response to the termination codons UAA, UAG
                     and UGA; Derived by automated computational analysis using
                     gene prediction method: Protein Homology."
                     /codon_start=1
                     /transl_table=11
                     /product="peptide chain release factor 1"
                     /protein_id="WP_011321865.1"
                     /db_xref="GI:499641131"
                     /db_xref="GeneID:3703049"
     gene            138948..139175
                     /locus_tag="NP_RS00680"
                     /db_xref="GeneID:25139676"
     CDS             138948..139175
                     /locus_tag="NP_RS00680"
                     /inference="COORDINATES: ab initio prediction:GeneMarkS+"
                     /note="Derived by automated computational analysis using
                     gene prediction method: GeneMarkS+."
                     /codon_start=1
                     /transl_table=11
                     /product="hypothetical protein"
                     /protein_id="WP_049939386.1"
                     /db_xref="GI:909696149"
                     /db_xref="GeneID:25139676"
     gene            complement(139165..140745)
                     /locus_tag="NP_RS00685"
                     /old_locus_tag="NP0272A"
                     /db_xref="GeneID:3703205"
     CDS             complement(139165..140745)
                     /locus_tag="NP_RS00685"
                     /old_locus_tag="NP0272A"
                     /EC_number="1.1.1.95"
                     /inference="COORDINATES: similar to AA
                     sequence:RefSeq:WP_008013625.1"
                     /note="Derived by automated computational analysis using
                     gene prediction method: Protein Homology."
                     /codon_start=1
                     /transl_table=11
                     /product="phosphoglycerate dehydrogenase"
                     /protein_id="WP_011321866.1"
                     /db_xref="GI:499641132"
                     /db_xref="GeneID:3703205"
     gene            140894..141598
                     /locus_tag="NP_RS00690"
                     /old_locus_tag="NP0274A"
                     /db_xref="GeneID:3703206"
     CDS             140894..141598
                     /locus_tag="NP_RS00690"
                     /old_locus_tag="NP0274A"
                     /EC_number="3.1.3.3"
                     /inference="COORDINATES: similar to AA
                     sequence:RefSeq:WP_011321867.1"
                     /note="Derived by automated computational analysis using
                     gene prediction method: Protein Homology."
                     /codon_start=1
                     /transl_table=11
                     /product="phosphoserine phosphatase SerB"
                     /protein_id="WP_011321867.1"
                     /db_xref="GI:499641133"
                     /db_xref="GeneID:3703206"
     gene            141644..141913
                     /locus_tag="NP_RS00695"
                     /old_locus_tag="NP0276A"
                     /db_xref="GeneID:3700809"
     CDS             141644..141913
                     /locus_tag="NP_RS00695"
                     /old_locus_tag="NP0276A"
                     /inference="COORDINATES: ab initio prediction:GeneMarkS+"
                     /note="Derived by automated computational analysis using
                     gene prediction method: GeneMarkS+."
                     /codon_start=1
                     /transl_table=11
                     /product="hypothetical protein"
                     /protein_id="WP_011321868.1"
                     /db_xref="GI:499641134"
                     /db_xref="GeneID:3700809"
     gene            142022..142705
                     /locus_tag="NP_RS00700"
                     /old_locus_tag="NP0278A"
                     /db_xref="GeneID:3700810"
     CDS             142022..142705
                     /locus_tag="NP_RS00700"
                     /old_locus_tag="NP0278A"
                     /inference="COORDINATES: ab initio prediction:GeneMarkS+"
                     /note="Derived by automated computational analysis using
                     gene prediction method: GeneMarkS+."
                     /codon_start=1
                     /transl_table=11
                     /product="hypothetical protein"
                     /protein_id="WP_011321869.1"
                     /db_xref="GI:499641135"
                     /db_xref="GeneID:3700810"
     gene            complement(142796..144079)
                     /locus_tag="NP_RS00705"
                     /old_locus_tag="NP0280A"
                     /db_xref="GeneID:3702921"
     CDS             complement(142796..144079)
                     /locus_tag="NP_RS00705"
                     /old_locus_tag="NP0280A"
                     /EC_number="2.5.1.49"
                     /inference="COORDINATES: similar to AA
                     sequence:RefSeq:WP_011321870.1"
                     /note="Derived by automated computational analysis using
                     gene prediction method: Protein Homology."
                     /codon_start=1
                     /transl_table=11
                     /product="O-acetylhomoserine
                     aminocarboxypropyltransferase/cysteine synthase"
                     /protein_id="WP_011321870.1"
                     /db_xref="GI:499641136"
                     /db_xref="GeneID:3702921"
     gene            complement(144163..145368)
                     /locus_tag="NP_RS00710"
                     /old_locus_tag="NP0282A"
                     /db_xref="GeneID:3702915"
     CDS             complement(144163..145368)
                     /locus_tag="NP_RS00710"
                     /old_locus_tag="NP0282A"
                     /EC_number="2.3.1.31"
                     /inference="COORDINATES: similar to AA
                     sequence:RefSeq:WP_006653357.1"
                     /note="Derived by automated computational analysis using
                     gene prediction method: Protein Homology."
                     /codon_start=1
                     /transl_table=11
                     /product="homoserine O-acetyltransferase"
                     /protein_id="WP_011321871.1"
                     /db_xref="GI:499641137"
                     /db_xref="GeneID:3702915"
     gene            complement(145365..146648)
                     /locus_tag="NP_RS00715"
                     /old_locus_tag="NP0284A"
                     /db_xref="GeneID:3702920"
     CDS             complement(145365..146648)
                     /locus_tag="NP_RS00715"
                     /old_locus_tag="NP0284A"
                     /inference="COORDINATES: similar to AA
                     sequence:RefSeq:WP_004594082.1"
                     /note="Derived by automated computational analysis using
                     gene prediction method: Protein Homology."
                     /codon_start=1
                     /transl_table=11
                     /product="O-acetylhomoserine
                     aminocarboxypropyltransferase/cysteine synthase"
                     /protein_id="WP_049939390.1"
                     /db_xref="GI:909696153"
                     /db_xref="GeneID:3702920"
     gene            complement(146762..147661)
                     /locus_tag="NP_RS00720"
                     /old_locus_tag="NP0286A"
                     /db_xref="GeneID:3702767"
     CDS             complement(146762..147661)
                     /locus_tag="NP_RS00720"
                     /old_locus_tag="NP0286A"
                     /EC_number="1.1.1.44"
                     /inference="COORDINATES: similar to AA
                     sequence:RefSeq:WP_004059209.1"
                     /note="Derived by automated computational analysis using
                     gene prediction method: Protein Homology."
                     /codon_start=1
                     /transl_table=11
                     /product="6-phosphogluconate dehydrogenase
                     (decarboxylating)"
                     /protein_id="WP_011321873.1"
                     /db_xref="GI:499641139"
                     /db_xref="GeneID:3702767"
     gene            147932..150550
                     /locus_tag="NP_RS00725"
                     /old_locus_tag="NP0288A"
                     /db_xref="GeneID:3703460"
     CDS             147932..150550
                     /locus_tag="NP_RS00725"
                     /old_locus_tag="NP0288A"
                     /EC_number="6.1.1.9"
                     /inference="COORDINATES: similar to AA
                     sequence:RefSeq:WP_010903904.1"
                     /note="Derived by automated computational analysis using
                     gene prediction method: Protein Homology."
                     /codon_start=1
                     /transl_table=11
                     /product="valine--tRNA ligase"
                     /protein_id="WP_011321874.1"
                     /db_xref="GI:499641140"
                     /db_xref="GeneID:3703460"
     gene            150645..150926
                     /locus_tag="NP_RS00730"
                     /old_locus_tag="NP0290A"
                     /db_xref="GeneID:3700811"
     CDS             150645..150926
                     /locus_tag="NP_RS00730"
                     /old_locus_tag="NP0290A"
                     /inference="COORDINATES: similar to AA
                     sequence:RefSeq:WP_008419211.1"
                     /note="Derived by automated computational analysis using
                     gene prediction method: Protein Homology."
                     /codon_start=1
                     /transl_table=11
                     /product="hypothetical protein"
                     /protein_id="WP_011321875.1"
                     /db_xref="GI:499641141"
                     /db_xref="GeneID:3700811"
     gene            complement(150936..151502)
                     /locus_tag="NP_RS00735"
                     /old_locus_tag="NP0292A"
                     /db_xref="GeneID:3700812"
     CDS             complement(150936..151502)
                     /locus_tag="NP_RS00735"
                     /old_locus_tag="NP0292A"
                     /inference="COORDINATES: protein motif:HMM:PF06941.10"
                     /note="Derived by automated computational analysis using
                     gene prediction method: Protein Homology."
                     /codon_start=1
                     /transl_table=11
                     /product="hypothetical protein"
                     /protein_id="WP_011321876.1"
                     /db_xref="GI:499641142"
                     /db_xref="GeneID:3700812"
     gene            complement(151686..152906)
                     /locus_tag="NP_RS00740"
                     /old_locus_tag="NP0294A"
                     /db_xref="GeneID:3700813"
     CDS             complement(151686..152906)
                     /locus_tag="NP_RS00740"
                     /old_locus_tag="NP0294A"
                     /inference="COORDINATES: similar to AA
                     sequence:RefSeq:WP_011321877.1"
                     /note="Derived by automated computational analysis using
                     gene prediction method: Protein Homology."
                     /codon_start=1
                     /transl_table=11
                     /product="transposase"
                     /protein_id="WP_011321877.1"
                     /db_xref="GI:499641143"
                     /db_xref="GeneID:3700813"
     gene            152990..153178
                     /locus_tag="NP_RS00745"
                     /db_xref="GeneID:25139677"
     CDS             152990..153178
                     /locus_tag="NP_RS00745"
                     /inference="COORDINATES: ab initio prediction:GeneMarkS+"
                     /note="Derived by automated computational analysis using
                     gene prediction method: GeneMarkS+."
                     /codon_start=1
                     /transl_table=11
                     /product="hypothetical protein"
                     /protein_id="WP_049939394.1"
                     /db_xref="GI:909696157"
                     /db_xref="GeneID:25139677"
     gene            complement(153834..153907)
                     /locus_tag="NP_RS00750"
                     /old_locus_tag="NPt02"
                     /db_xref="GeneID:3703391"
     tRNA            complement(153834..153907)
                     /locus_tag="NP_RS00750"
                     /old_locus_tag="NPt02"
                     /product="tRNA-Phe"
                     /inference="COORDINATES: profile:tRNAscan-SE:1.23"
                     /anticodon=(pos:complement(153871..153873),aa:Phe,seq:gaa)
                     /db_xref="GeneID:3703391"
     gene            154058..154582
                     /locus_tag="NP_RS00755"
                     /old_locus_tag="NP0300A"
                     /db_xref="GeneID:3700816"
     CDS             154058..154582
                     /locus_tag="NP_RS00755"
                     /old_locus_tag="NP0300A"
                     /inference="COORDINATES: similar to AA
                     sequence:RefSeq:WP_011321879.1"
                     /note="Derived by automated computational analysis using
                     gene prediction method: Protein Homology."
                     /codon_start=1
                     /transl_table=11
                     /product="amino acid-binding protein"
                     /protein_id="WP_011321879.1"
                     /db_xref="GI:499641145"
                     /db_xref="GeneID:3700816"
     gene            154579..155526
                     /locus_tag="NP_RS00760"
                     /old_locus_tag="NP0302A"
                     /db_xref="GeneID:3702827"
     CDS             154579..155526
                     /locus_tag="NP_RS00760"
                     /old_locus_tag="NP0302A"
                     /EC_number="1.1.1.3"
                     /inference="COORDINATES: similar to AA
                     sequence:RefSeq:WP_011321880.1"
                     /note="Derived by automated computational analysis using
                     gene prediction method: Protein Homology."
                     /codon_start=1
                     /transl_table=11
                     /product="homoserine dehydrogenase"
                     /protein_id="WP_011321880.1"
                     /db_xref="GI:499641146"
                     /db_xref="GeneID:3702827"
     gene            155694..156962
                     /locus_tag="NP_RS00765"
                     /old_locus_tag="NP0304A"
                     /db_xref="GeneID:3703230"
     CDS             155694..156962
                     /locus_tag="NP_RS00765"
                     /old_locus_tag="NP0304A"
                     /EC_number="3.6.5.3"
                     /inference="COORDINATES: similar to AA
                     sequence:RefSeq:WP_006064867.1"
                     /note="Derived by automated computational analysis using
                     gene prediction method: Protein Homology."
                     /codon_start=1
                     /transl_table=11
                     /product="elongation factor 1-alpha"
                     /protein_id="WP_011321881.1"
                     /db_xref="GI:499641147"
                     /db_xref="GeneID:3703230"
     gene            156966..157274
                     /locus_tag="NP_RS00770"
                     /old_locus_tag="NP0306A"
                     /db_xref="GeneID:3703165"
     CDS             156966..157274
                     /locus_tag="NP_RS00770"
                     /old_locus_tag="NP0306A"
                     /inference="COORDINATES: similar to AA
                     sequence:RefSeq:WP_020221555.1"
                     /note="Derived by automated computational analysis using
                     gene prediction method: Protein Homology."
                     /codon_start=1
                     /transl_table=11
                     /product="30S ribosomal protein S10"
                     /protein_id="WP_011321882.1"
                     /db_xref="GI:499641148"
                     /db_xref="GeneID:3703165"
     gene            157388..157459
                     /locus_tag="NP_RS00775"
                     /old_locus_tag="NPt03"
                     /db_xref="GeneID:3703361"
     tRNA            157388..157459
                     /locus_tag="NP_RS00775"
                     /old_locus_tag="NPt03"
                     /product="tRNA-Ala"
                     /inference="COORDINATES: profile:tRNAscan-SE:1.23"
                     /anticodon=(pos:157420..157422,aa:Ala,seq:cgc)
                     /db_xref="GeneID:3703361"
     gene            157614..158381
                     /locus_tag="NP_RS00780"
                     /old_locus_tag="NP0308A"
                     /db_xref="GeneID:3700817"
     CDS             157614..158381
                     /locus_tag="NP_RS00780"
                     /old_locus_tag="NP0308A"
                     /inference="COORDINATES: similar to AA
                     sequence:RefSeq:WP_011321883.1"
                     /note="Derived by automated computational analysis using
                     gene prediction method: Protein Homology."
                     /codon_start=1
                     /transl_table=11
                     /product="NAD(P)-dependent oxidoreductase"
                     /protein_id="WP_011321883.1"
                     /db_xref="GI:499641149"
                     /db_xref="GeneID:3700817"
     gene            complement(158426..158932)
                     /locus_tag="NP_RS00785"
                     /old_locus_tag="NP0310A"
                     /db_xref="GeneID:3702967"
     CDS             complement(158426..158932)
                     /locus_tag="NP_RS00785"
                     /old_locus_tag="NP0310A"
                     /EC_number="2.7.7.1"
                     /inference="COORDINATES: similar to AA
                     sequence:RefSeq:WP_011321884.1"
                     /note="Derived by automated computational analysis using
                     gene prediction method: Protein Homology."
                     /codon_start=1
                     /transl_table=11
                     /product="nicotinamide-nucleotide adenylyltransferase"
                     /protein_id="WP_011321884.1"
                     /db_xref="GI:499641150"
                     /db_xref="GeneID:3702967"
     gene            complement(158981..159565)
                     /locus_tag="NP_RS14000"
                     /old_locus_tag="NP_0312A"
                     /db_xref="GeneID:28378307"
     CDS             complement(158981..159565)
                     /locus_tag="NP_RS14000"
                     /old_locus_tag="NP_0312A"
                     /inference="COORDINATES: protein motif:HMM:PF03745.12"
                     /note="Derived by automated computational analysis using
                     gene prediction method: Protein Homology."
                     /codon_start=1
                     /transl_table=11
                     /product="DUF309 domain-containing protein"
                     /protein_id="WP_011321885.1"
                     /db_xref="GI:499641151"
                     /db_xref="GeneID:28378307"
     gene            complement(159641..159713)
                     /locus_tag="NP_RS00790"
                     /old_locus_tag="NPt04"
                     /db_xref="GeneID:3703364"
     tRNA            complement(159641..159713)
                     /locus_tag="NP_RS00790"
                     /old_locus_tag="NPt04"
                     /product="tRNA-Arg"
                     /inference="COORDINATES: profile:tRNAscan-SE:1.23"
                     /anticodon=(pos:complement(159677..159679),aa:Arg,seq:gcg)
                     /db_xref="GeneID:3703364"
     gene            159958..161361
                     /locus_tag="NP_RS00795"
                     /old_locus_tag="NP0314A"
                     /db_xref="GeneID:3703116"
     CDS             159958..161361
                     /locus_tag="NP_RS00795"
                     /old_locus_tag="NP0314A"
                     /inference="COORDINATES: similar to AA
                     sequence:RefSeq:WP_007140948.1"
                     /note="Replication protein A protects and stabilize the
                     intermediate ssDNA that is generated by the unwinding
                     action of a DNA helicase at the replication fork. In
                     addition, SSBs prevent the formation of secondary
                     structures by single-stranded template DNA; Derived by
                     automated computational analysis using gene prediction
                     method: Protein Homology."
                     /codon_start=1
                     /transl_table=11
                     /product="replication protein A"
                     /protein_id="WP_011321886.1"
                     /db_xref="GI:499641152"
                     /db_xref="GeneID:3703116"
     gene            161412..161849
                     /locus_tag="NP_RS00800"
                     /old_locus_tag="NP0316A"
                     /db_xref="GeneID:3702833"
     CDS             161412..161849
                     /locus_tag="NP_RS00800"
                     /old_locus_tag="NP0316A"
                     /inference="COORDINATES: similar to AA
                     sequence:RefSeq:WP_011321887.1"
                     /note="Derived by automated computational analysis using
                     gene prediction method: Protein Homology."
                     /codon_start=1
                     /transl_table=11
                     /product="aldolase"
                     /protein_id="WP_011321887.1"
                     /db_xref="GI:499641153"
                     /db_xref="GeneID:3702833"
     gene            161846..162856
                     /locus_tag="NP_RS00805"
                     /old_locus_tag="NP0318A"
                     /db_xref="GeneID:3702547"
     CDS             161846..162856
                     /locus_tag="NP_RS00805"
                     /old_locus_tag="NP0318A"
                     /inference="COORDINATES: similar to AA
                     sequence:RefSeq:WP_004057851.1"
                     /note="Derived by automated computational analysis using
                     gene prediction method: Protein Homology."
                     /codon_start=1
                     /transl_table=11
                     /product="histone deacetylase"
                     /protein_id="WP_011321888.1"
                     /db_xref="GI:499641154"
                     /db_xref="GeneID:3702547"
     gene            complement(162859..164205)
                     /locus_tag="NP_RS00810"
                     /old_locus_tag="NP0320A"
                     /db_xref="GeneID:3702586"
     CDS             complement(162859..164205)
                     /locus_tag="NP_RS00810"
                     /old_locus_tag="NP0320A"
                     /EC_number="2.7.7.25"
                     /EC_number="2.7.7.21"
                     /inference="COORDINATES: similar to AA
                     sequence:RefSeq:WP_011321889.1"
                     /note="Derived by automated computational analysis using
                     gene prediction method: Protein Homology."
                     /codon_start=1
                     /transl_table=11
                     /product="CCA tRNA nucleotidyltransferase"
                     /protein_id="WP_011321889.1"
                     /db_xref="GI:499641155"
                     /db_xref="GeneID:3702586"
     gene            164329..164401
                     /locus_tag="NP_RS00815"
                     /old_locus_tag="NPt05"
                     /db_xref="GeneID:3703368"
     tRNA            164329..164401
                     /locus_tag="NP_RS00815"
                     /old_locus_tag="NPt05"
                     /product="tRNA-Asn"
                     /inference="COORDINATES: profile:tRNAscan-SE:1.23"
                     /anticodon=(pos:164362..164364,aa:Asn,seq:gtt)
                     /db_xref="GeneID:3703368"
     gene            complement(164418..165383)
                     /locus_tag="NP_RS00820"
                     /old_locus_tag="NP0322A"
                     /db_xref="GeneID:3700819"
     CDS             complement(164418..165383)
                     /locus_tag="NP_RS00820"
                     /old_locus_tag="NP0322A"
                     /inference="COORDINATES: ab initio prediction:GeneMarkS+"
                     /note="Derived by automated computational analysis using
                     gene prediction method: GeneMarkS+."
                     /codon_start=1
                     /transl_table=11
                     /product="hypothetical protein"
                     /protein_id="WP_049939397.1"
                     /db_xref="GI:909696160"
                     /db_xref="GeneID:3700819"
     gene            165494..165600
                     /locus_tag="NP_RS00825"
                     /old_locus_tag="NPt06"
                     /db_xref="GeneID:3703381"
     tRNA            join(165494..165533,165565..165600)
                     /locus_tag="NP_RS00825"
                     /old_locus_tag="NPt06"
                     /product="tRNA-Met"
                     /inference="COORDINATES: profile:tRNAscan-SE:1.23"
                     /anticodon=(pos:165530..165532,aa:Met,seq:cat)
                     /db_xref="GeneID:3703381"
     repeat_region   165989..166281
                     /inference="COORDINATES: alignment:crt:1.2"
                     /inference="COORDINATES: alignment:pilercr:v1.02"
                     /rpt_family="CRISPR"
                     /rpt_type=direct
                     /rpt_unit_range=165989..166018
                     /rpt_unit_seq="gtttcagacgaacccttgtggggttgaagc"
     gene            166425..167975
                     /locus_tag="NP_RS00830"
                     /old_locus_tag="NP0324A"
                     /db_xref="GeneID:3700820"
     CDS             166425..167975
                     /locus_tag="NP_RS00830"
                     /old_locus_tag="NP0324A"
                     /inference="COORDINATES: ab initio prediction:GeneMarkS+"
                     /note="Derived by automated computational analysis using
                     gene prediction method: GeneMarkS+."
                     /codon_start=1
                     /transl_table=11
                     /product="hypothetical protein"
                     /protein_id="WP_049939399.1"
                     /db_xref="GI:909696162"
                     /db_xref="GeneID:3700820"
     gene            168029..168880
                     /locus_tag="NP_RS00835"
                     /old_locus_tag="NP0326A"
                     /db_xref="GeneID:3702580"
     CDS             168029..168880
                     /locus_tag="NP_RS00835"
                     /old_locus_tag="NP0326A"
                     /inference="COORDINATES: similar to AA
                     sequence:RefSeq:WP_011321892.1"
                     /note="Derived by automated computational analysis using
                     gene prediction method: Protein Homology."
                     /codon_start=1
                     /transl_table=11
                     /product="CBS domain-containing protein"
                     /protein_id="WP_011321892.1"
                     /db_xref="GI:499641158"
                     /db_xref="GeneID:3702580"
     gene            168877..170613
                     /locus_tag="NP_RS00840"
                     /old_locus_tag="NP0328A"
                     /db_xref="GeneID:3702766"
     CDS             168877..170613
                     /locus_tag="NP_RS00840"
                     /old_locus_tag="NP0328A"
                     /EC_number="6.1.1.14"
                     /inference="COORDINATES: similar to AA
                     sequence:RefSeq:WP_007189565.1"
                     /note="Derived by automated computational analysis using
                     gene prediction method: Protein Homology."
                     /codon_start=1
                     /transl_table=11
                     /product="glycine--tRNA ligase"
                     /protein_id="WP_011321893.1"
                     /db_xref="GI:499641159"
                     /db_xref="GeneID:3702766"
     gene            170712..172493
                     /locus_tag="NP_RS00845"
                     /old_locus_tag="NP0330A"
                     /db_xref="GeneID:3703316"
     CDS             170712..172493
                     /locus_tag="NP_RS00845"
                     /old_locus_tag="NP0330A"
                     /inference="COORDINATES: similar to AA
                     sequence:RefSeq:WP_005578176.1"
                     /note="Derived by automated computational analysis using
                     gene prediction method: Protein Homology."
                     /codon_start=1
                     /transl_table=11
                     /product="potassium transporter Kef"
                     /protein_id="WP_011321894.1"
                     /db_xref="GI:499641160"
                     /db_xref="GeneID:3703316"
     gene            172562..174223
                     /locus_tag="NP_RS00850"
                     /old_locus_tag="NP0332A"
                     /db_xref="GeneID:3703317"
     CDS             172562..174223
                     /locus_tag="NP_RS00850"
                     /old_locus_tag="NP0332A"
                     /inference="COORDINATES: similar to AA
                     sequence:RefSeq:WP_004213616.1"
                     /note="Derived by automated computational analysis using
                     gene prediction method: Protein Homology."
                     /codon_start=1
                     /transl_table=11
                     /product="potassium transporter Kef"
                     /protein_id="WP_011321895.1"
                     /db_xref="GI:499641161"
                     /db_xref="GeneID:3703317"
     gene            complement(174256..174540)
                     /locus_tag="NP_RS00855"
                     /old_locus_tag="NP0334A"
                     /db_xref="GeneID:3703262"
     CDS             complement(174256..174540)
                     /locus_tag="NP_RS00855"
                     /old_locus_tag="NP0334A"
                     /inference="COORDINATES: similar to AA
                     sequence:RefSeq:WP_006112429.1"
                     /note="Derived by automated computational analysis using
                     gene prediction method: Protein Homology."
                     /codon_start=1
                     /transl_table=11
                     /product="translation initiation factor eIF-1A"
                     /protein_id="WP_049939401.1"
                     /db_xref="GI:909696164"
                     /db_xref="GeneID:3703262"
     gene            174668..177205
                     /locus_tag="NP_RS00860"
                     /old_locus_tag="NP0336A"
                     /db_xref="GeneID:3700821"
     CDS             174668..177205
                     /locus_tag="NP_RS00860"
                     /old_locus_tag="NP0336A"
                     /inference="COORDINATES: similar to AA
                     sequence:RefSeq:WP_011321897.1"
                     /note="forms a homodimer; branch structure nuclease;
                     possesses helicase and nuclease activity; Derived by
                     automated computational analysis using gene prediction
                     method: Protein Homology."
                     /codon_start=1
                     /transl_table=11
                     /product="Hef nuclease"
                     /protein_id="WP_011321897.1"
                     /db_xref="GI:499641163"
                     /db_xref="GeneID:3700821"
     gene            complement(177202..177936)
                     /locus_tag="NP_RS00865"
                     /old_locus_tag="NP0338A"
                     /db_xref="GeneID:3700822"
     CDS             complement(177202..177936)
                     /locus_tag="NP_RS00865"
                     /old_locus_tag="NP0338A"
                     /inference="COORDINATES: similar to AA
                     sequence:RefSeq:WP_006630316.1"
                     /note="Derived by automated computational analysis using
                     gene prediction method: Protein Homology."
                     /codon_start=1
                     /transl_table=11
                     /product="hypothetical protein"
                     /protein_id="WP_011321898.1"
                     /db_xref="GI:499641164"
                     /db_xref="GeneID:3700822"
     gene            178031..178510
                     /locus_tag="NP_RS00870"
                     /old_locus_tag="NP0340A"
                     /db_xref="GeneID:3700823"
     CDS             178031..178510
                     /locus_tag="NP_RS00870"
                     /old_locus_tag="NP0340A"
                     /inference="COORDINATES: similar to AA
                     sequence:RefSeq:WP_004052869.1"
                     /note="Derived by automated computational analysis using
                     gene prediction method: Protein Homology."
                     /codon_start=1
                     /transl_table=11
                     /product="RNA-binding protein"
                     /protein_id="WP_011321899.1"
                     /db_xref="GI:499641165"
                     /db_xref="GeneID:3700823"
     gene            178643..178999
                     /locus_tag="NP_RS00875"
                     /old_locus_tag="NP0342A"
                     /db_xref="GeneID:3700824"
     CDS             178643..178999
                     /locus_tag="NP_RS00875"
                     /old_locus_tag="NP0342A"
                     /inference="COORDINATES: similar to AA
                     sequence:RefSeq:WP_004591046.1"
                     /note="Derived by automated computational analysis using
                     gene prediction method: Protein Homology."
                     /codon_start=1
                     /transl_table=11
                     /product="DUF552 domain-containing protein"
                     /protein_id="WP_011321900.1"
                     /db_xref="GI:499641166"
                     /db_xref="GeneID:3700824"
     gene            complement(179002..179181)
                     /locus_tag="NP_RS00880"
                     /old_locus_tag="NP0344A"
                     /db_xref="GeneID:3700825"
     CDS             complement(179002..179181)
                     /locus_tag="NP_RS00880"
                     /old_locus_tag="NP0344A"
                     /inference="COORDINATES: ab initio prediction:GeneMarkS+"
                     /note="Derived by automated computational analysis using
                     gene prediction method: GeneMarkS+."
                     /codon_start=1
                     /transl_table=11
                     /product="hypothetical protein"
                     /protein_id="WP_049939404.1"
                     /db_xref="GI:909696167"
                     /db_xref="GeneID:3700825"
     gene            179274..180416
                     /locus_tag="NP_RS00885"
                     /old_locus_tag="NP0346A"
                     /db_xref="GeneID:3702668"
     CDS             179274..180416
                     /locus_tag="NP_RS00885"
                     /old_locus_tag="NP0346A"
                     /inference="COORDINATES: similar to AA
                     sequence:RefSeq:WP_011321902.1"
                     /note="Derived by automated computational analysis using
                     gene prediction method: Protein Homology."
                     /codon_start=1
                     /transl_table=11
                     /product="molecular chaperone DnaJ"
                     /protein_id="WP_011321902.1"
                     /db_xref="GI:499641168"
                     /db_xref="GeneID:3702668"
     gene            complement(180423..181430)
                     /locus_tag="NP_RS00890"
                     /old_locus_tag="NP0348A"
                     /db_xref="GeneID:3703214"
     CDS             complement(180423..181430)
                     /locus_tag="NP_RS00890"
                     /old_locus_tag="NP0348A"
                     /inference="COORDINATES: similar to AA
                     sequence:RefSeq:WP_006110089.1"
                     /note="Derived by automated computational analysis using
                     gene prediction method: Protein Homology."
                     /codon_start=1
                     /transl_table=11
                     /product="signal peptide peptidase SppA"
                     /protein_id="WP_011321903.1"
                     /db_xref="GI:499641169"
                     /db_xref="GeneID:3703214"
     gene            complement(181468..181650)
                     /locus_tag="NP_RS00895"
                     /old_locus_tag="NP0350A"
                     /db_xref="GeneID:3700826"
     CDS             complement(181468..181650)
                     /locus_tag="NP_RS00895"
                     /old_locus_tag="NP0350A"
                     /inference="COORDINATES: ab initio prediction:GeneMarkS+"
                     /note="Derived by automated computational analysis using
                     gene prediction method: GeneMarkS+."
                     /codon_start=1
                     /transl_table=11
                     /product="hypothetical protein"
                     /protein_id="WP_011321904.1"
                     /db_xref="GI:499641170"
                     /db_xref="GeneID:3700826"
     gene            181760..182224
                     /locus_tag="NP_RS00900"
                     /old_locus_tag="NP0352A"
                     /db_xref="GeneID:3700827"
     CDS             181760..182224
                     /locus_tag="NP_RS00900"
                     /old_locus_tag="NP0352A"
                     /inference="COORDINATES: similar to AA
                     sequence:RefSeq:WP_011321905.1"
                     /note="Derived by automated computational analysis using
                     gene prediction method: Protein Homology."
                     /codon_start=1
                     /transl_table=11
                     /product="hypothetical protein"
                     /protein_id="WP_011321905.1"
                     /db_xref="GI:499641171"
                     /db_xref="GeneID:3700827"
     gene            182287..182661
                     /locus_tag="NP_RS00905"
                     /old_locus_tag="NP0354A"
                     /db_xref="GeneID:3700828"
     CDS             182287..182661
                     /locus_tag="NP_RS00905"
                     /old_locus_tag="NP0354A"
                     /inference="COORDINATES: similar to AA
                     sequence:RefSeq:WP_004593402.1"
                     /note="Derived by automated computational analysis using
                     gene prediction method: Protein Homology."
                     /codon_start=1
                     /transl_table=11
                     /product="NagC family transcriptional regulator"
                     /protein_id="WP_011321906.1"
                     /db_xref="GI:499641172"
                     /db_xref="GeneID:3700828"
     gene            182679..183410
                     /locus_tag="NP_RS00910"
                     /old_locus_tag="NP0356A"
                     /db_xref="GeneID:3700829"
     CDS             182679..183410
                     /locus_tag="NP_RS00910"
                     /old_locus_tag="NP0356A"
                     /inference="COORDINATES: similar to AA
                     sequence:RefSeq:WP_010902268.1"
                     /note="Derived by automated computational analysis using
                     gene prediction method: Protein Homology."
                     /codon_start=1
                     /transl_table=11
                     /product="SAM-dependent methyltransferase"
                     /protein_id="WP_049939780.1"
                     /db_xref="GI:909696543"
                     /db_xref="GeneID:3700829"
     gene            complement(183376..183942)
                     /locus_tag="NP_RS00915"
                     /old_locus_tag="NP0358A"
                     /db_xref="GeneID:3700830"
     CDS             complement(183376..183942)
                     /locus_tag="NP_RS00915"
                     /old_locus_tag="NP0358A"
                     /inference="COORDINATES: ab initio prediction:GeneMarkS+"
                     /note="Derived by automated computational analysis using
                     gene prediction method: GeneMarkS+."
                     /codon_start=1
                     /transl_table=11
                     /product="hypothetical protein"
                     /protein_id="WP_011321908.1"
                     /db_xref="GI:499641174"
                     /db_xref="GeneID:3700830"
     gene            complement(183996..185072)
                     /locus_tag="NP_RS00920"
                     /old_locus_tag="NP0360A"
                     /db_xref="GeneID:3702858"
     CDS             complement(183996..185072)
                     /locus_tag="NP_RS00920"
                     /old_locus_tag="NP0360A"
                     /EC_number="5.3.3.2"
                     /inference="COORDINATES: similar to AA
                     sequence:RefSeq:WP_004056194.1"
                     /note="Derived by automated computational analysis using
                     gene prediction method: Protein Homology."
                     /codon_start=1
                     /transl_table=11
                     /product="type 2 isopentenyl-diphosphate Delta-isomerase"
                     /protein_id="WP_011321909.1"
                     /db_xref="GI:499641175"
                     /db_xref="GeneID:3702858"
     gene            complement(185131..188379)
                     /locus_tag="NP_RS00925"
                     /old_locus_tag="NP0362A"
                     /db_xref="GeneID:3700831"
     CDS             complement(185131..188379)
                     /locus_tag="NP_RS00925"
                     /old_locus_tag="NP0362A"
                     /inference="COORDINATES: similar to AA
                     sequence:RefSeq:WP_011323399.1"
                     /note="Derived by automated computational analysis using
                     gene prediction method: Protein Homology."
                     /codon_start=1
                     /transl_table=11
                     /product="hypothetical protein"
                     /protein_id="WP_049939407.1"
                     /db_xref="GI:909696170"
                     /db_xref="GeneID:3700831"
     gene            complement(188526..188852)
                     /locus_tag="NP_RS00930"
                     /old_locus_tag="NP0364A"
                     /db_xref="GeneID:3703161"
     CDS             complement(188526..188852)
                     /locus_tag="NP_RS00930"
                     /old_locus_tag="NP0364A"
                     /EC_number="2.7.7.6"
                     /inference="COORDINATES: similar to AA
                     sequence:RefSeq:WP_008390010.1"
                     /note="Derived by automated computational analysis using
                     gene prediction method: Protein Homology."
                     /codon_start=1
                     /transl_table=11
                     /product="transcription factor S"
                     /protein_id="WP_011321911.1"
                     /db_xref="GI:499641177"
                     /db_xref="GeneID:3703161"
     gene            188972..190252
                     /locus_tag="NP_RS00935"
                     /old_locus_tag="NP0366A"
                     /db_xref="GeneID:3703288"
     CDS             188972..190252
                     /locus_tag="NP_RS00935"
                     /old_locus_tag="NP0366A"
                     /inference="COORDINATES: similar to AA
                     sequence:RefSeq:WP_011321912.1"
                     /note="Derived by automated computational analysis using
                     gene prediction method: Protein Homology."
                     /codon_start=1
                     /transl_table=11
                     /product="MFS transporter"
                     /protein_id="WP_011321912.1"
                     /db_xref="GI:499641178"
                     /db_xref="GeneID:3703288"
     gene            complement(190249..191868)
                     /locus_tag="NP_RS00940"
                     /old_locus_tag="NP0368A"
                     /db_xref="GeneID:3702956"
     CDS             complement(190249..191868)
                     /locus_tag="NP_RS00940"
                     /old_locus_tag="NP0368A"
                     /EC_number="1.1.1.34"
                     /inference="COORDINATES: similar to AA
                     sequence:RefSeq:WP_011321913.1"
                     /note="Derived by automated computational analysis using
                     gene prediction method: Protein Homology."
                     /codon_start=1
                     /transl_table=11
                     /product="hydroxymethylglutaryl-CoA reductase"
                     /protein_id="WP_011321913.1"
                     /db_xref="GI:499641179"
                     /db_xref="GeneID:3702956"
     gene            192064..192549
                     /locus_tag="NP_RS00945"
                     /old_locus_tag="NP0370A"
                     /db_xref="GeneID:3700832"
     CDS             192064..192549
                     /locus_tag="NP_RS00945"
                     /old_locus_tag="NP0370A"
                     /inference="COORDINATES: similar to AA
                     sequence:RefSeq:WP_011321914.1"
                     /note="Derived by automated computational analysis using
                     gene prediction method: Protein Homology."
                     /codon_start=1
                     /transl_table=11
                     /product="hypothetical protein"
                     /protein_id="WP_011321914.1"
                     /db_xref="GI:499641180"
                     /db_xref="GeneID:3700832"
     gene            complement(192546..193538)
                     /locus_tag="NP_RS00950"
                     /old_locus_tag="NP0372A"
                     /db_xref="GeneID:3700833"
     CDS             complement(192546..193538)
                     /locus_tag="NP_RS00950"
                     /old_locus_tag="NP0372A"
                     /inference="COORDINATES: similar to AA
                     sequence:RefSeq:WP_011321915.1"
                     /note="Derived by automated computational analysis using
                     gene prediction method: Protein Homology."
                     /codon_start=1
                     /transl_table=11
                     /product="hypothetical protein"
                     /protein_id="WP_011321915.1"
                     /db_xref="GI:499641181"
                     /db_xref="GeneID:3700833"
     gene            complement(193774..194592)
                     /locus_tag="NP_RS00955"
                     /old_locus_tag="NP0374A"
                     /db_xref="GeneID:3702498"
     CDS             complement(193774..194592)
                     /locus_tag="NP_RS00955"
                     /old_locus_tag="NP0374A"
                     /EC_number="3.5.1.4"
                     /inference="COORDINATES: similar to AA
                     sequence:RefSeq:WP_011321916.1"
                     /note="Derived by automated computational analysis using
                     gene prediction method: Protein Homology."
                     /codon_start=1
                     /transl_table=11
                     /product="apolipoprotein N-acyltransferase"
                     /protein_id="WP_011321916.1"
                     /db_xref="GI:499641182"
                     /db_xref="GeneID:3702498"
     gene            complement(194589..195029)
                     /locus_tag="NP_RS00960"
                     /old_locus_tag="NP0376A"
                     /db_xref="GeneID:3700834"
     CDS             complement(194589..195029)
                     /locus_tag="NP_RS00960"
                     /old_locus_tag="NP0376A"
                     /inference="COORDINATES: similar to AA
                     sequence:RefSeq:WP_011321917.1"
                     /note="Derived by automated computational analysis using
                     gene prediction method: Protein Homology."
                     /codon_start=1
                     /transl_table=11
                     /product="polyketide cyclase"
                     /protein_id="WP_011321917.1"
                     /db_xref="GI:499641183"
                     /db_xref="GeneID:3700834"
     gene            complement(195075..195299)
                     /locus_tag="NP_RS00965"
                     /old_locus_tag="NP0378A"
                     /db_xref="GeneID:3700835"
     CDS             complement(195075..195299)
                     /locus_tag="NP_RS00965"
                     /old_locus_tag="NP0378A"
                     /inference="COORDINATES: similar to AA
                     sequence:RefSeq:WP_007998354.1"
                     /note="Derived by automated computational analysis using
                     gene prediction method: Protein Homology."
                     /codon_start=1
                     /transl_table=11
                     /product="hypothetical protein"
                     /protein_id="WP_011321918.1"
                     /db_xref="GI:499641184"
                     /db_xref="GeneID:3700835"
     gene            complement(195340..195528)
                     /locus_tag="NP_RS00970"
                     /old_locus_tag="NP_0379C"
                     /db_xref="GeneID:25139678"
     CDS             complement(195340..195528)
                     /locus_tag="NP_RS00970"
                     /old_locus_tag="NP_0379C"
                     /inference="COORDINATES: similar to AA
                     sequence:RefSeq:WP_015300336.1"
                     /note="Derived by automated computational analysis using
                     gene prediction method: Protein Homology."
                     /codon_start=1
                     /transl_table=11
                     /product="hypothetical protein"
                     /protein_id="WP_049939410.1"
                     /db_xref="GI:909696173"
                     /db_xref="GeneID:25139678"
     gene            195629..196741
                     /locus_tag="NP_RS00975"
                     /old_locus_tag="NP0380A"
                     /db_xref="GeneID:3700836"
     CDS             195629..196741
                     /locus_tag="NP_RS00975"
                     /old_locus_tag="NP0380A"
                     /inference="COORDINATES: similar to AA
                     sequence:RefSeq:WP_011321919.1"
                     /note="Derived by automated computational analysis using
                     gene prediction method: Protein Homology."
                     /codon_start=1
                     /transl_table=11
                     /product="DUF373 domain-containing protein"
                     /protein_id="WP_011321919.1"
                     /db_xref="GI:499641185"
                     /db_xref="GeneID:3700836"
     gene            196784..197503
                     /locus_tag="NP_RS00980"
                     /old_locus_tag="NP0382A"
                     /db_xref="GeneID:3700837"
     CDS             196784..197503
                     /locus_tag="NP_RS00980"
                     /old_locus_tag="NP0382A"
                     /inference="COORDINATES: similar to AA
                     sequence:RefSeq:WP_011321920.1"
                     /note="Derived by automated computational analysis using
                     gene prediction method: Protein Homology."
                     /codon_start=1
                     /transl_table=11
                     /product="hypothetical protein"
                     /protein_id="WP_011321920.1"
                     /db_xref="GI:499641186"
                     /db_xref="GeneID:3700837"
     gene            197666..198634
                     /locus_tag="NP_RS00985"
                     /old_locus_tag="NP0384A"
                     /db_xref="GeneID:3702776"
     CDS             197666..198634
                     /locus_tag="NP_RS00985"
                     /old_locus_tag="NP0384A"
                     /inference="COORDINATES: similar to AA
                     sequence:RefSeq:WP_007142305.1"
                     /note="Derived by automated computational analysis using
                     gene prediction method: Protein Homology."
                     /codon_start=1
                     /transl_table=11
                     /product="glucose-1-phosphate thymidylyltransferase"
                     /protein_id="WP_011321921.1"
                     /db_xref="GI:499641187"
                     /db_xref="GeneID:3702776"
     gene            198637..198927
                     /locus_tag="NP_RS00990"
                     /old_locus_tag="NP0386A"
                     /db_xref="GeneID:3700838"
     CDS             198637..198927
                     /locus_tag="NP_RS00990"
                     /old_locus_tag="NP0386A"
                     /inference="COORDINATES: similar to AA
                     sequence:RefSeq:WP_011321922.1"
                     /note="Derived by automated computational analysis using
                     gene prediction method: Protein Homology."
                     /codon_start=1
                     /transl_table=11
                     /product="transcriptional regulator"
                     /protein_id="WP_011321922.1"
                     /db_xref="GI:499641188"
                     /db_xref="GeneID:3700838"
     gene            199018..199311
                     /locus_tag="NP_RS00995"
                     /old_locus_tag="NP0388A"
                     /db_xref="GeneID:3703263"
     CDS             199018..199311
                     /locus_tag="NP_RS00995"
                     /old_locus_tag="NP0388A"
                     /inference="COORDINATES: similar to AA
                     sequence:RefSeq:WP_011321923.1"
                     /note="in yeast this protein is involved in start site
                     selection during the initiation of translation; Derived by
                     automated computational analysis using gene prediction
                     method: Protein Homology."
                     /codon_start=1
                     /transl_table=11
                     /product="translation initiation factor"
                     /protein_id="WP_011321923.1"
                     /db_xref="GI:499641189"
                     /db_xref="GeneID:3703263"
     gene            complement(199378..199728)
                     /locus_tag="NP_RS01000"
                     /old_locus_tag="NP0390A"
                     /db_xref="GeneID:3700839"
     CDS             complement(199378..199728)
                     /locus_tag="NP_RS01000"
                     /old_locus_tag="NP0390A"
                     /EC_number="2.8.1.1"
                     /inference="COORDINATES: similar to AA
                     sequence:RefSeq:WP_010903929.1"
                     /note="Derived by automated computational analysis using
                     gene prediction method: Protein Homology."
                     /codon_start=1
                     /transl_table=11
                     /product="rhodanese-like domain-containing protein"
                     /protein_id="WP_011321924.1"
                     /db_xref="GI:499641190"
                     /db_xref="GeneID:3700839"
     gene            complement(199759..200343)
                     /locus_tag="NP_RS01005"
                     /old_locus_tag="NP0392A"
                     /db_xref="GeneID:3702987"
     CDS             complement(199759..200343)
                     /locus_tag="NP_RS01005"
                     /old_locus_tag="NP0392A"
                     /EC_number="3.6.1.13"
                     /inference="COORDINATES: similar to AA
                     sequence:RefSeq:WP_007692241.1"
                     /note="Derived by automated computational analysis using
                     gene prediction method: Protein Homology."
                     /codon_start=1
                     /transl_table=11
                     /product="NUDIX hydrolase"
                     /protein_id="WP_011321925.1"
                     /db_xref="GI:499641191"
                     /db_xref="GeneID:3702987"
     gene            complement(200340..200777)
                     /locus_tag="NP_RS01010"
                     /old_locus_tag="NP0394A"
                     /db_xref="GeneID:3700840"
     CDS             complement(200340..200777)
                     /locus_tag="NP_RS01010"
                     /old_locus_tag="NP0394A"
                     /inference="COORDINATES: similar to AA
                     sequence:RefSeq:WP_011321926.1"
                     /note="Derived by automated computational analysis using
                     gene prediction method: Protein Homology."
                     /codon_start=1
                     /transl_table=11
                     /product="hypothetical protein"
                     /protein_id="WP_011321926.1"
                     /db_xref="GI:499641192"
                     /db_xref="GeneID:3700840"
     gene            complement(200803..201252)
                     /locus_tag="NP_RS01015"
                     /old_locus_tag="NP0396A"
                     /db_xref="GeneID:3700841"
     CDS             complement(200803..201252)
                     /locus_tag="NP_RS01015"
                     /old_locus_tag="NP0396A"
                     /inference="COORDINATES: similar to AA
                     sequence:RefSeq:WP_011321927.1"
                     /note="Derived by automated computational analysis using
                     gene prediction method: Protein Homology."
                     /codon_start=1
                     /transl_table=11
                     /product="hypothetical protein"
                     /protein_id="WP_011321927.1"
                     /db_xref="GI:499641193"
                     /db_xref="GeneID:3700841"
     gene            201425..202042
                     /locus_tag="NP_RS01020"
                     /old_locus_tag="NP0398A"
                     /db_xref="GeneID:3700842"
     CDS             201425..202042
                     /locus_tag="NP_RS01020"
                     /old_locus_tag="NP0398A"
                     /inference="COORDINATES: ab initio prediction:GeneMarkS+"
                     /note="Derived by automated computational analysis using
                     gene prediction method: GeneMarkS+."
                     /codon_start=1
                     /transl_table=11
                     /product="hypothetical protein"
                     /protein_id="WP_011321928.1"
                     /db_xref="GI:499641194"
                     /db_xref="GeneID:3700842"
     gene            202081..202446
                     /locus_tag="NP_RS01025"
                     /old_locus_tag="NP0400A"
                     /db_xref="GeneID:3700843"
     CDS             202081..202446
                     /locus_tag="NP_RS01025"
                     /old_locus_tag="NP0400A"
                     /EC_number="2.8.1.1"
                     /inference="COORDINATES: similar to AA
                     sequence:RefSeq:WP_006114654.1"
                     /note="Derived by automated computational analysis using
                     gene prediction method: Protein Homology."
                     /codon_start=1
                     /transl_table=11
                     /product="rhodanese-like domain-containing protein"
                     /protein_id="WP_011321929.1"
                     /db_xref="GI:499641195"
                     /db_xref="GeneID:3700843"
     gene            complement(202443..202907)
                     /locus_tag="NP_RS01030"
                     /old_locus_tag="NP0402A"
                     /db_xref="GeneID:3700844"
     CDS             complement(202443..202907)
                     /locus_tag="NP_RS01030"
                     /old_locus_tag="NP0402A"
                     /inference="COORDINATES: similar to AA
                     sequence:RefSeq:WP_011321930.1"
                     /note="Derived by automated computational analysis using
                     gene prediction method: Protein Homology."
                     /codon_start=1
                     /transl_table=11
                     /product="ribosomal-protein-alanine N-acetyltransferase"
                     /protein_id="WP_011321930.1"
                     /db_xref="GI:499641196"
                     /db_xref="GeneID:3700844"
     gene            complement(203241..205214)
                     /locus_tag="NP_RS01035"
                     /old_locus_tag="NP0404A"
                     /db_xref="GeneID:3702609"
     CDS             complement(203241..205214)
                     /locus_tag="NP_RS01035"
                     /old_locus_tag="NP0404A"
                     /EC_number="4.2.1.3"
                     /inference="COORDINATES: similar to AA
                     sequence:RefSeq:WP_014041311.1"
                     /note="Derived by automated computational analysis using
                     gene prediction method: Protein Homology."
                     /codon_start=1
                     /transl_table=11
                     /product="aconitate hydratase"
                     /protein_id="WP_011321931.1"
                     /db_xref="GI:499641197"
                     /db_xref="GeneID:3702609"
     gene            complement(205390..206001)
                     /locus_tag="NP_RS01040"
                     /old_locus_tag="NP0406A"
                     /db_xref="GeneID:3700845"
     CDS             complement(205390..206001)
                     /locus_tag="NP_RS01040"
                     /old_locus_tag="NP0406A"
                     /inference="COORDINATES: similar to AA
                     sequence:RefSeq:WP_006090146.1"
                     /note="eIF-2B; functions in the early steps of protein
                     synthesis by forming a ternary complex with GTP and
                     initiator tRNA; Derived by automated computational
                     analysis using gene prediction method: Protein Homology."
                     /codon_start=1
                     /transl_table=11
                     /product="translation initiation factor IF-2"
                     /protein_id="WP_011321932.1"
                     /db_xref="GI:499641198"
                     /db_xref="GeneID:3700845"
     gene            206077..206424
                     /locus_tag="NP_RS01045"
                     /old_locus_tag="NP0408A"
                     /db_xref="GeneID:3700846"
     CDS             206077..206424
                     /locus_tag="NP_RS01045"
                     /old_locus_tag="NP0408A"
                     /inference="COORDINATES: similar to AA
                     sequence:RefSeq:WP_011321933.1"
                     /note="Derived by automated computational analysis using
                     gene prediction method: Protein Homology."
                     /codon_start=1
                     /transl_table=11
                     /product="hypothetical protein"
                     /protein_id="WP_011321933.1"
                     /db_xref="GI:499641199"
                     /db_xref="GeneID:3700846"
     gene            206474..207430
                     /locus_tag="NP_RS01050"
                     /old_locus_tag="NP0410A"
                     /db_xref="GeneID:3700847"
     CDS             206474..207430
                     /locus_tag="NP_RS01050"
                     /old_locus_tag="NP0410A"
                     /inference="COORDINATES: ab initio prediction:GeneMarkS+"
                     /note="Derived by automated computational analysis using
                     gene prediction method: GeneMarkS+."
                     /codon_start=1
                     /transl_table=11
                     /product="hypothetical protein"
                     /protein_id="WP_011321934.1"
                     /db_xref="GI:499641200"
                     /db_xref="GeneID:3700847"
     gene            207489..207881
                     /locus_tag="NP_RS01055"
                     /old_locus_tag="NP0412A"
                     /db_xref="GeneID:3700848"
     CDS             207489..207881
                     /locus_tag="NP_RS01055"
                     /old_locus_tag="NP0412A"
                     /inference="COORDINATES: similar to AA
                     sequence:RefSeq:WP_011321935.1"
                     /note="Derived by automated computational analysis using
                     gene prediction method: Protein Homology."
                     /codon_start=1
                     /transl_table=11
                     /product="hypothetical protein"
                     /protein_id="WP_011321935.1"
                     /db_xref="GI:499641201"
                     /db_xref="GeneID:3700848"
     gene            complement(207878..208606)
                     /locus_tag="NP_RS01060"
                     /old_locus_tag="NP0414A"
                     /db_xref="GeneID:3700849"
     CDS             complement(207878..208606)
                     /locus_tag="NP_RS01060"
                     /old_locus_tag="NP0414A"
                     /inference="COORDINATES: similar to AA
                     sequence:RefSeq:WP_007690068.1"
                     /note="Derived by automated computational analysis using
                     gene prediction method: Protein Homology."
                     /codon_start=1
                     /transl_table=11
                     /product="creatininase"
                     /protein_id="WP_011321936.1"
                     /db_xref="GI:499641202"
                     /db_xref="GeneID:3700849"
     gene            complement(208685..209218)
                     /locus_tag="NP_RS01065"
                     /old_locus_tag="NP0416A"
                     /db_xref="GeneID:3703120"
     CDS             complement(208685..209218)
                     /locus_tag="NP_RS01065"
                     /old_locus_tag="NP0416A"
                     /inference="COORDINATES: similar to AA
                     sequence:RefSeq:WP_008160956.1"
                     /note="Derived by automated computational analysis using
                     gene prediction method: Protein Homology."
                     /codon_start=1
                     /transl_table=11
                     /product="50S ribosomal protein L16"
                     /protein_id="WP_011321937.1"
                     /db_xref="GI:499641203"
                     /db_xref="GeneID:3703120"
     gene            complement(209283..210242)
                     /locus_tag="NP_RS01070"
                     /old_locus_tag="NP0418A"
                     /db_xref="GeneID:3700850"
     CDS             complement(209283..210242)
                     /locus_tag="NP_RS01070"
                     /old_locus_tag="NP0418A"
                     /inference="COORDINATES: protein motif:HMM:PF02517.14"
                     /note="Derived by automated computational analysis using
                     gene prediction method: Protein Homology."
                     /codon_start=1
                     /transl_table=11
                     /product="CPBP family intramembrane metalloprotease
                     domain-containing protein"
                     /protein_id="WP_011321938.1"
                     /db_xref="GI:499641204"
                     /db_xref="GeneID:3700850"
     gene            complement(210747..210822)
                     /locus_tag="NP_RS01075"
                     /old_locus_tag="NPt07"
                     /db_xref="GeneID:3703370"
     tRNA            complement(210747..210822)
                     /locus_tag="NP_RS01075"
                     /old_locus_tag="NPt07"
                     /product="tRNA-Cys"
                     /inference="COORDINATES: profile:tRNAscan-SE:1.23"
                     /anticodon=(pos:complement(210784..210786),aa:Cys,seq:gca)
                     /db_xref="GeneID:3703370"
     gene            complement(210946..211067)
                     /gene="rrf"
                     /locus_tag="NP_RS01080"
                     /old_locus_tag="NPr01"
                     /db_xref="GeneID:3703192"
     rRNA            complement(210946..211067)
                     /gene="rrf"
                     /locus_tag="NP_RS01080"
                     /old_locus_tag="NPr01"
                     /product="5S ribosomal RNA"
                     /inference="COORDINATES: nucleotide
                     motif:Rfam:12.0:RF00001"
                     /inference="COORDINATES: profile:INFERNAL:1.1.1"
                     /note="Derived by automated computational analysis using
                     gene prediction method: cmsearch."
                     /db_xref="RFAM:RF00001"
                     /db_xref="GeneID:3703192"
     gene            complement(211183..214071)
                     /locus_tag="NP_RS01085"
                     /old_locus_tag="NPr02"
                     /db_xref="GeneID:3703191"
     rRNA            complement(211183..214071)
                     /locus_tag="NP_RS01085"
                     /old_locus_tag="NPr02"
                     /product="23S ribosomal RNA"
                     /db_xref="GeneID:3703191"
     gene            complement(214296..214367)
                     /locus_tag="NP_RS01090"
                     /old_locus_tag="NPt08"
                     /db_xref="GeneID:3703362"
     tRNA            complement(214296..214367)
                     /locus_tag="NP_RS01090"
                     /old_locus_tag="NPt08"
                     /product="tRNA-Ala"
                     /inference="COORDINATES: profile:tRNAscan-SE:1.23"
                     /anticodon=(pos:complement(214333..214335),aa:Ala,seq:tgc)
                     /db_xref="GeneID:3703362"
     gene            complement(214459..215929)
                     /locus_tag="NP_RS01095"
                     /old_locus_tag="NPr03"
                     /db_xref="GeneID:3703190"
     rRNA            complement(214459..215929)
                     /locus_tag="NP_RS01095"
                     /old_locus_tag="NPr03"
                     /product="16S ribosomal RNA"
                     /db_xref="GeneID:3703190"
     gene            complement(216903..217220)
                     /locus_tag="NP_RS01100"
                     /old_locus_tag="NP0424A"
                     /db_xref="GeneID:3700851"
     CDS             complement(216903..217220)
                     /locus_tag="NP_RS01100"
                     /old_locus_tag="NP0424A"
                     /inference="COORDINATES: similar to AA
                     sequence:RefSeq:WP_015761640.1"
                     /note="Derived by automated computational analysis using
                     gene prediction method: Protein Homology."
                     /codon_start=1
                     /transl_table=11
                     /product="nonhistone chromosomal protein"
                     /protein_id="WP_011321939.1"
                     /db_xref="GI:499641205"
                     /db_xref="GeneID:3700851"
     gene            217453..217650
                     /locus_tag="NP_RS01105"
                     /old_locus_tag="NP0426A"
                     /db_xref="GeneID:3700852"
     CDS             217453..217650
                     /locus_tag="NP_RS01105"
                     /old_locus_tag="NP0426A"
                     /inference="COORDINATES: similar to AA
                     sequence:RefSeq:WP_008013187.1"
                     /note="Derived by automated computational analysis using
                     gene prediction method: Protein Homology."
                     /codon_start=1
                     /transl_table=11
                     /product="hypothetical protein"
                     /protein_id="WP_011321940.1"
                     /db_xref="GI:499641206"
                     /db_xref="GeneID:3700852"
     gene            217862..218914
                     /locus_tag="NP_RS01110"
                     /old_locus_tag="NP0428A"
                     /db_xref="GeneID:3703083"
     CDS             217862..218914
                     /locus_tag="NP_RS01110"
                     /old_locus_tag="NP0428A"
                     /EC_number="1.3.3.1"
                     /inference="COORDINATES: similar to AA
                     sequence:RefSeq:WP_017343482.1"
                     /note="Derived by automated computational analysis using
                     gene prediction method: Protein Homology."
                     /codon_start=1
                     /transl_table=11
                     /product="dihydroorotate dehydrogenase (quinone)"
                     /protein_id="WP_011321941.1"
                     /db_xref="GI:499641207"
                     /db_xref="GeneID:3703083"
     gene            complement(218911..219303)
                     /locus_tag="NP_RS01115"
                     /old_locus_tag="NP0430A"
                     /db_xref="GeneID:3700853"
     CDS             complement(218911..219303)
                     /locus_tag="NP_RS01115"
                     /old_locus_tag="NP0430A"
                     /inference="COORDINATES: similar to AA
                     sequence:RefSeq:WP_006078869.1"
                     /note="Derived by automated computational analysis using
                     gene prediction method: Protein Homology."
                     /codon_start=1
                     /transl_table=11
                     /product="hypothetical protein"
                     /protein_id="WP_011321942.1"
                     /db_xref="GI:499641208"
                     /db_xref="GeneID:3700853"
     gene            complement(219329..220165)
                     /locus_tag="NP_RS01120"
                     /old_locus_tag="NP0432A"
                     /db_xref="GeneID:3700854"
     CDS             complement(219329..220165)
                     /locus_tag="NP_RS01120"
                     /old_locus_tag="NP0432A"
                     /inference="COORDINATES: ab initio prediction:GeneMarkS+"
                     /note="Derived by automated computational analysis using
                     gene prediction method: GeneMarkS+."
                     /codon_start=1
                     /transl_table=11
                     /product="hypothetical protein"
                     /protein_id="WP_011321943.1"
                     /db_xref="GI:499641209"
                     /db_xref="GeneID:3700854"
     gene            220252..220551
                     /locus_tag="NP_RS01125"
                     /old_locus_tag="NP0434A"
                     /db_xref="GeneID:3700855"
     CDS             220252..220551
                     /locus_tag="NP_RS01125"
                     /old_locus_tag="NP0434A"
                     /inference="COORDINATES: similar to AA
                     sequence:RefSeq:WP_004598041.1"
                     /note="Derived by automated computational analysis using
                     gene prediction method: Protein Homology."
                     /codon_start=1
                     /transl_table=11
                     /product="hypothetical protein"
                     /protein_id="WP_011321944.1"
                     /db_xref="GI:499641210"
                     /db_xref="GeneID:3700855"
     gene            220651..221733
                     /locus_tag="NP_RS01130"
                     /old_locus_tag="NP0436A"
                     /db_xref="GeneID:3702747"
     CDS             220651..221733
                     /locus_tag="NP_RS01130"
                     /old_locus_tag="NP0436A"
                     /EC_number="2.1.2.10"
                     /inference="COORDINATES: similar to AA
                     sequence:RefSeq:WP_006066206.1"
                     /note="Derived by automated computational analysis using
                     gene prediction method: Protein Homology."
                     /codon_start=1
                     /transl_table=11
                     /product="glycine cleavage system protein T"
                     /protein_id="WP_011321945.1"
                     /db_xref="GI:499641211"
                     /db_xref="GeneID:3702747"
     gene            221788..223041
                     /locus_tag="NP_RS01135"
                     /old_locus_tag="NP0438A"
                     /db_xref="GeneID:3700856"
     CDS             221788..223041
                     /locus_tag="NP_RS01135"
                     /old_locus_tag="NP0438A"
                     /inference="COORDINATES: protein motif:HMM:PF01656.21"
                     /note="Derived by automated computational analysis using
                     gene prediction method: Protein Homology."
                     /codon_start=1
                     /transl_table=11
                     /product="chromosome partitioning protein ParA"
                     /protein_id="WP_011321946.1"
                     /db_xref="GI:499641212"
                     /db_xref="GeneID:3700856"
     gene            complement(223048..225351)
                     /locus_tag="NP_RS01140"
                     /old_locus_tag="NP0440A"
                     /db_xref="GeneID:3700857"
     CDS             complement(223048..225351)
                     /locus_tag="NP_RS01140"
                     /old_locus_tag="NP0440A"
                     /inference="COORDINATES: ab initio prediction:GeneMarkS+"
                     /note="Derived by automated computational analysis using
                     gene prediction method: GeneMarkS+."
                     /codon_start=1
                     /transl_table=11
                     /product="rad50 ATPase"
                     /protein_id="WP_011321947.1"
                     /db_xref="GI:499641213"
                     /db_xref="GeneID:3700857"
     gene            complement(225419..226969)
                     /locus_tag="NP_RS01145"
                     /old_locus_tag="NP0442A"
                     /db_xref="GeneID:3703419"
     CDS             complement(225419..226969)
                     /locus_tag="NP_RS01145"
                     /old_locus_tag="NP0442A"
                     /EC_number="6.1.1.2"
                     /inference="COORDINATES: similar to AA
                     sequence:RefSeq:WP_007141530.1"
                     /note="Derived by automated computational analysis using
                     gene prediction method: Protein Homology."
                     /codon_start=1
                     /transl_table=11
                     /product="tryptophan--tRNA ligase"
                     /protein_id="WP_011321948.1"
                     /db_xref="GI:499641214"
                     /db_xref="GeneID:3703419"
     gene            complement(227029..228039)
                     /locus_tag="NP_RS01150"
                     /old_locus_tag="NP0444A"
                     /db_xref="GeneID:3702672"
     CDS             complement(227029..228039)
                     /locus_tag="NP_RS01150"
                     /old_locus_tag="NP0444A"
                     /EC_number="3.1.27.9"
                     /inference="COORDINATES: similar to AA
                     sequence:RefSeq:WP_007740572.1"
                     /note="Derived by automated computational analysis using
                     gene prediction method: Protein Homology."
                     /codon_start=1
                     /transl_table=11
                     /product="tRNA splicing endonuclease"
                     /protein_id="WP_011321949.1"
                     /db_xref="GI:499641215"
                     /db_xref="GeneID:3702672"
     gene            complement(228118..228840)
                     /locus_tag="NP_RS01155"
                     /old_locus_tag="NP0446A"
                     /db_xref="GeneID:3700858"
     CDS             complement(228118..228840)
                     /locus_tag="NP_RS01155"
                     /old_locus_tag="NP0446A"
                     /EC_number="5.99.1.2"
                     /inference="COORDINATES: similar to AA
                     sequence:RefSeq:WP_011321950.1"
                     /note="Derived by automated computational analysis using
                     gene prediction method: Protein Homology."
                     /codon_start=1
                     /transl_table=11
                     /product="DUF91 domain-containing protein"
                     /protein_id="WP_011321950.1"
                     /db_xref="GI:499641216"
                     /db_xref="GeneID:3700858"
     gene            228943..229938
                     /locus_tag="NP_RS01160"
                     /old_locus_tag="NP0448A"
                     /db_xref="GeneID:3702514"
     CDS             228943..229938
                     /locus_tag="NP_RS01160"
                     /old_locus_tag="NP0448A"
                     /EC_number="4.3.1.12"
                     /inference="COORDINATES: similar to AA
                     sequence:RefSeq:WP_011321951.1"
                     /note="catalyzes the interconversion of alanine and
                     pyruvate; Derived by automated computational analysis
                     using gene prediction method: Protein Homology."
                     /codon_start=1
                     /transl_table=11
                     /product="alanine dehydrogenase"
                     /protein_id="WP_011321951.1"
                     /db_xref="GI:499641217"
                     /db_xref="GeneID:3702514"
     gene            complement(229957..230157)
                     /locus_tag="NP_RS01165"
                     /old_locus_tag="NP0450A"
                     /db_xref="GeneID:3700859"
     CDS             complement(229957..230157)
                     /locus_tag="NP_RS01165"
                     /old_locus_tag="NP0450A"
                     /inference="COORDINATES: ab initio prediction:GeneMarkS+"
                     /note="Derived by automated computational analysis using
                     gene prediction method: GeneMarkS+."
                     /codon_start=1
                     /transl_table=11
                     /product="hypothetical protein"
                     /protein_id="WP_011321952.1"
                     /db_xref="GI:499641218"
                     /db_xref="GeneID:3700859"
     gene            230277..232919
                     /locus_tag="NP_RS01170"
                     /old_locus_tag="NP0452A"
                     /db_xref="GeneID:3702882"
     CDS             230277..232919
                     /locus_tag="NP_RS01170"
                     /old_locus_tag="NP0452A"
                     /EC_number="6.1.1.4"
                     /inference="COORDINATES: similar to AA
                     sequence:RefSeq:WP_011321953.1"
                     /note="Derived by automated computational analysis using
                     gene prediction method: Protein Homology."
                     /codon_start=1
                     /transl_table=11
                     /product="leucine--tRNA ligase"
                     /protein_id="WP_011321953.1"
                     /db_xref="GI:499641219"
                     /db_xref="GeneID:3702882"
     gene            232974..233432
                     /locus_tag="NP_RS01175"
                     /old_locus_tag="NP0454A"
                     /db_xref="GeneID:3700860"
     CDS             232974..233432
                     /locus_tag="NP_RS01175"
                     /old_locus_tag="NP0454A"
                     /inference="COORDINATES: similar to AA
                     sequence:RefSeq:WP_011321954.1"
                     /note="Derived by automated computational analysis using
                     gene prediction method: Protein Homology."
                     /codon_start=1
                     /transl_table=11
                     /product="hypothetical protein"
                     /protein_id="WP_011321954.1"
                     /db_xref="GI:499641220"
                     /db_xref="GeneID:3700860"
     gene            complement(233439..233660)
                     /locus_tag="NP_RS01180"
                     /old_locus_tag="NP0456A"
                     /db_xref="GeneID:3700861"
     CDS             complement(233439..233660)
                     /locus_tag="NP_RS01180"
                     /old_locus_tag="NP0456A"
                     /inference="COORDINATES: similar to AA
                     sequence:RefSeq:WP_011321955.1"
                     /note="Derived by automated computational analysis using
                     gene prediction method: Protein Homology."
                     /codon_start=1
                     /transl_table=11
                     /product="hypothetical protein"
                     /protein_id="WP_049939416.1"
                     /db_xref="GI:909696179"
                     /db_xref="GeneID:3700861"
     gene            233697..234461
                     /locus_tag="NP_RS01185"
                     /old_locus_tag="NP0458A"
                     /db_xref="GeneID:3700862"
     CDS             233697..234461
                     /locus_tag="NP_RS01185"
                     /old_locus_tag="NP0458A"
                     /inference="COORDINATES: similar to AA
                     sequence:RefSeq:WP_014039051.1"
                     /note="Derived by automated computational analysis using
                     gene prediction method: Protein Homology."
                     /codon_start=1
                     /transl_table=11
                     /product="ArsR family transcriptional regulator"
                     /protein_id="WP_011321956.1"
                     /db_xref="GI:499641222"
                     /db_xref="GeneID:3700862"
     gene            complement(234463..>234963)
                     /locus_tag="NP_RS01190"
                     /old_locus_tag="NP0460A"
                     /pseudo
                     /db_xref="GeneID:3700863"
     CDS             complement(234463..>234963)
                     /locus_tag="NP_RS01190"
                     /old_locus_tag="NP0460A"
                     /inference="COORDINATES: similar to AA
                     sequence:RefSeq:WP_006884331.1"
                     /note="incomplete; partial in the middle of a contig;
                     missing start; Derived by automated computational analysis
                     using gene prediction method: Protein Homology."
                     /pseudo
                     /codon_start=1
                     /transl_table=11
                     /product="transposase"
                     /db_xref="GeneID:3700863"
     gene            complement(235136..235654)
                     /locus_tag="NP_RS01195"
                     /old_locus_tag="NP0462A"
                     /db_xref="GeneID:3700864"
     CDS             complement(235136..235654)
                     /locus_tag="NP_RS01195"
                     /old_locus_tag="NP0462A"
                     /inference="COORDINATES: similar to AA
                     sequence:RefSeq:WP_011321958.1"
                     /note="Derived by automated computational analysis using
                     gene prediction method: Protein Homology."
                     /codon_start=1
                     /transl_table=11
                     /product="metallophosphoesterase"
                     /protein_id="WP_011321958.1"
                     /db_xref="GI:499641224"
                     /db_xref="GeneID:3700864"
     gene            235788..236366
                     /locus_tag="NP_RS01200"
                     /old_locus_tag="NP0464A"
                     /db_xref="GeneID:3700865"
     CDS             235788..236366
                     /locus_tag="NP_RS01200"
                     /old_locus_tag="NP0464A"
                     /inference="COORDINATES: similar to AA
                     sequence:RefSeq:WP_011321959.1"
                     /note="Derived by automated computational analysis using
                     gene prediction method: Protein Homology."
                     /codon_start=1
                     /transl_table=11
                     /product="pyridoxal 5'-phosphate synthase glutaminase
                     subunit PdxT"
                     /protein_id="WP_011321959.1"
                     /db_xref="GI:499641225"
                     /db_xref="GeneID:3700865"
     gene            complement(236359..236817)
                     /locus_tag="NP_RS01205"
                     /old_locus_tag="NP0466A"
                     /db_xref="GeneID:3700866"
     CDS             complement(236359..236817)
                     /locus_tag="NP_RS01205"
                     /old_locus_tag="NP0466A"
                     /inference="COORDINATES: ab initio prediction:GeneMarkS+"
                     /note="Derived by automated computational analysis using
                     gene prediction method: GeneMarkS+."
                     /codon_start=1
                     /transl_table=11
                     /product="hypothetical protein"
                     /protein_id="WP_011321960.1"
                     /db_xref="GI:499641226"
                     /db_xref="GeneID:3700866"
     gene            236900..237346
                     /locus_tag="NP_RS01210"
                     /old_locus_tag="NP0468A"
                     /db_xref="GeneID:3700867"
     CDS             236900..237346
                     /locus_tag="NP_RS01210"
                     /old_locus_tag="NP0468A"
                     /inference="COORDINATES: similar to AA
                     sequence:RefSeq:WP_007739194.1"
                     /note="Derived by automated computational analysis using
                     gene prediction method: Protein Homology."
                     /codon_start=1
                     /transl_table=11
                     /product="hypothetical protein"
                     /protein_id="WP_011321961.1"
                     /db_xref="GI:499641227"
                     /db_xref="GeneID:3700867"
     gene            237343..237648
                     /locus_tag="NP_RS01215"
                     /old_locus_tag="NP0470A"
                     /db_xref="GeneID:3702818"
     CDS             237343..237648
                     /locus_tag="NP_RS01215"
                     /old_locus_tag="NP0470A"
                     /EC_number="3.6.1.31"
                     /inference="COORDINATES: similar to AA
                     sequence:RefSeq:WP_014041451.1"
                     /note="Derived by automated computational analysis using
                     gene prediction method: Protein Homology."
                     /codon_start=1
                     /transl_table=11
                     /product="phosphoribosyl-ATP pyrophosphatase"
                     /protein_id="WP_011321962.1"
                     /db_xref="GI:499641228"
                     /db_xref="GeneID:3702818"
     gene            complement(237702..238022)
                     /locus_tag="NP_RS01220"
                     /old_locus_tag="NP0472A"
                     /db_xref="GeneID:3700868"
     CDS             complement(237702..238022)
                     /locus_tag="NP_RS01220"
                     /old_locus_tag="NP0472A"
                     /inference="COORDINATES: similar to AA
                     sequence:RefSeq:WP_014556088.1"
                     /note="Derived by automated computational analysis using
                     gene prediction method: Protein Homology."
                     /codon_start=1
                     /transl_table=11
                     /product="ASCH domain-containing protein"
                     /protein_id="WP_011321963.1"
                     /db_xref="GI:499641229"
                     /db_xref="GeneID:3700868"
     gene            238254..238649
                     /locus_tag="NP_RS01225"
                     /old_locus_tag="NP0474A"
                     /db_xref="GeneID:3700869"
     CDS             238254..238649
                     /locus_tag="NP_RS01225"
                     /old_locus_tag="NP0474A"
                     /inference="COORDINATES: similar to AA
                     sequence:RefSeq:WP_007992493.1"
                     /note="Derived by automated computational analysis using
                     gene prediction method: Protein Homology."
                     /codon_start=1
                     /transl_table=11
                     /product="hypothetical protein"
                     /protein_id="WP_083761691.1"
                     /db_xref="GI:1180242886"
                     /db_xref="GeneID:3700869"
     gene            complement(238701..242297)
                     /locus_tag="NP_RS01230"
                     /old_locus_tag="NP0476A"
                     /db_xref="GeneID:3703041"
     CDS             complement(238701..242297)
                     /locus_tag="NP_RS01230"
                     /old_locus_tag="NP0476A"
                     /EC_number="2.7.7.7"
                     /inference="COORDINATES: similar to AA
                     sequence:RefSeq:WP_005578977.1"
                     /note="Derived by automated computational analysis using
                     gene prediction method: Protein Homology."
                     /codon_start=1
                     /transl_table=11
                     /product="DNA polymerase II"
                     /protein_id="WP_011321965.1"
                     /db_xref="GI:499641231"
                     /db_xref="GeneID:3703041"
     gene            complement(242313..242735)
                     /locus_tag="NP_RS01235"
                     /old_locus_tag="NP0478A"
                     /db_xref="GeneID:3700870"
     CDS             complement(242313..242735)
                     /locus_tag="NP_RS01235"
                     /old_locus_tag="NP0478A"
                     /inference="COORDINATES: similar to AA
                     sequence:RefSeq:WP_007740377.1"
                     /note="Derived by automated computational analysis using
                     gene prediction method: Protein Homology."
                     /codon_start=1
                     /transl_table=11
                     /product="DUF296 domain-containing protein"
                     /protein_id="WP_011321966.1"
                     /db_xref="GI:499641232"
                     /db_xref="GeneID:3700870"
     gene            complement(243124..244875)
                     /locus_tag="NP_RS01240"
                     /old_locus_tag="NP0482A"
                     /db_xref="GeneID:3703040"
     CDS             complement(243124..244875)
                     /locus_tag="NP_RS01240"
                     /old_locus_tag="NP0482A"
                     /EC_number="2.7.7.7"
                     /inference="COORDINATES: similar to AA
                     sequence:RefSeq:WP_006055605.1"
                     /note="Derived by automated computational analysis using
                     gene prediction method: Protein Homology."
                     /codon_start=1
                     /transl_table=11
                     /product="DNA polymerase II small subunit"
                     /protein_id="WP_011321968.1"
                     /db_xref="GI:499641234"
                     /db_xref="GeneID:3703040"
     gene            244987..245817
                     /locus_tag="NP_RS01245"
                     /old_locus_tag="NP0484A"
                     /db_xref="GeneID:3703199"
     CDS             244987..245817
                     /locus_tag="NP_RS01245"
                     /old_locus_tag="NP0484A"
                     /inference="COORDINATES: similar to AA
                     sequence:RefSeq:WP_011321969.1"
                     /note="Derived by automated computational analysis using
                     gene prediction method: Protein Homology."
                     /codon_start=1
                     /transl_table=11
                     /product="S26 family signal peptidase"
                     /protein_id="WP_011321969.1"
                     /db_xref="GI:499641235"
                     /db_xref="GeneID:3703199"
     gene            complement(245846..246172)
                     /locus_tag="NP_RS01250"
                     /old_locus_tag="NP0486A"
                     /db_xref="GeneID:3700872"
     CDS             complement(245846..246172)
                     /locus_tag="NP_RS01250"
                     /old_locus_tag="NP0486A"
                     /inference="COORDINATES: similar to AA
                     sequence:RefSeq:WP_015761963.1"
                     /note="Derived by automated computational analysis using
                     gene prediction method: Protein Homology."
                     /codon_start=1
                     /transl_table=11
                     /product="hypothetical protein"
                     /protein_id="WP_049939418.1"
                     /db_xref="GI:909696181"
                     /db_xref="GeneID:3700872"
     gene            246267..246740
                     /locus_tag="NP_RS01255"
                     /old_locus_tag="NP0488A"
                     /db_xref="GeneID:3702690"
     CDS             246267..246740
                     /locus_tag="NP_RS01255"
                     /old_locus_tag="NP0488A"
                     /EC_number="4.2.1.17"
                     /inference="COORDINATES: similar to AA
                     sequence:RefSeq:WP_011321971.1"
                     /note="Derived by automated computational analysis using
                     gene prediction method: Protein Homology."
                     /codon_start=1
                     /transl_table=11
                     /product="enoyl-CoA hydratase"
                     /protein_id="WP_011321971.1"
                     /db_xref="GI:499641237"
                     /db_xref="GeneID:3702690"
     gene            complement(246779..247285)
                     /locus_tag="NP_RS01260"
                     /old_locus_tag="NP0490A"
                     /db_xref="GeneID:3700873"
     CDS             complement(246779..247285)
                     /locus_tag="NP_RS01260"
                     /old_locus_tag="NP0490A"
                     /inference="COORDINATES: similar to AA
                     sequence:RefSeq:WP_005039707.1"
                     /note="Derived by automated computational analysis using
                     gene prediction method: Protein Homology."
                     /codon_start=1
                     /transl_table=11
                     /product="KEOPS complex component"
                     /protein_id="WP_011321972.1"
                     /db_xref="GI:499641238"
                     /db_xref="GeneID:3700873"
     gene            complement(247302..249545)
                     /locus_tag="NP_RS01265"
                     /old_locus_tag="NP0492A"
                     /db_xref="GeneID:3702913"
     CDS             complement(247302..249545)
                     /locus_tag="NP_RS01265"
                     /old_locus_tag="NP0492A"
                     /EC_number="3.6.1.-"
                     /inference="COORDINATES: similar to AA
                     sequence:RefSeq:WP_008306991.1"
                     /note="Derived by automated computational analysis using
                     gene prediction method: Protein Homology."
                     /codon_start=1
                     /transl_table=11
                     /product="DEAD/DEAH box helicase"
                     /protein_id="WP_011321973.1"
                     /db_xref="GI:499641239"
                     /db_xref="GeneID:3702913"
     gene            249667..249909
                     /locus_tag="NP_RS01270"
                     /old_locus_tag="NP0494A"
                     /db_xref="GeneID:3702707"
     CDS             249667..249909
                     /locus_tag="NP_RS01270"
                     /old_locus_tag="NP0494A"
                     /inference="COORDINATES: similar to AA
                     sequence:RefSeq:WP_013879002.1"
                     /note="Derived by automated computational analysis using
                     gene prediction method: Protein Homology."
                     /codon_start=1
                     /transl_table=11
                     /product="ferredoxin"
                     /protein_id="WP_011321974.1"
                     /db_xref="GI:499641240"
                     /db_xref="GeneID:3702707"
     gene            complement(250093..251007)
                     /locus_tag="NP_RS01275"
                     /old_locus_tag="NP0498A"
                     /db_xref="GeneID:3702903"
     CDS             complement(250093..251007)
                     /locus_tag="NP_RS01275"
                     /old_locus_tag="NP0498A"
                     /EC_number="1.1.1.37"
                     /inference="COORDINATES: similar to AA
                     sequence:RefSeq:WP_004599279.1"
                     /note="Derived by automated computational analysis using
                     gene prediction method: Protein Homology."
                     /codon_start=1
                     /transl_table=11
                     /product="malate dehydrogenase"
                     /protein_id="WP_011321976.1"
                     /db_xref="GI:499641242"
                     /db_xref="GeneID:3702903"
     gene            251247..252539
                     /locus_tag="NP_RS01280"
                     /old_locus_tag="NP0500A"
                     /db_xref="GeneID:3703290"
     CDS             251247..252539
                     /locus_tag="NP_RS01280"
                     /old_locus_tag="NP0500A"
                     /inference="COORDINATES: similar to AA
                     sequence:RefSeq:WP_011321977.1"
                     /note="Derived by automated computational analysis using
                     gene prediction method: Protein Homology."
                     /codon_start=1
                     /transl_table=11
                     /product="MFS transporter"
                     /protein_id="WP_011321977.1"
                     /db_xref="GI:499641243"
                     /db_xref="GeneID:3703290"
     gene            252589..253326
                     /locus_tag="NP_RS01285"
                     /old_locus_tag="NP0502A"
                     /db_xref="GeneID:3700875"
     CDS             252589..253326
                     /locus_tag="NP_RS01285"
                     /old_locus_tag="NP0502A"
                     /EC_number="1.1.1.-"
                     /inference="COORDINATES: similar to AA
                     sequence:RefSeq:WP_006076745.1"
                     /note="Derived by automated computational analysis using
                     gene prediction method: Protein Homology."
                     /codon_start=1
                     /transl_table=11
                     /product="oxidoreductase"
                     /protein_id="WP_011321978.1"
                     /db_xref="GI:499641244"
                     /db_xref="GeneID:3700875"
     gene            253407..256340
                     /locus_tag="NP_RS01290"
                     /old_locus_tag="NP0504A"
                     /db_xref="GeneID:3703457"
     CDS             253407..256340
                     /locus_tag="NP_RS01290"
                     /old_locus_tag="NP0504A"
                     /inference="COORDINATES: similar to AA
                     sequence:RefSeq:WP_008307957.1"
                     /note="Derived by automated computational analysis using
                     gene prediction method: Protein Homology."
                     /codon_start=1
                     /transl_table=11
                     /product="excinuclease ABC subunit UvrA"
                     /protein_id="WP_011321979.1"
                     /db_xref="GI:499641245"
                     /db_xref="GeneID:3703457"
     gene            256439..256849
                     /locus_tag="NP_RS01295"
                     /old_locus_tag="NP0506A"
                     /db_xref="GeneID:3700876"
     CDS             256439..256849
                     /locus_tag="NP_RS01295"
                     /old_locus_tag="NP0506A"
                     /inference="COORDINATES: ab initio prediction:GeneMarkS+"
                     /note="Derived by automated computational analysis using
                     gene prediction method: GeneMarkS+."
                     /codon_start=1
                     /transl_table=11
                     /product="zinc ribbon domain-containing protein"
                     /protein_id="WP_011321980.1"
                     /db_xref="GI:499641246"
                     /db_xref="GeneID:3700876"
     gene            256904..257440
                     /locus_tag="NP_RS01300"
                     /old_locus_tag="NP0508A"
                     /db_xref="GeneID:3700877"
     CDS             256904..257440
                     /locus_tag="NP_RS01300"
                     /old_locus_tag="NP0508A"
                     /inference="COORDINATES: ab initio prediction:GeneMarkS+"
                     /note="Derived by automated computational analysis using
                     gene prediction method: GeneMarkS+."
                     /codon_start=1
                     /transl_table=11
                     /product="DUF3426 domain-containing protein"
                     /protein_id="WP_011321981.1"
                     /db_xref="GI:499641247"
                     /db_xref="GeneID:3700877"
     gene            257510..258169
                     /locus_tag="NP_RS01305"
                     /old_locus_tag="NP0510A"
                     /db_xref="GeneID:3700878"
     CDS             257510..258169
                     /locus_tag="NP_RS01305"
                     /old_locus_tag="NP0510A"
                     /inference="COORDINATES: ab initio prediction:GeneMarkS+"
                     /note="Derived by automated computational analysis using
                     gene prediction method: GeneMarkS+."
                     /codon_start=1
                     /transl_table=11
                     /product="hypothetical protein"
                     /protein_id="WP_011321982.1"
                     /db_xref="GI:499641248"
                     /db_xref="GeneID:3700878"
     gene            258207..259292
                     /locus_tag="NP_RS01310"
                     /old_locus_tag="NP0512A"
                     /db_xref="GeneID:3700879"
     CDS             258207..259292
                     /locus_tag="NP_RS01310"
                     /old_locus_tag="NP0512A"
                     /EC_number="1.5.5.1"
                     /inference="COORDINATES: similar to AA
                     sequence:RefSeq:WP_005579420.1"
                     /note="Derived by automated computational analysis using
                     gene prediction method: Protein Homology."
                     /codon_start=1
                     /transl_table=11
                     /product="electron transfer flavoprotein"
                     /protein_id="WP_011321983.1"
                     /db_xref="GI:499641249"
                     /db_xref="GeneID:3700879"
     gene            259309..259929
                     /locus_tag="NP_RS01315"
                     /old_locus_tag="NP0514A"
                     /db_xref="GeneID:3700880"
     CDS             259309..259929
                     /locus_tag="NP_RS01315"
                     /old_locus_tag="NP0514A"
                     /inference="COORDINATES: similar to AA
                     sequence:RefSeq:WP_007690103.1"
                     /note="Derived by automated computational analysis using
                     gene prediction method: Protein Homology."
                     /codon_start=1
                     /transl_table=11
                     /product="hypothetical protein"
                     /protein_id="WP_011321984.1"
                     /db_xref="GI:499641250"
                     /db_xref="GeneID:3700880"
     gene            complement(259949..260311)
                     /locus_tag="NP_RS01320"
                     /old_locus_tag="NP0516A"
                     /db_xref="GeneID:3700881"
     CDS             complement(259949..260311)
                     /locus_tag="NP_RS01320"
                     /old_locus_tag="NP0516A"
                     /inference="COORDINATES: similar to AA
                     sequence:RefSeq:WP_011321985.1"
                     /note="Derived by automated computational analysis using
                     gene prediction method: Protein Homology."
                     /codon_start=1
                     /transl_table=11
                     /product="response regulator"
                     /protein_id="WP_011321985.1"
                     /db_xref="GI:499641251"
                     /db_xref="GeneID:3700881"
     gene            260436..260882
                     /locus_tag="NP_RS01325"
                     /old_locus_tag="NP0518A"
                     /db_xref="GeneID:3700882"
     CDS             260436..260882
                     /locus_tag="NP_RS01325"
                     /old_locus_tag="NP0518A"
                     /inference="COORDINATES: similar to AA
                     sequence:RefSeq:WP_006654037.1"
                     /note="Derived by automated computational analysis using
                     gene prediction method: Protein Homology."
                     /codon_start=1
                     /transl_table=11
                     /product="hypothetical protein"
                     /protein_id="WP_011321986.1"
                     /db_xref="GI:499641252"
                     /db_xref="GeneID:3700882"
     gene            261067..261459
                     /locus_tag="NP_RS01330"
                     /old_locus_tag="NP0520A"
                     /db_xref="GeneID:3700883"
     CDS             261067..261459
                     /locus_tag="NP_RS01330"
                     /old_locus_tag="NP0520A"
                     /inference="COORDINATES: ab initio prediction:GeneMarkS+"
                     /note="Derived by automated computational analysis using
                     gene prediction method: GeneMarkS+."
                     /codon_start=1
                     /transl_table=11
                     /product="hypothetical protein"
                     /protein_id="WP_011321987.1"
                     /db_xref="GI:499641253"
                     /db_xref="GeneID:3700883"
     gene            261541..262302
                     /locus_tag="NP_RS01335"
                     /old_locus_tag="NP0522A"
                     /db_xref="GeneID:3700884"
     CDS             261541..262302
                     /locus_tag="NP_RS01335"
                     /old_locus_tag="NP0522A"
                     /EC_number="1.1.1.-"
                     /inference="COORDINATES: similar to AA
                     sequence:RefSeq:WP_011321988.1"
                     /note="Derived by automated computational analysis using
                     gene prediction method: Protein Homology."
                     /codon_start=1
                     /transl_table=11
                     /product="NAD(P)-dependent oxidoreductase"
                     /protein_id="WP_011321988.1"
                     /db_xref="GI:499641254"
                     /db_xref="GeneID:3700884"
     gene            complement(262295..262627)
                     /locus_tag="NP_RS01340"
                     /old_locus_tag="NP0524A"
                     /db_xref="GeneID:3700885"
     CDS             complement(262295..262627)
                     /locus_tag="NP_RS01340"
                     /old_locus_tag="NP0524A"
                     /inference="COORDINATES: similar to AA
                     sequence:RefSeq:WP_011321989.1"
                     /note="Derived by automated computational analysis using
                     gene prediction method: Protein Homology."
                     /codon_start=1
                     /transl_table=11
                     /product="hypothetical protein"
                     /protein_id="WP_011321989.1"
                     /db_xref="GI:499641255"
                     /db_xref="GeneID:3700885"
     gene            262693..262881
                     /locus_tag="NP_RS01345"
                     /old_locus_tag="NP0526A"
                     /db_xref="GeneID:3700886"
     CDS             262693..262881
                     /locus_tag="NP_RS01345"
                     /old_locus_tag="NP0526A"
                     /inference="COORDINATES: similar to AA
                     sequence:RefSeq:WP_006113072.1"
                     /note="Derived by automated computational analysis using
                     gene prediction method: Protein Homology."
                     /codon_start=1
                     /transl_table=11
                     /product="hypothetical protein"
                     /protein_id="WP_011321990.1"
                     /db_xref="GI:499641256"
                     /db_xref="GeneID:3700886"
     gene            262967..263908
                     /locus_tag="NP_RS01350"
                     /old_locus_tag="NP0528A"
                     /db_xref="GeneID:3700887"
     CDS             262967..263908
                     /locus_tag="NP_RS01350"
                     /old_locus_tag="NP0528A"
                     /inference="COORDINATES: similar to AA
                     sequence:RefSeq:WP_011321991.1"
                     /note="Derived by automated computational analysis using
                     gene prediction method: Protein Homology."
                     /codon_start=1
                     /transl_table=11
                     /product="cell surface glycoprotein"
                     /protein_id="WP_011321991.1"
                     /db_xref="GI:499641257"
                     /db_xref="GeneID:3700887"
     gene            complement(263921..265273)
                     /locus_tag="NP_RS01355"
                     /old_locus_tag="NP0530A"
                     /db_xref="GeneID:3703294"
     CDS             complement(263921..265273)
                     /locus_tag="NP_RS01355"
                     /old_locus_tag="NP0530A"
                     /inference="COORDINATES: similar to AA
                     sequence:RefSeq:WP_011321992.1"
                     /note="Derived by automated computational analysis using
                     gene prediction method: Protein Homology."
                     /codon_start=1
                     /transl_table=11
                     /product="MFS transporter"
                     /protein_id="WP_011321992.1"
                     /db_xref="GI:499641258"
                     /db_xref="GeneID:3703294"
     gene            265392..266468
                     /locus_tag="NP_RS01360"
                     /old_locus_tag="NP0532A"
                     /db_xref="GeneID:3703412"
     CDS             265392..266468
                     /locus_tag="NP_RS01360"
                     /old_locus_tag="NP0532A"
                     /EC_number="2.4.2.18"
                     /inference="COORDINATES: similar to AA
                     sequence:RefSeq:WP_004267160.1"
                     /note="Derived by automated computational analysis using
                     gene prediction method: Protein Homology."
                     /codon_start=1
                     /transl_table=11
                     /product="anthranilate phosphoribosyltransferase"
                     /protein_id="WP_011321993.1"
                     /db_xref="GI:499641259"
                     /db_xref="GeneID:3703412"
     gene            266536..267126
                     /locus_tag="NP_RS01365"
                     /old_locus_tag="NP0534A"
                     /db_xref="GeneID:3700888"
     CDS             266536..267126
                     /locus_tag="NP_RS01365"
                     /old_locus_tag="NP0534A"
                     /inference="COORDINATES: similar to AA
                     sequence:RefSeq:WP_011321994.1"
                     /note="Derived by automated computational analysis using
                     gene prediction method: Protein Homology."
                     /codon_start=1
                     /transl_table=11
                     /product="transcription regulator"
                     /protein_id="WP_011321994.1"
                     /db_xref="GI:499641260"
                     /db_xref="GeneID:3700888"
     gene            complement(267133..269271)
                     /locus_tag="NP_RS01370"
                     /old_locus_tag="NP0536A"
                     /db_xref="GeneID:3702950"
     CDS             complement(267133..269271)
                     /locus_tag="NP_RS01370"
                     /old_locus_tag="NP0536A"
                     /inference="COORDINATES: similar to AA
                     sequence:RefSeq:WP_011321995.1"
                     /note="Derived by automated computational analysis using
                     gene prediction method: Protein Homology."
                     /codon_start=1
                     /transl_table=11
                     /product="DNA mismatch repair protein MutL"
                     /protein_id="WP_011321995.1"
                     /db_xref="GI:499641261"
                     /db_xref="GeneID:3702950"
     gene            complement(269331..271964)
                     /locus_tag="NP_RS01375"
                     /old_locus_tag="NP0538A"
                     /db_xref="GeneID:3702951"
     CDS             complement(269331..271964)
                     /locus_tag="NP_RS01375"
                     /old_locus_tag="NP0538A"
                     /inference="COORDINATES: similar to AA
                     sequence:RefSeq:WP_011321996.1"
                     /note="Derived by automated computational analysis using
                     gene prediction method: Protein Homology."
                     /codon_start=1
                     /transl_table=11
                     /product="DNA mismatch repair protein MutS"
                     /protein_id="WP_011321996.1"
                     /db_xref="GI:499641262"
                     /db_xref="GeneID:3702951"
     gene            complement(272018..274753)
                     /locus_tag="NP_RS01380"
                     /old_locus_tag="NP0540A"
                     /db_xref="GeneID:3703341"
     CDS             complement(272018..274753)
                     /locus_tag="NP_RS01380"
                     /old_locus_tag="NP0540A"
                     /inference="COORDINATES: similar to AA
                     sequence:RefSeq:WP_011321997.1"
                     /note="Derived by automated computational analysis using
                     gene prediction method: Protein Homology."
                     /codon_start=1
                     /transl_table=11
                     /product="C4-dicarboxylate ABC transporter permease"
                     /protein_id="WP_011321997.1"
                     /db_xref="GI:499641263"
                     /db_xref="GeneID:3703341"
     gene            complement(274750..275238)
                     /locus_tag="NP_RS01385"
                     /old_locus_tag="NP0542A"
                     /db_xref="GeneID:3703340"
     CDS             complement(274750..275238)
                     /locus_tag="NP_RS01385"
                     /old_locus_tag="NP0542A"
                     /inference="COORDINATES: similar to AA
                     sequence:RefSeq:WP_011321998.1"
                     /note="Derived by automated computational analysis using
                     gene prediction method: Protein Homology."
                     /codon_start=1
                     /transl_table=11
                     /product="DUF1850 domain-containing protein"
                     /protein_id="WP_011321998.1"
                     /db_xref="GI:499641264"
                     /db_xref="GeneID:3703340"
     gene            complement(275242..276276)
                     /locus_tag="NP_RS01390"
                     /old_locus_tag="NP0544A"
                     /db_xref="GeneID:3703339"
     CDS             complement(275242..276276)
                     /locus_tag="NP_RS01390"
                     /old_locus_tag="NP0544A"
                     /inference="COORDINATES: similar to AA
                     sequence:RefSeq:WP_011321999.1"
                     /note="Derived by automated computational analysis using
                     gene prediction method: Protein Homology."
                     /codon_start=1
                     /transl_table=11
                     /product="C4-dicarboxylate ABC transporter
                     substrate-binding protein"
                     /protein_id="WP_011321999.1"
                     /db_xref="GI:499641265"
                     /db_xref="GeneID:3703339"
     gene            complement(276427..277785)
                     /locus_tag="NP_RS01395"
                     /old_locus_tag="NP0546A"
                     /db_xref="GeneID:3703245"
     CDS             complement(276427..277785)
                     /locus_tag="NP_RS01395"
                     /old_locus_tag="NP0546A"
                     /EC_number="2.7.4.7"
                     /inference="COORDINATES: similar to AA
                     sequence:RefSeq:WP_011322000.1"
                     /note="Derived by automated computational analysis using
                     gene prediction method: Protein Homology."
                     /codon_start=1
                     /transl_table=11
                     /product="bifunctional hydroxymethylpyrimidine
                     kinase/phosphomethylpyrimidine kinase"
                     /protein_id="WP_011322000.1"
                     /db_xref="GI:499641266"
                     /db_xref="GeneID:3703245"
     gene            complement(277849..278238)
                     /locus_tag="NP_RS01400"
                     /old_locus_tag="NP0548A"
                     /db_xref="GeneID:3700889"
     CDS             complement(277849..278238)
                     /locus_tag="NP_RS01400"
                     /old_locus_tag="NP0548A"
                     /inference="COORDINATES: similar to AA
                     sequence:RefSeq:WP_011322001.1"
                     /note="Derived by automated computational analysis using
                     gene prediction method: Protein Homology."
                     /codon_start=1
                     /transl_table=11
                     /product="hypothetical protein"
                     /protein_id="WP_011322001.1"
                     /db_xref="GI:499641267"
                     /db_xref="GeneID:3700889"
     gene            278394..279578
                     /locus_tag="NP_RS01405"
                     /old_locus_tag="NP0550A"
                     /db_xref="GeneID:3702893"
     CDS             278394..279578
                     /locus_tag="NP_RS01405"
                     /old_locus_tag="NP0550A"
                     /EC_number="2.7.2.4"
                     /inference="COORDINATES: similar to AA
                     sequence:RefSeq:WP_011322002.1"
                     /note="Derived by automated computational analysis using
                     gene prediction method: Protein Homology."
                     /codon_start=1
                     /transl_table=11
                     /product="aspartate kinase"
                     /protein_id="WP_011322002.1"
                     /db_xref="GI:499641268"
                     /db_xref="GeneID:3702893"
     gene            279582..280043
                     /locus_tag="NP_RS01410"
                     /old_locus_tag="NP0552A"
                     /db_xref="GeneID:3700890"
     CDS             279582..280043
                     /locus_tag="NP_RS01410"
                     /old_locus_tag="NP0552A"
                     /inference="COORDINATES: similar to AA
                     sequence:RefSeq:WP_011322003.1"
                     /note="Derived by automated computational analysis using
                     gene prediction method: Protein Homology."
                     /codon_start=1
                     /transl_table=11
                     /product="TIGR00725 family protein"
                     /protein_id="WP_011322003.1"
                     /db_xref="GI:499641269"
                     /db_xref="GeneID:3700890"
     gene            complement(280185..280928)
                     /locus_tag="NP_RS01415"
                     /old_locus_tag="NP0554A"
                     /db_xref="GeneID:3703009"
     CDS             complement(280185..280928)
                     /locus_tag="NP_RS01415"
                     /old_locus_tag="NP0554A"
                     /inference="COORDINATES: similar to AA
                     sequence:RefSeq:WP_004054083.1"
                     /note="Sliding clamp subunit. Responsible for tethering
                     the catalytic subunit of DNA polymerase to DNA during
                     high-speed replication. Proliferating cell nuclear antigen
                     homolog; Derived by automated computational analysis using
                     gene prediction method: Protein Homology."
                     /codon_start=1
                     /transl_table=11
                     /product="DNA polymerase III sliding clamp"
                     /protein_id="WP_011322004.1"
                     /db_xref="GI:499641270"
                     /db_xref="GeneID:3703009"
     gene            complement(281019..282569)
                     /locus_tag="NP_RS01420"
                     /old_locus_tag="NP0556A"
                     /db_xref="GeneID:3702671"
     CDS             complement(281019..282569)
                     /locus_tag="NP_RS01420"
                     /old_locus_tag="NP0556A"
                     /EC_number="2.3.1.-"
                     /inference="COORDINATES: similar to AA
                     sequence:RefSeq:WP_007982177.1"
                     /note="Derived by automated computational analysis using
                     gene prediction method: Protein Homology."
                     /codon_start=1
                     /transl_table=11
                     /product="2-oxo acid dehydrogenase subunit E2"
                     /protein_id="WP_011322005.1"
                     /db_xref="GI:499641271"
                     /db_xref="GeneID:3702671"
     gene            complement(282571..283560)
                     /locus_tag="NP_RS01425"
                     /old_locus_tag="NP0558A"
                     /db_xref="GeneID:3703005"
     CDS             complement(282571..283560)
                     /locus_tag="NP_RS01425"
                     /old_locus_tag="NP0558A"
                     /EC_number="1.2.4.-"
                     /inference="COORDINATES: similar to AA
                     sequence:RefSeq:WP_011322006.1"
                     /note="Derived by automated computational analysis using
                     gene prediction method: Protein Homology."
                     /codon_start=1
                     /transl_table=11
                     /product="alpha-ketoacid dehydrogenase subunit beta"
                     /protein_id="WP_011322006.1"
                     /db_xref="GI:499641272"
                     /db_xref="GeneID:3703005"
     gene            complement(283557..284681)
                     /locus_tag="NP_RS01430"
                     /old_locus_tag="NP0560A"
                     /db_xref="GeneID:3703003"
     CDS             complement(283557..284681)
                     /locus_tag="NP_RS01430"
                     /old_locus_tag="NP0560A"
                     /EC_number="1.2.4.-"
                     /inference="COORDINATES: similar to AA
                     sequence:RefSeq:WP_004215735.1"
                     /note="Derived by automated computational analysis using
                     gene prediction method: Protein Homology."
                     /codon_start=1
                     /transl_table=11
                     /product="pyruvate dehydrogenase (acetyl-transferring) E1
                     component subunit alpha"
                     /protein_id="WP_011322007.1"
                     /db_xref="GI:499641273"
                     /db_xref="GeneID:3703003"
     gene            complement(284828..285757)
                     /locus_tag="NP_RS01435"
                     /old_locus_tag="NP0562A"
                     /db_xref="GeneID:3702887"
     CDS             complement(284828..285757)
                     /locus_tag="NP_RS01435"
                     /old_locus_tag="NP0562A"
                     /EC_number="2.8.1.-"
                     /inference="COORDINATES: similar to AA
                     sequence:RefSeq:WP_011322008.1"
                     /note="Derived by automated computational analysis using
                     gene prediction method: Protein Homology."
                     /codon_start=1
                     /transl_table=11
                     /product="lipoyl synthase"
                     /protein_id="WP_011322008.1"
                     /db_xref="GI:499641274"
                     /db_xref="GeneID:3702887"
     gene            285820..288231
                     /locus_tag="NP_RS01440"
                     /old_locus_tag="NP0564A"
                     /db_xref="GeneID:3702914"
     CDS             285820..288231
                     /locus_tag="NP_RS01440"
                     /old_locus_tag="NP0564A"
                     /EC_number="3.6.1.-"
                     /inference="COORDINATES: similar to AA
                     sequence:RefSeq:WP_011322009.1"
                     /note="Derived by automated computational analysis using
                     gene prediction method: Protein Homology."
                     /codon_start=1
                     /transl_table=11
                     /product="DEAD/DEAH box helicase"
                     /protein_id="WP_011322009.1"
                     /db_xref="GI:499641275"
                     /db_xref="GeneID:3702914"
     gene            288542..288925
                     /locus_tag="NP_RS01445"
                     /old_locus_tag="NP0566A"
                     /db_xref="GeneID:3703063"
     CDS             288542..288925
                     /locus_tag="NP_RS01445"
                     /old_locus_tag="NP0566A"
                     /inference="COORDINATES: similar to AA
                     sequence:RefSeq:WP_011322010.1"
                     /note="Derived by automated computational analysis using
                     gene prediction method: Protein Homology."
                     /codon_start=1
                     /transl_table=11
                     /product="reactive intermediate/imine deaminase"
                     /protein_id="WP_011322010.1"
                     /db_xref="GI:499641276"
                     /db_xref="GeneID:3703063"
     gene            288922..289128
                     /locus_tag="NP_RS01450"
                     /old_locus_tag="NP0568A"
                     /db_xref="GeneID:3700891"
     CDS             288922..289128
                     /locus_tag="NP_RS01450"
                     /old_locus_tag="NP0568A"
                     /inference="COORDINATES: similar to AA
                     sequence:RefSeq:WP_004959429.1"
                     /note="Derived by automated computational analysis using
                     gene prediction method: Protein Homology."
                     /codon_start=1
                     /transl_table=11
                     /product="hypothetical protein"
                     /protein_id="WP_011322011.1"
                     /db_xref="GI:499641277"
                     /db_xref="GeneID:3700891"
     gene            289194..289275
                     /locus_tag="NP_RS01455"
                     /old_locus_tag="NPt09"
                     /db_xref="GeneID:3703397"
     tRNA            289194..289275
                     /locus_tag="NP_RS01455"
                     /old_locus_tag="NPt09"
                     /product="tRNA-Ser"
                     /inference="COORDINATES: profile:tRNAscan-SE:1.23"
                     /anticodon=(pos:289226..289228,aa:Ser,seq:gga)
                     /db_xref="GeneID:3703397"
     gene            289567..291219
                     /locus_tag="NP_RS01460"
                     /old_locus_tag="NP0570A"
                     /db_xref="GeneID:3703258"
     CDS             289567..291219
                     /locus_tag="NP_RS01460"
                     /old_locus_tag="NP0570A"
                     /inference="COORDINATES: similar to AA
                     sequence:RefSeq:WP_004054088.1"
                     /note="Derived by automated computational analysis using
                     gene prediction method: Protein Homology."
                     /codon_start=1
                     /transl_table=11
                     /product="thermosome subunit"
                     /protein_id="WP_049939425.1"
                     /db_xref="GI:909696188"
                     /db_xref="GeneID:3703258"
     gene            291334..291801
                     /locus_tag="NP_RS01465"
                     /old_locus_tag="NP0572A"
                     /db_xref="GeneID:3700892"
     CDS             291334..291801
                     /locus_tag="NP_RS01465"
                     /old_locus_tag="NP0572A"
                     /inference="COORDINATES: similar to AA
                     sequence:RefSeq:WP_004516451.1"
                     /note="Derived by automated computational analysis using
                     gene prediction method: Protein Homology."
                     /codon_start=1
                     /transl_table=11
                     /product="cupin domain-containing protein"
                     /protein_id="WP_011322013.1"
                     /db_xref="GI:499641279"
                     /db_xref="GeneID:3700892"
     gene            291851..292219
                     /locus_tag="NP_RS01470"
                     /old_locus_tag="NP0574A"
                     /db_xref="GeneID:3700893"
     CDS             291851..292219
                     /locus_tag="NP_RS01470"
                     /old_locus_tag="NP0574A"
                     /inference="COORDINATES: similar to AA
                     sequence:RefSeq:WP_011322014.1"
                     /note="Derived by automated computational analysis using
                     gene prediction method: Protein Homology."
                     /codon_start=1
                     /transl_table=11
                     /product="DUF393 domain-containing protein"
                     /protein_id="WP_011322014.1"
                     /db_xref="GI:499641280"
                     /db_xref="GeneID:3700893"
     gene            complement(292216..292836)
                     /locus_tag="NP_RS01475"
                     /old_locus_tag="NP0576A"
                     /db_xref="GeneID:3702673"
     CDS             complement(292216..292836)
                     /locus_tag="NP_RS01475"
                     /old_locus_tag="NP0576A"
                     /inference="COORDINATES: similar to AA
                     sequence:RefSeq:WP_004217431.1"
                     /note="binds guanine nucleotides; depletion results in
                     defective cell division; Derived by automated
                     computational analysis using gene prediction method:
                     Protein Homology."
                     /codon_start=1
                     /transl_table=11
                     /product="GTP-binding protein"
                     /protein_id="WP_011322015.1"
                     /db_xref="GI:499641281"
                     /db_xref="GeneID:3702673"
     gene            292927..294228
                     /locus_tag="NP_RS01480"
                     /old_locus_tag="NP0578A"
                     /db_xref="GeneID:3700894"
     CDS             292927..294228
                     /locus_tag="NP_RS01480"
                     /old_locus_tag="NP0578A"
                     /inference="COORDINATES: similar to AA
                     sequence:RefSeq:WP_011322016.1"
                     /note="Derived by automated computational analysis using
                     gene prediction method: Protein Homology."
                     /codon_start=1
                     /transl_table=11
                     /product="TIGR00341 family protein"
                     /protein_id="WP_011322016.1"
                     /db_xref="GI:499641282"
                     /db_xref="GeneID:3700894"
     gene            294289..295035
                     /locus_tag="NP_RS01485"
                     /old_locus_tag="NP0580A"
                     /db_xref="GeneID:3700895"
     CDS             294289..295035
                     /locus_tag="NP_RS01485"
                     /old_locus_tag="NP0580A"
                     /inference="COORDINATES: protein motif:HMM:PF04402.12"
                     /note="Derived by automated computational analysis using
                     gene prediction method: Protein Homology."
                     /codon_start=1
                     /transl_table=11
                     /product="SIMPL domain-containing protein"
                     /protein_id="WP_011322017.1"
                     /db_xref="GI:499641283"
                     /db_xref="GeneID:3700895"
     gene            295092..295547
                     /locus_tag="NP_RS01490"
                     /old_locus_tag="NP0582A"
                     /db_xref="GeneID:3700896"
     CDS             295092..295547
                     /locus_tag="NP_RS01490"
                     /old_locus_tag="NP0582A"
                     /inference="COORDINATES: ab initio prediction:GeneMarkS+"
                     /note="Derived by automated computational analysis using
                     gene prediction method: GeneMarkS+."
                     /codon_start=1
                     /transl_table=11
                     /product="hypothetical protein"
                     /protein_id="WP_011322018.1"
                     /db_xref="GI:499641284"
                     /db_xref="GeneID:3700896"
     gene            complement(295590..296573)
                     /locus_tag="NP_RS01495"
                     /old_locus_tag="NP0584A"
                     /db_xref="GeneID:3700897"
     CDS             complement(295590..296573)
                     /locus_tag="NP_RS01495"
                     /old_locus_tag="NP0584A"
                     /inference="COORDINATES: similar to AA
                     sequence:RefSeq:WP_011322019.1"
                     /note="Derived by automated computational analysis using
                     gene prediction method: Protein Homology."
                     /codon_start=1
                     /transl_table=11
                     /product="GTP-binding protein"
                     /protein_id="WP_011322019.1"
                     /db_xref="GI:499641285"
                     /db_xref="GeneID:3700897"
     gene            296715..298718
                     /locus_tag="NP_RS01500"
                     /old_locus_tag="NP0586A"
                     /db_xref="GeneID:3702953"
     CDS             296715..298718
                     /locus_tag="NP_RS01500"
                     /old_locus_tag="NP0586A"
                     /inference="COORDINATES: similar to AA
                     sequence:RefSeq:WP_011322020.1"
                     /note="Derived by automated computational analysis using
                     gene prediction method: Protein Homology."
                     /codon_start=1
                     /transl_table=11
                     /product="DNA mismatch repair protein MutS"
                     /protein_id="WP_011322020.1"
                     /db_xref="GI:499641286"
                     /db_xref="GeneID:3702953"
     gene            298796..299920
                     /gene="cdc6"
                     /locus_tag="NP_RS01505"
                     /old_locus_tag="NP0588A"
                     /db_xref="GeneID:3702591"
     CDS             298796..299920
                     /gene="cdc6"
                     /locus_tag="NP_RS01505"
                     /old_locus_tag="NP0588A"
                     /inference="COORDINATES: similar to AA
                     sequence:RefSeq:WP_007976457.1"
                     /note="Involved in the initiation of DNA replication;
                     Derived by automated computational analysis using gene
                     prediction method: Protein Homology."
                     /codon_start=1
                     /transl_table=11
                     /product="ATPase AAA"
                     /protein_id="WP_011322021.1"
                     /db_xref="GI:499641287"
                     /db_xref="GeneID:3702591"
     gene            complement(299964..300944)
                     /locus_tag="NP_RS01510"
                     /old_locus_tag="NP0590A"
                     /db_xref="GeneID:3700898"
     CDS             complement(299964..300944)
                     /locus_tag="NP_RS01510"
                     /old_locus_tag="NP0590A"
                     /inference="COORDINATES: similar to AA
                     sequence:RefSeq:WP_005554819.1"
                     /note="Derived by automated computational analysis using
                     gene prediction method: Protein Homology."
                     /codon_start=1
                     /transl_table=11
                     /product="hypothetical protein"
                     /protein_id="WP_011322022.1"
                     /db_xref="GI:499641288"
                     /db_xref="GeneID:3700898"
     gene            complement(300964..301365)
                     /locus_tag="NP_RS01515"
                     /old_locus_tag="NP0592A"
                     /db_xref="GeneID:3700899"
     CDS             complement(300964..301365)
                     /locus_tag="NP_RS01515"
                     /old_locus_tag="NP0592A"
                     /inference="COORDINATES: similar to AA
                     sequence:RefSeq:WP_008418997.1"
                     /note="Derived by automated computational analysis using
                     gene prediction method: Protein Homology."
                     /codon_start=1
                     /transl_table=11
                     /product="DUF2073 domain-containing protein"
                     /protein_id="WP_011322023.1"
                     /db_xref="GI:499641289"
                     /db_xref="GeneID:3700899"
     gene            complement(301370..302011)
                     /locus_tag="NP_RS01520"
                     /old_locus_tag="NP0594A"
                     /db_xref="GeneID:3700900"
     CDS             complement(301370..302011)
                     /locus_tag="NP_RS01520"
                     /old_locus_tag="NP0594A"
                     /inference="COORDINATES: similar to AA
                     sequence:RefSeq:WP_004058835.1"
                     /note="Derived by automated computational analysis using
                     gene prediction method: Protein Homology."
                     /codon_start=1
                     /transl_table=11
                     /product="GTP-binding protein"
                     /protein_id="WP_011322024.1"
                     /db_xref="GI:499641290"
                     /db_xref="GeneID:3700900"
     repeat_region   302282..302311
                     /note="inverted repeat at the replication origin"
     repeat_region   complement(302681..302710)
                     /note="inverted repeat at the replication origin"
     gene            303447..304949
                     /locus_tag="NP_RS01525"
                     /old_locus_tag="NP0596A"
                     /db_xref="GeneID:3702590"
     CDS             303447..304949
                     /locus_tag="NP_RS01525"
                     /old_locus_tag="NP0596A"
                     /inference="COORDINATES: similar to AA
                     sequence:RefSeq:WP_018257066.1"
                     /note="Derived by automated computational analysis using
                     gene prediction method: Protein Homology."
                     /codon_start=1
                     /transl_table=11
                     /product="cell division control protein Cdc6"
                     /protein_id="WP_049939786.1"
                     /db_xref="GI:909696549"
                     /db_xref="GeneID:3702590"
     gene            305138..305923
                     /locus_tag="NP_RS01530"
                     /old_locus_tag="NP0598A"
                     /db_xref="GeneID:3700901"
     CDS             305138..305923
                     /locus_tag="NP_RS01530"
                     /old_locus_tag="NP0598A"
                     /inference="COORDINATES: similar to AA
                     sequence:RefSeq:WP_011322026.1"
                     /note="Derived by automated computational analysis using
                     gene prediction method: Protein Homology."
                     /codon_start=1
                     /transl_table=11
                     /product="hypothetical protein"
                     /protein_id="WP_011322026.1"
                     /db_xref="GI:499641292"
                     /db_xref="GeneID:3700901"
     gene            complement(306004..306417)
                     /locus_tag="NP_RS01535"
                     /old_locus_tag="NP0600A"
                     /db_xref="GeneID:3700902"
     CDS             complement(306004..306417)
                     /locus_tag="NP_RS01535"
                     /old_locus_tag="NP0600A"
                     /inference="COORDINATES: similar to AA
                     sequence:RefSeq:WP_004592933.1"
                     /note="Derived by automated computational analysis using
                     gene prediction method: Protein Homology."
                     /codon_start=1
                     /transl_table=11
                     /product="(2Fe-2S) ferredoxin"
                     /protein_id="WP_011322027.1"
                     /db_xref="GI:499641293"
                     /db_xref="GeneID:3700902"
     gene            complement(306547..307242)
                     /locus_tag="NP_RS01540"
                     /old_locus_tag="NP0602A"
                     /db_xref="GeneID:3700903"
     CDS             complement(306547..307242)
                     /locus_tag="NP_RS01540"
                     /old_locus_tag="NP0602A"
                     /inference="COORDINATES: ab initio prediction:GeneMarkS+"
                     /note="Derived by automated computational analysis using
                     gene prediction method: GeneMarkS+."
                     /codon_start=1
                     /transl_table=11
                     /product="hypothetical protein"
                     /protein_id="WP_011322028.1"
                     /db_xref="GI:499641294"
                     /db_xref="GeneID:3700903"
     gene            307344..308219
                     /locus_tag="NP_RS01545"
                     /old_locus_tag="NP0604A"
                     /db_xref="GeneID:3702861"
     CDS             307344..308219
                     /locus_tag="NP_RS01545"
                     /old_locus_tag="NP0604A"
                     /EC_number="2.5.1.-"
                     /inference="COORDINATES: similar to AA
                     sequence:RefSeq:WP_008442893.1"
                     /note="Derived by automated computational analysis using
                     gene prediction method: Protein Homology."
                     /codon_start=1
                     /transl_table=11
                     /product="polyprenyl synthetase family protein"
                     /protein_id="WP_011322029.1"
                     /db_xref="GI:499641295"
                     /db_xref="GeneID:3702861"
     gene            308274..309107
                     /locus_tag="NP_RS01550"
                     /old_locus_tag="NP0606A"
                     /db_xref="GeneID:3703059"
     CDS             308274..309107
                     /locus_tag="NP_RS01550"
                     /old_locus_tag="NP0606A"
                     /EC_number="2.7.6.1"
                     /inference="COORDINATES: similar to AA
                     sequence:RefSeq:WP_005578447.1"
                     /note="Derived by automated computational analysis using
                     gene prediction method: Protein Homology."
                     /codon_start=1
                     /transl_table=11
                     /product="ribose-phosphate pyrophosphokinase"
                     /protein_id="WP_011322030.1"
                     /db_xref="GI:499641296"
                     /db_xref="GeneID:3703059"
     gene            complement(309117..310814)
                     /locus_tag="NP_RS01555"
                     /old_locus_tag="NP0608A"
                     /db_xref="GeneID:3700904"
     CDS             complement(309117..310814)
                     /locus_tag="NP_RS01555"
                     /old_locus_tag="NP0608A"
                     /EC_number="3.1.3.5"
                     /inference="COORDINATES: ab initio prediction:GeneMarkS+"
                     /note="Derived by automated computational analysis using
                     gene prediction method: GeneMarkS+."
                     /codon_start=1
                     /transl_table=11
                     /product="5'-nucleotidase"
                     /protein_id="WP_011322031.1"
                     /db_xref="GI:499641297"
                     /db_xref="GeneID:3700904"
     gene            complement(310814..313999)
                     /locus_tag="NP_RS01560"
                     /old_locus_tag="NP0610A"
                     /db_xref="GeneID:3702863"
     CDS             complement(310814..313999)
                     /locus_tag="NP_RS01560"
                     /old_locus_tag="NP0610A"
                     /EC_number="6.1.1.5"
                     /inference="COORDINATES: similar to AA
                     sequence:RefSeq:WP_011322032.1"
                     /note="Derived by automated computational analysis using
                     gene prediction method: Protein Homology."
                     /codon_start=1
                     /transl_table=11
                     /product="isoleucine--tRNA ligase"
                     /protein_id="WP_011322032.1"
                     /db_xref="GI:499641298"
                     /db_xref="GeneID:3702863"
     gene            314206..314601
                     /locus_tag="NP_RS01565"
                     /old_locus_tag="NP0612A"
                     /db_xref="GeneID:3703018"
     CDS             314206..314601
                     /locus_tag="NP_RS01565"
                     /old_locus_tag="NP0612A"
                     /inference="COORDINATES: similar to AA
                     sequence:RefSeq:WP_011322033.1"
                     /note="Derived by automated computational analysis using
                     gene prediction method: Protein Homology."
                     /codon_start=1
                     /transl_table=11
                     /product="prefoldin subunit beta"
                     /protein_id="WP_011322033.1"
                     /db_xref="GI:499641299"
                     /db_xref="GeneID:3703018"
     gene            314608..314859
                     /locus_tag="NP_RS01570"
                     /old_locus_tag="NP0614A"
                     /db_xref="GeneID:3700905"
     CDS             314608..314859
                     /locus_tag="NP_RS01570"
                     /old_locus_tag="NP0614A"
                     /inference="COORDINATES: similar to AA
                     sequence:RefSeq:WP_011322034.1"
                     /note="Derived by automated computational analysis using
                     gene prediction method: Protein Homology."
                     /codon_start=1
                     /transl_table=11
                     /product="DUF3194 domain-containing protein"
                     /protein_id="WP_011322034.1"
                     /db_xref="GI:499641300"
                     /db_xref="GeneID:3700905"
     gene            314978..315247
                     /locus_tag="NP_RS01575"
                     /old_locus_tag="NP0616A"
                     /db_xref="GeneID:3700906"
     CDS             314978..315247
                     /locus_tag="NP_RS01575"
                     /old_locus_tag="NP0616A"
                     /inference="COORDINATES: ab initio prediction:GeneMarkS+"
                     /note="Derived by automated computational analysis using
                     gene prediction method: GeneMarkS+."
                     /codon_start=1
                     /transl_table=11
                     /product="hypothetical protein"
                     /protein_id="WP_011322035.1"
                     /db_xref="GI:499641301"
                     /db_xref="GeneID:3700906"
     gene            complement(315280..317127)
                     /locus_tag="NP_RS01580"
                     /old_locus_tag="NP0618A"
                     /db_xref="GeneID:3700907"
     CDS             complement(315280..317127)
                     /locus_tag="NP_RS01580"
                     /old_locus_tag="NP0618A"
                     /inference="COORDINATES: similar to AA
                     sequence:RefSeq:WP_011322036.1"
                     /note="Derived by automated computational analysis using
                     gene prediction method: Protein Homology."
                     /codon_start=1
                     /transl_table=11
                     /product="DUF2070 domain-containing protein"
                     /protein_id="WP_011322036.1"
                     /db_xref="GI:499641302"
                     /db_xref="GeneID:3700907"
     gene            complement(317158..317712)
                     /locus_tag="NP_RS01585"
                     /old_locus_tag="NP0620A"
                     /db_xref="GeneID:3702780"
     CDS             complement(317158..317712)
                     /locus_tag="NP_RS01585"
                     /old_locus_tag="NP0620A"
                     /EC_number="6.3.5.2"
                     /inference="COORDINATES: similar to AA
                     sequence:RefSeq:WP_011322037.1"
                     /note="type-1 glutamine amidotransferase domain; functions
                     to produce GMP from XMP in the IMP pathway; Derived by
                     automated computational analysis using gene prediction
                     method: Protein Homology."
                     /codon_start=1
                     /transl_table=11
                     /product="GMP synthase"
                     /protein_id="WP_011322037.1"
                     /db_xref="GI:499641303"
                     /db_xref="GeneID:3702780"
     gene            complement(317801..319597)
                     /locus_tag="NP_RS01590"
                     /old_locus_tag="NP0622A"
                     /db_xref="GeneID:3700908"
     CDS             complement(317801..319597)
                     /locus_tag="NP_RS01590"
                     /old_locus_tag="NP0622A"
                     /inference="COORDINATES: protein
                     motif:HMM:PF00072.22,HMM:PF02518.24,HMM:TIGR00229"
                     /note="Derived by automated computational analysis using
                     gene prediction method: Protein Homology."
                     /codon_start=1
                     /transl_table=11
                     /product="hybrid sensor histidine kinase/response
                     regulator"
                     /protein_id="WP_011322038.1"
                     /db_xref="GI:499641304"
                     /db_xref="GeneID:3700908"
     gene            complement(319698..321233)
                     /locus_tag="NP_RS01595"
                     /old_locus_tag="NP0624A"
                     /db_xref="GeneID:3702877"
     CDS             complement(319698..321233)
                     /locus_tag="NP_RS01595"
                     /old_locus_tag="NP0624A"
                     /EC_number="2.3.3.-"
                     /EC_number="2.3.3.13"
                     /inference="COORDINATES: similar to AA
                     sequence:RefSeq:WP_011322039.1"
                     /note="Derived by automated computational analysis using
                     gene prediction method: Protein Homology."
                     /codon_start=1
                     /transl_table=11
                     /product="2-isopropylmalate synthase"
                     /protein_id="WP_011322039.1"
                     /db_xref="GI:499641305"
                     /db_xref="GeneID:3702877"
     gene            321461..324631
                     /locus_tag="NP_RS01600"
                     /old_locus_tag="NP0626A"
                     /db_xref="GeneID:3700909"
     CDS             321461..324631
                     /locus_tag="NP_RS01600"
                     /old_locus_tag="NP0626A"
                     /inference="COORDINATES: protein
                     motif:HMM:PF00072.22,HMM:PF01590.24"
                     /note="Derived by automated computational analysis using
                     gene prediction method: Protein Homology."
                     /codon_start=1
                     /transl_table=11
                     /product="hypothetical protein"
                     /protein_id="WP_049939428.1"
                     /db_xref="GI:909696191"
                     /db_xref="GeneID:3700909"
     gene            complement(324621..324977)
                     /locus_tag="NP_RS01605"
                     /old_locus_tag="NP0628A"
                     /db_xref="GeneID:3700910"
     CDS             complement(324621..324977)
                     /locus_tag="NP_RS01605"
                     /old_locus_tag="NP0628A"
                     /inference="COORDINATES: similar to AA
                     sequence:RefSeq:WP_005537955.1"
                     /note="Derived by automated computational analysis using
                     gene prediction method: Protein Homology."
                     /codon_start=1
                     /transl_table=11
                     /product="hypothetical protein"
                     /protein_id="WP_049939430.1"
                     /db_xref="GI:909696193"
                     /db_xref="GeneID:3700910"
     gene            325084..325608
                     /locus_tag="NP_RS01610"
                     /old_locus_tag="NP0630A"
                     /db_xref="GeneID:3700911"
     CDS             325084..325608
                     /locus_tag="NP_RS01610"
                     /old_locus_tag="NP0630A"
                     /inference="COORDINATES: similar to AA
                     sequence:RefSeq:WP_007691921.1"
                     /note="Derived by automated computational analysis using
                     gene prediction method: Protein Homology."
                     /codon_start=1
                     /transl_table=11
                     /product="hypothetical protein"
                     /protein_id="WP_011322042.1"
                     /db_xref="GI:499641308"
                     /db_xref="GeneID:3700911"
     gene            complement(325942..326385)
                     /locus_tag="NP_RS01615"
                     /old_locus_tag="NP0634A"
                     /db_xref="GeneID:3700913"
     CDS             complement(325942..326385)
                     /locus_tag="NP_RS01615"
                     /old_locus_tag="NP0634A"
                     /inference="COORDINATES: similar to AA
                     sequence:RefSeq:WP_011322044.1"
                     /note="Derived by automated computational analysis using
                     gene prediction method: Protein Homology."
                     /codon_start=1
                     /transl_table=11
                     /product="hypothetical protein"
                     /protein_id="WP_011322044.1"
                     /db_xref="GI:499641310"
                     /db_xref="GeneID:3700913"
     gene            326446..326742
                     /locus_tag="NP_RS01620"
                     /old_locus_tag="NP0636A"
                     /db_xref="GeneID:3700914"
     CDS             326446..326742
                     /locus_tag="NP_RS01620"
                     /old_locus_tag="NP0636A"
                     /inference="COORDINATES: similar to AA
                     sequence:RefSeq:WP_005043953.1"
                     /note="Derived by automated computational analysis using
                     gene prediction method: Protein Homology."
                     /codon_start=1
                     /transl_table=11
                     /product="hypothetical protein"
                     /protein_id="WP_049939432.1"
                     /db_xref="GI:909696195"
                     /db_xref="GeneID:3700914"
     gene            326788..327006
                     /locus_tag="NP_RS01625"
                     /old_locus_tag="NP0638A"
                     /db_xref="GeneID:3700915"
     CDS             326788..327006
                     /locus_tag="NP_RS01625"
                     /old_locus_tag="NP0638A"
                     /inference="COORDINATES: similar to AA
                     sequence:RefSeq:WP_011322046.1"
                     /note="Derived by automated computational analysis using
                     gene prediction method: Protein Homology."
                     /codon_start=1
                     /transl_table=11
                     /product="hypothetical protein"
                     /protein_id="WP_011322046.1"
                     /db_xref="GI:499641312"
                     /db_xref="GeneID:3700915"
     gene            complement(327003..327464)
                     /locus_tag="NP_RS01630"
                     /old_locus_tag="NP0640A"
                     /db_xref="GeneID:3700916"
     CDS             complement(327003..327464)
                     /locus_tag="NP_RS01630"
                     /old_locus_tag="NP0640A"
                     /inference="COORDINATES: similar to AA
                     sequence:RefSeq:WP_011322047.1"
                     /note="Derived by automated computational analysis using
                     gene prediction method: Protein Homology."
                     /codon_start=1
                     /transl_table=11
                     /product="pyridoxamine 5'-phosphate oxidase"
                     /protein_id="WP_011322047.1"
                     /db_xref="GI:499641313"
                     /db_xref="GeneID:3700916"
     gene            complement(327512..327596)
                     /locus_tag="NP_RS01635"
                     /old_locus_tag="NPt10"
                     /db_xref="GeneID:3703395"
     tRNA            complement(327512..327596)
                     /locus_tag="NP_RS01635"
                     /old_locus_tag="NPt10"
                     /product="tRNA-Ser"
                     /inference="COORDINATES: profile:tRNAscan-SE:1.23"
                     /anticodon=(pos:complement(327559..327561),aa:Ser,seq:cga)
                     /db_xref="GeneID:3703395"
     gene            complement(327687..328508)
                     /locus_tag="NP_RS01640"
                     /old_locus_tag="NP0642A"
                     /db_xref="GeneID:3702828"
     CDS             complement(327687..328508)
                     /locus_tag="NP_RS01640"
                     /old_locus_tag="NP0642A"
                     /inference="COORDINATES: similar to AA
                     sequence:RefSeq:WP_017342512.1"
                     /note="Derived by automated computational analysis using
                     gene prediction method: Protein Homology."
                     /codon_start=1
                     /transl_table=11
                     /product="capsular biosynthesis protein CpsH"
                     /protein_id="WP_049939787.1"
                     /db_xref="GI:909696550"
                     /db_xref="GeneID:3702828"
     gene            328956..331331
                     /locus_tag="NP_RS01645"
                     /old_locus_tag="NP0646A"
                     /db_xref="GeneID:3703284"
     CDS             328956..331331
                     /locus_tag="NP_RS01645"
                     /old_locus_tag="NP0646A"
                     /inference="COORDINATES: similar to AA
                     sequence:RefSeq:WP_006091818.1"
                     /note="Derived by automated computational analysis using
                     gene prediction method: Protein Homology."
                     /codon_start=1
                     /transl_table=11
                     /product="universal stress protein"
                     /protein_id="WP_011322050.1"
                     /db_xref="GI:499641316"
                     /db_xref="GeneID:3703284"
     gene            complement(331328..331753)
                     /locus_tag="NP_RS01650"
                     /old_locus_tag="NP0648A"
                     /db_xref="GeneID:3702555"
     CDS             complement(331328..331753)
                     /locus_tag="NP_RS01650"
                     /old_locus_tag="NP0648A"
                     /inference="COORDINATES: similar to AA
                     sequence:RefSeq:WP_011322051.1"
                     /note="Derived by automated computational analysis using
                     gene prediction method: Protein Homology."
                     /codon_start=1
                     /transl_table=11
                     /product="SRPBCC family protein"
                     /protein_id="WP_011322051.1"
                     /db_xref="GI:499641317"
                     /db_xref="GeneID:3702555"
     gene            complement(331783..332835)
                     /locus_tag="NP_RS01655"
                     /old_locus_tag="NP0650A"
                     /db_xref="GeneID:3702558"
     CDS             complement(331783..332835)
                     /locus_tag="NP_RS01655"
                     /old_locus_tag="NP0650A"
                     /inference="COORDINATES: similar to AA
                     sequence:RefSeq:WP_011322052.1"
                     /note="Derived by automated computational analysis using
                     gene prediction method: Protein Homology."
                     /codon_start=1
                     /transl_table=11
                     /product="beta-carotene 15,15'-monooxygenase"
                     /protein_id="WP_011322052.1"
                     /db_xref="GI:499641318"
                     /db_xref="GeneID:3702558"
     gene            complement(332828..333667)
                     /locus_tag="NP_RS01660"
                     /old_locus_tag="NP0652A"
                     /db_xref="GeneID:3702636"
     CDS             complement(332828..333667)
                     /locus_tag="NP_RS01660"
                     /old_locus_tag="NP0652A"
                     /EC_number="1.14.-.-"
                     /inference="COORDINATES: similar to AA
                     sequence:RefSeq:WP_011322053.1"
                     /note="Derived by automated computational analysis using
                     gene prediction method: Protein Homology."
                     /codon_start=1
                     /transl_table=11
                     /product="lycopene cyclase domain-containing protein"
                     /protein_id="WP_011322053.1"
                     /db_xref="GI:499641319"
                     /db_xref="GeneID:3702636"
     gene            complement(333784..335829)
                     /locus_tag="NP_RS01665"
                     /old_locus_tag="NP0654A"
                     /db_xref="GeneID:3702548"
     CDS             complement(333784..335829)
                     /locus_tag="NP_RS01665"
                     /old_locus_tag="NP0654A"
                     /inference="COORDINATES: protein
                     motif:HMM:PF00072.22,HMM:PF04967.10,HMM:PF13185.4"
                     /note="Derived by automated computational analysis using
                     gene prediction method: Protein Homology."
                     /codon_start=1
                     /transl_table=11
                     /product="bacterio-opsin activator"
                     /protein_id="WP_011322054.1"
                     /db_xref="GI:499641320"
                     /db_xref="GeneID:3702548"
     gene            complement(335826..336257)
                     /locus_tag="NP_RS01670"
                     /old_locus_tag="NP0656A"
                     /db_xref="GeneID:3700918"
     CDS             complement(335826..336257)
                     /locus_tag="NP_RS01670"
                     /old_locus_tag="NP0656A"
                     /inference="COORDINATES: protein motif:HMM:PF00582.24"
                     /note="Derived by automated computational analysis using
                     gene prediction method: Protein Homology."
                     /codon_start=1
                     /transl_table=11
                     /product="universal stress protein"
                     /protein_id="WP_011322055.1"
                     /db_xref="GI:499641321"
                     /db_xref="GeneID:3700918"
     gene            complement(336329..336748)
                     /locus_tag="NP_RS01675"
                     /old_locus_tag="NP0658A"
                     /db_xref="GeneID:3700919"
     CDS             complement(336329..336748)
                     /locus_tag="NP_RS01675"
                     /old_locus_tag="NP0658A"
                     /inference="COORDINATES: similar to AA
                     sequence:RefSeq:WP_011322056.1"
                     /note="Derived by automated computational analysis using
                     gene prediction method: Protein Homology."
                     /codon_start=1
                     /transl_table=11
                     /product="universal stress protein"
                     /protein_id="WP_011322056.1"
                     /db_xref="GI:499641322"
                     /db_xref="GeneID:3700919"
     gene            complement(336945..337997)
                     /locus_tag="NP_RS01680"
                     /old_locus_tag="NP0660A"
                     /db_xref="GeneID:3702661"
     CDS             complement(336945..337997)
                     /locus_tag="NP_RS01680"
                     /old_locus_tag="NP0660A"
                     /inference="COORDINATES: similar to AA
                     sequence:RefSeq:WP_009365608.1"
                     /note="Derived by automated computational analysis using
                     gene prediction method: Protein Homology."
                     /codon_start=1
                     /transl_table=11
                     /product="periplasmic serine proteinase"
                     /protein_id="WP_011322057.1"
                     /db_xref="GI:499641323"
                     /db_xref="GeneID:3702661"
     gene            complement(338049..338816)
                     /locus_tag="NP_RS01685"
                     /old_locus_tag="NP0662A"
                     /db_xref="GeneID:3700920"
     CDS             complement(338049..338816)
                     /locus_tag="NP_RS01685"
                     /old_locus_tag="NP0662A"
                     /inference="COORDINATES: similar to AA
                     sequence:RefSeq:WP_006064898.1"
                     /note="Derived by automated computational analysis using
                     gene prediction method: Protein Homology."
                     /codon_start=1
                     /transl_table=11
                     /product="hypothetical protein"
                     /protein_id="WP_049939433.1"
                     /db_xref="GI:909696196"
                     /db_xref="GeneID:3700920"
     gene            complement(338904..339362)
                     /locus_tag="NP_RS01690"
                     /old_locus_tag="NP0664A"
                     /db_xref="GeneID:3700921"
     CDS             complement(338904..339362)
                     /locus_tag="NP_RS01690"
                     /old_locus_tag="NP0664A"
                     /inference="COORDINATES: similar to AA
                     sequence:RefSeq:WP_007691348.1"
                     /note="Derived by automated computational analysis using
                     gene prediction method: Protein Homology."
                     /codon_start=1
                     /transl_table=11
                     /product="PaaI family thioesterase"
                     /protein_id="WP_011322059.1"
                     /db_xref="GI:499641325"
                     /db_xref="GeneID:3700921"
     gene            339472..339765
                     /locus_tag="NP_RS01695"
                     /old_locus_tag="NP0666A"
                     /db_xref="GeneID:3700922"
     CDS             339472..339765
                     /locus_tag="NP_RS01695"
                     /old_locus_tag="NP0666A"
                     /inference="COORDINATES: similar to AA
                     sequence:RefSeq:WP_011322060.1"
                     /note="Derived by automated computational analysis using
                     gene prediction method: Protein Homology."
                     /codon_start=1
                     /transl_table=11
                     /product="hypothetical protein"
                     /protein_id="WP_011322060.1"
                     /db_xref="GI:499641326"
                     /db_xref="GeneID:3700922"
     gene            339935..340120
                     /locus_tag="NP_RS01700"
                     /old_locus_tag="NP0668A"
                     /db_xref="GeneID:3700923"
     CDS             339935..340120
                     /locus_tag="NP_RS01700"
                     /old_locus_tag="NP0668A"
                     /inference="COORDINATES: similar to AA
                     sequence:RefSeq:WP_011322061.1"
                     /note="Derived by automated computational analysis using
                     gene prediction method: Protein Homology."
                     /codon_start=1
                     /transl_table=11
                     /product="hypothetical protein"
                     /protein_id="WP_011322061.1"
                     /db_xref="GI:499641327"
                     /db_xref="GeneID:3700923"
     gene            340204..341442
                     /locus_tag="NP_RS01705"
                     /old_locus_tag="NP0670A"
                     /db_xref="GeneID:3702677"
     CDS             340204..341442
                     /locus_tag="NP_RS01705"
                     /old_locus_tag="NP0670A"
                     /inference="COORDINATES: similar to AA
                     sequence:RefSeq:WP_011322062.1"
                     /note="Derived by automated computational analysis using
                     gene prediction method: Protein Homology."
                     /codon_start=1
                     /transl_table=11
                     /product="MBL fold metallo-hydrolase"
                     /protein_id="WP_011322062.1"
                     /db_xref="GI:499641328"
                     /db_xref="GeneID:3702677"
     gene            341616..342251
                     /locus_tag="NP_RS01710"
                     /old_locus_tag="NP0672A"
                     /db_xref="GeneID:3700924"
     CDS             341616..342251
                     /locus_tag="NP_RS01710"
                     /old_locus_tag="NP0672A"
                     /EC_number="2.1.1.-"
                     /inference="COORDINATES: similar to AA
                     sequence:RefSeq:WP_011322063.1"
                     /note="Derived by automated computational analysis using
                     gene prediction method: Protein Homology."
                     /codon_start=1
                     /transl_table=11
                     /product="class I SAM-dependent methyltransferase"
                     /protein_id="WP_011322063.1"
                     /db_xref="GI:499641329"
                     /db_xref="GeneID:3700924"
     gene            complement(342248..342529)
                     /locus_tag="NP_RS01715"
                     /old_locus_tag="NP0674A"
                     /db_xref="GeneID:3700925"
     CDS             complement(342248..342529)
                     /locus_tag="NP_RS01715"
                     /old_locus_tag="NP0674A"
                     /inference="COORDINATES: similar to AA
                     sequence:RefSeq:WP_006076659.1"
                     /note="Derived by automated computational analysis using
                     gene prediction method: Protein Homology."
                     /codon_start=1
                     /transl_table=11
                     /product="MarR family transcriptional regulator"
                     /protein_id="WP_011322064.1"
                     /db_xref="GI:499641330"
                     /db_xref="GeneID:3700925"
     gene            342672..342989
                     /locus_tag="NP_RS01720"
                     /old_locus_tag="NP0676A"
                     /db_xref="GeneID:3700926"
     CDS             342672..342989
                     /locus_tag="NP_RS01720"
                     /old_locus_tag="NP0676A"
                     /inference="COORDINATES: similar to AA
                     sequence:RefSeq:WP_006076660.1"
                     /note="Derived by automated computational analysis using
                     gene prediction method: Protein Homology."
                     /codon_start=1
                     /transl_table=11
                     /product="hypothetical protein"
                     /protein_id="WP_011322065.1"
                     /db_xref="GI:499641331"
                     /db_xref="GeneID:3700926"
     gene            342989..344827
                     /locus_tag="NP_RS01725"
                     /old_locus_tag="NP0678A"
                     /db_xref="GeneID:3700927"
     CDS             342989..344827
                     /locus_tag="NP_RS01725"
                     /old_locus_tag="NP0678A"
                     /inference="COORDINATES: similar to AA
                     sequence:RefSeq:WP_011322066.1"
                     /note="Derived by automated computational analysis using
                     gene prediction method: Protein Homology."
                     /codon_start=1
                     /transl_table=11
                     /product="ribosome biogenesis/translation initiation
                     ATPase RLI"
                     /protein_id="WP_011322066.1"
                     /db_xref="GI:499641332"
                     /db_xref="GeneID:3700927"
     gene            344888..345406
                     /locus_tag="NP_RS01730"
                     /old_locus_tag="NP0680A"
                     /db_xref="GeneID:3702826"
     CDS             344888..345406
                     /locus_tag="NP_RS01730"
                     /old_locus_tag="NP0680A"
                     /inference="COORDINATES: similar to AA
                     sequence:RefSeq:WP_014039144.1"
                     /note="Derived by automated computational analysis using
                     gene prediction method: Protein Homology."
                     /codon_start=1
                     /transl_table=11
                     /product="nucleoid-structuring protein H-NS"
                     /protein_id="WP_011322067.1"
                     /db_xref="GI:499641333"
                     /db_xref="GeneID:3702826"
     gene            345430..345897
                     /locus_tag="NP_RS01735"
                     /old_locus_tag="NP0682A"
                     /db_xref="GeneID:3700928"
     CDS             345430..345897
                     /locus_tag="NP_RS01735"
                     /old_locus_tag="NP0682A"
                     /inference="COORDINATES: protein motif:HMM:PF00072.22"
                     /note="Derived by automated computational analysis using
                     gene prediction method: Protein Homology."
                     /codon_start=1
                     /transl_table=11
                     /product="response regulator"
                     /protein_id="WP_083761653.1"
                     /db_xref="GI:1180242848"
                     /db_xref="GeneID:3700928"
     gene            345954..346151
                     /locus_tag="NP_RS01740"
                     /old_locus_tag="NP0684A"
                     /db_xref="GeneID:3700929"
     CDS             345954..346151
                     /locus_tag="NP_RS01740"
                     /old_locus_tag="NP0684A"
                     /inference="COORDINATES: ab initio prediction:GeneMarkS+"
                     /note="Derived by automated computational analysis using
                     gene prediction method: GeneMarkS+."
                     /codon_start=1
                     /transl_table=11
                     /product="hypothetical protein"
                     /protein_id="WP_011322069.1"
                     /db_xref="GI:499641335"
                     /db_xref="GeneID:3700929"
     gene            complement(346145..347203)
                     /locus_tag="NP_RS01745"
                     /old_locus_tag="NP0686A"
                     /db_xref="GeneID:3703051"
     CDS             complement(346145..347203)
                     /locus_tag="NP_RS01745"
                     /old_locus_tag="NP0686A"
                     /inference="COORDINATES: similar to AA
                     sequence:RefSeq:WP_008526156.1"
                     /note="Derived by automated computational analysis using
                     gene prediction method: Protein Homology."
                     /codon_start=1
                     /transl_table=11
                     /product="DNA primase regulatory subunit PriL"
                     /protein_id="WP_011322070.1"
                     /db_xref="GI:499641336"
                     /db_xref="GeneID:3703051"
     gene            347321..347917
                     /locus_tag="NP_RS01750"
                     /old_locus_tag="NP0688A"
                     /db_xref="GeneID:3700930"
     CDS             347321..347917
                     /locus_tag="NP_RS01750"
                     /old_locus_tag="NP0688A"
                     /inference="COORDINATES: similar to AA
                     sequence:RefSeq:WP_011322071.1"
                     /note="Derived by automated computational analysis using
                     gene prediction method: Protein Homology."
                     /codon_start=1
                     /transl_table=11
                     /product="hypothetical protein"
                     /protein_id="WP_011322071.1"
                     /db_xref="GI:499641337"
                     /db_xref="GeneID:3700930"
     gene            347982..348437
                     /locus_tag="NP_RS01755"
                     /old_locus_tag="NP0690A"
                     /db_xref="GeneID:3700931"
     CDS             347982..348437
                     /locus_tag="NP_RS01755"
                     /old_locus_tag="NP0690A"
                     /inference="COORDINATES: similar to AA
                     sequence:RefSeq:WP_011322072.1"
                     /note="Derived by automated computational analysis using
                     gene prediction method: Protein Homology."
                     /codon_start=1
                     /transl_table=11
                     /product="universal stress protein"
                     /protein_id="WP_011322072.1"
                     /db_xref="GI:499641338"
                     /db_xref="GeneID:3700931"
     gene            complement(348507..348842)
                     /locus_tag="NP_RS01760"
                     /old_locus_tag="NP0692A"
                     /db_xref="GeneID:3700932"
     CDS             complement(348507..348842)
                     /locus_tag="NP_RS01760"
                     /old_locus_tag="NP0692A"
                     /inference="COORDINATES: similar to AA
                     sequence:RefSeq:WP_011322073.1"
                     /note="Derived by automated computational analysis using
                     gene prediction method: Protein Homology."
                     /codon_start=1
                     /transl_table=11
                     /product="hypothetical protein"
                     /protein_id="WP_011322073.1"
                     /db_xref="GI:499641339"
                     /db_xref="GeneID:3700932"
     gene            complement(348946..350664)
                     /locus_tag="NP_RS01765"
                     /old_locus_tag="NP0694A"
                     /db_xref="GeneID:3703026"
     CDS             complement(348946..350664)
                     /locus_tag="NP_RS01765"
                     /old_locus_tag="NP0694A"
                     /EC_number="6.1.1.20"
                     /inference="COORDINATES: similar to AA
                     sequence:RefSeq:WP_011322074.1"
                     /note="Derived by automated computational analysis using
                     gene prediction method: Protein Homology."
                     /codon_start=1
                     /transl_table=11
                     /product="phenylalanine--tRNA ligase subunit beta"
                     /protein_id="WP_011322074.1"
                     /db_xref="GI:499641340"
                     /db_xref="GeneID:3703026"
     gene            complement(350664..352178)
                     /locus_tag="NP_RS01770"
                     /old_locus_tag="NP0696A"
                     /db_xref="GeneID:3703025"
     CDS             complement(350664..352178)
                     /locus_tag="NP_RS01770"
                     /old_locus_tag="NP0696A"
                     /EC_number="6.1.1.20"
                     /inference="COORDINATES: similar to AA
                     sequence:RefSeq:WP_007274714.1"
                     /note="Derived by automated computational analysis using
                     gene prediction method: Protein Homology."
                     /codon_start=1
                     /transl_table=11
                     /product="phenylalanyl--tRNA ligase subunit alpha"
                     /protein_id="WP_011322075.1"
                     /db_xref="GI:499641341"
                     /db_xref="GeneID:3703025"
     gene            complement(352252..353247)
                     /locus_tag="NP_RS01775"
                     /old_locus_tag="NP0698A"
                     /db_xref="GeneID:3700933"
     CDS             complement(352252..353247)
                     /locus_tag="NP_RS01775"
                     /old_locus_tag="NP0698A"
                     /inference="COORDINATES: similar to AA
                     sequence:RefSeq:WP_011322076.1"
                     /note="Derived by automated computational analysis using
                     gene prediction method: Protein Homology."
                     /codon_start=1
                     /transl_table=11
                     /product="hypothetical protein"
                     /protein_id="WP_011322076.1"
                     /db_xref="GI:499641342"
                     /db_xref="GeneID:3700933"
     gene            complement(353570..354268)
                     /locus_tag="NP_RS01780"
                     /old_locus_tag="NP0702A"
                     /db_xref="GeneID:3700935"
     CDS             complement(353570..354268)
                     /locus_tag="NP_RS01780"
                     /old_locus_tag="NP0702A"
                     /inference="COORDINATES: similar to AA
                     sequence:RefSeq:WP_011322078.1"
                     /note="Derived by automated computational analysis using
                     gene prediction method: Protein Homology."
                     /codon_start=1
                     /transl_table=11
                     /product="hypothetical protein"
                     /protein_id="WP_011322078.1"
                     /db_xref="GI:499641344"
                     /db_xref="GeneID:3700935"
     gene            complement(354268..355158)
                     /locus_tag="NP_RS01785"
                     /old_locus_tag="NP0704A"
                     /db_xref="GeneID:3702980"
     CDS             complement(354268..355158)
                     /locus_tag="NP_RS01785"
                     /old_locus_tag="NP0704A"
                     /inference="COORDINATES: similar to AA
                     sequence:RefSeq:WP_011322079.1"
                     /note="Derived by automated computational analysis using
                     gene prediction method: Protein Homology."
                     /codon_start=1
                     /transl_table=11
                     /product="NADH-binding protein"
                     /protein_id="WP_011322079.1"
                     /db_xref="GI:499641345"
                     /db_xref="GeneID:3702980"
     gene            complement(355488..356696)
                     /locus_tag="NP_RS01790"
                     /old_locus_tag="NP0706A"
                     /db_xref="GeneID:3700936"
     CDS             complement(355488..356696)
                     /locus_tag="NP_RS01790"
                     /old_locus_tag="NP0706A"
                     /inference="COORDINATES: similar to AA
                     sequence:RefSeq:WP_011322080.1"
                     /note="Derived by automated computational analysis using
                     gene prediction method: Protein Homology."
                     /codon_start=1
                     /transl_table=11
                     /product="transposase"
                     /protein_id="WP_011322080.1"
                     /db_xref="GI:499641346"
                     /db_xref="GeneID:3700936"
     gene            357193..357402
                     /locus_tag="NP_RS01795"
                     /old_locus_tag="NP0708A"
                     /db_xref="GeneID:3700937"
     CDS             357193..357402
                     /locus_tag="NP_RS01795"
                     /old_locus_tag="NP0708A"
                     /inference="COORDINATES: similar to AA
                     sequence:RefSeq:WP_011322081.1"
                     /note="Derived by automated computational analysis using
                     gene prediction method: Protein Homology."
                     /codon_start=1
                     /transl_table=11
                     /product="hypothetical protein"
                     /protein_id="WP_011322081.1"
                     /db_xref="GI:499641347"
                     /db_xref="GeneID:3700937"
     gene            357506..360304
                     /locus_tag="NP_RS01800"
                     /old_locus_tag="NP0710A"
                     /db_xref="GeneID:3702499"
     CDS             357506..360304
                     /locus_tag="NP_RS01800"
                     /old_locus_tag="NP0710A"
                     /EC_number="6.1.1.7"
                     /inference="COORDINATES: similar to AA
                     sequence:RefSeq:WP_007141267.1"
                     /note="Derived by automated computational analysis using
                     gene prediction method: Protein Homology."
                     /codon_start=1
                     /transl_table=11
                     /product="alanine--tRNA ligase"
                     /protein_id="WP_011322082.1"
                     /db_xref="GI:499641348"
                     /db_xref="GeneID:3702499"
     gene            360346..360693
                     /locus_tag="NP_RS01805"
                     /old_locus_tag="NP0712A"
                     /db_xref="GeneID:3700938"
     CDS             360346..360693
                     /locus_tag="NP_RS01805"
                     /old_locus_tag="NP0712A"
                     /inference="COORDINATES: similar to AA
                     sequence:RefSeq:WP_011322083.1"
                     /note="Derived by automated computational analysis using
                     gene prediction method: Protein Homology."
                     /codon_start=1
                     /transl_table=11
                     /product="hypothetical protein"
                     /protein_id="WP_011322083.1"
                     /db_xref="GI:499641349"
                     /db_xref="GeneID:3700938"
     gene            complement(360760..361422)
                     /locus_tag="NP_RS01810"
                     /old_locus_tag="NP0714A"
                     /db_xref="GeneID:3700939"
     CDS             complement(360760..361422)
                     /locus_tag="NP_RS01810"
                     /old_locus_tag="NP0714A"
                     /inference="COORDINATES: ab initio prediction:GeneMarkS+"
                     /note="Derived by automated computational analysis using
                     gene prediction method: GeneMarkS+."
                     /codon_start=1
                     /transl_table=11
                     /product="transducer protein"
                     /protein_id="WP_011322084.1"
                     /db_xref="GI:499641350"
                     /db_xref="GeneID:3700939"
     gene            361702..363030
                     /locus_tag="NP_RS01815"
                     /old_locus_tag="NP0716A"
                     /db_xref="GeneID:3700940"
     CDS             361702..363030
                     /locus_tag="NP_RS01815"
                     /old_locus_tag="NP0716A"
                     /inference="COORDINATES: similar to AA
                     sequence:RefSeq:WP_011322085.1"
                     /note="Derived by automated computational analysis using
                     gene prediction method: Protein Homology."
                     /codon_start=1
                     /transl_table=11
                     /product="hypothetical protein"
                     /protein_id="WP_011322085.1"
                     /db_xref="GI:499641351"
                     /db_xref="GeneID:3700940"
     gene            363027..364397
                     /locus_tag="NP_RS01820"
                     /old_locus_tag="NP0718A"
                     /db_xref="GeneID:3700941"
     CDS             363027..364397
                     /locus_tag="NP_RS01820"
                     /old_locus_tag="NP0718A"
                     /inference="COORDINATES: protein motif:HMM:PF14337.4"
                     /note="Derived by automated computational analysis using
                     gene prediction method: Protein Homology."
                     /codon_start=1
                     /transl_table=11
                     /product="DUF4393 domain-containing protein"
                     /protein_id="WP_011322086.1"
                     /db_xref="GI:499641352"
                     /db_xref="GeneID:3700941"
     gene            complement(364404..364691)
                     /locus_tag="NP_RS01825"
                     /old_locus_tag="NP0720A"
                     /db_xref="GeneID:3700942"
     CDS             complement(364404..364691)
                     /locus_tag="NP_RS01825"
                     /old_locus_tag="NP0720A"
                     /inference="COORDINATES: similar to AA
                     sequence:RefSeq:WP_018256854.1"
                     /note="Derived by automated computational analysis using
                     gene prediction method: Protein Homology."
                     /codon_start=1
                     /transl_table=11
                     /product="hypothetical protein"
                     /protein_id="WP_049939436.1"
                     /db_xref="GI:909696199"
                     /db_xref="GeneID:3700942"
     gene            364836..365606
                     /locus_tag="NP_RS01830"
                     /old_locus_tag="NP0722A"
                     /db_xref="GeneID:3700943"
     CDS             364836..365606
                     /locus_tag="NP_RS01830"
                     /old_locus_tag="NP0722A"
                     /inference="COORDINATES: similar to AA
                     sequence:RefSeq:WP_004054365.1"
                     /note="Derived by automated computational analysis using
                     gene prediction method: Protein Homology."
                     /codon_start=1
                     /transl_table=11
                     /product="PHP domain-containing protein"
                     /protein_id="WP_011322088.1"
                     /db_xref="GI:499641354"
                     /db_xref="GeneID:3700943"
     gene            365904..366644
                     /locus_tag="NP_RS01835"
                     /old_locus_tag="NP0726A"
                     /db_xref="GeneID:3700945"
     CDS             365904..366644
                     /locus_tag="NP_RS01835"
                     /old_locus_tag="NP0726A"
                     /EC_number="1.1.1.-"
                     /inference="COORDINATES: similar to AA
                     sequence:RefSeq:WP_004051545.1"
                     /note="Derived by automated computational analysis using
                     gene prediction method: Protein Homology."
                     /codon_start=1
                     /transl_table=11
                     /product="3-oxoacyl-[acyl-carrier-protein] reductase"
                     /protein_id="WP_011322090.1"
                     /db_xref="GI:499641356"
                     /db_xref="GeneID:3700945"
     gene            complement(366651..367310)
                     /locus_tag="NP_RS01840"
                     /old_locus_tag="NP0728A"
                     /db_xref="GeneID:3700946"
     CDS             complement(366651..367310)
                     /locus_tag="NP_RS01840"
                     /old_locus_tag="NP0728A"
                     /EC_number="3.6.1.41"
                     /EC_number="3.1.3.16"
                     /inference="COORDINATES: similar to AA
                     sequence:RefSeq:WP_005040072.1"
                     /note="Derived by automated computational analysis using
                     gene prediction method: Protein Homology."
                     /codon_start=1
                     /transl_table=11
                     /product="metallophosphoesterase"
                     /protein_id="WP_011322091.1"
                     /db_xref="GI:499641357"
                     /db_xref="GeneID:3700946"
     gene            complement(367344..368858)
                     /locus_tag="NP_RS01845"
                     /old_locus_tag="NP0730A"
                     /db_xref="GeneID:3700947"
     CDS             complement(367344..368858)
                     /locus_tag="NP_RS01845"
                     /old_locus_tag="NP0730A"
                     /inference="COORDINATES: protein motif:HMM:PF02518.24"
                     /note="Derived by automated computational analysis using
                     gene prediction method: Protein Homology."
                     /codon_start=1
                     /transl_table=11
                     /product="signal transduction histidine kinase"
                     /protein_id="WP_011322092.1"
                     /db_xref="GI:499641358"
                     /db_xref="GeneID:3700947"
     gene            complement(368952..369527)
                     /locus_tag="NP_RS01850"
                     /old_locus_tag="NP0732A"
                     /db_xref="GeneID:3703076"
     CDS             complement(368952..369527)
                     /locus_tag="NP_RS01850"
                     /old_locus_tag="NP0732A"
                     /EC_number="3.5.4.10"
                     /inference="COORDINATES: similar to AA
                     sequence:RefSeq:WP_008605871.1"
                     /note="Derived by automated computational analysis using
                     gene prediction method: Protein Homology."
                     /codon_start=1
                     /transl_table=11
                     /product="IMP cyclohydrolase"
                     /protein_id="WP_011322093.1"
                     /db_xref="GI:499641359"
                     /db_xref="GeneID:3703076"
     gene            complement(369742..370452)
                     /locus_tag="NP_RS01855"
                     /old_locus_tag="NP0734A"
                     /db_xref="GeneID:3700948"
     CDS             complement(369742..370452)
                     /locus_tag="NP_RS01855"
                     /old_locus_tag="NP0734A"
                     /inference="COORDINATES: similar to AA
                     sequence:RefSeq:WP_006628307.1"
                     /note="Derived by automated computational analysis using
                     gene prediction method: Protein Homology."
                     /codon_start=1
                     /transl_table=11
                     /product="hypothetical protein"
                     /protein_id="WP_011322094.1"
                     /db_xref="GI:499641360"
                     /db_xref="GeneID:3700948"
     gene            370577..371608
                     /locus_tag="NP_RS01860"
                     /old_locus_tag="NP0736A"
                     /db_xref="GeneID:3702622"
     CDS             370577..371608
                     /locus_tag="NP_RS01860"
                     /old_locus_tag="NP0736A"
                     /inference="COORDINATES: similar to AA
                     sequence:RefSeq:WP_011322095.1"
                     /note="Derived by automated computational analysis using
                     gene prediction method: Protein Homology."
                     /codon_start=1
                     /transl_table=11
                     /product="nicotinate-nucleotide--dimethylbenzimidazole
                     phosphoribosyltransferase"
                     /protein_id="WP_011322095.1"
                     /db_xref="GI:499641361"
                     /db_xref="GeneID:3702622"
     gene            371605..372900
                     /locus_tag="NP_RS01865"
                     /old_locus_tag="NP0738A"
                     /db_xref="GeneID:3702566"
     CDS             371605..372900
                     /locus_tag="NP_RS01865"
                     /old_locus_tag="NP0738A"
                     /inference="COORDINATES: similar to AA
                     sequence:RefSeq:WP_018259127.1"
                     /note="responsible for the amidation of carboxylic groups
                     at position A and C of cobyrinic acid or hydrogenobrynic
                     acid; Derived by automated computational analysis using
                     gene prediction method: Protein Homology."
                     /codon_start=1
                     /transl_table=11
                     /product="cobyrinic acid a,c-diamide synthase"
                     /protein_id="WP_011322096.1"
                     /db_xref="GI:499641362"
                     /db_xref="GeneID:3702566"
     gene            372955..373866
                     /locus_tag="NP_RS01870"
                     /old_locus_tag="NP0740A"
                     /db_xref="GeneID:3700949"
     CDS             372955..373866
                     /locus_tag="NP_RS01870"
                     /old_locus_tag="NP0740A"
                     /inference="COORDINATES: similar to AA
                     sequence:RefSeq:WP_011322097.1"
                     /note="Derived by automated computational analysis using
                     gene prediction method: Protein Homology."
                     /codon_start=1
                     /transl_table=11
                     /product="hypothetical protein"
                     /protein_id="WP_011322097.1"
                     /db_xref="GI:499641363"
                     /db_xref="GeneID:3700949"
     gene            complement(373876..374595)
                     /locus_tag="NP_RS01875"
                     /old_locus_tag="NP0742A"
                     /db_xref="GeneID:3700950"
     CDS             complement(373876..374595)
                     /locus_tag="NP_RS01875"
                     /old_locus_tag="NP0742A"
                     /inference="COORDINATES: ab initio prediction:GeneMarkS+"
                     /note="Derived by automated computational analysis using
                     gene prediction method: GeneMarkS+."
                     /codon_start=1
                     /transl_table=11
                     /product="hypothetical protein"
                     /protein_id="WP_011322098.1"
                     /db_xref="GI:499641364"
                     /db_xref="GeneID:3700950"
     gene            complement(374646..376697)
                     /locus_tag="NP_RS01880"
                     /old_locus_tag="NP0744A"
                     /db_xref="GeneID:3703458"
     CDS             complement(374646..376697)
                     /locus_tag="NP_RS01880"
                     /old_locus_tag="NP0744A"
                     /inference="COORDINATES: similar to AA
                     sequence:RefSeq:WP_014039259.1"
                     /note="Derived by automated computational analysis using
                     gene prediction method: Protein Homology."
                     /codon_start=1
                     /transl_table=11
                     /product="excinuclease ABC subunit B"
                     /protein_id="WP_011322099.1"
                     /db_xref="GI:499641365"
                     /db_xref="GeneID:3703458"
     gene            complement(376779..377594)
                     /locus_tag="NP_RS01885"
                     /old_locus_tag="NP0746A"
                     /db_xref="GeneID:3702448"
     CDS             complement(376779..377594)
                     /locus_tag="NP_RS01885"
                     /old_locus_tag="NP0746A"
                     /inference="COORDINATES: similar to AA
                     sequence:RefSeq:WP_011322100.1"
                     /note="Derived by automated computational analysis using
                     gene prediction method: Protein Homology."
                     /codon_start=1
                     /transl_table=11
                     /product="ABC transporter permease"
                     /protein_id="WP_011322100.1"
                     /db_xref="GI:499641366"
                     /db_xref="GeneID:3702448"
     gene            complement(377591..378538)
                     /locus_tag="NP_RS01890"
                     /old_locus_tag="NP0748A"
                     /db_xref="GeneID:3702447"
     CDS             complement(377591..378538)
                     /locus_tag="NP_RS01890"
                     /old_locus_tag="NP0748A"
                     /inference="COORDINATES: similar to AA
                     sequence:RefSeq:WP_011322101.1"
                     /note="Derived by automated computational analysis using
                     gene prediction method: Protein Homology."
                     /codon_start=1
                     /transl_table=11
                     /product="ABC transporter ATP-binding protein"
                     /protein_id="WP_011322101.1"
                     /db_xref="GI:499641367"
                     /db_xref="GeneID:3702447"
     gene            complement(378612..379997)
                     /locus_tag="NP_RS01895"
                     /old_locus_tag="NP0750A"
                     /db_xref="GeneID:3700951"
     CDS             complement(378612..379997)
                     /locus_tag="NP_RS01895"
                     /old_locus_tag="NP0750A"
                     /inference="COORDINATES: similar to AA
                     sequence:RefSeq:WP_008322928.1"
                     /note="Derived by automated computational analysis using
                     gene prediction method: Protein Homology."
                     /codon_start=1
                     /transl_table=11
                     /product="RNA-binding protein"
                     /protein_id="WP_011322102.1"
                     /db_xref="GI:499641368"
                     /db_xref="GeneID:3700951"
     gene            complement(379994..380368)
                     /locus_tag="NP_RS01900"
                     /old_locus_tag="NP0752A"
                     /db_xref="GeneID:3700952"
     CDS             complement(379994..380368)
                     /locus_tag="NP_RS01900"
                     /old_locus_tag="NP0752A"
                     /inference="COORDINATES: similar to AA
                     sequence:RefSeq:WP_006647968.1"
                     /note="Derived by automated computational analysis using
                     gene prediction method: Protein Homology."
                     /codon_start=1
                     /transl_table=11
                     /product="hypothetical protein"
                     /protein_id="WP_011322103.1"
                     /db_xref="GI:499641369"
                     /db_xref="GeneID:3700952"
     gene            380465..381544
                     /locus_tag="NP_RS01905"
                     /old_locus_tag="NP0754A"
                     /db_xref="GeneID:3700953"
     CDS             380465..381544
                     /locus_tag="NP_RS01905"
                     /old_locus_tag="NP0754A"
                     /inference="COORDINATES: similar to AA
                     sequence:RefSeq:WP_011322104.1"
                     /note="Derived by automated computational analysis using
                     gene prediction method: Protein Homology."
                     /codon_start=1
                     /transl_table=11
                     /product="PrsW family intramembrane metalloprotease"
                     /protein_id="WP_011322104.1"
                     /db_xref="GI:499641370"
                     /db_xref="GeneID:3700953"
     gene            complement(381566..382234)
                     /locus_tag="NP_RS01910"
                     /old_locus_tag="NP0756A"
                     /db_xref="GeneID:3700954"
     CDS             complement(381566..382234)
                     /locus_tag="NP_RS01910"
                     /old_locus_tag="NP0756A"
                     /EC_number="1.-.-.-"
                     /inference="COORDINATES: similar to AA
                     sequence:RefSeq:WP_004973466.1"
                     /note="Derived by automated computational analysis using
                     gene prediction method: Protein Homology."
                     /codon_start=1
                     /transl_table=11
                     /product="NADPH-dependent F420 reductase"
                     /protein_id="WP_011322105.1"
                     /db_xref="GI:499641371"
                     /db_xref="GeneID:3700954"
     gene            382425..384065
                     /locus_tag="NP_RS01915"
                     /old_locus_tag="NP0758A"
                     /db_xref="GeneID:3702366"
     CDS             382425..384065
                     /locus_tag="NP_RS01915"
                     /old_locus_tag="NP0758A"
                     /inference="COORDINATES: protein motif:HMM:PF00496.20"
                     /note="Derived by automated computational analysis using
                     gene prediction method: Protein Homology."
                     /codon_start=1
                     /transl_table=11
                     /product="peptide ABC transporter substrate-binding
                     protein"
                     /protein_id="WP_011322106.1"
                     /db_xref="GI:499641372"
                     /db_xref="GeneID:3702366"
     gene            384136..385125
                     /locus_tag="NP_RS01920"
                     /old_locus_tag="NP0760A"
                     /db_xref="GeneID:3702364"
     CDS             384136..385125
                     /locus_tag="NP_RS01920"
                     /old_locus_tag="NP0760A"
                     /inference="COORDINATES: similar to AA
                     sequence:RefSeq:WP_007542888.1"
                     /note="transports peptides consisting of two or three
                     amino acids; Derived by automated computational analysis
                     using gene prediction method: Protein Homology."
                     /codon_start=1
                     /transl_table=11
                     /product="ABC transporter permease"
                     /protein_id="WP_011322107.1"
                     /db_xref="GI:499641373"
                     /db_xref="GeneID:3702364"
     gene            385122..386195
                     /locus_tag="NP_RS01925"
                     /old_locus_tag="NP0762A"
                     /db_xref="GeneID:3702365"
     CDS             385122..386195
                     /locus_tag="NP_RS01925"
                     /old_locus_tag="NP0762A"
                     /inference="COORDINATES: similar to AA
                     sequence:RefSeq:WP_011322108.1"
                     /note="Derived by automated computational analysis using
                     gene prediction method: Protein Homology."
                     /codon_start=1
                     /transl_table=11
                     /product="ABC transporter permease"
                     /protein_id="WP_011322108.1"
                     /db_xref="GI:499641374"
                     /db_xref="GeneID:3702365"
     gene            386197..387363
                     /locus_tag="NP_RS01930"
                     /old_locus_tag="NP0764A"
                     /db_xref="GeneID:3702362"
     CDS             386197..387363
                     /locus_tag="NP_RS01930"
                     /old_locus_tag="NP0764A"
                     /inference="COORDINATES: similar to AA
                     sequence:RefSeq:WP_011322109.1"
                     /note="Derived by automated computational analysis using
                     gene prediction method: Protein Homology."
                     /codon_start=1
                     /transl_table=11
                     /product="ABC transporter ATP-binding protein"
                     /protein_id="WP_011322109.1"
                     /db_xref="GI:499641375"
                     /db_xref="GeneID:3702362"
     gene            387353..389008
                     /locus_tag="NP_RS01935"
                     /old_locus_tag="NP0766A"
                     /db_xref="GeneID:3702363"
     CDS             387353..389008
                     /locus_tag="NP_RS01935"
                     /old_locus_tag="NP0766A"
                     /inference="COORDINATES: similar to AA
                     sequence:RefSeq:WP_014050279.1"
                     /note="Derived by automated computational analysis using
                     gene prediction method: Protein Homology."
                     /codon_start=1
                     /transl_table=11
                     /product="ABC transporter ATP-binding protein"
                     /protein_id="WP_011322110.1"
                     /db_xref="GI:499641376"
                     /db_xref="GeneID:3702363"
     gene            389089..389541
                     /locus_tag="NP_RS01940"
                     /old_locus_tag="NP0768A"
                     /db_xref="GeneID:3700955"
     CDS             389089..389541
                     /locus_tag="NP_RS01940"
                     /old_locus_tag="NP0768A"
                     /inference="COORDINATES: ab initio prediction:GeneMarkS+"
                     /note="Derived by automated computational analysis using
                     gene prediction method: GeneMarkS+."
                     /codon_start=1
                     /transl_table=11
                     /product="hypothetical protein"
                     /protein_id="WP_049939438.1"
                     /db_xref="GI:909696201"
                     /db_xref="GeneID:3700955"
     gene            complement(389538..390401)
                     /locus_tag="NP_RS01945"
                     /old_locus_tag="NP0770A"
                     /db_xref="GeneID:3700956"
     CDS             complement(389538..390401)
                     /locus_tag="NP_RS01945"
                     /old_locus_tag="NP0770A"
                     /inference="COORDINATES: similar to AA
                     sequence:RefSeq:WP_011322112.1"
                     /note="Derived by automated computational analysis using
                     gene prediction method: Protein Homology."
                     /codon_start=1
                     /transl_table=11
                     /product="TIGR01548 family HAD-type hydrolase"
                     /protein_id="WP_011322112.1"
                     /db_xref="GI:499641378"
                     /db_xref="GeneID:3700956"
     gene            complement(390398..390784)
                     /locus_tag="NP_RS01950"
                     /old_locus_tag="NP0772A"
                     /db_xref="GeneID:3700957"
     CDS             complement(390398..390784)
                     /locus_tag="NP_RS01950"
                     /old_locus_tag="NP0772A"
                     /inference="COORDINATES: similar to AA
                     sequence:RefSeq:WP_011322113.1"
                     /note="Derived by automated computational analysis using
                     gene prediction method: Protein Homology."
                     /codon_start=1
                     /transl_table=11
                     /product="hypothetical protein"
                     /protein_id="WP_011322113.1"
                     /db_xref="GI:499641379"
                     /db_xref="GeneID:3700957"
     gene            390824..391345
                     /locus_tag="NP_RS01955"
                     /old_locus_tag="NP0774A"
                     /db_xref="GeneID:3700958"
     CDS             390824..391345
                     /locus_tag="NP_RS01955"
                     /old_locus_tag="NP0774A"
                     /inference="COORDINATES: similar to AA
                     sequence:RefSeq:WP_004514915.1"
                     /note="probable zinc-dependent endopeptidase; similar to
                     human proteins archaemetzincin-1 and -2; Derived by
                     automated computational analysis using gene prediction
                     method: Protein Homology."
                     /codon_start=1
                     /transl_table=11
                     /product="peptidase M54"
                     /protein_id="WP_011322114.1"
                     /db_xref="GI:499641380"
                     /db_xref="GeneID:3700958"
     gene            complement(391352..391609)
                     /locus_tag="NP_RS01960"
                     /old_locus_tag="NP0776A"
                     /db_xref="GeneID:3700959"
     CDS             complement(391352..391609)
                     /locus_tag="NP_RS01960"
                     /old_locus_tag="NP0776A"
                     /inference="COORDINATES: similar to AA
                     sequence:RefSeq:WP_011322115.1"
                     /note="Derived by automated computational analysis using
                     gene prediction method: Protein Homology."
                     /codon_start=1
                     /transl_table=11
                     /product="GIY-YIG nuclease family protein"
                     /protein_id="WP_011322115.1"
                     /db_xref="GI:499641381"
                     /db_xref="GeneID:3700959"
     gene            392211..392378
                     /locus_tag="NP_RS01965"
                     /old_locus_tag="NP0780A"
                     /db_xref="GeneID:3700961"
     CDS             392211..392378
                     /locus_tag="NP_RS01965"
                     /old_locus_tag="NP0780A"
                     /inference="COORDINATES: similar to AA
                     sequence:RefSeq:WP_015762108.1"
                     /note="Derived by automated computational analysis using
                     gene prediction method: Protein Homology."
                     /codon_start=1
                     /transl_table=11
                     /product="DNA-binding protein"
                     /protein_id="WP_011322117.1"
                     /db_xref="GI:499641383"
                     /db_xref="GeneID:3700961"
     gene            392556..394100
                     /locus_tag="NP_RS01970"
                     /old_locus_tag="NP0782A"
                     /db_xref="GeneID:3700962"
     CDS             392556..394100
                     /locus_tag="NP_RS01970"
                     /old_locus_tag="NP0782A"
                     /inference="COORDINATES: ab initio prediction:GeneMarkS+"
                     /note="Derived by automated computational analysis using
                     gene prediction method: GeneMarkS+."
                     /codon_start=1
                     /transl_table=11
                     /product="hypothetical protein"
                     /protein_id="WP_011322118.1"
                     /db_xref="GI:499641384"
                     /db_xref="GeneID:3700962"
     gene            394106..396520
                     /locus_tag="NP_RS01975"
                     /old_locus_tag="NP0784A"
                     /db_xref="GeneID:3700963"
     CDS             394106..396520
                     /locus_tag="NP_RS01975"
                     /old_locus_tag="NP0784A"
                     /inference="COORDINATES: similar to AA
                     sequence:RefSeq:WP_011322119.1"
                     /note="Derived by automated computational analysis using
                     gene prediction method: Protein Homology."
                     /codon_start=1
                     /transl_table=11
                     /product="hypothetical protein"
                     /protein_id="WP_011322119.1"
                     /db_xref="GI:499641385"
                     /db_xref="GeneID:3700963"
     gene            complement(396524..397201)
                     /locus_tag="NP_RS01980"
                     /old_locus_tag="NP0786A"
                     /db_xref="GeneID:3703117"
     CDS             complement(396524..397201)
                     /locus_tag="NP_RS01980"
                     /old_locus_tag="NP0786A"
                     /EC_number="5.3.1.6"
                     /inference="COORDINATES: similar to AA
                     sequence:RefSeq:WP_008893291.1"
                     /note="Derived by automated computational analysis using
                     gene prediction method: Protein Homology."
                     /codon_start=1
                     /transl_table=11
                     /product="ribose-5-phosphate isomerase"
                     /protein_id="WP_011322120.1"
                     /db_xref="GI:499641386"
                     /db_xref="GeneID:3703117"
     gene            complement(397634..398728)
                     /locus_tag="NP_RS01985"
                     /old_locus_tag="NP0790A"
                     /db_xref="GeneID:3702974"
     CDS             complement(397634..398728)
                     /locus_tag="NP_RS01985"
                     /old_locus_tag="NP0790A"
                     /EC_number="2.8.1.7"
                     /inference="COORDINATES: similar to AA
                     sequence:RefSeq:WP_011322122.1"
                     /note="Derived by automated computational analysis using
                     gene prediction method: Protein Homology."
                     /codon_start=1
                     /transl_table=11
                     /product="aminotransferase class V-fold PLP-dependent
                     enzyme"
                     /protein_id="WP_011322122.1"
                     /db_xref="GI:499641388"
                     /db_xref="GeneID:3702974"
     gene            398841..399620
                     /locus_tag="NP_RS01990"
                     /old_locus_tag="NP0792A"
                     /db_xref="GeneID:3700965"
     CDS             398841..399620
                     /locus_tag="NP_RS01990"
                     /old_locus_tag="NP0792A"
                     /inference="COORDINATES: similar to AA
                     sequence:RefSeq:WP_011224296.1"
                     /note="Derived by automated computational analysis using
                     gene prediction method: Protein Homology."
                     /codon_start=1
                     /transl_table=11
                     /product="alpha/beta hydrolase"
                     /protein_id="WP_011322123.1"
                     /db_xref="GI:499641389"
                     /db_xref="GeneID:3700965"
     gene            399714..400418
                     /locus_tag="NP_RS01995"
                     /old_locus_tag="NP0794A"
                     /db_xref="GeneID:3702781"
     CDS             399714..400418
                     /locus_tag="NP_RS01995"
                     /old_locus_tag="NP0794A"
                     /EC_number="6.3.5.2"
                     /inference="COORDINATES: similar to AA
                     sequence:RefSeq:WP_011322124.1"
                     /note="Derived by automated computational analysis using
                     gene prediction method: Protein Homology."
                     /codon_start=1
                     /transl_table=11
                     /product="hypothetical protein"
                     /protein_id="WP_011322124.1"
                     /db_xref="GI:499641390"
                     /db_xref="GeneID:3702781"
     gene            400680..401015
                     /locus_tag="NP_RS02000"
                     /old_locus_tag="NP0796A"
                     /db_xref="GeneID:3700966"
     CDS             400680..401015
                     /locus_tag="NP_RS02000"
                     /old_locus_tag="NP0796A"
                     /inference="COORDINATES: similar to AA
                     sequence:RefSeq:WP_011322125.1"
                     /note="Derived by automated computational analysis using
                     gene prediction method: Protein Homology."
                     /codon_start=1
                     /transl_table=11
                     /product="hypothetical protein"
                     /protein_id="WP_011322125.1"
                     /db_xref="GI:499641391"
                     /db_xref="GeneID:3700966"
     gene            complement(401157..402011)
                     /locus_tag="NP_RS02005"
                     /old_locus_tag="NP0798A"
                     /db_xref="GeneID:3702870"
     CDS             complement(401157..402011)
                     /locus_tag="NP_RS02005"
                     /old_locus_tag="NP0798A"
                     /EC_number="2.6.1.42"
                     /inference="COORDINATES: similar to AA
                     sequence:RefSeq:WP_011322126.1"
                     /note="Derived by automated computational analysis using
                     gene prediction method: Protein Homology."
                     /codon_start=1
                     /transl_table=11
                     /product="branched chain amino acid aminotransferase"
                     /protein_id="WP_011322126.1"
                     /db_xref="GI:499641392"
                     /db_xref="GeneID:3702870"
     gene            complement(402013..402615)
                     /locus_tag="NP_RS02010"
                     /old_locus_tag="NP0800A"
                     /db_xref="GeneID:3703418"
     CDS             complement(402013..402615)
                     /locus_tag="NP_RS02010"
                     /old_locus_tag="NP0800A"
                     /EC_number="4.1.3.27"
                     /inference="COORDINATES: similar to AA
                     sequence:RefSeq:WP_011322127.1"
                     /note="TrpG; with TrpE catalyzes the formation of
                     anthranilate and glutamate from chorismate and glutamine;
                     TrpG provides the glutamine amidotransferase activity;
                     Derived by automated computational analysis using gene
                     prediction method: Protein Homology."
                     /codon_start=1
                     /transl_table=11
                     /product="glutamine amidotransferase"
                     /protein_id="WP_011322127.1"
                     /db_xref="GI:499641393"
                     /db_xref="GeneID:3703418"
     gene            complement(402612..404102)
                     /locus_tag="NP_RS02015"
                     /old_locus_tag="NP0802A"
                     /db_xref="GeneID:3703415"
     CDS             complement(402612..404102)
                     /locus_tag="NP_RS02015"
                     /old_locus_tag="NP0802A"
                     /EC_number="4.1.3.27"
                     /inference="COORDINATES: similar to AA
                     sequence:RefSeq:WP_011322128.1"
                     /note="Derived by automated computational analysis using
                     gene prediction method: Protein Homology."
                     /codon_start=1
                     /transl_table=11
                     /product="anthranilate synthase component I"
                     /protein_id="WP_011322128.1"
                     /db_xref="GI:499641394"
                     /db_xref="GeneID:3703415"
     gene            complement(404145..404672)
                     /locus_tag="NP_RS02020"
                     /old_locus_tag="NP0804A"
                     /db_xref="GeneID:3700967"
     CDS             complement(404145..404672)
                     /locus_tag="NP_RS02020"
                     /old_locus_tag="NP0804A"
                     /inference="COORDINATES: protein motif:HMM:PF14520.4"
                     /note="Derived by automated computational analysis using
                     gene prediction method: Protein Homology."
                     /codon_start=1
                     /transl_table=11
                     /product="helix-hairpin-helix domain-containing protein"
                     /protein_id="WP_011322129.1"
                     /db_xref="GI:499641395"
                     /db_xref="GeneID:3700967"
     gene            complement(404736..405530)
                     /locus_tag="NP_RS02025"
                     /old_locus_tag="NP0806A"
                     /db_xref="GeneID:3702529"
     CDS             complement(404736..405530)
                     /locus_tag="NP_RS02025"
                     /old_locus_tag="NP0806A"
                     /EC_number="1.1.1.25"
                     /inference="COORDINATES: similar to AA
                     sequence:RefSeq:WP_017342487.1"
                     /note="Derived by automated computational analysis using
                     gene prediction method: Protein Homology."
                     /codon_start=1
                     /transl_table=11
                     /product="shikimate dehydrogenase"
                     /protein_id="WP_011322130.1"
                     /db_xref="GI:499641396"
                     /db_xref="GeneID:3702529"
     gene            405704..407029
                     /locus_tag="NP_RS02030"
                     /old_locus_tag="NP0808A"
                     /db_xref="GeneID:3700968"
     CDS             405704..407029
                     /locus_tag="NP_RS02030"
                     /old_locus_tag="NP0808A"
                     /inference="COORDINATES: similar to AA
                     sequence:RefSeq:WP_008426992.1"
                     /note="Derived by automated computational analysis using
                     gene prediction method: Protein Homology."
                     /codon_start=1
                     /transl_table=11
                     /product="hypothetical protein"
                     /protein_id="WP_011322131.1"
                     /db_xref="GI:499641397"
                     /db_xref="GeneID:3700968"
     gene            407300..408466
                     /locus_tag="NP_RS02035"
                     /old_locus_tag="NP0810A"
                     /db_xref="GeneID:3702727"
     CDS             407300..408466
                     /locus_tag="NP_RS02035"
                     /old_locus_tag="NP0810A"
                     /inference="COORDINATES: similar to AA
                     sequence:RefSeq:WP_004053267.1"
                     /note="Derived by automated computational analysis using
                     gene prediction method: Protein Homology."
                     /codon_start=1
                     /transl_table=11
                     /product="cell division protein FtsZ"
                     /protein_id="WP_011322132.1"
                     /db_xref="GI:499641398"
                     /db_xref="GeneID:3702727"
     gene            408518..408691
                     /locus_tag="NP_RS02040"
                     /old_locus_tag="NP0812A"
                     /db_xref="GeneID:3703201"
     CDS             408518..408691
                     /locus_tag="NP_RS02040"
                     /old_locus_tag="NP0812A"
                     /inference="COORDINATES: similar to AA
                     sequence:RefSeq:WP_011322133.1"
                     /note="Derived by automated computational analysis using
                     gene prediction method: Protein Homology."
                     /codon_start=1
                     /transl_table=11
                     /product="preprotein translocase subunit SecE"
                     /protein_id="WP_011322133.1"
                     /db_xref="GI:499641399"
                     /db_xref="GeneID:3703201"
     gene            408691..409131
                     /locus_tag="NP_RS02045"
                     /old_locus_tag="NP0814A"
                     /db_xref="GeneID:3703001"
     CDS             408691..409131
                     /locus_tag="NP_RS02045"
                     /old_locus_tag="NP0814A"
                     /inference="COORDINATES: similar to AA
                     sequence:RefSeq:WP_004217006.1"
                     /note="Derived by automated computational analysis using
                     gene prediction method: Protein Homology."
                     /codon_start=1
                     /transl_table=11
                     /product="transcription elongation factor Spt5"
                     /protein_id="WP_011322134.1"
                     /db_xref="GI:499641400"
                     /db_xref="GeneID:3703001"
     gene            complement(409132..409437)
                     /locus_tag="NP_RS02050"
                     /old_locus_tag="NP0816A"
                     /db_xref="GeneID:3700969"
     CDS             complement(409132..409437)
                     /locus_tag="NP_RS02050"
                     /old_locus_tag="NP0816A"
                     /inference="COORDINATES: similar to AA
                     sequence:RefSeq:WP_011322135.1"
                     /note="Derived by automated computational analysis using
                     gene prediction method: Protein Homology."
                     /codon_start=1
                     /transl_table=11
                     /product="hypothetical protein"
                     /protein_id="WP_011322135.1"
                     /db_xref="GI:499641401"
                     /db_xref="GeneID:3700969"
     gene            409519..410274
                     /locus_tag="NP_RS02055"
                     /old_locus_tag="NP0818A"
                     /db_xref="GeneID:3700970"
     CDS             409519..410274
                     /locus_tag="NP_RS02055"
                     /old_locus_tag="NP0818A"
                     /inference="COORDINATES: similar to AA
                     sequence:RefSeq:WP_011322136.1"
                     /note="Derived by automated computational analysis using
                     gene prediction method: Protein Homology."
                     /codon_start=1
                     /transl_table=11
                     /product="PHP domain-containing protein"
                     /protein_id="WP_011322136.1"
                     /db_xref="GI:499641402"
                     /db_xref="GeneID:3700970"
     gene            complement(410271..410759)
                     /locus_tag="NP_RS02060"
                     /old_locus_tag="NP0820A"
                     /db_xref="GeneID:3700971"
     CDS             complement(410271..410759)
                     /locus_tag="NP_RS02060"
                     /old_locus_tag="NP0820A"
                     /inference="COORDINATES: similar to AA
                     sequence:RefSeq:WP_011322137.1"
                     /note="Derived by automated computational analysis using
                     gene prediction method: Protein Homology."
                     /codon_start=1
                     /transl_table=11
                     /product="metal-dependent hydrolase"
                     /protein_id="WP_011322137.1"
                     /db_xref="GI:499641403"
                     /db_xref="GeneID:3700971"
     gene            complement(410853..411353)
                     /locus_tag="NP_RS02065"
                     /old_locus_tag="NP0822A"
                     /db_xref="GeneID:3702608"
     CDS             complement(410853..411353)
                     /locus_tag="NP_RS02065"
                     /old_locus_tag="NP0822A"
                     /inference="COORDINATES: similar to AA
                     sequence:RefSeq:WP_011322138.1"
                     /note="Derived by automated computational analysis using
                     gene prediction method: Protein Homology."
                     /codon_start=1
                     /transl_table=11
                     /product="CinA family protein"
                     /protein_id="WP_011322138.1"
                     /db_xref="GI:499641404"
                     /db_xref="GeneID:3702608"
     gene            411460..412566
                     /locus_tag="NP_RS02070"
                     /old_locus_tag="NP0824A"
                     /db_xref="GeneID:3702536"
     CDS             411460..412566
                     /locus_tag="NP_RS02070"
                     /old_locus_tag="NP0824A"
                     /EC_number="2.6.1.1"
                     /inference="COORDINATES: similar to AA
                     sequence:RefSeq:WP_011322139.1"
                     /note="Derived by automated computational analysis using
                     gene prediction method: Protein Homology."
                     /codon_start=1
                     /transl_table=11
                     /product="pyridoxal phosphate-dependent aminotransferase"
                     /protein_id="WP_011322139.1"
                     /db_xref="GI:499641405"
                     /db_xref="GeneID:3702536"
     gene            complement(412588..414063)
                     /locus_tag="NP_RS02075"
                     /old_locus_tag="NP0826A"
                     /db_xref="GeneID:3703335"
     CDS             complement(412588..414063)
                     /locus_tag="NP_RS02075"
                     /old_locus_tag="NP0826A"
                     /inference="COORDINATES: similar to AA
                     sequence:RefSeq:WP_015322375.1"
                     /note="Derived by automated computational analysis using
                     gene prediction method: Protein Homology."
                     /codon_start=1
                     /transl_table=11
                     /product="monovalent cation/H+ antiporter subunit D family
                     protein"
                     /protein_id="WP_011322140.1"
                     /db_xref="GI:499641406"
                     /db_xref="GeneID:3703335"
     gene            complement(414148..415971)
                     /locus_tag="NP_RS02080"
                     /old_locus_tag="NP0828A"
                     /db_xref="GeneID:3703334"
     CDS             complement(414148..415971)
                     /locus_tag="NP_RS02080"
                     /old_locus_tag="NP0828A"
                     /EC_number="1.6.5.3"
                     /inference="COORDINATES: similar to AA
                     sequence:RefSeq:WP_005559034.1"
                     /note="Derived by automated computational analysis using
                     gene prediction method: Protein Homology."
                     /codon_start=1
                     /transl_table=11
                     /product="Na(+)/H(+) antiporter subunit D"
                     /protein_id="WP_011322141.1"
                     /db_xref="GI:499641407"
                     /db_xref="GeneID:3703334"
     gene            complement(415971..417677)
                     /locus_tag="NP_RS02085"
                     /old_locus_tag="NP0830A"
                     /db_xref="GeneID:3703333"
     CDS             complement(415971..417677)
                     /locus_tag="NP_RS02085"
                     /old_locus_tag="NP0830A"
                     /inference="COORDINATES: similar to AA
                     sequence:RefSeq:WP_005580844.1"
                     /note="Derived by automated computational analysis using
                     gene prediction method: Protein Homology."
                     /codon_start=1
                     /transl_table=11
                     /product="cation:proton antiporter"
                     /protein_id="WP_011322142.1"
                     /db_xref="GI:499641408"
                     /db_xref="GeneID:3703333"
     gene            complement(417670..418053)
                     /locus_tag="NP_RS02090"
                     /old_locus_tag="NP0832A"
                     /db_xref="GeneID:3703332"
     CDS             complement(417670..418053)
                     /locus_tag="NP_RS02090"
                     /old_locus_tag="NP0832A"
                     /inference="COORDINATES: similar to AA
                     sequence:RefSeq:WP_005580845.1"
                     /note="Derived by automated computational analysis using
                     gene prediction method: Protein Homology."
                     /codon_start=1
                     /transl_table=11
                     /product="cation:proton antiporter"
                     /protein_id="WP_011322143.1"
                     /db_xref="GI:499641409"
                     /db_xref="GeneID:3703332"
     gene            complement(418050..418604)
                     /locus_tag="NP_RS02095"
                     /old_locus_tag="NP0834A"
                     /db_xref="GeneID:3703331"
     CDS             complement(418050..418604)
                     /locus_tag="NP_RS02095"
                     /old_locus_tag="NP0834A"
                     /inference="COORDINATES: similar to AA
                     sequence:RefSeq:WP_011322144.1"
                     /note="Derived by automated computational analysis using
                     gene prediction method: Protein Homology."
                     /codon_start=1
                     /transl_table=11
                     /product="pesticidal protein Cry4Aa"
                     /protein_id="WP_011322144.1"
                     /db_xref="GI:499641410"
                     /db_xref="GeneID:3703331"
     gene            complement(418601..419188)
                     /locus_tag="NP_RS02100"
                     /old_locus_tag="NP0836A"
                     /db_xref="GeneID:3703330"
     CDS             complement(418601..419188)
                     /locus_tag="NP_RS02100"
                     /old_locus_tag="NP0836A"
                     /inference="COORDINATES: similar to AA
                     sequence:RefSeq:WP_005580847.1"
                     /note="Derived by automated computational analysis using
                     gene prediction method: Protein Homology."
                     /codon_start=1
                     /transl_table=11
                     /product="cation:proton antiporter"
                     /protein_id="WP_011322145.1"
                     /db_xref="GI:499641411"
                     /db_xref="GeneID:3703330"
     gene            complement(419185..419541)
                     /locus_tag="NP_RS02105"
                     /old_locus_tag="NP0838A"
                     /db_xref="GeneID:3703328"
     CDS             complement(419185..419541)
                     /locus_tag="NP_RS02105"
                     /old_locus_tag="NP0838A"
                     /inference="COORDINATES: similar to AA
                     sequence:RefSeq:WP_011322146.1"
                     /note="Derived by automated computational analysis using
                     gene prediction method: Protein Homology."
                     /codon_start=1
                     /transl_table=11
                     /product="Na+/H+ antiporter subunit G"
                     /protein_id="WP_011322146.1"
                     /db_xref="GI:499641412"
                     /db_xref="GeneID:3703328"
     gene            complement(419538..419822)
                     /locus_tag="NP_RS02110"
                     /old_locus_tag="NP0840A"
                     /db_xref="GeneID:3703329"
     CDS             complement(419538..419822)
                     /locus_tag="NP_RS02110"
                     /old_locus_tag="NP0840A"
                     /inference="COORDINATES: similar to AA
                     sequence:RefSeq:WP_015322383.1"
                     /note="Derived by automated computational analysis using
                     gene prediction method: Protein Homology."
                     /codon_start=1
                     /transl_table=11
                     /product="cation:proton antiporter"
                     /protein_id="WP_011322147.1"
                     /db_xref="GI:499641413"
                     /db_xref="GeneID:3703329"
     gene            complement(419815..420882)
                     /locus_tag="NP_RS02115"
                     /old_locus_tag="NP0842A"
                     /db_xref="GeneID:3703327"
     CDS             complement(419815..420882)
                     /locus_tag="NP_RS02115"
                     /old_locus_tag="NP0842A"
                     /inference="COORDINATES: similar to AA
                     sequence:RefSeq:WP_005580851.1"
                     /note="Derived by automated computational analysis using
                     gene prediction method: Protein Homology."
                     /codon_start=1
                     /transl_table=11
                     /product="cation:proton antiporter"
                     /protein_id="WP_049939790.1"
                     /db_xref="GI:909696553"
                     /db_xref="GeneID:3703327"
     gene            421345..422163
                     /locus_tag="NP_RS02120"
                     /old_locus_tag="NP0844A"
                     /db_xref="GeneID:3700972"
     CDS             421345..422163
                     /locus_tag="NP_RS02120"
                     /old_locus_tag="NP0844A"
                     /inference="COORDINATES: similar to AA
                     sequence:RefSeq:WP_011223780.1"
                     /note="Derived by automated computational analysis using
                     gene prediction method: Protein Homology."
                     /codon_start=1
                     /transl_table=11
                     /product="sugar kinase"
                     /protein_id="WP_011322149.1"
                     /db_xref="GI:499641415"
                     /db_xref="GeneID:3700972"
     gene            complement(422173..422526)
                     /locus_tag="NP_RS02125"
                     /old_locus_tag="NP0846A"
                     /db_xref="GeneID:3700973"
     CDS             complement(422173..422526)
                     /locus_tag="NP_RS02125"
                     /old_locus_tag="NP0846A"
                     /inference="COORDINATES: similar to AA
                     sequence:RefSeq:WP_006179376.1"
                     /note="Derived by automated computational analysis using
                     gene prediction method: Protein Homology."
                     /codon_start=1
                     /transl_table=11
                     /product="hypothetical protein"
                     /protein_id="WP_011322150.1"
                     /db_xref="GI:499641416"
                     /db_xref="GeneID:3700973"
     gene            422675..423415
                     /locus_tag="NP_RS02130"
                     /old_locus_tag="NP0848A"
                     /db_xref="GeneID:3700974"
     CDS             422675..423415
                     /locus_tag="NP_RS02130"
                     /old_locus_tag="NP0848A"
                     /inference="COORDINATES: similar to AA
                     sequence:RefSeq:WP_011322151.1"
                     /note="Derived by automated computational analysis using
                     gene prediction method: Protein Homology."
                     /codon_start=1
                     /transl_table=11
                     /product="phosphopantothenate/pantothenate synthetase"
                     /protein_id="WP_011322151.1"
                     /db_xref="GI:499641417"
                     /db_xref="GeneID:3700974"
     gene            423491..424531
                     /locus_tag="NP_RS02135"
                     /old_locus_tag="NP0850A"
                     /db_xref="GeneID:3700975"
     CDS             423491..424531
                     /locus_tag="NP_RS02135"
                     /old_locus_tag="NP0850A"
                     /inference="COORDINATES: ab initio prediction:GeneMarkS+"
                     /note="Derived by automated computational analysis using
                     gene prediction method: GeneMarkS+."
                     /codon_start=1
                     /transl_table=11
                     /product="hypothetical protein"
                     /protein_id="WP_011322152.1"
                     /db_xref="GI:499641418"
                     /db_xref="GeneID:3700975"
     gene            complement(424577..425056)
                     /locus_tag="NP_RS02140"
                     /old_locus_tag="NP0852A"
                     /db_xref="GeneID:3700976"
     CDS             complement(424577..425056)
                     /locus_tag="NP_RS02140"
                     /old_locus_tag="NP0852A"
                     /inference="COORDINATES: similar to AA
                     sequence:RefSeq:WP_011322153.1"
                     /note="Derived by automated computational analysis using
                     gene prediction method: Protein Homology."
                     /codon_start=1
                     /transl_table=11
                     /product="hypothetical protein"
                     /protein_id="WP_011322153.1"
                     /db_xref="GI:499641419"
                     /db_xref="GeneID:3700976"
     gene            complement(425053..426795)
                     /locus_tag="NP_RS02145"
                     /old_locus_tag="NP0854A"
                     /db_xref="GeneID:3700977"
     CDS             complement(425053..426795)
                     /locus_tag="NP_RS02145"
                     /old_locus_tag="NP0854A"
                     /EC_number="2.7.7.7"
                     /inference="COORDINATES: similar to AA
                     sequence:RefSeq:WP_007190479.1"
                     /note="Derived by automated computational analysis using
                     gene prediction method: Protein Homology."
                     /codon_start=1
                     /transl_table=11
                     /product="DNA polymerase/3'-5' exonuclease PolX"
                     /protein_id="WP_011322154.1"
                     /db_xref="GI:499641420"
                     /db_xref="GeneID:3700977"
     gene            complement(426792..427232)
                     /locus_tag="NP_RS02150"
                     /old_locus_tag="NP0856A"
                     /db_xref="GeneID:3700978"
     CDS             complement(426792..427232)
                     /locus_tag="NP_RS02150"
                     /old_locus_tag="NP0856A"
                     /inference="COORDINATES: similar to AA
                     sequence:RefSeq:WP_011322155.1"
                     /note="Derived by automated computational analysis using
                     gene prediction method: Protein Homology."
                     /codon_start=1
                     /transl_table=11
                     /product="hypothetical protein"
                     /protein_id="WP_011322155.1"
                     /db_xref="GI:499641421"
                     /db_xref="GeneID:3700978"
     gene            427310..428275
                     /locus_tag="NP_RS02155"
                     /old_locus_tag="NP0858A"
                     /db_xref="GeneID:3700979"
     CDS             427310..428275
                     /locus_tag="NP_RS02155"
                     /old_locus_tag="NP0858A"
                     /inference="COORDINATES: protein motif:HMM:PF07859.11"
                     /note="Derived by automated computational analysis using
                     gene prediction method: Protein Homology."
                     /codon_start=1
                     /transl_table=11
                     /product="alpha/beta hydrolase"
                     /protein_id="WP_049939440.1"
                     /db_xref="GI:909696203"
                     /db_xref="GeneID:3700979"
     gene            428334..429317
                     /locus_tag="NP_RS02160"
                     /old_locus_tag="NP0860A"
                     /db_xref="GeneID:3700980"
     CDS             428334..429317
                     /locus_tag="NP_RS02160"
                     /old_locus_tag="NP0860A"
                     /inference="COORDINATES: similar to AA
                     sequence:RefSeq:WP_011322157.1"
                     /note="Derived by automated computational analysis using
                     gene prediction method: Protein Homology."
                     /codon_start=1
                     /transl_table=11
                     /product="nucleoside recognition protein"
                     /protein_id="WP_011322157.1"
                     /db_xref="GI:499641423"
                     /db_xref="GeneID:3700980"
     gene            429390..431546
                     /locus_tag="NP_RS02165"
                     /old_locus_tag="NP0862A"
                     /db_xref="GeneID:3700981"
     CDS             429390..431546
                     /locus_tag="NP_RS02165"
                     /old_locus_tag="NP0862A"
                     /inference="COORDINATES: protein
                     motif:HMM:PF00072.22,HMM:PF02518.24"
                     /note="Derived by automated computational analysis using
                     gene prediction method: Protein Homology."
                     /codon_start=1
                     /transl_table=11
                     /product="hypothetical protein"
                     /protein_id="WP_083761654.1"
                     /db_xref="GI:1180242849"
                     /db_xref="GeneID:3700981"
     gene            431586..432668
                     /locus_tag="NP_RS02170"
                     /old_locus_tag="NP0864A"
                     /db_xref="GeneID:3700982"
     CDS             431586..432668
                     /locus_tag="NP_RS02170"
                     /old_locus_tag="NP0864A"
                     /inference="COORDINATES: protein motif:HMM:PF02926.15"
                     /note="Derived by automated computational analysis using
                     gene prediction method: Protein Homology."
                     /codon_start=1
                     /transl_table=11
                     /product="RNA methyltransferase"
                     /protein_id="WP_011322159.1"
                     /db_xref="GI:499641425"
                     /db_xref="GeneID:3700982"
     gene            complement(433064..433468)
                     /locus_tag="NP_RS02175"
                     /old_locus_tag="NP0868A"
                     /db_xref="GeneID:3700984"
     CDS             complement(433064..433468)
                     /locus_tag="NP_RS02175"
                     /old_locus_tag="NP0868A"
                     /inference="COORDINATES: similar to AA
                     sequence:RefSeq:WP_007976409.1"
                     /note="Derived by automated computational analysis using
                     gene prediction method: Protein Homology."
                     /codon_start=1
                     /transl_table=11
                     /product="hypothetical protein"
                     /protein_id="WP_011322161.1"
                     /db_xref="GI:499641427"
                     /db_xref="GeneID:3700984"
     gene            complement(433465..433998)
                     /locus_tag="NP_RS02180"
                     /old_locus_tag="NP0870A"
                     /db_xref="GeneID:3702617"
     CDS             complement(433465..433998)
                     /locus_tag="NP_RS02180"
                     /old_locus_tag="NP0870A"
                     /EC_number="2.7.1.24"
                     /inference="COORDINATES: similar to AA
                     sequence:RefSeq:WP_011322162.1"
                     /note="Derived by automated computational analysis using
                     gene prediction method: Protein Homology."
                     /codon_start=1
                     /transl_table=11
                     /product="hypothetical protein"
                     /protein_id="WP_011322162.1"
                     /db_xref="GI:499641428"
                     /db_xref="GeneID:3702617"
     gene            434096..434200
                     /locus_tag="NP_RS02185"
                     /old_locus_tag="NPt11"
                     /db_xref="GeneID:3703367"
     tRNA            join(434096..434134,434165..434200)
                     /locus_tag="NP_RS02185"
                     /old_locus_tag="NPt11"
                     /product="tRNA-Arg"
                     /inference="COORDINATES: profile:tRNAscan-SE:1.23"
                     /anticodon=(pos:434131..434133,aa:Arg,seq:tct)
                     /db_xref="GeneID:3703367"
     gene            complement(434900..435988)
                     /locus_tag="NP_RS02190"
                     /old_locus_tag="NP0872A"
                     /db_xref="GeneID:3703012"
     CDS             complement(434900..435988)
                     /locus_tag="NP_RS02190"
                     /old_locus_tag="NP0872A"
                     /inference="COORDINATES: similar to AA
                     sequence:RefSeq:WP_011322163.1"
                     /note="Derived by automated computational analysis using
                     gene prediction method: Protein Homology."
                     /codon_start=1
                     /transl_table=11
                     /product="aminopeptidase"
                     /protein_id="WP_011322163.1"
                     /db_xref="GI:499641429"
                     /db_xref="GeneID:3703012"
     gene            436090..437394
                     /locus_tag="NP_RS02195"
                     /old_locus_tag="NP0874A"
                     /db_xref="GeneID:3700985"
     CDS             436090..437394
                     /locus_tag="NP_RS02195"
                     /old_locus_tag="NP0874A"
                     /inference="COORDINATES: similar to AA
                     sequence:RefSeq:WP_011322164.1"
                     /note="Derived by automated computational analysis using
                     gene prediction method: Protein Homology."
                     /codon_start=1
                     /transl_table=11
                     /product="RNB domain-containing ribonuclease"
                     /protein_id="WP_011322164.1"
                     /db_xref="GI:499641430"
                     /db_xref="GeneID:3700985"
     gene            complement(437391..437843)
                     /locus_tag="NP_RS02200"
                     /old_locus_tag="NP0876A"
                     /db_xref="GeneID:3700986"
     CDS             complement(437391..437843)
                     /locus_tag="NP_RS02200"
                     /old_locus_tag="NP0876A"
                     /inference="COORDINATES: similar to AA
                     sequence:RefSeq:WP_011322165.1"
                     /note="Derived by automated computational analysis using
                     gene prediction method: Protein Homology."
                     /codon_start=1
                     /transl_table=11
                     /product="pyridoxamine 5'-phosphate oxidase"
                     /protein_id="WP_011322165.1"
                     /db_xref="GI:499641431"
                     /db_xref="GeneID:3700986"
     gene            complement(437924..437996)
                     /locus_tag="NP_RS02205"
                     /old_locus_tag="NPt12"
                     /db_xref="GeneID:3703369"
     tRNA            complement(437924..437996)
                     /locus_tag="NP_RS02205"
                     /old_locus_tag="NPt12"
                     /product="tRNA-Asp"
                     /inference="COORDINATES: profile:tRNAscan-SE:1.23"
                     /anticodon=(pos:complement(437960..437962),aa:Asp,seq:gtc)
                     /db_xref="GeneID:3703369"
     gene            complement(438102..439139)
                     /locus_tag="NP_RS02210"
                     /old_locus_tag="NP0878A"
                     /db_xref="GeneID:3703095"
     CDS             complement(438102..439139)
                     /locus_tag="NP_RS02210"
                     /old_locus_tag="NP0878A"
                     /inference="COORDINATES: similar to AA
                     sequence:RefSeq:WP_011322166.1"
                     /note="Derived by automated computational analysis using
                     gene prediction method: Protein Homology."
                     /codon_start=1
                     /transl_table=11
                     /product="DNA repair and recombination protein RadA"
                     /protein_id="WP_011322166.1"
                     /db_xref="GI:499641432"
                     /db_xref="GeneID:3703095"
     gene            complement(439277..439876)
                     /locus_tag="NP_RS02215"
                     /old_locus_tag="NP0880A"
                     /db_xref="GeneID:3700987"
     CDS             complement(439277..439876)
                     /locus_tag="NP_RS02215"
                     /old_locus_tag="NP0880A"
                     /inference="COORDINATES: similar to AA
                     sequence:RefSeq:WP_011322167.1"
                     /note="Derived by automated computational analysis using
                     gene prediction method: Protein Homology."
                     /codon_start=1
                     /transl_table=11
                     /product="hypothetical protein"
                     /protein_id="WP_011322167.1"
                     /db_xref="GI:499641433"
                     /db_xref="GeneID:3700987"
     gene            complement(440031..442106)
                     /gene="ligA"
                     /locus_tag="NP_RS02220"
                     /old_locus_tag="NP0882A"
                     /db_xref="GeneID:3702885"
     CDS             complement(440031..442106)
                     /gene="ligA"
                     /locus_tag="NP_RS02220"
                     /old_locus_tag="NP0882A"
                     /inference="COORDINATES: similar to AA
                     sequence:RefSeq:WP_011322168.1"
                     /note="this protein catalyzes the formation of
                     phosphodiester linkages between 5'-phosphoryl and
                     3'-hydroxyl groups in double-stranded DNA using NAD as a
                     coenzyme and as the energy source for the reaction;
                     essential for DNA replication and repair of damaged DNA;
                     similar to ligase LigB; Derived by automated computational
                     analysis using gene prediction method: Protein Homology."
                     /codon_start=1
                     /transl_table=11
                     /product="DNA ligase (NAD(+)) LigA"
                     /protein_id="WP_011322168.1"
                     /db_xref="GI:499641434"
                     /db_xref="GeneID:3702885"
     gene            complement(442156..443259)
                     /locus_tag="NP_RS02225"
                     /old_locus_tag="NP0884A"
                     /db_xref="GeneID:3702495"
     CDS             complement(442156..443259)
                     /locus_tag="NP_RS02225"
                     /old_locus_tag="NP0884A"
                     /EC_number="2.6.1.51"
                     /EC_number="2.6.1.44"
                     /inference="COORDINATES: similar to AA
                     sequence:RefSeq:WP_005554992.1"
                     /note="Derived by automated computational analysis using
                     gene prediction method: Protein Homology."
                     /codon_start=1
                     /transl_table=11
                     /product="aminotransferase class V-fold PLP-dependent
                     enzyme"
                     /protein_id="WP_011322169.1"
                     /db_xref="GI:499641435"
                     /db_xref="GeneID:3702495"
     gene            complement(443376..443648)
                     /locus_tag="NP_RS02230"
                     /old_locus_tag="NP0886A"
                     /db_xref="GeneID:3700988"
     CDS             complement(443376..443648)
                     /locus_tag="NP_RS02230"
                     /old_locus_tag="NP0886A"
                     /inference="COORDINATES: ab initio prediction:GeneMarkS+"
                     /note="Derived by automated computational analysis using
                     gene prediction method: GeneMarkS+."
                     /codon_start=1
                     /transl_table=11
                     /product="hypothetical protein"
                     /protein_id="WP_011322170.1"
                     /db_xref="GI:499641436"
                     /db_xref="GeneID:3700988"
     gene            complement(443688..444878)
                     /locus_tag="NP_RS02235"
                     /old_locus_tag="NP0888A"
                     /db_xref="GeneID:3703296"
     CDS             complement(443688..444878)
                     /locus_tag="NP_RS02235"
                     /old_locus_tag="NP0888A"
                     /inference="COORDINATES: similar to AA
                     sequence:RefSeq:WP_011322171.1"
                     /note="Derived by automated computational analysis using
                     gene prediction method: Protein Homology."
                     /codon_start=1
                     /transl_table=11
                     /product="MFS transporter"
                     /protein_id="WP_011322171.1"
                     /db_xref="GI:499641437"
                     /db_xref="GeneID:3703296"
     gene            444965..445849
                     /locus_tag="NP_RS02240"
                     /old_locus_tag="NP0890A"
                     /db_xref="GeneID:3700989"
     CDS             444965..445849
                     /locus_tag="NP_RS02240"
                     /old_locus_tag="NP0890A"
                     /inference="COORDINATES: ab initio prediction:GeneMarkS+"
                     /note="Derived by automated computational analysis using
                     gene prediction method: GeneMarkS+."
                     /codon_start=1
                     /transl_table=11
                     /product="PhnP-like protein"
                     /protein_id="WP_011322172.1"
                     /db_xref="GI:499641438"
                     /db_xref="GeneID:3700989"
     gene            445876..446577
                     /locus_tag="NP_RS02245"
                     /old_locus_tag="NP0892A"
                     /db_xref="GeneID:3700990"
     CDS             445876..446577
                     /locus_tag="NP_RS02245"
                     /old_locus_tag="NP0892A"
                     /inference="COORDINATES: similar to AA
                     sequence:RefSeq:WP_011322173.1"
                     /note="Derived by automated computational analysis using
                     gene prediction method: Protein Homology."
                     /codon_start=1
                     /transl_table=11
                     /product="short-chain dehydrogenase"
                     /protein_id="WP_011322173.1"
                     /db_xref="GI:499641439"
                     /db_xref="GeneID:3700990"
     gene            446639..447022
                     /locus_tag="NP_RS02250"
                     /old_locus_tag="NP0894A"
                     /db_xref="GeneID:3700991"
     CDS             446639..447022
                     /locus_tag="NP_RS02250"
                     /old_locus_tag="NP0894A"
                     /inference="COORDINATES: ab initio prediction:GeneMarkS+"
                     /note="Derived by automated computational analysis using
                     gene prediction method: GeneMarkS+."
                     /codon_start=1
                     /transl_table=11
                     /product="hypothetical protein"
                     /protein_id="WP_011322174.1"
                     /db_xref="GI:499641440"
                     /db_xref="GeneID:3700991"
     gene            complement(447025..447506)
                     /locus_tag="NP_RS02255"
                     /old_locus_tag="NP0896A"
                     /pseudo
                     /db_xref="GeneID:3700992"
     CDS             complement(447025..447506)
                     /locus_tag="NP_RS02255"
                     /old_locus_tag="NP0896A"
                     /inference="COORDINATES: similar to AA
                     sequence:RefSeq:WP_005578007.1"
                     /note="frameshifted; Derived by automated computational
                     analysis using gene prediction method: Protein Homology."
                     /pseudo
                     /codon_start=1
                     /transl_table=11
                     /product="GNAT family N-acetyltransferase"
                     /db_xref="GeneID:3700992"
     gene            complement(447639..449399)
                     /locus_tag="NP_RS02260"
                     /old_locus_tag="NP0898A"
                     /db_xref="GeneID:3700993"
     CDS             complement(447639..449399)
                     /locus_tag="NP_RS02260"
                     /old_locus_tag="NP0898A"
                     /inference="COORDINATES: similar to AA
                     sequence:RefSeq:WP_011322176.1"
                     /note="Derived by automated computational analysis using
                     gene prediction method: Protein Homology."
                     /codon_start=1
                     /transl_table=11
                     /product="ATP-dependent DNA helicase"
                     /protein_id="WP_011322176.1"
                     /db_xref="GI:499641442"
                     /db_xref="GeneID:3700993"
     gene            complement(449469..450446)
                     /gene="rfc"
                     /locus_tag="NP_RS02265"
                     /old_locus_tag="NP0900A"
                     /db_xref="GeneID:3703100"
     CDS             complement(449469..450446)
                     /gene="rfc"
                     /locus_tag="NP_RS02265"
                     /old_locus_tag="NP0900A"
                     /inference="COORDINATES: similar to AA
                     sequence:RefSeq:WP_011322177.1"
                     /note="Part of the RFC clamp loader complex which loads
                     the PCNA sliding clamp onto DNA; in Methanosarcina and
                     Methanococcoides the RFC clamp loader is made up of 2
                     similar small subunits and one large subunit; the proteins
                     in this cluster are small subunit 1 which is necessary for
                     clamp loading activity; Derived by automated computational
                     analysis using gene prediction method: Protein Homology."
                     /codon_start=1
                     /transl_table=11
                     /product="ATPase AAA"
                     /protein_id="WP_011322177.1"
                     /db_xref="GI:499641443"
                     /db_xref="GeneID:3703100"
     gene            450547..450747
                     /locus_tag="NP_RS02270"
                     /old_locus_tag="NP0902A"
                     /db_xref="GeneID:3700994"
     CDS             450547..450747
                     /locus_tag="NP_RS02270"
                     /old_locus_tag="NP0902A"
                     /inference="COORDINATES: similar to AA
                     sequence:RefSeq:WP_004045316.1"
                     /note="Derived by automated computational analysis using
                     gene prediction method: Protein Homology."
                     /codon_start=1
                     /transl_table=11
                     /product="hypothetical protein"
                     /protein_id="WP_011322178.1"
                     /db_xref="GI:499641444"
                     /db_xref="GeneID:3700994"
     gene            450744..451100
                     /locus_tag="NP_RS02275"
                     /old_locus_tag="NP0904A"
                     /db_xref="GeneID:3700995"
     CDS             450744..451100
                     /locus_tag="NP_RS02275"
                     /old_locus_tag="NP0904A"
                     /inference="COORDINATES: similar to AA
                     sequence:RefSeq:WP_011322179.1"
                     /note="Derived by automated computational analysis using
                     gene prediction method: Protein Homology."
                     /codon_start=1
                     /transl_table=11
                     /product="N-acetyltransferase"
                     /protein_id="WP_011322179.1"
                     /db_xref="GI:499641445"
                     /db_xref="GeneID:3700995"
     gene            complement(451104..451886)
                     /locus_tag="NP_RS02280"
                     /old_locus_tag="NP0906A"
                     /db_xref="GeneID:3700996"
     CDS             complement(451104..451886)
                     /locus_tag="NP_RS02280"
                     /old_locus_tag="NP0906A"
                     /inference="COORDINATES: similar to AA
                     sequence:RefSeq:WP_007978188.1"
                     /note="Derived by automated computational analysis using
                     gene prediction method: Protein Homology."
                     /codon_start=1
                     /transl_table=11
                     /product="S-adenosylmethionine hydroxide
                     adenosyltransferase"
                     /protein_id="WP_011322180.1"
                     /db_xref="GI:499641446"
                     /db_xref="GeneID:3700996"
     gene            complement(451886..452407)
                     /locus_tag="NP_RS02285"
                     /old_locus_tag="NP0908A"
                     /db_xref="GeneID:3702966"
     CDS             complement(451886..452407)
                     /locus_tag="NP_RS02285"
                     /old_locus_tag="NP0908A"
                     /EC_number="2.7.7.1"
                     /inference="COORDINATES: similar to AA
                     sequence:RefSeq:WP_011322181.1"
                     /note="Derived by automated computational analysis using
                     gene prediction method: Protein Homology."
                     /codon_start=1
                     /transl_table=11
                     /product="nicotinamide-nucleotide adenylyltransferase"
                     /protein_id="WP_011322181.1"
                     /db_xref="GI:499641447"
                     /db_xref="GeneID:3702966"
     gene            452578..454755
                     /locus_tag="NP_RS02290"
                     /old_locus_tag="NP0910A"
                     /db_xref="GeneID:3702888"
     CDS             452578..454755
                     /locus_tag="NP_RS02290"
                     /old_locus_tag="NP0910A"
                     /inference="COORDINATES: similar to AA
                     sequence:RefSeq:WP_004515091.1"
                     /note="Derived by automated computational analysis using
                     gene prediction method: Protein Homology."
                     /codon_start=1
                     /transl_table=11
                     /product="ATP-dependent protease LonB"
                     /protein_id="WP_011322182.1"
                     /db_xref="GI:499641448"
                     /db_xref="GeneID:3702888"
     gene            454759..455553
                     /locus_tag="NP_RS02295"
                     /old_locus_tag="NP0912A"
                     /db_xref="GeneID:3700997"
     CDS             454759..455553
                     /locus_tag="NP_RS02295"
                     /old_locus_tag="NP0912A"
                     /inference="COORDINATES: similar to AA
                     sequence:RefSeq:WP_007545196.1"
                     /note="Derived by automated computational analysis using
                     gene prediction method: Protein Homology."
                     /codon_start=1
                     /transl_table=11
                     /product="CPBP family intramembrane metalloprotease"
                     /protein_id="WP_011322183.1"
                     /db_xref="GI:499641449"
                     /db_xref="GeneID:3700997"
     gene            complement(455550..456218)
                     /locus_tag="NP_RS02300"
                     /old_locus_tag="NP0914A"
                     /db_xref="GeneID:3700998"
     CDS             complement(455550..456218)
                     /locus_tag="NP_RS02300"
                     /old_locus_tag="NP0914A"
                     /inference="COORDINATES: ab initio prediction:GeneMarkS+"
                     /note="Derived by automated computational analysis using
                     gene prediction method: GeneMarkS+."
                     /codon_start=1
                     /transl_table=11
                     /product="hypothetical protein"
                     /protein_id="WP_011322184.1"
                     /db_xref="GI:499641450"
                     /db_xref="GeneID:3700998"
     gene            456345..456977
                     /locus_tag="NP_RS02305"
                     /old_locus_tag="NP0916A"
                     /db_xref="GeneID:3702689"
     CDS             456345..456977
                     /locus_tag="NP_RS02305"
                     /old_locus_tag="NP0916A"
                     /EC_number="4.2.1.17"
                     /inference="COORDINATES: similar to AA
                     sequence:RefSeq:WP_011322185.1"
                     /note="Derived by automated computational analysis using
                     gene prediction method: Protein Homology."
                     /codon_start=1
                     /transl_table=11
                     /product="monoamine oxidase"
                     /protein_id="WP_011322185.1"
                     /db_xref="GI:499641451"
                     /db_xref="GeneID:3702689"
     gene            complement(457029..457496)
                     /locus_tag="NP_RS02310"
                     /old_locus_tag="NP0918A"
                     /db_xref="GeneID:3703002"
     CDS             complement(457029..457496)
                     /locus_tag="NP_RS02310"
                     /old_locus_tag="NP0918A"
                     /inference="COORDINATES: similar to AA
                     sequence:RefSeq:WP_013881508.1"
                     /note="Derived by automated computational analysis using
                     gene prediction method: Protein Homology."
                     /codon_start=1
                     /transl_table=11
                     /product="methylated-DNA--[protein]-cysteine
                     S-methyltransferase"
                     /protein_id="WP_011322186.1"
                     /db_xref="GI:499641452"
                     /db_xref="GeneID:3703002"
     gene            457591..458571
                     /locus_tag="NP_RS02315"
                     /old_locus_tag="NP0920A"
                     /db_xref="GeneID:3702806"
     CDS             457591..458571
                     /locus_tag="NP_RS02315"
                     /old_locus_tag="NP0920A"
                     /EC_number="4.2.1.24"
                     /inference="COORDINATES: similar to AA
                     sequence:RefSeq:WP_005536900.1"
                     /note="Derived by automated computational analysis using
                     gene prediction method: Protein Homology."
                     /codon_start=1
                     /transl_table=11
                     /product="porphobilinogen synthase"
                     /protein_id="WP_011322187.1"
                     /db_xref="GI:499641453"
                     /db_xref="GeneID:3702806"
     gene            458890..460650
                     /locus_tag="NP_RS02320"
                     /old_locus_tag="NP0922A"
                     /db_xref="GeneID:3703315"
     CDS             458890..460650
                     /locus_tag="NP_RS02320"
                     /old_locus_tag="NP0922A"
                     /inference="COORDINATES: similar to AA
                     sequence:RefSeq:WP_005578943.1"
                     /note="Derived by automated computational analysis using
                     gene prediction method: Protein Homology."
                     /codon_start=1
                     /transl_table=11
                     /product="ammonium transporter"
                     /protein_id="WP_011322188.1"
                     /db_xref="GI:499641454"
                     /db_xref="GeneID:3703315"
     gene            460655..461101
                     /locus_tag="NP_RS02325"
                     /old_locus_tag="NP0924A"
                     /db_xref="GeneID:3700999"
     CDS             460655..461101
                     /locus_tag="NP_RS02325"
                     /old_locus_tag="NP0924A"
                     /inference="COORDINATES: ab initio prediction:GeneMarkS+"
                     /note="Derived by automated computational analysis using
                     gene prediction method: GeneMarkS+."
                     /codon_start=1
                     /transl_table=11
                     /product="Lrp/AsnC family transcriptional regulator"
                     /protein_id="WP_011322189.1"
                     /db_xref="GI:499641455"
                     /db_xref="GeneID:3700999"
     gene            complement(461133..461807)
                     /locus_tag="NP_RS02330"
                     /old_locus_tag="NP0926A"
                     /db_xref="GeneID:3701000"
     CDS             complement(461133..461807)
                     /locus_tag="NP_RS02330"
                     /old_locus_tag="NP0926A"
                     /inference="COORDINATES: similar to AA
                     sequence:RefSeq:WP_011322190.1"
                     /note="Derived by automated computational analysis using
                     gene prediction method: Protein Homology."
                     /codon_start=1
                     /transl_table=11
                     /product="phospholipase"
                     /protein_id="WP_011322190.1"
                     /db_xref="GI:499641456"
                     /db_xref="GeneID:3701000"
     gene            462178..464019
                     /locus_tag="NP_RS02335"
                     /old_locus_tag="NP0930A"
                     /db_xref="GeneID:3701002"
     CDS             462178..464019
                     /locus_tag="NP_RS02335"
                     /old_locus_tag="NP0930A"
                     /inference="COORDINATES: similar to AA
                     sequence:RefSeq:WP_011322192.1"
                     /note="Derived by automated computational analysis using
                     gene prediction method: Protein Homology."
                     /codon_start=1
                     /transl_table=11
                     /product="ATP-dependent helicase"
                     /protein_id="WP_011322192.1"
                     /db_xref="GI:499641458"
[truncated: 5,153,738 more chars]
