# Supplementary material for: SLALOM, a flexible method for the identification and statistical analysis of overlapping continuous sequence elements in sequence- and time-series data
Source: BMC Bioinformatics. 2018 Jan 26;19:24. doi: 10.1186/s12859-018-2020-x (PMC5787307; doi:10.1186/s12859-018-2020-x)
Supplement: Additional file 3: — Contains the R-script for addressing the three questions raised on comparison of ELM motifs in the chapter Comparison to other CSE analysis methods. (R 2 kb) [file 12859_2018_2020_MOESM3_ESM.r]

# source("http://bioconductor.org/biocLite.R")
# biocLite("IRanges")
# biocLite("GenomicRanges")
# install.packages('readr')
library(IRanges)
library(GenomicRanges)
library(readr)

prepare.ranges <- function(elm.tb) {
  motifs.grl <- GRangesList()
  subtypes <- unique(elm.tb$ELMIdentifier)
  for (subtype in subtypes) {
    subtype.tb <- elm.tb[elm.tb$ELMIdentifier==subtype, ]
    subtype.motifs.gr <- GRanges(seqnames=subtype.tb$Primary_Acc, ranges=IRanges(start=subtype.tb$Start, end=subtype.tb$End))
    seqlengths(subtype.motifs.gr) <- unique(subtype.tb[c("Primary_Acc","Length")])$Length
    motifs.grl <-c(motifs.grl, GRangesList(subtype.motifs.gr))
  }
  names(motifs.grl) <- subtypes
  return(motifs.grl)
}

# Reading in data
elm.2016.tb <- read_delim("elm_instances_2016.tsv", delim='\t', skip=5, col_names=T)
elm.2017.tb <- read_delim("elm_instances_2017.tsv", delim='\t', skip=5, col_names=T)
uniprot.seqlengths.tb <- read_delim("uniprot-relevant.tsv", delim='\t', col_names=T)

# Discarding entries without both motif and length information
uniprot.seqlengths.tb <- unique(merge(uniprot.seqlengths.tb, rbind(elm.2016.tb["Primary_Acc"],elm.2017.tb["Primary_Acc"]),
                                      by.x="Entry", by.y="Primary_Acc"))
write.table(uniprot.seqlengths.tb, file="uniprot-relevant.tsv", sep='\t', row.names=F)
elm.2016.tb <- merge(elm.2016.tb, uniprot.seqlengths.tb, by.x="Primary_Acc", by.y="Entry")
elm.2017.tb <- merge(elm.2017.tb, uniprot.seqlengths.tb, by.x="Primary_Acc", by.y="Entry")

# Building the corresponding GRangesList objects
motifs.2016.grl <- prepare.ranges(elm.2016.tb)
motifs.2017.grl <- prepare.ranges(elm.2017.tb)

# Main loop of calculations
equal.n <- 0
motif.res.n <- 0
total.res.n <- 0
for (class_ in unique(elm.2016.tb$ELMIdentifier)) {
  
  # Collecting data for the motif residues share calculation (in the old version of ELM)
  motifs.2016.class.merged.gr <- reduce(motifs.2016.grl[[class_]])
  motif.res.n=motif.res.n+sum(width(motifs.2016.class.merged.gr))
  total.res.n=total.res.n+sum(seqlengths(motifs.2016.class.merged.gr)[unique(as.character(seqnames(motifs.2016.class.merged.gr)))])

  # Collecting data for preserved motif share calculation
  if (class_ %in% unique(elm.2017.tb$ELMIdentifier)) {
    equal.n=equal.n+sum(countOverlaps(motifs.2016.grl[[class_]], motifs.2017.grl[[class_]], type="equal"))
  }

}

# Calculating the final macro-averaged metrics and reporting the results
print(paste("Share of motif residues", motif.res.n/total.res.n))
print(paste("Share of exact matches", equal.n/nrow(elm.2016.tb)))
